# Supplementary material for: In-situ adsorption-coupled-oxidation enabled mercury vapor capture over sp-hybridized graphdiyne
Source: Nat Commun. 2025 Mar 11;16:2439. doi: 10.1038/s41467-025-57197-8 (PMC11897331; doi:10.1038/s41467-025-57197-8)
Supplement: Supplementary file 3 — Supplementary Data 1-20 [file 41467_2025_57197_MOESM3_ESM.zip]

Archive with 20 entries (20 files):
- 3.txt
- 4.txt
- 5.txt
- 6.txt
- 7.txt
- 8.txt
- 9.txt
- 10.txt
- 11.txt
- 12.txt
- 13.txt
- 14.txt
- 15
- 16
- 17.dat
- 18
- 19.dat
- 20
- 1.txt
- 2.txt
