# Supplementary material for: In-situ adsorption-coupled-oxidation enabled mercury vapor capture over sp-hybridized graphdiyne
Source: Nat Commun. 2025 Mar 11;16:2439. doi: 10.1038/s41467-025-57197-8 (PMC11897331; doi:10.1038/s41467-025-57197-8)
Supplement: Supplementary file 3 — Supplementary Data 1-20 [file 41467_2025_57197_MOESM3_ESM.zip › 3.txt]

POSCAR\(8)                              
   1.00000000000000     
     9.4588003158999996    0.0000000000000000    0.0000000000000000
    -4.7294001578999998    8.1915613628999999    0.0000000000000000
     0.0000000000000000    0.0000000000000000   20.0000000000000000
   C    Hg
    18     1
Direct
  0.0013856165733051  0.1513848756330169  0.4997947326428046
  0.0013700999111958  0.8482934370010632  0.4998125182831472
  0.8493758537850760  0.8481943480402178  0.4998087715761934
  0.1526659090325485  0.1514634471349810  0.4998115127038942
  0.1526063878343434 -0.0005018680466000  0.4998154292496585
  0.8493730211401644 -0.0006053387918553  0.4997962595912929
 -0.0071939193126101  0.2951842630568524  0.4994352711109444
 -0.0071998806497013  0.6958375722318333  0.4994586553644109
  0.7056625682192399  0.6955530687701647  0.4994538996709201
  0.3051927962542315  0.2950339538560708  0.4994514167265273
  0.3050611676621696  0.0081541692289277  0.4994629569971674
  0.7055125925563104  0.0079845532980060  0.4994283094061009
 -0.0268757683730946  0.4145908250389503  0.4991360143737375
 -0.0271002358015396  0.5567678394840372  0.4991585440293665
  0.5869910189164729  0.5561672390154467  0.4991161794377790
  0.4448802537345203  0.4138138128201044  0.4991170344686405
  0.4444885115915717  0.0287062115400693  0.4991463806923966
  0.5865059385602815  0.0282028944115603  0.4991265530067718
  0.3334281323655051  0.6660947402771423  0.5133595646682453
 
  0.00000000E+00  0.00000000E+00  0.00000000E+00
  0.00000000E+00  0.00000000E+00  0.00000000E+00
  0.00000000E+00  0.00000000E+00  0.00000000E+00
  0.00000000E+00  0.00000000E+00  0.00000000E+00
  0.00000000E+00  0.00000000E+00  0.00000000E+00
  0.00000000E+00  0.00000000E+00  0.00000000E+00
  0.00000000E+00  0.00000000E+00  0.00000000E+00
  0.00000000E+00  0.00000000E+00  0.00000000E+00
  0.00000000E+00  0.00000000E+00  0.00000000E+00
  0.00000000E+00  0.00000000E+00  0.00000000E+00
  0.00000000E+00  0.00000000E+00  0.00000000E+00
  0.00000000E+00  0.00000000E+00  0.00000000E+00
  0.00000000E+00  0.00000000E+00  0.00000000E+00
  0.00000000E+00  0.00000000E+00  0.00000000E+00
  0.00000000E+00  0.00000000E+00  0.00000000E+00
  0.00000000E+00  0.00000000E+00  0.00000000E+00
  0.00000000E+00  0.00000000E+00  0.00000000E+00
  0.00000000E+00  0.00000000E+00  0.00000000E+00
  0.00000000E+00  0.00000000E+00  0.00000000E+00
