# Supplementary material for: In-situ adsorption-coupled-oxidation enabled mercury vapor capture over sp-hybridized graphdiyne
Source: Nat Commun. 2025 Mar 11;16:2439. doi: 10.1038/s41467-025-57197-8 (PMC11897331; doi:10.1038/s41467-025-57197-8)
Supplement: Supplementary file 3 — Supplementary Data 1-20 [file 41467_2025_57197_MOESM3_ESM.zip › 5.txt]

POSCAR3                                 
   1.00000000000000     
     9.8708000183000006    0.0000000000000000    0.0000000000000000
    -4.9354000092000003    8.5483635714999995    0.0000000000000000
     0.0000000000000000    0.0000000000000000   20.0000000000000000
   C    Hg
    32     1
Direct
 -0.0000242559945940  0.0000222591442760  0.4978262628273752
  0.1666683761188907  0.0833471573169404  0.4977432361195188
  0.2500502552977842  0.0000486526125355  0.4978603375699577
  0.4167709756549747  0.0833952688674440  0.4976807423017223
  0.4999095074082214 -0.0000717519214131  0.4976810241104467
  0.6666271127769339  0.0832732129193074  0.4978603433228286
  0.7500076951280147 -0.0000256491242447  0.4977450514530313
  0.9167019117759434  0.0832974068672420  0.4978266800402414
  0.0000252175008128  0.2499920167462172  0.4977448308106671
  0.1667063817042555  0.3333088884742627  0.4972592941773626
  0.2499872315839193  0.2500298500880365  0.4972573196112804
  0.4166770033152529  0.3333032451056983  0.4968341478011902
  0.5000359994209240  0.2500261680481971  0.4973810457834020
  0.6666400683582869  0.3333605882296484  0.4976012021297361
  0.7500156052402537  0.2499847588930861  0.4979922121780840
  0.9167272701088639  0.3333738410242659  0.4978602026378349
  0.0000723819326788  0.5000923290407636  0.4976808840672166
  0.1667007941661358  0.5833553842802065  0.4973836885849147
  0.2499820770910901  0.4999978815284764  0.4968376557596830
  0.4166657465111283  0.5833342978233779  0.4963860017487648
  0.5000128133966494  0.4999887500146943  0.4963826665993294
  0.6666979526886195  0.5833246515054880  0.4968345189313670
  0.7499737450240070  0.4999652650764723  0.4973813157822568
  0.9166061385589438  0.5832318654852456  0.4976810958854802
 -0.0000479426132577  0.7499511439536042  0.4978607125920183
  0.1666633933960589  0.8333386644218388  0.4979940882470983
  0.2500384441602346  0.7499621260999886  0.4976051396112922
  0.4166450861267862  0.8332989266113910  0.4973839746585770
  0.5000028887744351  0.7500179444875468  0.4968378736257014
  0.6666913466230404  0.8332934893393735  0.4972596177094548
  0.7499708765090778  0.7500132204155051  0.4972577926951681
  0.9166539342833435  0.8333324537284543  0.4977437406249306
  0.4584841319722702  0.5412254918961028  0.6769952710020710
 
  0.00000000E+00  0.00000000E+00  0.00000000E+00
  0.00000000E+00  0.00000000E+00  0.00000000E+00
  0.00000000E+00  0.00000000E+00  0.00000000E+00
  0.00000000E+00  0.00000000E+00  0.00000000E+00
  0.00000000E+00  0.00000000E+00  0.00000000E+00
  0.00000000E+00  0.00000000E+00  0.00000000E+00
  0.00000000E+00  0.00000000E+00  0.00000000E+00
  0.00000000E+00  0.00000000E+00  0.00000000E+00
  0.00000000E+00  0.00000000E+00  0.00000000E+00
  0.00000000E+00  0.00000000E+00  0.00000000E+00
  0.00000000E+00  0.00000000E+00  0.00000000E+00
  0.00000000E+00  0.00000000E+00  0.00000000E+00
  0.00000000E+00  0.00000000E+00  0.00000000E+00
  0.00000000E+00  0.00000000E+00  0.00000000E+00
  0.00000000E+00  0.00000000E+00  0.00000000E+00
  0.00000000E+00  0.00000000E+00  0.00000000E+00
  0.00000000E+00  0.00000000E+00  0.00000000E+00
  0.00000000E+00  0.00000000E+00  0.00000000E+00
  0.00000000E+00  0.00000000E+00  0.00000000E+00
  0.00000000E+00  0.00000000E+00  0.00000000E+00
  0.00000000E+00  0.00000000E+00  0.00000000E+00
  0.00000000E+00  0.00000000E+00  0.00000000E+00
  0.00000000E+00  0.00000000E+00  0.00000000E+00
  0.00000000E+00  0.00000000E+00  0.00000000E+00
  0.00000000E+00  0.00000000E+00  0.00000000E+00
  0.00000000E+00  0.00000000E+00  0.00000000E+00
  0.00000000E+00  0.00000000E+00  0.00000000E+00
  0.00000000E+00  0.00000000E+00  0.00000000E+00
  0.00000000E+00  0.00000000E+00  0.00000000E+00
  0.00000000E+00  0.00000000E+00  0.00000000E+00
  0.00000000E+00  0.00000000E+00  0.00000000E+00
  0.00000000E+00  0.00000000E+00  0.00000000E+00
  0.00000000E+00  0.00000000E+00  0.00000000E+00
