# Supplementary material for: In-situ adsorption-coupled-oxidation enabled mercury vapor capture over sp-hybridized graphdiyne
Source: Nat Commun. 2025 Mar 11;16:2439. doi: 10.1038/s41467-025-57197-8 (PMC11897331; doi:10.1038/s41467-025-57197-8)
Supplement: Supplementary file 3 — Supplementary Data 1-20 [file 41467_2025_57197_MOESM3_ESM.zip › 9.txt]

POSCAR\(4)                              
   1.00000000000000     
    16.3831005095999984    0.0000000000000000    0.0000000000000000
    -8.1915502547999992   14.1881812341000000    0.0000000000000000
     0.0000000000000000    0.0000000000000000   20.0000000000000000
   C    H    Hg
    24     6     1
Direct
  0.7685759078847262  0.3845385472862372  0.4999943719471288
  0.8683276366315925  0.4331284173941565  0.4999792376801548
  0.9548650730988891  0.4758625544482631  0.4999775185852403
  0.6208600789043874  0.3876098502629027  0.5000576012123753
  0.5731997750728873  0.4397428747884438  0.5001305466041620
  0.5334739883539411  0.4863259033308543  0.5002275376612716
  0.6175483355294502  0.2367704834572984  0.4999918037670966
  0.5665252729591365  0.1370300012225514  0.4999771443440060
  0.5230268005141666  0.0505133195949095  0.4999674965169403
  0.2364219989178963  0.6171992324681232  0.5000195829779701
  0.1366487097457693  0.5656868474069380  0.4999989421913476
  0.0500965247141606  0.5229407135397801  0.4999882684390337
  0.3881608182705931  0.6223081989744821  0.5001345439699562
  0.4410336364769623  0.5754435323669467  0.5002168053012011
  0.4866617727281484  0.5346756775194893  0.5002412772974159
  0.3832756852433598  0.7690879756696447  0.5000063700930818
  0.4313925025688094  0.8688089354597923  0.4999809558598183
  0.4751221660919882  0.9553412272215395  0.4999728361890396
  0.7200619304988731  0.4352591103628257  0.5000264131534624
  0.5698157792121579  0.2883094398677020  0.5000244349532394
  0.7168713085199732  0.2852219350578694  0.4999886354609567
  0.2889081577565631  0.5704710398077851  0.5000943877213183
  0.4349246230075106  0.7215121520334697  0.5000719000478598
  0.2840440040758233  0.7165807683774620  0.4999856550505369
  0.5116989785373959  0.7615908173807672  0.5000718637856904
  0.2434681454263580  0.7527727140398370  0.4999503572931323
  0.2524923020158563  0.4935984857178712  0.5001140541796345
  0.4929992060469298  0.2513566439224681  0.5000272024110239
  0.7540208526396233  0.2455453892981903  0.4999836878110489
  0.7596771448073945  0.5120523892830293  0.5000263208782140
  0.2758009057486849  0.3090548334383754  0.4973622396166449
 
  0.00000000E+00  0.00000000E+00  0.00000000E+00
  0.00000000E+00  0.00000000E+00  0.00000000E+00
  0.00000000E+00  0.00000000E+00  0.00000000E+00
  0.00000000E+00  0.00000000E+00  0.00000000E+00
  0.00000000E+00  0.00000000E+00  0.00000000E+00
  0.00000000E+00  0.00000000E+00  0.00000000E+00
  0.00000000E+00  0.00000000E+00  0.00000000E+00
  0.00000000E+00  0.00000000E+00  0.00000000E+00
  0.00000000E+00  0.00000000E+00  0.00000000E+00
  0.00000000E+00  0.00000000E+00  0.00000000E+00
  0.00000000E+00  0.00000000E+00  0.00000000E+00
  0.00000000E+00  0.00000000E+00  0.00000000E+00
  0.00000000E+00  0.00000000E+00  0.00000000E+00
  0.00000000E+00  0.00000000E+00  0.00000000E+00
  0.00000000E+00  0.00000000E+00  0.00000000E+00
  0.00000000E+00  0.00000000E+00  0.00000000E+00
  0.00000000E+00  0.00000000E+00  0.00000000E+00
  0.00000000E+00  0.00000000E+00  0.00000000E+00
  0.00000000E+00  0.00000000E+00  0.00000000E+00
  0.00000000E+00  0.00000000E+00  0.00000000E+00
  0.00000000E+00  0.00000000E+00  0.00000000E+00
  0.00000000E+00  0.00000000E+00  0.00000000E+00
  0.00000000E+00  0.00000000E+00  0.00000000E+00
  0.00000000E+00  0.00000000E+00  0.00000000E+00
  0.00000000E+00  0.00000000E+00  0.00000000E+00
  0.00000000E+00  0.00000000E+00  0.00000000E+00
  0.00000000E+00  0.00000000E+00  0.00000000E+00
  0.00000000E+00  0.00000000E+00  0.00000000E+00
  0.00000000E+00  0.00000000E+00  0.00000000E+00
  0.00000000E+00  0.00000000E+00  0.00000000E+00
  0.00000000E+00  0.00000000E+00  0.00000000E+00
