# Supplementary material for: In-situ adsorption-coupled-oxidation enabled mercury vapor capture over sp-hybridized graphdiyne
Source: Nat Commun. 2025 Mar 11;16:2439. doi: 10.1038/s41467-025-57197-8 (PMC11897331; doi:10.1038/s41467-025-57197-8)
Supplement: Supplementary file 3 — Supplementary Data 1-20 [file 41467_2025_57197_MOESM3_ESM.zip › 11.txt]

POSCAR
1.0
       16.3831005096         0.0000000000         0.0000000000
       -8.1915502548        14.1881812341         0.0000000000
        0.0000000000         0.0000000000        20.0000000000
    C    H   Hg
   24    6    1
Direct
     0.768580019         0.384539992         0.499989986
     0.868330002         0.433129996         0.499980003
     0.954869986         0.475860000         0.499980003
     0.620859981         0.387609988         0.500060022
     0.573199987         0.439740002         0.500129998
     0.533469975         0.486330003         0.500230014
     0.617550015         0.236770004         0.499989986
     0.566529989         0.137030005         0.499980003
     0.523029983         0.050510000         0.499969989
     0.236420006         0.617200017         0.500020027
     0.136649996         0.565689981         0.500000000
     0.050099999         0.522939980         0.499989986
     0.388159990         0.622309983         0.500140011
     0.441029996         0.575439990         0.500220001
     0.486660004         0.534680009         0.500240028
     0.383280009         0.769089997         0.500010014
     0.431389987         0.868809998         0.499980003
     0.475120008         0.955340028         0.499969989
     0.720059991         0.435259998         0.500029981
     0.569819987         0.288309991         0.500020027
     0.716870010         0.285219997         0.499989986
     0.288910002         0.570469975         0.500090003
     0.434929997         0.721509993         0.500069976
     0.284040004         0.716579974         0.499989986
     0.511699975         0.761590004         0.500069976
     0.243469998         0.752770007         0.499949992
     0.252490014         0.493600011         0.500109971
     0.493000001         0.251359999         0.500029981
     0.754019976         0.245539993         0.499980003
     0.759679973         0.512049973         0.500029981
     0.226710007         0.241990000         0.497359991
