# Supplementary material for: In-situ adsorption-coupled-oxidation enabled mercury vapor capture over sp-hybridized graphdiyne
Source: Nat Commun. 2025 Mar 11;16:2439. doi: 10.1038/s41467-025-57197-8 (PMC11897331; doi:10.1038/s41467-025-57197-8)
Supplement: Supplementary file 3 — Supplementary Data 1-20 [file 41467_2025_57197_MOESM3_ESM.zip › 12.txt]

POSCAR\(7)                              
   1.00000000000000     
    16.3831005095999984    0.0000000000000000    0.0000000000000000
    -8.1915502547999992   14.1881812341000000    0.0000000000000000
     0.0000000000000000    0.0000000000000000   20.0000000000000000
   C    H    Hg
    24     6     1
Direct
  0.7662535409252081  0.3833630756982688  0.4995031676028595
  0.8660215507475534  0.4330845889992320  0.5006677229950302
  0.9525646108848808  0.4761914386148267  0.5012186273437670
  0.6171313727119828  0.3835001044935442  0.4948307305376947
  0.5674181278123225  0.4334711078157593  0.4910984233717364
  0.5243499815123904  0.4767881806124800  0.4884962032425340
  0.6167107671060211  0.2340854224892280  0.4994810805998341
  0.5667938755667183  0.1343160752443908  0.5006303779407144
  0.5236669654145069  0.0477748884140770  0.5012032207167995
  0.2341225137949162  0.6166503597287499  0.4996509925825396
  0.1343783246469132  0.5667781737741876  0.5008030762729025
  0.0478291867945735  0.5236285653653483  0.5012976238631507
  0.3835524845445442  0.6170546315526142  0.4952608874002103
  0.4334676114292455  0.5673909213367520  0.4914742449328028
  0.4768587783890286  0.5242571856534609  0.4885887656522014
  0.3834326705444658  0.7662201321751864  0.4996713129891549
  0.4331315954650185  0.8659623436024139  0.5008298027702979
  0.4762517525683938  0.9525098617226595  0.5012967192011784
  0.7163744070479097  0.4327561337183863  0.4967512301442113
  0.5675900295109719  0.2842409940124446  0.4967306403913221
  0.7159785713741906  0.2840996585814056  0.5005347134849609
  0.2842763026059762  0.5675486234580313  0.4971454849409289
  0.4328025923922593  0.7163334635393127  0.4971589995968171
  0.2841447375968531  0.7159502597478444  0.5004872547991197
  0.5095555940859219  0.7547196713801078  0.4966017944835928
  0.2455721135080163  0.7543172878253642  0.5017668720584673
  0.2461054946475985  0.4907899735847148  0.4965825353279648
  0.4908432262175382  0.2460690705951978  0.4960108262750884
  0.7543335846334164  0.2455195593169902  0.5020529006988225
  0.7547811274508459  0.5095024603889536  0.4960390518702424
  0.4886165180698234  0.4826557875580779  0.6671747219130532
 
  0.00000000E+00  0.00000000E+00  0.00000000E+00
  0.00000000E+00  0.00000000E+00  0.00000000E+00
  0.00000000E+00  0.00000000E+00  0.00000000E+00
  0.00000000E+00  0.00000000E+00  0.00000000E+00
  0.00000000E+00  0.00000000E+00  0.00000000E+00
  0.00000000E+00  0.00000000E+00  0.00000000E+00
  0.00000000E+00  0.00000000E+00  0.00000000E+00
  0.00000000E+00  0.00000000E+00  0.00000000E+00
  0.00000000E+00  0.00000000E+00  0.00000000E+00
  0.00000000E+00  0.00000000E+00  0.00000000E+00
  0.00000000E+00  0.00000000E+00  0.00000000E+00
  0.00000000E+00  0.00000000E+00  0.00000000E+00
  0.00000000E+00  0.00000000E+00  0.00000000E+00
  0.00000000E+00  0.00000000E+00  0.00000000E+00
  0.00000000E+00  0.00000000E+00  0.00000000E+00
  0.00000000E+00  0.00000000E+00  0.00000000E+00
  0.00000000E+00  0.00000000E+00  0.00000000E+00
  0.00000000E+00  0.00000000E+00  0.00000000E+00
  0.00000000E+00  0.00000000E+00  0.00000000E+00
  0.00000000E+00  0.00000000E+00  0.00000000E+00
  0.00000000E+00  0.00000000E+00  0.00000000E+00
  0.00000000E+00  0.00000000E+00  0.00000000E+00
  0.00000000E+00  0.00000000E+00  0.00000000E+00
  0.00000000E+00  0.00000000E+00  0.00000000E+00
  0.00000000E+00  0.00000000E+00  0.00000000E+00
  0.00000000E+00  0.00000000E+00  0.00000000E+00
  0.00000000E+00  0.00000000E+00  0.00000000E+00
  0.00000000E+00  0.00000000E+00  0.00000000E+00
  0.00000000E+00  0.00000000E+00  0.00000000E+00
  0.00000000E+00  0.00000000E+00  0.00000000E+00
  0.00000000E+00  0.00000000E+00  0.00000000E+00
