# Supplementary material for: In-situ adsorption-coupled-oxidation enabled mercury vapor capture over sp-hybridized graphdiyne
Source: Nat Commun. 2025 Mar 11;16:2439. doi: 10.1038/s41467-025-57197-8 (PMC11897331; doi:10.1038/s41467-025-57197-8)
Supplement: Supplementary file 3 — Supplementary Data 1-20 [file 41467_2025_57197_MOESM3_ESM.zip › 15]

Mix2                                    
   1.00000000000000     
    16.383101    0.000000    0.000000
    -8.191550   14.188181    0.000000
     0.000000    0.000000   20.000000
   C    H 
    24     6
Direct
  0.766208  0.383107  0.500000
  0.865942  0.432967  0.500000
  0.952456  0.476233  0.500000
  0.616894  0.383106  0.500000
  0.567026  0.432974  0.500000
  0.523776  0.476224  0.500000
  0.616893  0.233792  0.500000
  0.567033  0.134058  0.500000
  0.523767  0.047544  0.500000
  0.233792  0.616893  0.500000
  0.134058  0.567033  0.500000
  0.047544  0.523767  0.500000
  0.383106  0.616894  0.500000
  0.432974  0.567026  0.500000
  0.476224  0.523776  0.500000
  0.383107  0.766208  0.500000
  0.432967  0.865942  0.500000
  0.476233  0.952456  0.500000
  0.716180  0.432361  0.500000
  0.567638  0.283820  0.500000
  0.716181  0.283819  0.500000
  0.283820  0.567638  0.500000
  0.432362  0.716180  0.500000
  0.283819  0.716181  0.500000
  0.509139  0.754574  0.500000
  0.245427  0.754573  0.500000
  0.245426  0.490861  0.500000
  0.490861  0.245426  0.500000
  0.754573  0.245427  0.500000
  0.754574  0.509139  0.500000
 
   80   80   98
 0.21491E-05 0.10815E-05 0.12672E-05 0.12004E-05 0.13877E-05 0.10106E-05 0.54242E-06 0.12433E-05 0.96287E-06 0.17749E-05
 0.12167E-05 0.20620E-05 0.81247E-06 0.16551E-05 0.11777E-05 0.32323E-05 0.14996E-05 0.10106E-05 0.13628E-05 0.13161E-05
 0.11820E-05 0.10517E-05 0.93844E-06 0.91435E-06 0.86720E-06 0.10268E-05 0.90639E-06 0.99790E-06 0.74529E-06 0.99165E-06
 0.18370E-05 0.88148E-06 0.12873E-05 0.60538E-06 0.72604E-06 0.52691E-06 0.12692E-05 0.86196E-06 0.40271E-04 0.43044E-07
 0.14400E-07 0.43044E-07 0.40271E-04 0.86196E-06 0.12692E-05 0.52691E-06 0.72604E-06 0.60538E-06 0.12873E-05 0.88148E-06
 0.18370E-05 0.99165E-06 0.74529E-06 0.99790E-06 0.90639E-06 0.10268E-05 0.86719E-06 0.91435E-06 0.93844E-06 0.10517E-05
 0.11820E-05 0.13161E-05 0.13628E-05 0.10106E-05 0.14996E-05 0.32323E-05 0.11777E-05 0.16551E-05 0.81247E-06 0.20620E-05
 0.12167E-05 0.17749E-05 0.96287E-06 0.12433E-05 0.54242E-06 0.10106E-05 0.13877E-05 0.12004E-05 0.12672E-05 0.10815E-05
 0.10815E-05 0.11445E-05 0.99934E-06 0.14264E-05 0.79900E-06 0.10210E-05 0.11365E-05 0.83625E-06 0.12049E-05 0.85812E-06
 0.14341E-05 0.10108E-05 0.16928E-05 0.15842E-05 0.13699E-05 0.10601E-05 0.13657E-05 0.20241E-05 0.13527E-05 0.11285E-05
 0.14047E-05 0.83820E-06 0.87870E-06 0.10949E-05 0.11294E-05 0.13546E-05 0.85380E-06 0.87659E-06 0.74888E-06 0.14100E-05
 0.75377E-06 0.13548E-05 0.86012E-06 0.10855E-05 0.10723E-05 0.75126E-06 0.55579E-06 0.24646E-05 0.19643E-05 0.98654E-08
 0.16328E-08 0.16522E-08 0.10000E-07 0.11253E-05 0.12739E-05 0.66704E-06 0.75849E-06 0.10862E-05 0.94029E-06 0.10029E-05
 0.11243E-05 0.85678E-06 0.13497E-05 0.69791E-06 0.85108E-06 0.95763E-06 0.12262E-05 0.11532E-05 0.11210E-05 0.82554E-06
 0.85893E-06 0.13036E-05 0.12720E-05 0.13257E-05 0.17955E-05 0.13596E-05 0.11729E-05 0.12408E-05 0.18711E-05 0.12236E-05
 0.12592E-05 0.12659E-05 0.89708E-06 0.11000E-05 0.97435E-06 0.11057E-05 0.85636E-06 0.96337E-06 0.12937E-05 0.10579E-05
 0.12672E-05 0.99934E-06 0.12478E-05 0.12693E-05 0.99890E-06 0.90165E-06 0.97833E-06 0.10255E-05 0.10732E-05 0.10244E-05
 0.97344E-06 0.10672E-05 0.14088E-05 0.12032E-05 0.14605E-05 0.12778E-05 0.14081E-05 0.12121E-05 0.13098E-05 0.12171E-05
 0.95350E-06 0.97122E-06 0.93638E-06 0.10274E-05 0.14191E-05 0.11379E-05 0.12701E-05 0.57127E-06 0.98531E-06 0.78872E-06
 0.11468E-05 0.88601E-06 0.11819E-05 0.97700E-06 0.12189E-05 0.11445E-05 0.17698E-05 0.93873E-06 0.40602E-06 0.26257E-08
 0.27690E-09 0.13967E-09 0.27507E-09 0.26938E-08 0.40075E-06 0.13505E-05 0.12138E-05 0.12079E-05 0.13075E-05 0.10237E-05
 0.10787E-05 0.99180E-06 0.87656E-06 0.10069E-05 0.91581E-06 0.57311E-06 0.10877E-05 0.14390E-05 0.11417E-05 0.12557E-05
 0.85556E-06 0.10267E-05 0.89157E-06 0.11149E-05 0.13301E-05 0.15824E-05 0.11906E-05 0.12717E-05 0.12846E-05 0.14142E-05
 0.14063E-05 0.94580E-06 0.10757E-05 0.10375E-05 0.10336E-05 0.86791E-06 0.13348E-05 0.86416E-06 0.89978E-06 0.12937E-05
 0.12004E-05 0.14264E-05 0.12693E-05 0.14577E-05 0.75839E-06 0.95278E-06 0.13281E-05 0.10388E-05 0.97590E-06 0.11753E-05
 0.12828E-05 0.13593E-05 0.10683E-05 0.10484E-05 0.12452E-05 0.16084E-05 0.98812E-06 0.18343E-05 0.15129E-05 0.10141E-05
 0.85439E-06 0.12683E-05 0.80592E-06 0.12146E-05 0.66792E-06 0.16771E-05 0.74676E-06 0.89176E-06 0.68036E-06 0.85073E-06
 0.93552E-06 0.12674E-05 0.94411E-06 0.83985E-06 0.92709E-06 0.90116E-06 0.61726E-06 0.25557E-05 0.94428E-05 0.33268E-08
 0.17255E-09 0.47370E-10 0.47464E-10 0.17285E-09 0.33034E-08 0.13455E-04 0.21297E-05 0.70126E-06 0.91016E-06 0.84672E-06
 0.82728E-06 0.96231E-06 0.13936E-05 0.90573E-06 0.76482E-06 0.73765E-06 0.87776E-06 0.76763E-06 0.15547E-05 0.70956E-06
 0.98770E-06 0.95338E-06 0.11092E-05 0.96171E-06 0.10330E-05 0.13609E-05 0.14999E-05 0.11563E-05 0.17046E-05 0.12023E-05
 0.94341E-06 0.11522E-05 0.14130E-05 0.11669E-05 0.11730E-05 0.12037E-05 0.87385E-06 0.13238E-05 0.86416E-06 0.96337E-06
 0.13877E-05 0.79900E-06 0.99890E-06 0.75839E-06 0.15153E-05 0.93384E-06 0.10776E-05 0.98682E-06 0.11641E-05 0.11296E-05
 0.10127E-05 0.11753E-05 0.12137E-05 0.77867E-06 0.11788E-05 0.11167E-05 0.12473E-05 0.11397E-05 0.11274E-05 0.81261E-06
 0.14778E-05 0.95901E-06 0.13621E-05 0.59049E-06 0.10157E-05 0.94919E-06 0.11954E-05 0.10907E-05 0.68134E-06 0.77139E-06
 0.83059E-06 0.10840E-05 0.99584E-06 0.86916E-06 0.68890E-06 0.71701E-06 0.87841E-06 0.70010E-06 0.14097E-05 0.22675E-07
 0.40498E-09 0.53963E-10 0.28856E-10 0.54097E-10 0.40366E-09 0.23158E-07 0.11826E-05 0.86799E-06 0.73430E-06 0.69264E-06
 0.79528E-06 0.84201E-06 0.89254E-06 0.11306E-05 0.87117E-06 0.73162E-06 0.69504E-06 0.10978E-05 0.11255E-05 0.96080E-06
 0.10833E-05 0.58509E-06 0.11939E-05 0.10282E-05 0.13476E-05 0.81383E-06 0.12259E-05 0.13307E-05 0.96871E-06 0.11731E-05
 0.12093E-05 0.80777E-06 0.11726E-05 0.11190E-05 0.11797E-05 0.90197E-06 0.14557E-05 0.87385E-06 0.13348E-05 0.85636E-06
 0.10106E-05 0.10210E-05 0.90165E-06 0.95278E-06 0.93384E-06 0.96256E-06 0.11950E-05 0.86889E-06 0.11200E-05 0.10186E-05
 0.19378E-05 0.91077E-06 0.10502E-05 0.10366E-05 0.13050E-05 0.12356E-05 0.78430E-06 0.11111E-05 0.15358E-05 0.97449E-06
 0.71878E-06 0.12313E-05 0.14353E-05 0.71820E-06 0.11419E-05 0.83350E-06 0.14301E-05 0.78137E-06 0.91438E-06 0.73712E-06
 0.11703E-05 0.10174E-05 0.11026E-05 0.84799E-06 0.10789E-05 0.61086E-06 0.67031E-06 0.82998E-06 0.10840E-05 0.15584E-03
 0.43780E-08 0.21088E-09 0.55286E-10 0.55154E-10 0.21140E-09 0.44802E-08 0.11623E-03 0.10012E-05 0.67614E-06 0.87909E-06
 0.56822E-06 0.95804E-06 0.97392E-06 0.10348E-05 0.98844E-06 0.12788E-05 0.72980E-06 0.88353E-06 0.81120E-06 0.15017E-05
 0.72926E-06 0.11949E-05 0.74765E-06 0.15565E-05 0.11285E-05 0.75213E-06 0.10750E-05 0.12434E-05 0.11012E-05 0.88595E-06
 0.11583E-05 0.13165E-05 0.94852E-06 0.11722E-05 0.86428E-06 0.22651E-05 0.90197E-06 0.12037E-05 0.86791E-06 0.11057E-05
 0.54242E-06 0.11365E-05 0.97833E-06 0.13281E-05 0.10776E-05 0.11950E-05 0.49569E-06 0.11010E-05 0.98120E-06 0.12569E-05
 0.98250E-06 0.10006E-05 0.16559E-05 0.99095E-06 0.96988E-06 0.10858E-05 0.12949E-05 0.10080E-05 0.65948E-06 0.14026E-05
 0.13409E-05 0.12265E-05 0.77716E-06 0.10562E-05 0.62656E-06 0.15924E-05 0.11378E-05 0.10822E-05 0.74659E-06 0.73081E-06
 0.80296E-06 0.91490E-06 0.12944E-05 0.10155E-05 0.57958E-06 0.61693E-06 0.12377E-05 0.69174E-06 0.82864E-06 0.16831E-05
 0.14861E-05 0.36238E-08 0.32042E-09 0.15642E-09 0.32162E-09 0.36003E-08 0.14115E-05 0.12901E-05 0.94188E-06 0.74968E-06
 0.10238E-05 0.66390E-06 0.55842E-06 0.10287E-05 0.14490E-05 0.77970E-06 0.86811E-06 0.69555E-06 0.82570E-06 0.92841E-06
 0.14209E-05 0.14671E-05 0.61867E-06 0.10108E-05 0.77754E-06 0.14279E-05 0.11613E-05 0.13660E-05 0.71202E-06 0.10216E-05
 0.11635E-05 0.10735E-05 0.10636E-05 0.95112E-06 0.17160E-05 0.86427E-06 0.11797E-05 0.11730E-05 0.10336E-05 0.97435E-06
 0.12433E-05 0.83625E-06 0.10255E-05 0.10388E-05 0.98682E-06 0.86889E-06 0.11010E-05 0.10710E-05 0.10935E-05 0.10182E-05
 0.12381E-05 0.12686E-05 0.98852E-06 0.10216E-05 0.11615E-05 0.10026E-05 0.10773E-05 0.12997E-05 0.14211E-05 0.11538E-05
 0.85523E-06 0.11737E-05 0.12176E-05 0.11497E-05 0.97848E-06 0.13123E-05 0.10022E-05 0.88849E-06 0.10683E-05 0.12741E-05
 0.10721E-05 0.73510E-06 0.80186E-06 0.86510E-06 0.89591E-06 0.12768E-05 0.64644E-06 0.15618E-05 0.87454E-06 0.63477E-06
 0.65388E-05 0.44845E-06 0.41595E-08 0.66393E-09 0.66851E-09 0.41283E-08 0.45032E-06 0.51702E-05 0.70761E-06 0.83019E-06
 0.12695E-05 0.79027E-06 0.11858E-05 0.91306E-06 0.70909E-06 0.10415E-05 0.66961E-06 0.11307E-05 0.12039E-05 0.11012E-05
 0.83192E-06 0.93443E-06 0.15791E-05 0.91202E-06 0.12500E-05 0.10574E-05 0.12020E-05 0.89394E-06 0.13244E-05 0.11909E-05
 0.12489E-05 0.12513E-05 0.92584E-06 0.11609E-05 0.95112E-06 0.11722E-05 0.11190E-05 0.11669E-05 0.10375E-05 0.11000E-05
 0.96287E-06 0.12049E-05 0.10732E-05 0.97590E-06 0.11641E-05 0.11200E-05 0.98120E-06 0.10935E-05 0.11126E-05 0.90573E-06
 0.10570E-05 0.12699E-05 0.11849E-05 0.10336E-05 0.95864E-06 0.94980E-06 0.14725E-05 0.15089E-05 0.87355E-06 0.13222E-05
 0.14203E-05 0.75453E-06 0.10995E-05 0.13703E-05 0.14340E-05 0.77878E-06 0.10659E-05 0.79227E-06 0.10739E-05 0.12050E-05
 0.11556E-05 0.77362E-06 0.11164E-05 0.71743E-06 0.12206E-05 0.10460E-05 0.19831E-05 0.10465E-05 0.80328E-06 0.95107E-06
 0.15873E-05 0.26870E-03 0.11808E-07 0.78709E-09 0.34807E-09 0.78052E-09 0.12205E-07 0.77064E-04 0.18857E-05 0.75561E-06
 0.96919E-06 0.10070E-05 0.14574E-05 0.11111E-05 0.15277E-05 0.63869E-06 0.10629E-05 0.83336E-06 0.10522E-05 0.12792E-05
 0.10950E-05 0.86859E-06 0.87735E-06 0.80883E-06 0.13807E-05 0.15422E-05 0.10593E-05 0.79556E-06 0.12310E-05 0.12762E-05
 0.10418E-05 0.14698E-05 0.13322E-05 0.92584E-06 0.10636E-05 0.94852E-06 0.11726E-05 0.14130E-05 0.10757E-05 0.89708E-06
 0.17749E-05 0.85812E-06 0.10244E-05 0.11753E-05 0.11296E-05 0.10186E-05 0.12569E-05 0.10182E-05 0.90573E-06 0.15360E-05
 0.12422E-05 0.10533E-05 0.11167E-05 0.80721E-06 0.13543E-05 0.11634E-05 0.10150E-05 0.15688E-05 0.13899E-05 0.10605E-05
 0.11006E-05 0.17298E-05 0.11554E-05 0.10480E-05 0.12607E-05 0.12425E-05 0.10249E-05 0.11897E-05 0.10061E-05 0.12287E-05
 0.82319E-06 0.98426E-06 0.81541E-06 0.12461E-05 0.13881E-05 0.99473E-06 0.10981E-05 0.10361E-05 0.18684E-05 0.80643E-06
 0.15487E-05 0.44599E-04 0.11725E-07 0.42835E-09 0.10426E-09 0.10431E-09 0.42833E-09 0.11429E-07 0.17132E-04 0.15836E-05
 0.86259E-06 0.16451E-05 0.97254E-06 0.14161E-05 0.77073E-06 0.16984E-05 0.12461E-05 0.82696E-06 0.10083E-05 0.81413E-06
 0.11421E-05 0.93768E-06 0.13744E-05 0.10503E-05 0.12386E-05 0.11450E-05 0.10524E-05 0.11729E-05 0.16507E-05 0.12644E-05
 0.10585E-05 0.12036E-05 0.14698E-05 0.12513E-05 0.10735E-05 0.13165E-05 0.80777E-06 0.11522E-05 0.94580E-06 0.12659E-05
 0.12167E-05 0.14341E-05 0.97344E-06 0.12828E-05 0.10127E-05 0.19378E-05 0.98250E-06 0.12381E-05 0.10570E-05 0.12422E-05
 0.15471E-05 0.10916E-05 0.14238E-05 0.99819E-06 0.11045E-05 0.10913E-05 0.13766E-05 0.13534E-05 0.86549E-06 0.10513E-05
 0.12149E-05 0.12655E-05 0.15481E-05 0.13265E-05 0.10100E-05 0.11768E-05 0.93989E-06 0.11483E-05 0.11832E-05 0.12955E-05
 0.96736E-06 0.81866E-06 0.10621E-05 0.11346E-05 0.98370E-06 0.12722E-05 0.10210E-05 0.97359E-06 0.81388E-06 0.10312E-05
 0.13760E-05 0.16429E-05 0.33261E-07 0.53233E-09 0.68112E-10 0.35980E-10 0.68097E-10 0.53051E-09 0.33485E-07 0.15876E-05
 0.15948E-05 0.88396E-06 0.91158E-06 0.91690E-06 0.10587E-05 0.12463E-05 0.93102E-06 0.12946E-05 0.91256E-06 0.85949E-06
 0.99678E-06 0.14785E-05 0.10229E-05 0.11830E-05 0.86811E-06 0.12931E-05 0.10104E-05 0.13270E-05 0.15066E-05 0.13112E-05
 0.11049E-05 0.10585E-05 0.10418E-05 0.12489E-05 0.11635E-05 0.11583E-05 0.12093E-05 0.94341E-06 0.14063E-05 0.12592E-05
 0.20620E-05 0.10108E-05 0.10672E-05 0.13593E-05 0.11753E-05 0.91077E-06 0.10006E-05 0.12686E-05 0.12699E-05 0.10533E-05
 0.10916E-05 0.17026E-05 0.14879E-05 0.12175E-05 0.13213E-05 0.12980E-05 0.80719E-06 0.92592E-06 0.14056E-05 0.12535E-05
 0.11701E-05 0.13424E-05 0.12230E-05 0.10707E-05 0.16062E-05 0.11991E-05 0.85413E-06 0.10479E-05 0.12250E-05 0.12083E-05
 0.10956E-05 0.76267E-06 0.86035E-06 0.10911E-05 0.11574E-05 0.13607E-05 0.98710E-06 0.95035E-06 0.97883E-06 0.95614E-06
 0.90933E-06 0.12908E-05 0.27835E-05 0.24415E-08 0.13693E-09 0.38014E-10 0.37963E-10 0.13665E-09 0.24708E-08 0.17636E-05
 0.10792E-05 0.91065E-06 0.11305E-05 0.85186E-06 0.89449E-06 0.11194E-05 0.15188E-05 0.94977E-06 0.12315E-05 0.86500E-06
 0.74696E-06 0.92266E-06 0.15533E-05 0.11317E-05 0.11211E-05 0.79261E-06 0.12461E-05 0.15176E-05 0.11273E-05 0.12066E-05
 0.13112E-05 0.12644E-05 0.12762E-05 0.11909E-05 0.10216E-05 0.88595E-06 0.11731E-05 0.12023E-05 0.14142E-05 0.12236E-05
 0.81247E-06 0.16928E-05 0.14088E-05 0.10683E-05 0.12137E-05 0.10502E-05 0.16559E-05 0.98852E-06 0.11849E-05 0.11167E-05
 0.14238E-05 0.14879E-05 0.92286E-06 0.19031E-05 0.12798E-05 0.14722E-05 0.10741E-05 0.11597E-05 0.65714E-06 0.13416E-05
 0.13064E-05 0.15899E-05 0.14649E-05 0.11822E-05 0.82459E-06 0.12314E-05 0.12477E-05 0.11948E-05 0.90372E-06 0.10726E-05
 0.90259E-06 0.12883E-05 0.12713E-05 0.10201E-05 0.10111E-05 0.92247E-06 0.92867E-06 0.88054E-06 0.10774E-05 0.16105E-05
 0.92477E-06 0.99037E-06 0.22686E-05 0.11134E-06 0.11111E-08 0.13465E-09 0.70385E-10 0.13479E-09 0.11048E-08 0.10859E-06
 0.19494E-05 0.11397E-05 0.81617E-06 0.16015E-05 0.13037E-05 0.84474E-06 0.75680E-06 0.11203E-05 0.93176E-06 0.10788E-05
 0.12027E-05 0.16107E-05 0.77709E-06 0.10452E-05 0.90851E-06 0.12784E-05 0.12535E-05 0.11643E-05 0.86139E-06 0.11273E-05
 0.15066E-05 0.16507E-05 0.12310E-05 0.13244E-05 0.71202E-06 0.11012E-05 0.96871E-06 0.17046E-05 0.12846E-05 0.18712E-05
 0.16551E-05 0.15842E-05 0.12032E-05 0.10484E-05 0.77867E-06 0.10366E-05 0.99095E-06 0.10216E-05 0.10336E-05 0.80721E-06
 0.99819E-06 0.12175E-05 0.19031E-05 0.12308E-05 0.13886E-05 0.14436E-05 0.10622E-05 0.12424E-05 0.16163E-05 0.12103E-05
 0.84158E-06 0.81224E-06 0.12489E-05 0.12497E-05 0.15938E-05 0.11604E-05 0.12129E-05 0.95944E-06 0.12041E-05 0.10360E-05
 0.10385E-05 0.12728E-05 0.83190E-06 0.13437E-05 0.10661E-05 0.12946E-05 0.89374E-06 0.96126E-06 0.11797E-05 0.81199E-06
 0.85498E-06 0.10503E-05 0.93279E-06 0.37308E-05 0.10461E-06 0.23001E-08 0.49793E-09 0.49755E-09 0.22952E-08 0.10225E-06
 0.25982E-05 0.10655E-05 0.10841E-05 0.84027E-06 0.76457E-06 0.10826E-05 0.11532E-05 0.83248E-06 0.13801E-05 0.10294E-05
 0.12765E-05 0.78208E-06 0.13865E-05 0.11113E-05 0.10627E-05 0.11212E-05 0.90779E-06 0.13203E-05 0.11643E-05 0.15176E-05
 0.13270E-05 0.11729E-05 0.79557E-06 0.89394E-06 0.13660E-05 0.12434E-05 0.13307E-05 0.11563E-05 0.12717E-05 0.12408E-05
 0.11777E-05 0.13699E-05 0.14605E-05 0.12452E-05 0.11788E-05 0.13050E-05 0.96988E-06 0.11615E-05 0.95864E-06 0.13543E-05
 0.11045E-05 0.13213E-05 0.12798E-05 0.13886E-05 0.14947E-05 0.91763E-06 0.13992E-05 0.16746E-05 0.10293E-05 0.97818E-06
 0.15326E-05 0.11140E-05 0.10615E-05 0.99155E-06 0.10640E-05 0.11500E-05 0.13844E-05 0.92539E-06 0.81313E-06 0.10159E-05
 0.14743E-05 0.94682E-06 0.10341E-05 0.78653E-06 0.10964E-05 0.11072E-05 0.10801E-05 0.15136E-05 0.11252E-05 0.98162E-06
 0.95704E-06 0.86047E-06 0.15292E-05 0.94982E-06 0.16986E-05 0.29370E-05 0.29244E-07 0.10612E-07 0.28380E-07 0.42118E-05
 0.17794E-05 0.11895E-05 0.10244E-05 0.10068E-05 0.98844E-06 0.99076E-06 0.98515E-06 0.16643E-05 0.98557E-06 0.10988E-05
 0.11497E-05 0.92227E-06 0.85706E-06 0.99222E-06 0.13234E-05 0.10613E-05 0.87471E-06 0.90779E-06 0.12535E-05 0.12461E-05
 0.10104E-05 0.10524E-05 0.10593E-05 0.12020E-05 0.11613E-05 0.10750E-05 0.12259E-05 0.14999E-05 0.11906E-05 0.11729E-05
 0.32323E-05 0.10601E-05 0.12778E-05 0.16084E-05 0.11167E-05 0.12356E-05 0.10858E-05 0.10026E-05 0.94980E-06 0.11634E-05
 0.10913E-05 0.12980E-05 0.14722E-05 0.14436E-05 0.91763E-06 0.35331E-05 0.13599E-05 0.13417E-05 0.15480E-05 0.90806E-06
 0.68447E-06 0.12574E-05 0.11215E-05 0.15698E-05 0.12139E-05 0.12393E-05 0.80092E-06 0.12214E-05 0.11139E-05 0.11875E-05
 0.84845E-06 0.11569E-05 0.11974E-05 0.10022E-05 0.97344E-06 0.69944E-06 0.89039E-06 0.86501E-06 0.93986E-06 0.14779E-05
 0.10907E-05 0.19301E-05 0.87323E-06 0.99425E-06 0.16833E-05 0.10446E-05 0.11604E-04 0.11763E-06 0.12293E-06 0.13561E-04
 0.13157E-05 0.12759E-05 0.10215E-05 0.10059E-05 0.15418E-05 0.11118E-05 0.17028E-05 0.85078E-06 0.90127E-06 0.93294E-06
 0.72856E-06 0.78786E-06 0.11003E-05 0.13420E-05 0.10689E-05 0.90084E-06 0.10613E-05 0.11212E-05 0.12784E-05 0.79261E-06
 0.12931E-05 0.11450E-05 0.15422E-05 0.10574E-05 0.14279E-05 0.75213E-06 0.81383E-06 0.13609E-05 0.15824E-05 0.13596E-05
 0.14996E-05 0.13657E-05 0.14081E-05 0.98812E-06 0.12473E-05 0.78430E-06 0.12949E-05 0.10773E-05 0.14725E-05 0.10150E-05
 0.13766E-05 0.80719E-06 0.10741E-05 0.10622E-05 0.13992E-05 0.13599E-05 0.14765E-05 0.19436E-05 0.12420E-05 0.98766E-06
 0.13176E-05 0.11218E-05 0.86641E-06 0.11703E-05 0.13268E-05 0.12312E-05 0.92128E-06 0.10830E-05 0.94353E-06 0.10457E-05
 0.12668E-05 0.10652E-05 0.77101E-06 0.10770E-05 0.81671E-06 0.10470E-05 0.78640E-06 0.46270E-06 0.43283E-06 0.53399E-06
 0.75935E-06 0.99144E-06 0.12622E-05 0.93186E-06 0.91259E-06 0.28799E-04 0.46564E-07 0.31277E-08 0.14274E-08 0.31167E-08
 0.46469E-07 0.18876E-04 0.93742E-06 0.96314E-06 0.11744E-05 0.10622E-05 0.68058E-06 0.57027E-06 0.43604E-06 0.45312E-06
 0.76265E-06 0.11132E-05 0.90249E-06 0.92431E-06 0.78275E-06 0.10689E-05 0.13234E-05 0.10627E-05 0.90851E-06 0.11211E-05
 0.86811E-06 0.12386E-05 0.13807E-05 0.12500E-05 0.77754E-06 0.11285E-05 0.13476E-05 0.10330E-05 0.13301E-05 0.17955E-05
 0.10106E-05 0.20241E-05 0.12121E-05 0.18343E-05 0.11397E-05 0.11111E-05 0.10080E-05 0.12997E-05 0.15089E-05 0.15688E-05
 0.13534E-05 0.92592E-06 0.11597E-05 0.12424E-05 0.16746E-05 0.13417E-05 0.19436E-05 0.84544E-06 0.16025E-05 0.11019E-05
 0.95087E-06 0.11177E-05 0.15757E-05 0.84246E-06 0.11075E-05 0.74030E-06 0.11960E-05 0.10132E-05 0.13478E-05 0.90442E-06
 0.12007E-05 0.96719E-06 0.14479E-05 0.83703E-06 0.12667E-05 0.79802E-06 0.32432E-06 0.59085E-07 0.28692E-07 0.46783E-07
 0.22249E-06 0.71092E-06 0.10221E-05 0.11934E-05 0.31168E-05 0.73149E-05 0.14848E-07 0.63957E-09 0.16538E-09 0.16508E-09
 0.64136E-09 0.15060E-07 0.16132E-04 0.24126E-05 0.10523E-05 0.11982E-05 0.72051E-06 0.22255E-06 0.46347E-07 0.28913E-07
 0.58879E-07 0.31416E-06 0.84884E-06 0.11568E-05 0.92431E-06 0.13420E-05 0.99222E-06 0.11113E-05 0.10452E-05 0.11317E-05
 0.11830E-05 0.10503E-05 0.80883E-06 0.91202E-06 0.10108E-05 0.15565E-05 0.10282E-05 0.96171E-06 0.11149E-05 0.13257E-05
 0.13628E-05 0.13527E-05 0.13098E-05 0.15129E-05 0.11274E-05 0.15358E-05 0.65948E-06 0.14211E-05 0.87355E-06 0.13899E-05
 0.86549E-06 0.14056E-05 0.65714E-06 0.16163E-05 0.10293E-05 0.15480E-05 0.12420E-05 0.16025E-05 0.12852E-05 0.12104E-05
 0.92380E-06 0.12033E-05 0.94290E-06 0.89933E-06 0.61272E-06 0.15393E-05 0.88805E-06 0.13050E-05 0.10819E-05 0.13956E-05
 0.87179E-06 0.12792E-05 0.89037E-06 0.10828E-05 0.91744E-06 0.80971E-06 0.22762E-06 0.15959E-07 0.38325E-08 0.33015E-08
 0.94082E-08 0.72111E-07 0.58756E-06 0.13540E-05 0.29977E-05 0.28878E-05 0.35310E-07 0.60600E-09 0.81532E-10 0.43966E-10
 0.81705E-10 0.60337E-09 0.36318E-07 0.23592E-05 0.49426E-05 0.12955E-05 0.51806E-06 0.73661E-07 0.93833E-08 0.33192E-08
 0.38033E-08 0.16439E-07 0.20634E-06 0.84884E-06 0.90249E-06 0.11003E-05 0.85706E-06 0.13865E-05 0.77709E-06 0.15533E-05
 0.10229E-05 0.13744E-05 0.87735E-06 0.15791E-05 0.61867E-06 0.74765E-06 0.11939E-05 0.11092E-05 0.89157E-06 0.12720E-05
 0.13161E-05 0.11285E-05 0.12171E-05 0.10141E-05 0.81261E-06 0.97449E-06 0.14026E-05 0.11538E-05 0.13222E-05 0.10605E-05
 0.10513E-05 0.12535E-05 0.13416E-05 0.12103E-05 0.97818E-06 0.90806E-06 0.98766E-06 0.11019E-05 0.12104E-05 0.12377E-05
 0.14244E-05 0.93642E-06 0.10370E-05 0.64082E-06 0.10637E-05 0.13566E-05 0.97732E-06 0.88617E-06 0.96310E-06 0.14069E-05
 0.96406E-06 0.14221E-05 0.80817E-06 0.95122E-06 0.79213E-06 0.11791E-05 0.28779E-06 0.16529E-07 0.19705E-08 0.88899E-09
 0.12232E-08 0.47063E-08 0.54674E-07 0.47868E-06 0.13839E-06 0.17364E-05 0.74088E-06 0.23479E-08 0.14593E-09 0.41514E-10
 0.41511E-10 0.14608E-09 0.23650E-08 0.65686E-06 0.19978E-05 0.14056E-06 0.47403E-06 0.55845E-07 0.47173E-08 0.12215E-08
 0.89069E-09 0.19610E-08 0.16439E-07 0.31416E-06 0.11132E-05 0.78786E-06 0.92227E-06 0.78208E-06 0.16107E-05 0.92266E-06
 0.14785E-05 0.93768E-06 0.86859E-06 0.93443E-06 0.14671E-05 0.11949E-05 0.58509E-06 0.95338E-06 0.10267E-05 0.13036E-05
 0.11820E-05 0.14047E-05 0.95350E-06 0.85439E-06 0.14778E-05 0.71878E-06 0.13409E-05 0.85523E-06 0.14203E-05 0.11006E-05
 0.12149E-05 0.11701E-05 0.13064E-05 0.84158E-06 0.15326E-05 0.68447E-06 0.13176E-05 0.95087E-06 0.92380E-06 0.14244E-05
 0.12200E-05 0.83540E-06 0.92052E-06 0.90226E-06 0.99994E-06 0.84327E-06 0.14913E-05 0.73546E-06 0.12096E-05 0.10061E-05
 0.11337E-05 0.68088E-06 0.14965E-05 0.10453E-05 0.12399E-05 0.65817E-06 0.91291E-06 0.57725E-07 0.38411E-08 0.88505E-09
 0.63554E-09 0.12026E-08 0.11361E-07 0.64775E-08 0.15948E-08 0.27775E-08 0.24121E-07 0.37947E-07 0.10076E-08 0.13556E-09
 0.72208E-10 0.13555E-09 0.10143E-08 0.37408E-07 0.24172E-07 0.27840E-08 0.15973E-08 0.64178E-08 0.11077E-07 0.12117E-08
 0.63396E-09 0.89069E-09 0.38033E-08 0.58879E-07 0.76265E-06 0.72856E-06 0.11497E-05 0.12765E-05 0.12027E-05 0.74696E-06
 0.99678E-06 0.11421E-05 0.10950E-05 0.83192E-06 0.14209E-05 0.72926E-06 0.10833E-05 0.98770E-06 0.85556E-06 0.85893E-06
 0.10517E-05 0.83820E-06 0.97122E-06 0.12683E-05 0.95901E-06 0.12313E-05 0.12265E-05 0.11737E-05 0.75453E-06 0.17298E-05
 0.12655E-05 0.13424E-05 0.15899E-05 0.81224E-06 0.11140E-05 0.12574E-05 0.11218E-05 0.11177E-05 0.12033E-05 0.93642E-06
 0.83540E-06 0.10390E-05 0.81354E-06 0.12546E-05 0.73992E-06 0.11613E-05 0.10527E-05 0.11340E-05 0.10186E-05 0.13805E-05
 0.82249E-06 0.85919E-06 0.80460E-06 0.10860E-05 0.11138E-05 0.11307E-05 0.83494E-06 0.48265E-06 0.28619E-07 0.33137E-08
 0.12284E-08 0.12069E-08 0.63479E-08 0.13746E-08 0.19444E-09 0.16564E-09 0.55245E-09 0.83837E-08 0.30192E-07 0.19258E-08
 0.47184E-09 0.47353E-09 0.19199E-08 0.30154E-07 0.85201E-08 0.55142E-09 0.16533E-09 0.19521E-09 0.13684E-08 0.63464E-08
 0.12117E-08 0.12215E-08 0.33192E-08 0.28913E-07 0.45312E-06 0.93294E-06 0.10988E-05 0.10294E-05 0.10788E-05 0.86500E-06
 0.85949E-06 0.81413E-06 0.12792E-05 0.11012E-05 0.92841E-06 0.15017E-05 0.96080E-06 0.70956E-06 0.12557E-05 0.82554E-06
 0.93844E-06 0.87870E-06 0.93638E-06 0.80592E-06 0.13621E-05 0.14353E-05 0.77716E-06 0.12176E-05 0.10995E-05 0.11554E-05
 0.15481E-05 0.12230E-05 0.14649E-05 0.12489E-05 0.10615E-05 0.11215E-05 0.86641E-06 0.15757E-05 0.94290E-06 0.10370E-05
 0.92052E-06 0.81354E-06 0.10554E-05 0.10090E-05 0.12887E-05 0.12198E-05 0.12471E-05 0.87302E-06 0.77146E-06 0.12293E-05
 0.10472E-05 0.90955E-06 0.10957E-05 0.11092E-05 0.97359E-06 0.12035E-05 0.11689E-05 0.83357E-06 0.42887E-06 0.47461E-07
 0.93425E-08 0.46767E-08 0.11280E-07 0.13727E-08 0.10225E-09 0.46908E-10 0.77673E-10 0.49207E-09 0.18350E-07 0.26886E-06
 0.20870E-07 0.85916E-08 0.20870E-07 0.27649E-06 0.18242E-07 0.49122E-09 0.77886E-10 0.46871E-10 0.10235E-09 0.13684E-08
 0.11077E-07 0.47173E-08 0.93833E-08 0.46347E-07 0.43604E-06 0.90127E-06 0.98557E-06 0.13801E-05 0.93176E-06 0.12315E-05
 0.91256E-06 0.10083E-05 0.10522E-05 0.12039E-05 0.82570E-06 0.81120E-06 0.11255E-05 0.15547E-05 0.11417E-05 0.11210E-05
 0.91435E-06 0.10949E-05 0.10274E-05 0.12146E-05 0.59049E-06 0.71820E-06 0.10562E-05 0.11497E-05 0.13703E-05 0.10480E-05
 0.13265E-05 0.10707E-05 0.11822E-05 0.12497E-05 0.99155E-06 0.15698E-05 0.11703E-05 0.84246E-06 0.89933E-06 0.64082E-06
 0.90226E-06 0.12546E-05 0.10090E-05 0.93219E-06 0.11055E-05 0.14081E-05 0.83142E-06 0.10835E-05 0.79366E-06 0.71159E-06
 0.11021E-05 0.86866E-06 0.84031E-06 0.11037E-05 0.11524E-05 0.98947E-06 0.88355E-06 0.14820E-05 0.99969E-06 0.52262E-06
 0.22590E-06 0.72854E-07 0.56362E-07 0.64802E-08 0.19448E-09 0.46915E-10 0.42086E-10 0.13183E-09 0.18718E-08 0.51253E-06
 0.10602E-04 0.35529E-04 0.11643E-04 0.60318E-05 0.47887E-06 0.18850E-08 0.13147E-09 0.42145E-10 0.46871E-10 0.19521E-09
 0.64178E-08 0.55845E-07 0.73661E-07 0.22255E-06 0.57027E-06 0.85078E-06 0.16643E-05 0.83248E-06 0.11203E-05 0.94978E-06
 0.12946E-05 0.82696E-06 0.83336E-06 0.11307E-05 0.69555E-06 0.88353E-06 0.10978E-05 0.76763E-06 0.14390E-05 0.11532E-05
 0.86720E-06 0.11294E-05 0.14191E-05 0.66792E-06 0.10157E-05 0.11419E-05 0.62656E-06 0.97848E-06 0.14340E-05 0.12607E-05
 0.10100E-05 0.16062E-05 0.82459E-06 0.15938E-05 0.10640E-05 0.12139E-05 0.13268E-05 0.11075E-05 0.61272E-06 0.10637E-05
 0.99994E-06 0.73992E-06 0.12887E-05 0.11055E-05 0.92311E-06 0.12581E-05 0.10448E-05 0.78522E-06 0.68239E-06 0.86374E-06
 0.76048E-06 0.73786E-06 0.94776E-06 0.12932E-05 0.93786E-06 0.14527E-05 0.83310E-06 0.10952E-05 0.97690E-06 0.16362E-05
 0.66664E-06 0.77804E-06 0.52796E-06 0.48024E-06 0.16004E-08 0.16545E-09 0.77728E-10 0.13168E-09 0.91960E-09 0.47836E-07
 0.19910E-05 0.35796E-05 0.95594E-06 0.32094E-05 0.24720E-05 0.48375E-07 0.92347E-09 0.13147E-09 0.77886E-10 0.16533E-09
 0.15973E-08 0.47403E-06 0.51806E-06 0.72051E-06 0.68058E-06 0.17028E-05 0.98515E-06 0.11532E-05 0.75680E-06 0.15188E-05
 0.93102E-06 0.12461E-05 0.10629E-05 0.66961E-06 0.86811E-06 0.72980E-06 0.69504E-06 0.87776E-06 0.10877E-05 0.12262E-05
 0.10268E-05 0.13546E-05 0.11379E-05 0.16771E-05 0.94919E-06 0.83350E-06 0.15924E-05 0.13123E-05 0.77878E-06 0.12425E-05
 0.11768E-05 0.11991E-05 0.12314E-05 0.11604E-05 0.11500E-05 0.12393E-05 0.12312E-05 0.74030E-06 0.15393E-05 0.13566E-05
 0.84327E-06 0.11613E-05 0.12198E-05 0.14081E-05 0.12581E-05 0.94172E-06 0.97412E-06 0.60814E-06 0.80237E-06 0.67857E-06
 0.11813E-05 0.84622E-06 0.89723E-06 0.74868E-06 0.15970E-05 0.11475E-05 0.11027E-05 0.82828E-06 0.11829E-05 0.91064E-06
 0.13039E-05 0.10351E-05 0.97671E-06 0.13995E-05 0.13509E-06 0.27790E-08 0.55142E-09 0.49260E-09 0.18643E-08 0.51476E-07
 0.66683E-05 0.88285E-06 0.82507E-06 0.76740E-06 0.88454E-06 0.48593E-05 0.48375E-07 0.18850E-08 0.49122E-09 0.55142E-09
 0.27840E-08 0.14056E-06 0.12955E-05 0.11982E-05 0.10622E-05 0.11118E-05 0.99076E-06 0.10826E-05 0.84474E-06 0.11194E-05
 0.12463E-05 0.16984E-05 0.63869E-06 0.10415E-05 0.77970E-06 0.12788E-05 0.73162E-06 0.73765E-06 0.57311E-06 0.95763E-06
 0.90639E-06 0.85380E-06 0.12701E-05 0.74676E-06 0.11954E-05 0.14301E-05 0.11378E-05 0.10022E-05 0.10659E-05 0.10249E-05
 0.93989E-06 0.85413E-06 0.12477E-05 0.12129E-05 0.13844E-05 0.80092E-06 0.92128E-06 0.11960E-05 0.88805E-06 0.97732E-06
 0.14913E-05 0.10527E-05 0.12471E-05 0.83142E-06 0.10448E-05 0.97412E-06 0.96783E-06 0.79726E-06 0.84560E-06 0.78115E-06
 0.88707E-06 0.10246E-05 0.14434E-05 0.76472E-06 0.10861E-05 0.92414E-06 0.11465E-05 0.84457E-06 0.12598E-05 0.78093E-06
 0.97899E-06 0.13350E-05 0.14559E-05 0.11859E-05 0.33250E-05 0.19647E-05 0.24199E-07 0.84329E-08 0.18358E-07 0.49041E-06
 0.29641E-05 0.90594E-06 0.91069E-06 0.90621E-06 0.10526E-05 0.88454E-06 0.24720E-05 0.47887E-06 0.18242E-07 0.85201E-08
 0.24172E-07 0.19978E-05 0.49426E-05 0.10523E-05 0.11744E-05 0.15418E-05 0.98845E-06 0.76457E-06 0.13037E-05 0.89448E-06
 0.10587E-05 0.77073E-06 0.15277E-05 0.70909E-06 0.14490E-05 0.98844E-06 0.87117E-06 0.76482E-06 0.91581E-06 0.85108E-06
 0.99790E-06 0.87659E-06 0.57127E-06 0.89176E-06 0.10907E-05 0.78137E-06 0.10822E-05 0.88849E-06 0.79227E-06 0.11897E-05
 0.11483E-05 0.10479E-05 0.11948E-05 0.95944E-06 0.92539E-06 0.12214E-05 0.10830E-05 0.10132E-05 0.13050E-05 0.88617E-06
 0.73546E-06 0.11340E-05 0.87302E-06 0.10835E-05 0.78522E-06 0.60814E-06 0.79726E-06 0.96583E-06 0.81121E-06 0.93062E-06
 0.97258E-06 0.11077E-05 0.95855E-06 0.10033E-05 0.99570E-06 0.12835E-05 0.10161E-05 0.98931E-06 0.93852E-06 0.15225E-05
 0.83475E-06 0.10619E-05 0.97031E-06 0.85811E-06 0.26808E-05 0.27507E-05 0.66084E-06 0.37873E-07 0.29955E-07 0.28152E-06
 0.83395E-05 0.24081E-05 0.75800E-06 0.10752E-05 0.90621E-06 0.76740E-06 0.32094E-05 0.60318E-05 0.27649E-06 0.30154E-07
 0.37408E-07 0.65686E-06 0.23592E-05 0.24126E-05 0.96314E-06 0.10059E-05 0.10068E-05 0.84027E-06 0.16015E-05 0.85186E-06
 0.91690E-06 0.14161E-05 0.11111E-05 0.91306E-06 0.10287E-05 0.10348E-05 0.11306E-05 0.90573E-06 0.10069E-05 0.69791E-06
 0.74529E-06 0.74888E-06 0.98531E-06 0.68036E-06 0.68134E-06 0.91438E-06 0.74659E-06 0.10683E-05 0.10739E-05 0.10061E-05
 0.11832E-05 0.12250E-05 0.90372E-06 0.12041E-05 0.81313E-06 0.11139E-05 0.94353E-06 0.13478E-05 0.10819E-05 0.96310E-06
 0.12096E-05 0.10186E-05 0.77146E-06 0.79366E-06 0.68239E-06 0.80237E-06 0.84560E-06 0.81121E-06 0.68954E-06 0.12760E-05
 0.93086E-06 0.12534E-05 0.97371E-06 0.10222E-05 0.53122E-06 0.10919E-05 0.16257E-05 0.11696E-05 0.80572E-06 0.10400E-05
 0.89878E-06 0.98780E-06 0.11459E-05 0.10258E-05 0.94606E-06 0.14316E-04 0.36596E-07 0.23546E-08 0.10124E-08 0.19207E-08
 0.20854E-07 0.18067E-04 0.11701E-05 0.75800E-06 0.91069E-06 0.82508E-06 0.95594E-06 0.11643E-04 0.20870E-07 0.19199E-08
 0.10143E-08 0.23650E-08 0.36318E-07 0.16132E-04 0.93742E-06 0.10215E-05 0.10244E-05 0.10841E-05 0.81617E-06 0.11305E-05
 0.91158E-06 0.97254E-06 0.14574E-05 0.11858E-05 0.55842E-06 0.97392E-06 0.89254E-06 0.13936E-05 0.87656E-06 0.13497E-05
 0.99165E-06 0.14100E-05 0.78872E-06 0.85073E-06 0.77139E-06 0.73712E-06 0.73081E-06 0.12741E-05 0.12050E-05 0.12287E-05
 0.12955E-05 0.12083E-05 0.10726E-05 0.10360E-05 0.10159E-05 0.11875E-05 0.10457E-05 0.90442E-06 0.13956E-05 0.14069E-05
 0.10061E-05 0.13805E-05 0.12293E-05 0.71159E-06 0.86374E-06 0.67857E-06 0.78115E-06 0.93062E-06 0.12760E-05 0.90881E-06
 0.93259E-06 0.96328E-06 0.99849E-06 0.79510E-06 0.10140E-05 0.65158E-06 0.75428E-06 0.11021E-05 0.15416E-05 0.97913E-06
 0.89982E-06 0.10716E-05 0.10776E-05 0.10629E-05 0.16744E-05 0.12017E-04 0.14885E-07 0.60391E-09 0.14578E-09 0.13562E-09
 0.47288E-09 0.86460E-08 0.18067E-04 0.24081E-05 0.90594E-06 0.88285E-06 0.35796E-05 0.35529E-04 0.85916E-08 0.47353E-09
 0.13555E-09 0.14608E-09 0.60337E-09 0.15060E-07 0.18876E-04 0.12759E-05 0.11895E-05 0.10655E-05 0.11397E-05 0.91065E-06
 0.88396E-06 0.16451E-05 0.10070E-05 0.79027E-06 0.66390E-06 0.95804E-06 0.84201E-06 0.96231E-06 0.99180E-06 0.85678E-06
 0.18370E-05 0.75377E-06 0.11468E-05 0.93552E-06 0.83059E-06 0.11703E-05 0.80296E-06 0.10721E-05 0.11556E-05 0.82319E-06
 0.96736E-06 0.10956E-05 0.90259E-06 0.10385E-05 0.14743E-05 0.84845E-06 0.12668E-05 0.12007E-05 0.87179E-06 0.96406E-06
 0.11337E-05 0.82249E-06 0.10472E-05 0.11021E-05 0.76048E-06 0.11813E-05 0.88707E-06 0.97258E-06 0.93086E-06 0.93259E-06
 0.16218E-05 0.10532E-05 0.11561E-05 0.80562E-06 0.74404E-06 0.58453E-06 0.11369E-05 0.12358E-05 0.89132E-06 0.89564E-06
 0.13734E-05 0.11553E-05 0.20453E-05 0.29937E-05 0.15541E-05 0.12096E-05 0.45810E-07 0.63955E-09 0.81624E-10 0.41506E-10
 0.72190E-10 0.47288E-09 0.20854E-07 0.83395E-05 0.29641E-05 0.66683E-05 0.19910E-05 0.10602E-04 0.20870E-07 0.47184E-09
 0.72208E-10 0.41511E-10 0.81705E-10 0.64136E-09 0.46469E-07 0.13157E-05 0.17794E-05 0.25982E-05 0.19494E-05 0.10792E-05
 0.15948E-05 0.86259E-06 0.96919E-06 0.12695E-05 0.10238E-05 0.56822E-06 0.79528E-06 0.82728E-06 0.10787E-05 0.11243E-05
 0.88148E-06 0.13548E-05 0.88601E-06 0.12674E-05 0.10840E-05 0.10174E-05 0.91490E-06 0.73510E-06 0.77362E-06 0.98426E-06
 0.81866E-06 0.76267E-06 0.12883E-05 0.12728E-05 0.94682E-06 0.11569E-05 0.10652E-05 0.96719E-06 0.12792E-05 0.14221E-05
 0.68088E-06 0.85919E-06 0.90955E-06 0.86866E-06 0.73786E-06 0.84622E-06 0.10246E-05 0.11077E-05 0.12534E-05 0.96328E-06
 0.10532E-05 0.10598E-05 0.93174E-06 0.10038E-05 0.94388E-06 0.74667E-06 0.66144E-06 0.80400E-06 0.87133E-06 0.85030E-06
 0.14014E-05 0.19123E-05 0.22062E-05 0.11085E-06 0.10146E-06 0.33807E-05 0.13653E-04 0.31271E-08 0.16504E-09 0.43899E-10
 0.41506E-10 0.13562E-09 0.19207E-08 0.28151E-06 0.49041E-06 0.51476E-07 0.47836E-07 0.51253E-06 0.26886E-06 0.19258E-08
 0.13556E-09 0.41514E-10 0.43966E-10 0.16508E-09 0.31167E-08 0.13561E-04 0.42118E-05 0.10225E-06 0.10859E-06 0.17636E-05
 0.15876E-05 0.15836E-05 0.75561E-06 0.83019E-06 0.74968E-06 0.87909E-06 0.69264E-06 0.84672E-06 0.10237E-05 0.10029E-05
 0.12873E-05 0.86012E-06 0.11819E-05 0.94411E-06 0.99584E-06 0.11026E-05 0.12944E-05 0.80186E-06 0.11164E-05 0.81541E-06
 0.10621E-05 0.86035E-06 0.12713E-05 0.83190E-06 0.10341E-05 0.11974E-05 0.77101E-06 0.14479E-05 0.89037E-06 0.80817E-06
 0.14965E-05 0.80460E-06 0.10957E-05 0.84031E-06 0.94776E-06 0.89723E-06 0.14434E-05 0.95855E-06 0.97371E-06 0.99849E-06
 0.11561E-05 0.93174E-06 0.11352E-05 0.98921E-06 0.12489E-05 0.75786E-06 0.90526E-06 0.75979E-06 0.84422E-06 0.64420E-06
 0.18585E-05 0.28634E-04 0.34205E-07 0.24464E-08 0.11120E-08 0.23033E-08 0.28881E-07 0.11912E-06 0.14217E-08 0.16504E-09
 0.81624E-10 0.14578E-09 0.10124E-08 0.29955E-07 0.18358E-07 0.18643E-08 0.91960E-09 0.18718E-08 0.18350E-07 0.30192E-07
 0.10076E-08 0.14593E-09 0.81532E-10 0.16538E-09 0.14274E-08 0.12293E-06 0.28380E-07 0.22952E-08 0.11048E-08 0.24708E-08
 0.33485E-07 0.17132E-04 0.18857E-05 0.70761E-06 0.94188E-06 0.67614E-06 0.73430E-06 0.91016E-06 0.13075E-05 0.94029E-06
 0.60538E-06 0.10855E-05 0.97700E-06 0.83985E-06 0.86916E-06 0.84799E-06 0.10155E-05 0.86510E-06 0.71743E-06 0.12461E-05
 0.11346E-05 0.10911E-05 0.10201E-05 0.13437E-05 0.78653E-06 0.10022E-05 0.10770E-05 0.83703E-06 0.10828E-05 0.95122E-06
 0.10453E-05 0.10860E-05 0.11092E-05 0.11037E-05 0.12932E-05 0.74868E-06 0.76472E-06 0.10033E-05 0.10222E-05 0.79510E-06
 0.80562E-06 0.10038E-05 0.98921E-06 0.64922E-06 0.11016E-05 0.13244E-05 0.67779E-06 0.73739E-06 0.10040E-05 0.15362E-05
 0.66119E-05 0.51382E-03 0.11447E-07 0.53174E-09 0.13690E-09 0.13483E-09 0.49855E-09 0.10654E-07 0.11912E-06 0.31271E-08
 0.63955E-09 0.60391E-09 0.23546E-08 0.37873E-07 0.84329E-08 0.49260E-09 0.13168E-09 0.13183E-09 0.49207E-09 0.83837E-08
 0.37947E-07 0.23479E-08 0.60600E-09 0.63957E-09 0.31277E-08 0.11763E-06 0.10612E-07 0.49755E-09 0.13479E-09 0.13665E-09
 0.53051E-09 0.11429E-07 0.77064E-04 0.51702E-05 0.12901E-05 0.10012E-05 0.86799E-06 0.70126E-06 0.12079E-05 0.10862E-05
 0.72604E-06 0.10723E-05 0.12189E-05 0.92709E-06 0.68890E-06 0.10789E-05 0.57958E-06 0.89591E-06 0.12206E-05 0.13881E-05
 0.98370E-06 0.11574E-05 0.10111E-05 0.10661E-05 0.10964E-05 0.97344E-06 0.81671E-06 0.12667E-05 0.91744E-06 0.79213E-06
 0.12399E-05 0.11138E-05 0.97359E-06 0.11524E-05 0.93786E-06 0.15970E-05 0.10861E-05 0.99570E-06 0.53122E-06 0.10140E-05
 0.74404E-06 0.94388E-06 0.12489E-05 0.11016E-05 0.67292E-06 0.69258E-06 0.14220E-05 0.20947E-05 0.14036E-05 0.75222E-03
 0.16709E-05 0.43631E-06 0.12067E-07 0.42841E-09 0.68167E-10 0.38030E-10 0.70491E-10 0.49855E-09 0.28881E-07 0.13653E-04
 0.45810E-07 0.14885E-07 0.36596E-07 0.66084E-06 0.24199E-07 0.55142E-09 0.77728E-10 0.42086E-10 0.77674E-10 0.55245E-09
 0.24121E-07 0.74088E-06 0.35310E-07 0.14848E-07 0.46564E-07 0.11604E-04 0.29244E-07 0.49793E-09 0.70385E-10 0.37963E-10
 0.68097E-10 0.42833E-09 0.12205E-07 0.45032E-06 0.14115E-05 0.11623E-03 0.11826E-05 0.21297E-05 0.12138E-05 0.75849E-06
 0.52691E-06 0.75126E-06 0.11445E-05 0.90116E-06 0.71701E-06 0.61086E-06 0.61693E-06 0.12768E-05 0.10460E-05 0.99473E-06
 0.12722E-05 0.13607E-05 0.92247E-06 0.12946E-05 0.11072E-05 0.69944E-06 0.10470E-05 0.79802E-06 0.80971E-06 0.11791E-05
 0.65817E-06 0.11307E-05 0.12035E-05 0.98947E-06 0.14527E-05 0.11475E-05 0.92414E-06 0.12835E-05 0.10919E-05 0.65158E-06
 0.58453E-06 0.74667E-06 0.75786E-06 0.13244E-05 0.69258E-06 0.63908E-06 0.57550E-06 0.12225E-05 0.99571E-05 0.23379E-07
 0.44258E-08 0.36102E-08 0.41288E-08 0.78277E-09 0.10434E-09 0.35992E-10 0.38030E-10 0.13483E-09 0.23033E-08 0.33807E-05
 0.12096E-05 0.12017E-04 0.14316E-04 0.27507E-05 0.19647E-05 0.27790E-08 0.16545E-09 0.46915E-10 0.46909E-10 0.16564E-09
 0.27775E-08 0.17364E-05 0.28878E-05 0.73149E-05 0.28799E-04 0.10446E-05 0.29370E-05 0.23001E-08 0.13465E-09 0.38014E-10
 0.35981E-10 0.10431E-09 0.78052E-09 0.41283E-08 0.36003E-08 0.44802E-08 0.23158E-07 0.13455E-04 0.13505E-05 0.66704E-06
 0.12692E-05 0.55579E-06 0.17698E-05 0.61726E-06 0.87841E-06 0.67031E-06 0.12377E-05 0.64644E-06 0.19831E-05 0.10981E-05
 0.10210E-05 0.98710E-06 0.92867E-06 0.89374E-06 0.10801E-05 0.89039E-06 0.78640E-06 0.32432E-06 0.22762E-06 0.28779E-06
 0.91291E-06 0.83494E-06 0.11689E-05 0.88355E-06 0.83310E-06 0.11027E-05 0.11465E-05 0.10161E-05 0.16257E-05 0.75428E-06
 0.11369E-05 0.66144E-06 0.90526E-06 0.67779E-06 0.14220E-05 0.57550E-06 0.10896E-05 0.19144E-05 0.44742E-06 0.33193E-08
 0.40461E-09 0.21107E-09 0.32162E-09 0.66653E-09 0.34785E-09 0.10434E-09 0.68167E-10 0.13690E-09 0.11120E-08 0.10146E-06
 0.15541E-05 0.16744E-05 0.94606E-06 0.26808E-05 0.33250E-05 0.13509E-06 0.16004E-08 0.19448E-09 0.10225E-09 0.19444E-09
 0.15948E-08 0.13839E-06 0.29977E-05 0.31168E-05 0.91259E-06 0.16833E-05 0.16986E-05 0.10461E-06 0.11111E-08 0.13693E-09
 0.68112E-10 0.10426E-09 0.34807E-09 0.66851E-09 0.32162E-09 0.21140E-09 0.40366E-09 0.33034E-08 0.40075E-06 0.12739E-05
 0.86196E-06 0.24646E-05 0.93873E-06 0.25557E-05 0.70010E-06 0.82998E-06 0.69174E-06 0.15618E-05 0.10465E-05 0.10361E-05
 0.97359E-06 0.95035E-06 0.88054E-06 0.96126E-06 0.15136E-05 0.86501E-06 0.46270E-06 0.59085E-07 0.15959E-07 0.16529E-07
 0.57725E-07 0.48265E-06 0.83357E-06 0.14820E-05 0.10952E-05 0.82828E-06 0.84457E-06 0.98931E-06 0.11696E-05 0.11021E-05
 0.12358E-05 0.80400E-06 0.75979E-06 0.73739E-06 0.20947E-05 0.12225E-05 0.19144E-05 0.89274E-06 0.15403E-05 0.26549E-08
 0.17292E-09 0.54123E-10 0.55265E-10 0.15613E-09 0.66653E-09 0.78277E-09 0.42841E-09 0.53174E-09 0.24464E-08 0.11085E-06
 0.29937E-05 0.10629E-05 0.10258E-05 0.85812E-06 0.11859E-05 0.13995E-05 0.48024E-06 0.64802E-08 0.13727E-08 0.13746E-08
 0.64775E-08 0.47868E-06 0.13540E-05 0.11934E-05 0.93186E-06 0.99425E-06 0.94981E-06 0.37308E-05 0.11134E-06 0.24415E-08
 0.53233E-09 0.42835E-09 0.78709E-09 0.66393E-09 0.15642E-09 0.55154E-10 0.54097E-10 0.17285E-09 0.26938E-08 0.11253E-05
 0.40271E-04 0.19643E-05 0.40602E-06 0.94428E-05 0.14097E-05 0.10840E-05 0.82864E-06 0.87454E-06 0.80328E-06 0.18684E-05
 0.81388E-06 0.97883E-06 0.10774E-05 0.11797E-05 0.11252E-05 0.93986E-06 0.43283E-06 0.28692E-07 0.38325E-08 0.19705E-08
 0.38411E-08 0.28619E-07 0.42887E-06 0.99969E-06 0.97690E-06 0.11829E-05 0.12598E-05 0.93852E-06 0.80572E-06 0.15416E-05
 0.89132E-06 0.87133E-06 0.84422E-06 0.10040E-05 0.14036E-05 0.99571E-05 0.44742E-06 0.15403E-05 0.61517E-04 0.99452E-08
 0.27708E-09 0.47488E-10 0.28870E-10 0.55265E-10 0.32162E-09 0.41288E-08 0.12067E-07 0.11447E-07 0.34205E-07 0.22062E-05
 0.20453E-05 0.10776E-05 0.11459E-05 0.97031E-06 0.14559E-05 0.97671E-06 0.52796E-06 0.56362E-07 0.11280E-07 0.63479E-08
 0.11361E-07 0.54674E-07 0.58756E-06 0.10221E-05 0.12622E-05 0.87323E-06 0.15292E-05 0.93279E-06 0.22686E-05 0.27835E-05
 0.33261E-07 0.11725E-07 0.11808E-07 0.41595E-08 0.32042E-09 0.55286E-10 0.28856E-10 0.47465E-10 0.27507E-09 0.10000E-07
 0.43044E-07 0.98654E-08 0.26257E-08 0.33268E-08 0.22675E-07 0.15584E-03 0.16831E-05 0.63477E-06 0.95107E-06 0.80643E-06
 0.10312E-05 0.95614E-06 0.16105E-05 0.81199E-06 0.98162E-06 0.14779E-05 0.53399E-06 0.46783E-07 0.33015E-08 0.88899E-09
 0.88505E-09 0.33137E-08 0.47461E-07 0.52262E-06 0.16362E-05 0.91064E-06 0.78093E-06 0.15225E-05 0.10400E-05 0.97913E-06
 0.89564E-06 0.85030E-06 0.64420E-06 0.15362E-05 0.75222E-03 0.23379E-07 0.33193E-08 0.26549E-08 0.99452E-08 0.43336E-07
 0.16465E-08 0.13984E-09 0.47488E-10 0.54123E-10 0.21107E-09 0.36102E-08 0.43631E-06 0.51383E-03 0.28634E-04 0.19123E-05
 0.11553E-05 0.10716E-05 0.98780E-06 0.10619E-05 0.13350E-05 0.10351E-05 0.77804E-06 0.72854E-07 0.46767E-08 0.12069E-08
 0.12026E-08 0.47063E-08 0.72111E-07 0.71092E-06 0.99144E-06 0.19301E-05 0.86047E-06 0.10503E-05 0.99037E-06 0.12908E-05
 0.16429E-05 0.44599E-04 0.26870E-03 0.44845E-06 0.36238E-08 0.21088E-09 0.53963E-10 0.47370E-10 0.13967E-09 0.16522E-08
 0.14400E-07 0.16328E-08 0.27690E-09 0.17255E-09 0.40498E-09 0.43780E-08 0.14861E-05 0.65388E-05 0.15873E-05 0.15487E-05
 0.13760E-05 0.90933E-06 0.92477E-06 0.85498E-06 0.95704E-06 0.10907E-05 0.75935E-06 0.22249E-06 0.94082E-08 0.12232E-08
 0.63554E-09 0.12284E-08 0.93425E-08 0.22590E-06 0.66664E-06 0.13039E-05 0.97899E-06 0.83475E-06 0.89878E-06 0.89982E-06
 0.13734E-05 0.14014E-05 0.18585E-05 0.66119E-05 0.16709E-05 0.44258E-08 0.40461E-09 0.17292E-09 0.27708E-09 0.16465E-08
 0.14635E-07 0.16465E-08 0.27708E-09 0.17292E-09 0.40461E-09 0.44258E-08 0.16709E-05 0.66119E-05 0.18585E-05 0.14014E-05
 0.13734E-05 0.89982E-06 0.89878E-06 0.83475E-06 0.97899E-06 0.13039E-05 0.66664E-06 0.22590E-06 0.93425E-08 0.12284E-08
 0.63554E-09 0.12232E-08 0.94082E-08 0.22249E-06 0.75935E-06 0.10907E-05 0.95704E-06 0.85498E-06 0.92477E-06 0.90933E-06
 0.13760E-05 0.15487E-05 0.15873E-05 0.65388E-05 0.14861E-05 0.43780E-08 0.40498E-09 0.17255E-09 0.27690E-09 0.16328E-08
 0.43044E-07 0.16522E-08 0.13967E-09 0.47370E-10 0.53963E-10 0.21088E-09 0.36238E-08 0.44845E-06 0.26870E-03 0.44599E-04
 0.16429E-05 0.12908E-05 0.99037E-06 0.10503E-05 0.86047E-06 0.19301E-05 0.99144E-06 0.71092E-06 0.72111E-07 0.47063E-08
 0.12026E-08 0.12069E-08 0.46767E-08 0.72854E-07 0.77804E-06 0.10351E-05 0.13350E-05 0.10619E-05 0.98780E-06 0.10716E-05
 0.11553E-05 0.19123E-05 0.28634E-04 0.51382E-03 0.43631E-06 0.36102E-08 0.21107E-09 0.54123E-10 0.47489E-10 0.13984E-09
 0.16465E-08 0.43336E-07 0.99452E-08 0.26549E-08 0.33193E-08 0.23379E-07 0.75223E-03 0.15362E-05 0.64420E-06 0.85030E-06
 0.89564E-06 0.97913E-06 0.10400E-05 0.15225E-05 0.78093E-06 0.91064E-06 0.16362E-05 0.52262E-06 0.47461E-07 0.33137E-08
 0.88505E-09 0.88899E-09 0.33015E-08 0.46783E-07 0.53399E-06 0.14779E-05 0.98162E-06 0.81199E-06 0.16105E-05 0.95614E-06
 0.10312E-05 0.80644E-06 0.95107E-06 0.63477E-06 0.16831E-05 0.15584E-03 0.22675E-07 0.33268E-08 0.26257E-08 0.98654E-08
 0.40271E-04 0.10000E-07 0.27507E-09 0.47465E-10 0.28856E-10 0.55286E-10 0.32042E-09 0.41595E-08 0.11808E-07 0.11725E-07
 0.33261E-07 0.27835E-05 0.22686E-05 0.93279E-06 0.15292E-05 0.87323E-06 0.12622E-05 0.10221E-05 0.58756E-06 0.54674E-07
 0.11361E-07 0.63479E-08 0.11280E-07 0.56362E-07 0.52796E-06 0.97671E-06 0.14559E-05 0.97031E-06 0.11459E-05 0.10776E-05
 0.20453E-05 0.22062E-05 0.34205E-07 0.11447E-07 0.12067E-07 0.41288E-08 0.32162E-09 0.55265E-10 0.28870E-10 0.47489E-10
 0.27708E-09 0.99452E-08 0.61517E-04 0.15403E-05 0.44742E-06 0.99571E-05 0.14036E-05 0.10040E-05 0.84422E-06 0.87133E-06
 0.89132E-06 0.15416E-05 0.80572E-06 0.93852E-06 0.12598E-05 0.11829E-05 0.97690E-06 0.99969E-06 0.42887E-06 0.28619E-07
 0.38411E-08 0.19705E-08 0.38325E-08 0.28692E-07 0.43283E-06 0.93986E-06 0.11252E-05 0.11797E-05 0.10774E-05 0.97883E-06
 0.81388E-06 0.18684E-05 0.80328E-06 0.87454E-06 0.82864E-06 0.10840E-05 0.14097E-05 0.94428E-05 0.40602E-06 0.19643E-05
 0.86196E-06 0.11253E-05 0.26938E-08 0.17285E-09 0.54097E-10 0.55154E-10 0.15642E-09 0.66393E-09 0.78709E-09 0.42835E-09
 0.53233E-09 0.24415E-08 0.11134E-06 0.37308E-05 0.94982E-06 0.99425E-06 0.93186E-06 0.11934E-05 0.13540E-05 0.47868E-06
 0.64775E-08 0.13746E-08 0.13727E-08 0.64802E-08 0.48024E-06 0.13995E-05 0.11859E-05 0.85811E-06 0.10258E-05 0.10629E-05
 0.29937E-05 0.11085E-06 0.24464E-08 0.53174E-09 0.42841E-09 0.78277E-09 0.66653E-09 0.15613E-09 0.55265E-10 0.54123E-10
 0.17292E-09 0.26549E-08 0.15403E-05 0.89274E-06 0.19144E-05 0.12225E-05 0.20947E-05 0.73739E-06 0.75979E-06 0.80400E-06
 0.12358E-05 0.11021E-05 0.11696E-05 0.98931E-06 0.84457E-06 0.82828E-06 0.10952E-05 0.14820E-05 0.83357E-06 0.48265E-06
 0.57725E-07 0.16529E-07 0.15959E-07 0.59085E-07 0.46270E-06 0.86501E-06 0.15136E-05 0.96126E-06 0.88054E-06 0.95035E-06
 0.97359E-06 0.10361E-05 0.10465E-05 0.15618E-05 0.69174E-06 0.82998E-06 0.70010E-06 0.25557E-05 0.93873E-06 0.24646E-05
 0.12692E-05 0.12739E-05 0.40075E-06 0.33034E-08 0.40366E-09 0.21140E-09 0.32162E-09 0.66851E-09 0.34807E-09 0.10426E-09
 0.68112E-10 0.13693E-09 0.11111E-08 0.10461E-06 0.16986E-05 0.16833E-05 0.91259E-06 0.31168E-05 0.29977E-05 0.13839E-06
 0.15948E-08 0.19444E-09 0.10225E-09 0.19448E-09 0.16004E-08 0.13509E-06 0.33250E-05 0.26808E-05 0.94606E-06 0.16744E-05
 0.15541E-05 0.10146E-06 0.11120E-08 0.13690E-09 0.68167E-10 0.10434E-09 0.34785E-09 0.66653E-09 0.32162E-09 0.21107E-09
 0.40461E-09 0.33193E-08 0.44742E-06 0.19144E-05 0.10896E-05 0.57550E-06 0.14220E-05 0.67779E-06 0.90526E-06 0.66144E-06
 0.11369E-05 0.75428E-06 0.16257E-05 0.10161E-05 0.11465E-05 0.11027E-05 0.83310E-06 0.88355E-06 0.11689E-05 0.83494E-06
 0.91291E-06 0.28779E-06 0.22762E-06 0.32432E-06 0.78640E-06 0.89039E-06 0.10801E-05 0.89374E-06 0.92868E-06 0.98710E-06
 0.10210E-05 0.10981E-05 0.19831E-05 0.64644E-06 0.12377E-05 0.67031E-06 0.87841E-06 0.61726E-06 0.17698E-05 0.55579E-06
 0.52691E-06 0.66704E-06 0.13505E-05 0.13455E-04 0.23158E-07 0.44802E-08 0.36003E-08 0.41283E-08 0.78052E-09 0.10431E-09
 0.35981E-10 0.38015E-10 0.13465E-09 0.23001E-08 0.29370E-05 0.10446E-05 0.28799E-04 0.73149E-05 0.28878E-05 0.17364E-05
 0.27775E-08 0.16564E-09 0.46908E-10 0.46915E-10 0.16545E-09 0.27790E-08 0.19647E-05 0.27507E-05 0.14316E-04 0.12017E-04
 0.12096E-05 0.33807E-05 0.23033E-08 0.13483E-09 0.38030E-10 0.35992E-10 0.10434E-09 0.78277E-09 0.41288E-08 0.36102E-08
 0.44258E-08 0.23379E-07 0.99571E-05 0.12225E-05 0.57550E-06 0.63908E-06 0.69258E-06 0.13244E-05 0.75786E-06 0.74667E-06
 0.58453E-06 0.65158E-06 0.10919E-05 0.12835E-05 0.92414E-06 0.11475E-05 0.14527E-05 0.98947E-06 0.12035E-05 0.11307E-05
 0.65817E-06 0.11791E-05 0.80971E-06 0.79802E-06 0.10470E-05 0.69944E-06 0.11071E-05 0.12946E-05 0.92247E-06 0.13607E-05
 0.12722E-05 0.99473E-06 0.10460E-05 0.12768E-05 0.61693E-06 0.61086E-06 0.71701E-06 0.90116E-06 0.11445E-05 0.75125E-06
 0.72604E-06 0.75849E-06 0.12138E-05 0.21297E-05 0.11826E-05 0.11623E-03 0.14115E-05 0.45032E-06 0.12205E-07 0.42833E-09
 0.68096E-10 0.37963E-10 0.70385E-10 0.49793E-09 0.29244E-07 0.11604E-04 0.46564E-07 0.14848E-07 0.35310E-07 0.74088E-06
 0.24121E-07 0.55245E-09 0.77674E-10 0.42086E-10 0.77728E-10 0.55142E-09 0.24199E-07 0.66084E-06 0.36596E-07 0.14885E-07
 0.45810E-07 0.13653E-04 0.28881E-07 0.49855E-09 0.70491E-10 0.38030E-10 0.68167E-10 0.42841E-09 0.12067E-07 0.43631E-06
 0.16709E-05 0.75223E-03 0.14036E-05 0.20947E-05 0.14220E-05 0.69258E-06 0.67292E-06 0.11016E-05 0.12489E-05 0.94388E-06
 0.74404E-06 0.10140E-05 0.53122E-06 0.99570E-06 0.10861E-05 0.15970E-05 0.93786E-06 0.11524E-05 0.97359E-06 0.11138E-05
 0.12399E-05 0.79213E-06 0.91744E-06 0.12667E-05 0.81671E-06 0.97344E-06 0.10964E-05 0.10661E-05 0.10111E-05 0.11574E-05
 0.98370E-06 0.13881E-05 0.12206E-05 0.89591E-06 0.57958E-06 0.10789E-05 0.68890E-06 0.92709E-06 0.12189E-05 0.10723E-05
 0.60538E-06 0.10862E-05 0.12079E-05 0.70126E-06 0.86799E-06 0.10012E-05 0.12901E-05 0.51702E-05 0.77064E-04 0.11429E-07
 0.53051E-09 0.13665E-09 0.13479E-09 0.49755E-09 0.10612E-07 0.11763E-06 0.31277E-08 0.63957E-09 0.60600E-09 0.23479E-08
 0.37947E-07 0.83837E-08 0.49207E-09 0.13183E-09 0.13168E-09 0.49260E-09 0.84329E-08 0.37873E-07 0.23546E-08 0.60391E-09
 0.63955E-09 0.31271E-08 0.11912E-06 0.10654E-07 0.49855E-09 0.13483E-09 0.13690E-09 0.53174E-09 0.11447E-07 0.51383E-03
 0.66119E-05 0.15362E-05 0.10040E-05 0.73739E-06 0.67779E-06 0.13244E-05 0.11016E-05 0.64922E-06 0.98921E-06 0.10038E-05
 0.80562E-06 0.79510E-06 0.10222E-05 0.10033E-05 0.76472E-06 0.74868E-06 0.12932E-05 0.11037E-05 0.11092E-05 0.10860E-05
 0.10453E-05 0.95122E-06 0.10828E-05 0.83703E-06 0.10770E-05 0.10022E-05 0.78653E-06 0.13437E-05 0.10201E-05 0.10911E-05
 0.11346E-05 0.12461E-05 0.71743E-06 0.86510E-06 0.10155E-05 0.84799E-06 0.86916E-06 0.83985E-06 0.97700E-06 0.10855E-05
 0.12873E-05 0.94029E-06 0.13075E-05 0.91016E-06 0.73430E-06 0.67614E-06 0.94188E-06 0.70761E-06 0.18857E-05 0.17132E-04
 0.33485E-07 0.24708E-08 0.11048E-08 0.22952E-08 0.28380E-07 0.12293E-06 0.14274E-08 0.16538E-09 0.81532E-10 0.14593E-09
 0.10076E-08 0.30192E-07 0.18350E-07 0.18718E-08 0.91960E-09 0.18643E-08 0.18358E-07 0.29955E-07 0.10124E-08 0.14578E-09
 0.81624E-10 0.16504E-09 0.14217E-08 0.11912E-06 0.28881E-07 0.23033E-08 0.11120E-08 0.24464E-08 0.34205E-07 0.28634E-04
 0.18585E-05 0.64420E-06 0.84422E-06 0.75979E-06 0.90526E-06 0.75786E-06 0.12489E-05 0.98921E-06 0.11352E-05 0.93174E-06
 0.11561E-05 0.99849E-06 0.97371E-06 0.95855E-06 0.14434E-05 0.89723E-06 0.94776E-06 0.84031E-06 0.10957E-05 0.80460E-06
 0.14965E-05 0.80817E-06 0.89037E-06 0.14479E-05 0.77101E-06 0.11974E-05 0.10341E-05 0.83190E-06 0.12713E-05 0.86035E-06
 0.10621E-05 0.81541E-06 0.11164E-05 0.80186E-06 0.12944E-05 0.11027E-05 0.99584E-06 0.94411E-06 0.11819E-05 0.86012E-06
 0.88148E-06 0.10029E-05 0.10237E-05 0.84672E-06 0.69264E-06 0.87909E-06 0.74968E-06 0.83019E-06 0.75561E-06 0.15836E-05
 0.15876E-05 0.17636E-05 0.10859E-06 0.10225E-06 0.42118E-05 0.13561E-04 0.31167E-08 0.16508E-09 0.43966E-10 0.41514E-10
 0.13556E-09 0.19258E-08 0.26886E-06 0.51253E-06 0.47836E-07 0.51476E-07 0.49041E-06 0.28152E-06 0.19207E-08 0.13562E-09
 0.41506E-10 0.43899E-10 0.16504E-09 0.31271E-08 0.13653E-04 0.33807E-05 0.10146E-06 0.11085E-06 0.22062E-05 0.19123E-05
 0.14014E-05 0.85030E-06 0.87133E-06 0.80400E-06 0.66144E-06 0.74667E-06 0.94388E-06 0.10038E-05 0.93174E-06 0.10598E-05
 0.10532E-05 0.96328E-06 0.12534E-05 0.11077E-05 0.10246E-05 0.84622E-06 0.73786E-06 0.86866E-06 0.90955E-06 0.85919E-06
 0.68088E-06 0.14221E-05 0.12792E-05 0.96719E-06 0.10652E-05 0.11569E-05 0.94682E-06 0.12728E-05 0.12883E-05 0.76267E-06
 0.81866E-06 0.98426E-06 0.77362E-06 0.73510E-06 0.91490E-06 0.10174E-05 0.10840E-05 0.12674E-05 0.88601E-06 0.13548E-05
 0.18370E-05 0.11243E-05 0.10787E-05 0.82728E-06 0.79528E-06 0.56822E-06 0.10238E-05 0.12695E-05 0.96919E-06 0.86259E-06
 0.15948E-05 0.10792E-05 0.19494E-05 0.25982E-05 0.17794E-05 0.13157E-05 0.46469E-07 0.64136E-09 0.81705E-10 0.41511E-10
 0.72208E-10 0.47184E-09 0.20870E-07 0.10602E-04 0.19910E-05 0.66683E-05 0.29641E-05 0.83395E-05 0.20854E-07 0.47288E-09
 0.72190E-10 0.41506E-10 0.81624E-10 0.63955E-09 0.45810E-07 0.12096E-05 0.15541E-05 0.29937E-05 0.20453E-05 0.11553E-05
 0.13734E-05 0.89564E-06 0.89132E-06 0.12358E-05 0.11369E-05 0.58453E-06 0.74404E-06 0.80562E-06 0.11561E-05 0.10532E-05
 0.16218E-05 0.93259E-06 0.93086E-06 0.97258E-06 0.88707E-06 0.11813E-05 0.76048E-06 0.11021E-05 0.10472E-05 0.82249E-06
 0.11337E-05 0.96406E-06 0.87179E-06 0.12007E-05 0.12668E-05 0.84845E-06 0.14743E-05 0.10385E-05 0.90259E-06 0.10956E-05
 0.96736E-06 0.82319E-06 0.11556E-05 0.10721E-05 0.80296E-06 0.11703E-05 0.83059E-06 0.93552E-06 0.11468E-05 0.75377E-06
 0.99165E-06 0.85678E-06 0.99180E-06 0.96231E-06 0.84201E-06 0.95804E-06 0.66390E-06 0.79027E-06 0.10070E-05 0.16451E-05
 0.88396E-06 0.91065E-06 0.11397E-05 0.10655E-05 0.11895E-05 0.12759E-05 0.18876E-04 0.15060E-07 0.60337E-09 0.14608E-09
 0.13555E-09 0.47353E-09 0.85916E-08 0.35529E-04 0.35796E-05 0.88285E-06 0.90594E-06 0.24081E-05 0.18067E-04 0.86460E-08
 0.47288E-09 0.13562E-09 0.14578E-09 0.60391E-09 0.14885E-07 0.12017E-04 0.16744E-05 0.10629E-05 0.10776E-05 0.10716E-05
 0.89982E-06 0.97913E-06 0.15416E-05 0.11021E-05 0.75428E-06 0.65158E-06 0.10140E-05 0.79510E-06 0.99849E-06 0.96328E-06
 0.93259E-06 0.90881E-06 0.12760E-05 0.93062E-06 0.78115E-06 0.67857E-06 0.86374E-06 0.71159E-06 0.12293E-05 0.13805E-05
 0.10061E-05 0.14069E-05 0.13956E-05 0.90442E-06 0.10457E-05 0.11875E-05 0.10159E-05 0.10360E-05 0.10726E-05 0.12083E-05
 0.12955E-05 0.12287E-05 0.12050E-05 0.12741E-05 0.73081E-06 0.73712E-06 0.77139E-06 0.85073E-06 0.78872E-06 0.14100E-05
 0.74529E-06 0.13497E-05 0.87656E-06 0.13936E-05 0.89254E-06 0.97392E-06 0.55842E-06 0.11858E-05 0.14574E-05 0.97254E-06
 0.91158E-06 0.11305E-05 0.81617E-06 0.10841E-05 0.10244E-05 0.10215E-05 0.93742E-06 0.16132E-04 0.36318E-07 0.23650E-08
 0.10143E-08 0.19199E-08 0.20870E-07 0.11643E-04 0.95594E-06 0.82507E-06 0.91069E-06 0.75800E-06 0.11701E-05 0.18067E-04
 0.20854E-07 0.19207E-08 0.10124E-08 0.23546E-08 0.36596E-07 0.14316E-04 0.94606E-06 0.10258E-05 0.11459E-05 0.98780E-06
 0.89878E-06 0.10400E-05 0.80572E-06 0.11696E-05 0.16257E-05 0.10919E-05 0.53122E-06 0.10222E-05 0.97371E-06 0.12534E-05
 0.93086E-06 0.12760E-05 0.68954E-06 0.81121E-06 0.84560E-06 0.80237E-06 0.68238E-06 0.79366E-06 0.77146E-06 0.10186E-05
 0.12096E-05 0.96310E-06 0.10819E-05 0.13478E-05 0.94353E-06 0.11139E-05 0.81313E-06 0.12041E-05 0.90372E-06 0.12250E-05
 0.11832E-05 0.10061E-05 0.10739E-05 0.10683E-05 0.74659E-06 0.91438E-06 0.68134E-06 0.68036E-06 0.98531E-06 0.74888E-06
 0.99790E-06 0.69791E-06 0.10069E-05 0.90573E-06 0.11306E-05 0.10348E-05 0.10287E-05 0.91306E-06 0.11111E-05 0.14161E-05
 0.91690E-06 0.85186E-06 0.16015E-05 0.84027E-06 0.10068E-05 0.10059E-05 0.96314E-06 0.24126E-05 0.23592E-05 0.65686E-06
 0.37408E-07 0.30154E-07 0.27649E-06 0.60318E-05 0.32094E-05 0.76740E-06 0.90621E-06 0.10752E-05 0.75800E-06 0.24081E-05
 0.83395E-05 0.28151E-06 0.29955E-07 0.37873E-07 0.66084E-06 0.27507E-05 0.26808E-05 0.85812E-06 0.97031E-06 0.10619E-05
 0.83475E-06 0.15225E-05 0.93852E-06 0.98931E-06 0.10161E-05 0.12835E-05 0.99570E-06 0.10033E-05 0.95855E-06 0.11077E-05
 0.97258E-06 0.93062E-06 0.81121E-06 0.96583E-06 0.79726E-06 0.60814E-06 0.78522E-06 0.10835E-05 0.87302E-06 0.11340E-05
 0.73546E-06 0.88617E-06 0.13050E-05 0.10132E-05 0.10830E-05 0.12214E-05 0.92539E-06 0.95944E-06 0.11948E-05 0.10479E-05
 0.11483E-05 0.11897E-05 0.79227E-06 0.88849E-06 0.10822E-05 0.78137E-06 0.10907E-05 0.89176E-06 0.57127E-06 0.87659E-06
 0.90639E-06 0.85108E-06 0.91581E-06 0.76482E-06 0.87117E-06 0.98844E-06 0.14490E-05 0.70909E-06 0.15277E-05 0.77073E-06
 0.10587E-05 0.89449E-06 0.13037E-05 0.76457E-06 0.98844E-06 0.15418E-05 0.11744E-05 0.10523E-05 0.49426E-05 0.19978E-05
 0.24172E-07 0.85201E-08 0.18242E-07 0.47887E-06 0.24720E-05 0.88454E-06 0.10526E-05 0.90621E-06 0.91069E-06 0.90594E-06
 0.29641E-05 0.49041E-06 0.18358E-07 0.84329E-08 0.24199E-07 0.19647E-05 0.33250E-05 0.11859E-05 0.14559E-05 0.13350E-05
 0.97899E-06 0.78093E-06 0.12598E-05 0.84457E-06 0.11465E-05 0.92414E-06 0.10861E-05 0.76472E-06 0.14434E-05 0.10246E-05
 0.88707E-06 0.78115E-06 0.84560E-06 0.79726E-06 0.96783E-06 0.97412E-06 0.10448E-05 0.83142E-06 0.12471E-05 0.10527E-05
 0.14913E-05 0.97732E-06 0.88805E-06 0.11960E-05 0.92128E-06 0.80092E-06 0.13844E-05 0.12129E-05 0.12477E-05 0.85413E-06
 0.93989E-06 0.10249E-05 0.10659E-05 0.10022E-05 0.11378E-05 0.14301E-05 0.11954E-05 0.74676E-06 0.12701E-05 0.85381E-06
 0.10268E-05 0.95763E-06 0.57311E-06 0.73765E-06 0.73162E-06 0.12788E-05 0.77970E-06 0.10415E-05 0.63869E-06 0.16984E-05
 0.12463E-05 0.11194E-05 0.84474E-06 0.10826E-05 0.99076E-06 0.11118E-05 0.10622E-05 0.11982E-05 0.12955E-05 0.14056E-06
 0.27840E-08 0.55142E-09 0.49122E-09 0.18850E-08 0.48375E-07 0.48593E-05 0.88454E-06 0.76740E-06 0.82508E-06 0.88285E-06
 0.66683E-05 0.51476E-07 0.18643E-08 0.49260E-09 0.55142E-09 0.27790E-08 0.13509E-06 0.13995E-05 0.97671E-06 0.10351E-05
 0.13039E-05 0.91064E-06 0.11829E-05 0.82828E-06 0.11027E-05 0.11475E-05 0.15970E-05 0.74868E-06 0.89723E-06 0.84622E-06
 0.11813E-05 0.67857E-06 0.80237E-06 0.60814E-06 0.97412E-06 0.94172E-06 0.12581E-05 0.14081E-05 0.12198E-05 0.11613E-05
 0.84327E-06 0.13566E-05 0.15393E-05 0.74030E-06 0.12312E-05 0.12393E-05 0.11500E-05 0.11604E-05 0.12314E-05 0.11991E-05
 0.11768E-05 0.12425E-05 0.77878E-06 0.13123E-05 0.15924E-05 0.83350E-06 0.94919E-06 0.16771E-05 0.11379E-05 0.13546E-05
 0.86719E-06 0.12262E-05 0.10877E-05 0.87776E-06 0.69504E-06 0.72980E-06 0.86811E-06 0.66961E-06 0.10629E-05 0.12461E-05
 0.93102E-06 0.15188E-05 0.75680E-06 0.11532E-05 0.98515E-06 0.17028E-05 0.68058E-06 0.72051E-06 0.51806E-06 0.47403E-06
 0.15973E-08 0.16533E-09 0.77886E-10 0.13147E-09 0.92347E-09 0.48375E-07 0.24720E-05 0.32094E-05 0.95594E-06 0.35796E-05
 0.19910E-05 0.47836E-07 0.91960E-09 0.13168E-09 0.77728E-10 0.16545E-09 0.16004E-08 0.48024E-06 0.52796E-06 0.77804E-06
 0.66664E-06 0.16362E-05 0.97690E-06 0.10952E-05 0.83310E-06 0.14527E-05 0.93786E-06 0.12932E-05 0.94776E-06 0.73786E-06
 0.76048E-06 0.86374E-06 0.68238E-06 0.78522E-06 0.10448E-05 0.12581E-05 0.92311E-06 0.11055E-05 0.12887E-05 0.73992E-06
 0.99994E-06 0.10637E-05 0.61272E-06 0.11075E-05 0.13268E-05 0.12139E-05 0.10640E-05 0.15938E-05 0.82459E-06 0.16062E-05
 0.10100E-05 0.12607E-05 0.14340E-05 0.97848E-06 0.62656E-06 0.11419E-05 0.10157E-05 0.66792E-06 0.14191E-05 0.11294E-05
 0.91435E-06 0.11532E-05 0.14390E-05 0.76763E-06 0.10978E-05 0.88353E-06 0.69555E-06 0.11307E-05 0.83336E-06 0.82696E-06
 0.12946E-05 0.94977E-06 0.11203E-05 0.83248E-06 0.16643E-05 0.85078E-06 0.57027E-06 0.22255E-06 0.73661E-07 0.55845E-07
 0.64178E-08 0.19521E-09 0.46871E-10 0.42145E-10 0.13147E-09 0.18850E-08 0.47887E-06 0.60318E-05 0.11643E-04 0.35529E-04
 0.10602E-04 0.51253E-06 0.18718E-08 0.13183E-09 0.42086E-10 0.46915E-10 0.19448E-09 0.64802E-08 0.56362E-07 0.72854E-07
 0.22590E-06 0.52262E-06 0.99969E-06 0.14820E-05 0.88355E-06 0.98947E-06 0.11524E-05 0.11037E-05 0.84031E-06 0.86866E-06
 0.11021E-05 0.71159E-06 0.79366E-06 0.10835E-05 0.83142E-06 0.14081E-05 0.11055E-05 0.93219E-06 0.10090E-05 0.12546E-05
 0.90226E-06 0.64082E-06 0.89933E-06 0.84246E-06 0.11703E-05 0.15698E-05 0.99155E-06 0.12497E-05 0.11822E-05 0.10707E-05
 0.13265E-05 0.10480E-05 0.13703E-05 0.11497E-05 0.10562E-05 0.71820E-06 0.59049E-06 0.12146E-05 0.10274E-05 0.10949E-05
 0.93844E-06 0.11210E-05 0.11417E-05 0.15547E-05 0.11255E-05 0.81120E-06 0.82570E-06 0.12039E-05 0.10522E-05 0.10083E-05
 0.91256E-06 0.12315E-05 0.93176E-06 0.13801E-05 0.98557E-06 0.90127E-06 0.43604E-06 0.46347E-07 0.93833E-08 0.47173E-08
 0.11077E-07 0.13684E-08 0.10235E-09 0.46871E-10 0.77886E-10 0.49122E-09 0.18242E-07 0.27649E-06 0.20870E-07 0.85916E-08
 0.20870E-07 0.26886E-06 0.18350E-07 0.49207E-09 0.77674E-10 0.46908E-10 0.10225E-09 0.13727E-08 0.11280E-07 0.46767E-08
 0.93425E-08 0.47461E-07 0.42887E-06 0.83357E-06 0.11689E-05 0.12035E-05 0.97359E-06 0.11092E-05 0.10957E-05 0.90955E-06
 0.10472E-05 0.12293E-05 0.77146E-06 0.87302E-06 0.12471E-05 0.12198E-05 0.12887E-05 0.10090E-05 0.10554E-05 0.81354E-06
 0.92052E-06 0.10370E-05 0.94290E-06 0.15757E-05 0.86641E-06 0.11215E-05 0.10615E-05 0.12489E-05 0.14649E-05 0.12230E-05
 0.15481E-05 0.11554E-05 0.10995E-05 0.12176E-05 0.77716E-06 0.14353E-05 0.13621E-05 0.80592E-06 0.93638E-06 0.87870E-06
 0.10517E-05 0.82554E-06 0.12557E-05 0.70956E-06 0.96080E-06 0.15017E-05 0.92841E-06 0.11012E-05 0.12792E-05 0.81413E-06
 0.85949E-06 0.86500E-06 0.10788E-05 0.10294E-05 0.10988E-05 0.93294E-06 0.45312E-06 0.28913E-07 0.33192E-08 0.12215E-08
 0.12117E-08 0.63464E-08 0.13684E-08 0.19521E-09 0.16533E-09 0.55142E-09 0.85201E-08 0.30154E-07 0.19199E-08 0.47353E-09
 0.47184E-09 0.19258E-08 0.30192E-07 0.83837E-08 0.55245E-09 0.16564E-09 0.19444E-09 0.13746E-08 0.63479E-08 0.12069E-08
 0.12284E-08 0.33137E-08 0.28619E-07 0.48265E-06 0.83494E-06 0.11307E-05 0.11138E-05 0.10860E-05 0.80460E-06 0.85919E-06
 0.82249E-06 0.13805E-05 0.10186E-05 0.11340E-05 0.10527E-05 0.11613E-05 0.73992E-06 0.12546E-05 0.81354E-06 0.10390E-05
 0.83540E-06 0.93642E-06 0.12033E-05 0.11177E-05 0.11218E-05 0.12574E-05 0.11140E-05 0.81224E-06 0.15899E-05 0.13424E-05
 0.12655E-05 0.17298E-05 0.75453E-06 0.11737E-05 0.12265E-05 0.12313E-05 0.95901E-06 0.12683E-05 0.97122E-06 0.83820E-06
 0.11820E-05 0.85893E-06 0.85556E-06 0.98770E-06 0.10833E-05 0.72926E-06 0.14209E-05 0.83192E-06 0.10950E-05 0.11421E-05
 0.99678E-06 0.74696E-06 0.12027E-05 0.12765E-05 0.11497E-05 0.72856E-06 0.76265E-06 0.58879E-07 0.38033E-08 0.89069E-09
 0.63396E-09 0.12117E-08 0.11077E-07 0.64178E-08 0.15973E-08 0.27840E-08 0.24172E-07 0.37408E-07 0.10143E-08 0.13555E-09
 0.72208E-10 0.13556E-09 0.10076E-08 0.37947E-07 0.24121E-07 0.27775E-08 0.15948E-08 0.64775E-08 0.11361E-07 0.12026E-08
 0.63554E-09 0.88505E-09 0.38411E-08 0.57725E-07 0.91291E-06 0.65817E-06 0.12399E-05 0.10453E-05 0.14965E-05 0.68088E-06
 0.11337E-05 0.10061E-05 0.12096E-05 0.73546E-06 0.14913E-05 0.84327E-06 0.99994E-06 0.90226E-06 0.92052E-06 0.83540E-06
 0.12200E-05 0.14244E-05 0.92380E-06 0.95087E-06 0.13176E-05 0.68446E-06 0.15326E-05 0.84158E-06 0.13064E-05 0.11701E-05
 0.12149E-05 0.11006E-05 0.14203E-05 0.85524E-06 0.13409E-05 0.71878E-06 0.14778E-05 0.85439E-06 0.95350E-06 0.14047E-05
 0.13161E-05 0.13036E-05 0.10267E-05 0.95338E-06 0.58509E-06 0.11949E-05 0.14671E-05 0.93443E-06 0.86859E-06 0.93768E-06
 0.14785E-05 0.92266E-06 0.16107E-05 0.78208E-06 0.92227E-06 0.78786E-06 0.11132E-05 0.31416E-06 0.16439E-07 0.19610E-08
 0.89069E-09 0.12215E-08 0.47173E-08 0.55845E-07 0.47403E-06 0.14056E-06 0.19978E-05 0.65686E-06 0.23650E-08 0.14608E-09
 0.41511E-10 0.41514E-10 0.14593E-09 0.23479E-08 0.74088E-06 0.17364E-05 0.13839E-06 0.47868E-06 0.54674E-07 0.47063E-08
 0.12232E-08 0.88899E-09 0.19705E-08 0.16529E-07 0.28779E-06 0.11791E-05 0.79213E-06 0.95122E-06 0.80817E-06 0.14221E-05
 0.96406E-06 0.14069E-05 0.96310E-06 0.88617E-06 0.97732E-06 0.13566E-05 0.10637E-05 0.64082E-06 0.10370E-05 0.93642E-06
 0.14244E-05 0.12377E-05 0.12104E-05 0.11019E-05 0.98766E-06 0.90806E-06 0.97818E-06 0.12103E-05 0.13416E-05 0.12535E-05
 0.10513E-05 0.10605E-05 0.13222E-05 0.11538E-05 0.14026E-05 0.97449E-06 0.81261E-06 0.10141E-05 0.12171E-05 0.11285E-05
 0.13628E-05 0.12720E-05 0.89157E-06 0.11092E-05 0.11939E-05 0.74765E-06 0.61867E-06 0.15791E-05 0.87735E-06 0.13744E-05
 0.10229E-05 0.15533E-05 0.77709E-06 0.13865E-05 0.85706E-06 0.11003E-05 0.90249E-06 0.84884E-06 0.20634E-06 0.16439E-07
 0.38033E-08 0.33192E-08 0.93833E-08 0.73661E-07 0.51806E-06 0.12955E-05 0.49426E-05 0.23592E-05 0.36318E-07 0.60337E-09
 0.81705E-10 0.43966E-10 0.81532E-10 0.60600E-09 0.35310E-07 0.28878E-05 0.29977E-05 0.13540E-05 0.58756E-06 0.72111E-07
 0.94082E-08 0.33015E-08 0.38325E-08 0.15959E-07 0.22762E-06 0.80971E-06 0.91744E-06 0.10828E-05 0.89037E-06 0.12792E-05
 0.87179E-06 0.13956E-05 0.10819E-05 0.13050E-05 0.88805E-06 0.15393E-05 0.61272E-06 0.89933E-06 0.94290E-06 0.12033E-05
 0.92380E-06 0.12104E-05 0.12852E-05 0.16025E-05 0.12420E-05 0.15480E-05 0.10293E-05 0.16163E-05 0.65714E-06 0.14056E-05
 0.86549E-06 0.13899E-05 0.87355E-06 0.14211E-05 0.65948E-06 0.15358E-05 0.11274E-05 0.15129E-05 0.13098E-05 0.13527E-05
 0.10106E-05 0.13257E-05 0.11149E-05 0.96171E-06 0.10282E-05 0.15565E-05 0.10108E-05 0.91202E-06 0.80883E-06 0.10503E-05
 0.11830E-05 0.11317E-05 0.10452E-05 0.11113E-05 0.99222E-06 0.13420E-05 0.92431E-06 0.11568E-05 0.84884E-06 0.31416E-06
 0.58879E-07 0.28913E-07 0.46347E-07 0.22255E-06 0.72051E-06 0.11982E-05 0.10523E-05 0.24126E-05 0.16132E-04 0.15060E-07
 0.64136E-09 0.16508E-09 0.16538E-09 0.63957E-09 0.14848E-07 0.73149E-05 0.31168E-05 0.11934E-05 0.10221E-05 0.71092E-06
 0.22249E-06 0.46783E-07 0.28692E-07 0.59085E-07 0.32432E-06 0.79802E-06 0.12667E-05 0.83703E-06 0.14479E-05 0.96719E-06
 0.12007E-05 0.90442E-06 0.13478E-05 0.10132E-05 0.11960E-05 0.74030E-06 0.11075E-05 0.84246E-06 0.15757E-05 0.11177E-05
 0.95087E-06 0.11019E-05 0.16025E-05 0.84544E-06 0.19436E-05 0.13417E-05 0.16746E-05 0.12424E-05 0.11597E-05 0.92592E-06
 0.13534E-05 0.15688E-05 0.15089E-05 0.12997E-05 0.10080E-05 0.11111E-05 0.11397E-05 0.18343E-05 0.12121E-05 0.20241E-05
 0.14996E-05 0.17955E-05 0.13301E-05 0.10330E-05 0.13476E-05 0.11285E-05 0.77754E-06 0.12500E-05 0.13807E-05 0.12386E-05
 0.86811E-06 0.11211E-05 0.90851E-06 0.10627E-05 0.13234E-05 0.10689E-05 0.78275E-06 0.92431E-06 0.90249E-06 0.11132E-05
 0.76265E-06 0.45312E-06 0.43604E-06 0.57027E-06 0.68058E-06 0.10622E-05 0.11744E-05 0.96314E-06 0.93742E-06 0.18876E-04
 0.46469E-07 0.31167E-08 0.14274E-08 0.31277E-08 0.46564E-07 0.28799E-04 0.91259E-06 0.93186E-06 0.12622E-05 0.99144E-06
 0.75935E-06 0.53399E-06 0.43283E-06 0.46270E-06 0.78640E-06 0.10470E-05 0.81671E-06 0.10770E-05 0.77101E-06 0.10652E-05
 0.12668E-05 0.10457E-05 0.94353E-06 0.10830E-05 0.92128E-06 0.12312E-05 0.13268E-05 0.11703E-05 0.86641E-06 0.11218E-05
 0.13176E-05 0.98766E-06 0.12420E-05 0.19436E-05 0.14765E-05 0.13599E-05 0.13992E-05 0.10622E-05 0.10741E-05 0.80719E-06
 0.13766E-05 0.10150E-05 0.14725E-05 0.10773E-05 0.12949E-05 0.78430E-06 0.12473E-05 0.98812E-06 0.14081E-05 0.13657E-05
 0.32323E-05 0.13596E-05 0.15824E-05 0.13609E-05 0.81383E-06 0.75213E-06 0.14279E-05 0.10574E-05 0.15422E-05 0.11450E-05
 0.12931E-05 0.79261E-06 0.12784E-05 0.11212E-05 0.10613E-05 0.90084E-06 0.10689E-05 0.13420E-05 0.11003E-05 0.78786E-06
 0.72856E-06 0.93294E-06 0.90127E-06 0.85078E-06 0.17028E-05 0.11118E-05 0.15418E-05 0.10059E-05 0.10215E-05 0.12759E-05
 0.13157E-05 0.13561E-04 0.12293E-06 0.11763E-06 0.11604E-04 0.10446E-05 0.16833E-05 0.99425E-06 0.87323E-06 0.19301E-05
 0.10907E-05 0.14779E-05 0.93986E-06 0.86501E-06 0.89039E-06 0.69944E-06 0.97344E-06 0.10022E-05 0.11974E-05 0.11569E-05
 0.84845E-06 0.11875E-05 0.11139E-05 0.12214E-05 0.80092E-06 0.12393E-05 0.12139E-05 0.15698E-05 0.11215E-05 0.12574E-05
 0.68446E-06 0.90806E-06 0.15480E-05 0.13417E-05 0.13599E-05 0.35331E-05 0.91763E-06 0.14436E-05 0.14722E-05 0.12980E-05
 0.10913E-05 0.11634E-05 0.94980E-06 0.10026E-05 0.10858E-05 0.12356E-05 0.11167E-05 0.16084E-05 0.12778E-05 0.10601E-05
 0.11777E-05 0.11729E-05 0.11906E-05 0.14999E-05 0.12259E-05 0.10750E-05 0.11613E-05 0.12020E-05 0.10593E-05 0.10524E-05
 0.10104E-05 0.12461E-05 0.12535E-05 0.90779E-06 0.87471E-06 0.10613E-05 0.13234E-05 0.99222E-06 0.85706E-06 0.92227E-06
 0.11497E-05 0.10988E-05 0.98557E-06 0.16643E-05 0.98515E-06 0.99076E-06 0.98845E-06 0.10068E-05 0.10244E-05 0.11895E-05
 0.17794E-05 0.42118E-05 0.28380E-07 0.10612E-07 0.29244E-07 0.29370E-05 0.16986E-05 0.94981E-06 0.15292E-05 0.86047E-06
 0.95704E-06 0.98162E-06 0.11252E-05 0.15136E-05 0.10801E-05 0.11071E-05 0.10964E-05 0.78653E-06 0.10341E-05 0.94682E-06
 0.14743E-05 0.10159E-05 0.81313E-06 0.92539E-06 0.13844E-05 0.11500E-05 0.10640E-05 0.99155E-06 0.10615E-05 0.11140E-05
 0.15326E-05 0.97818E-06 0.10293E-05 0.16746E-05 0.13992E-05 0.91763E-06 0.14947E-05 0.13886E-05 0.12798E-05 0.13213E-05
 0.11045E-05 0.13543E-05 0.95864E-06 0.11615E-05 0.96988E-06 0.13050E-05 0.11788E-05 0.12452E-05 0.14605E-05 0.13699E-05
 0.16551E-05 0.12408E-05 0.12717E-05 0.11563E-05 0.13307E-05 0.12434E-05 0.13660E-05 0.89394E-06 0.79556E-06 0.11729E-05
 0.13270E-05 0.15176E-05 0.11643E-05 0.13203E-05 0.90779E-06 0.11212E-05 0.10627E-05 0.11113E-05 0.13865E-05 0.78208E-06
 0.12765E-05 0.10294E-05 0.13801E-05 0.83248E-06 0.11532E-05 0.10826E-05 0.76457E-06 0.84027E-06 0.10841E-05 0.10655E-05
 0.25982E-05 0.10225E-06 0.22952E-08 0.49755E-09 0.49793E-09 0.23001E-08 0.10461E-06 0.37308E-05 0.93279E-06 0.10503E-05
 0.85498E-06 0.81199E-06 0.11797E-05 0.96126E-06 0.89374E-06 0.12946E-05 0.10661E-05 0.13437E-05 0.83190E-06 0.12728E-05
 0.10385E-05 0.10360E-05 0.12041E-05 0.95944E-06 0.12129E-05 0.11604E-05 0.15938E-05 0.12497E-05 0.12489E-05 0.81224E-06
 0.84158E-06 0.12103E-05 0.16163E-05 0.12424E-05 0.10622E-05 0.14436E-05 0.13886E-05 0.12308E-05 0.19031E-05 0.12175E-05
 0.99819E-06 0.80721E-06 0.10336E-05 0.10216E-05 0.99095E-06 0.10366E-05 0.77867E-06 0.10484E-05 0.12032E-05 0.15842E-05
 0.81247E-06 0.18711E-05 0.12846E-05 0.17046E-05 0.96871E-06 0.11012E-05 0.71202E-06 0.13244E-05 0.12310E-05 0.16507E-05
 0.15066E-05 0.11273E-05 0.86139E-06 0.11643E-05 0.12535E-05 0.12784E-05 0.90851E-06 0.10452E-05 0.77709E-06 0.16107E-05
 0.12027E-05 0.10788E-05 0.93176E-06 0.11203E-05 0.75680E-06 0.84474E-06 0.13037E-05 0.16015E-05 0.81617E-06 0.11397E-05
 0.19494E-05 0.10859E-06 0.11048E-08 0.13479E-09 0.70386E-10 0.13465E-09 0.11111E-08 0.11134E-06 0.22686E-05 0.99037E-06
 0.92477E-06 0.16105E-05 0.10774E-05 0.88054E-06 0.92868E-06 0.92247E-06 0.10111E-05 0.10201E-05 0.12713E-05 0.12883E-05
 0.90259E-06 0.10726E-05 0.90372E-06 0.11948E-05 0.12477E-05 0.12314E-05 0.82459E-06 0.11822E-05 0.14649E-05 0.15899E-05
 0.13064E-05 0.13416E-05 0.65714E-06 0.11597E-05 0.10741E-05 0.14722E-05 0.12798E-05 0.19031E-05 0.92286E-06 0.14879E-05
 0.14238E-05 0.11167E-05 0.11849E-05 0.98852E-06 0.16559E-05 0.10502E-05 0.12137E-05 0.10683E-05 0.14088E-05 0.16928E-05
 0.20620E-05 0.12236E-05 0.14142E-05 0.12023E-05 0.11731E-05 0.88595E-06 0.10216E-05 0.11909E-05 0.12762E-05 0.12644E-05
 0.13112E-05 0.12066E-05 0.11273E-05 0.15176E-05 0.12461E-05 0.79261E-06 0.11211E-05 0.11317E-05 0.15533E-05 0.92266E-06
 0.74696E-06 0.86500E-06 0.12315E-05 0.94978E-06 0.15188E-05 0.11194E-05 0.89448E-06 0.85186E-06 0.11305E-05 0.91065E-06
 0.10792E-05 0.17636E-05 0.24708E-08 0.13665E-09 0.37963E-10 0.38014E-10 0.13693E-09 0.24415E-08 0.27835E-05 0.12908E-05
 0.90933E-06 0.95614E-06 0.97883E-06 0.95035E-06 0.98710E-06 0.13607E-05 0.11574E-05 0.10911E-05 0.86035E-06 0.76267E-06
 0.10956E-05 0.12083E-05 0.12250E-05 0.10479E-05 0.85413E-06 0.11991E-05 0.16062E-05 0.10707E-05 0.12230E-05 0.13424E-05
 0.11701E-05 0.12535E-05 0.14056E-05 0.92592E-06 0.80719E-06 0.12980E-05 0.13213E-05 0.12175E-05 0.14879E-05 0.17026E-05
 0.10916E-05 0.10533E-05 0.12699E-05 0.12686E-05 0.10006E-05 0.91078E-06 0.11753E-05 0.13593E-05 0.10672E-05 0.10108E-05
 0.12167E-05 0.12592E-05 0.14063E-05 0.94341E-06 0.12093E-05 0.11583E-05 0.11635E-05 0.12489E-05 0.10418E-05 0.10585E-05
 0.11049E-05 0.13112E-05 0.15066E-05 0.13270E-05 0.10104E-05 0.12931E-05 0.86811E-06 0.11830E-05 0.10229E-05 0.14785E-05
 0.99678E-06 0.85949E-06 0.91256E-06 0.12946E-05 0.93102E-06 0.12463E-05 0.10587E-05 0.91690E-06 0.91158E-06 0.88396E-06
 0.15948E-05 0.15876E-05 0.33485E-07 0.53051E-09 0.68097E-10 0.35980E-10 0.68112E-10 0.53233E-09 0.33261E-07 0.16429E-05
 0.13760E-05 0.10312E-05 0.81388E-06 0.97359E-06 0.10210E-05 0.12722E-05 0.98370E-06 0.11346E-05 0.10621E-05 0.81866E-06
 0.96736E-06 0.12955E-05 0.11832E-05 0.11483E-05 0.93989E-06 0.11768E-05 0.10100E-05 0.13265E-05 0.15481E-05 0.12655E-05
 0.12149E-05 0.10513E-05 0.86549E-06 0.13534E-05 0.13766E-05 0.10913E-05 0.11045E-05 0.99819E-06 0.14238E-05 0.10916E-05
 0.15471E-05 0.12422E-05 0.10570E-05 0.12381E-05 0.98250E-06 0.19378E-05 0.10127E-05 0.12828E-05 0.97344E-06 0.14341E-05
 0.17749E-05 0.12659E-05 0.94580E-06 0.11522E-05 0.80777E-06 0.13165E-05 0.10735E-05 0.12513E-05 0.14698E-05 0.12036E-05
 0.10585E-05 0.12644E-05 0.16507E-05 0.11729E-05 0.10524E-05 0.11450E-05 0.12386E-05 0.10503E-05 0.13744E-05 0.93768E-06
 0.11421E-05 0.81413E-06 0.10083E-05 0.82696E-06 0.12461E-05 0.16984E-05 0.77073E-06 0.14161E-05 0.97254E-06 0.16451E-05
 0.86259E-06 0.15836E-05 0.17132E-04 0.11429E-07 0.42833E-09 0.10431E-09 0.10426E-09 0.42835E-09 0.11725E-07 0.44599E-04
 0.15487E-05 0.80644E-06 0.18684E-05 0.10361E-05 0.10981E-05 0.99473E-06 0.13881E-05 0.12461E-05 0.81541E-06 0.98426E-06
 0.82319E-06 0.12287E-05 0.10061E-05 0.11897E-05 0.10249E-05 0.12425E-05 0.12607E-05 0.10480E-05 0.11554E-05 0.17298E-05
 0.11006E-05 0.10605E-05 0.13899E-05 0.15688E-05 0.10150E-05 0.11634E-05 0.13543E-05 0.80721E-06 0.11167E-05 0.10533E-05
 0.12422E-05 0.15360E-05 0.90573E-06 0.10182E-05 0.12569E-05 0.10186E-05 0.11296E-05 0.11753E-05 0.10244E-05 0.85812E-06
 0.96287E-06 0.89708E-06 0.10757E-05 0.14130E-05 0.11726E-05 0.94852E-06 0.10636E-05 0.92584E-06 0.13322E-05 0.14698E-05
 0.10418E-05 0.12762E-05 0.12310E-05 0.79557E-06 0.10593E-05 0.15422E-05 0.13807E-05 0.80883E-06 0.87735E-06 0.86859E-06
 0.10950E-05 0.12792E-05 0.10522E-05 0.83336E-06 0.10629E-05 0.63869E-06 0.15277E-05 0.11111E-05 0.14574E-05 0.10070E-05
 0.96919E-06 0.75561E-06 0.18857E-05 0.77064E-04 0.12205E-07 0.78052E-09 0.34807E-09 0.78709E-09 0.11808E-07 0.26870E-03
 0.15873E-05 0.95107E-06 0.80328E-06 0.10465E-05 0.19831E-05 0.10460E-05 0.12206E-05 0.71743E-06 0.11164E-05 0.77362E-06
 0.11556E-05 0.12050E-05 0.10739E-05 0.79227E-06 0.10659E-05 0.77878E-06 0.14340E-05 0.13703E-05 0.10995E-05 0.75453E-06
 0.14203E-05 0.13222E-05 0.87355E-06 0.15089E-05 0.14725E-05 0.94980E-06 0.95864E-06 0.10336E-05 0.11849E-05 0.12699E-05
 0.10570E-05 0.90573E-06 0.11126E-05 0.10935E-05 0.98120E-06 0.11200E-05 0.11641E-05 0.97590E-06 0.10732E-05 0.12049E-05
 0.12433E-05 0.11000E-05 0.10375E-05 0.11669E-05 0.11190E-05 0.11722E-05 0.95112E-06 0.11609E-05 0.92584E-06 0.12513E-05
 0.12489E-05 0.11909E-05 0.13244E-05 0.89394E-06 0.12020E-05 0.10574E-05 0.12500E-05 0.91202E-06 0.15791E-05 0.93443E-06
 0.83192E-06 0.11012E-05 0.12039E-05 0.11307E-05 0.66961E-06 0.10415E-05 0.70909E-06 0.91306E-06 0.11858E-05 0.79027E-06
 0.12695E-05 0.83019E-06 0.70761E-06 0.51702E-05 0.45032E-06 0.41283E-08 0.66851E-09 0.66393E-09 0.41595E-08 0.44845E-06
 0.65388E-05 0.63477E-06 0.87454E-06 0.15618E-05 0.64644E-06 0.12768E-05 0.89591E-06 0.86510E-06 0.80186E-06 0.73510E-06
 0.10721E-05 0.12741E-05 0.10683E-05 0.88849E-06 0.10022E-05 0.13123E-05 0.97848E-06 0.11497E-05 0.12176E-05 0.11737E-05
 0.85524E-06 0.11538E-05 0.14211E-05 0.12997E-05 0.10773E-05 0.10026E-05 0.11615E-05 0.10216E-05 0.98852E-06 0.12686E-05
 0.12381E-05 0.10182E-05 0.10935E-05 0.10710E-05 0.11010E-05 0.86889E-06 0.98682E-06 0.10388E-05 0.10255E-05 0.83625E-06
 0.54242E-06 0.97435E-06 0.10336E-05 0.11730E-05 0.11797E-05 0.86428E-06 0.17160E-05 0.95112E-06 0.10636E-05 0.10735E-05
 0.11635E-05 0.10216E-05 0.71202E-06 0.13660E-05 0.11613E-05 0.14279E-05 0.77754E-06 0.10108E-05 0.61867E-06 0.14671E-05
 0.14209E-05 0.92841E-06 0.82570E-06 0.69555E-06 0.86811E-06 0.77970E-06 0.14490E-05 0.10287E-05 0.55842E-06 0.66390E-06
 0.10238E-05 0.74968E-06 0.94188E-06 0.12901E-05 0.14115E-05 0.36003E-08 0.32162E-09 0.15642E-09 0.32042E-09 0.36238E-08
 0.14861E-05 0.16831E-05 0.82864E-06 0.69174E-06 0.12377E-05 0.61693E-06 0.57958E-06 0.10155E-05 0.12944E-05 0.91490E-06
 0.80296E-06 0.73081E-06 0.74659E-06 0.10822E-05 0.11378E-05 0.15924E-05 0.62656E-06 0.10562E-05 0.77716E-06 0.12265E-05
 0.13409E-05 0.14026E-05 0.65948E-06 0.10080E-05 0.12949E-05 0.10858E-05 0.96988E-06 0.99095E-06 0.16559E-05 0.10006E-05
 0.98250E-06 0.12569E-05 0.98120E-06 0.11010E-05 0.49569E-06 0.11950E-05 0.10776E-05 0.13281E-05 0.97833E-06 0.11365E-05
 0.10106E-05 0.11057E-05 0.86791E-06 0.12037E-05 0.90197E-06 0.22651E-05 0.86427E-06 0.11722E-05 0.94852E-06 0.13165E-05
 0.11583E-05 0.88595E-06 0.11012E-05 0.12434E-05 0.10750E-05 0.75213E-06 0.11285E-05 0.15565E-05 0.74765E-06 0.11949E-05
 0.72926E-06 0.15017E-05 0.81120E-06 0.88353E-06 0.72980E-06 0.12788E-05 0.98844E-06 0.10348E-05 0.97392E-06 0.95804E-06
 0.56822E-06 0.87909E-06 0.67614E-06 0.10012E-05 0.11623E-03 0.44802E-08 0.21140E-09 0.55154E-10 0.55286E-10 0.21088E-09
 0.43780E-08 0.15584E-03 0.10840E-05 0.82998E-06 0.67031E-06 0.61086E-06 0.10789E-05 0.84799E-06 0.11027E-05 0.10174E-05
 0.11703E-05 0.73712E-06 0.91438E-06 0.78137E-06 0.14301E-05 0.83350E-06 0.11419E-05 0.71820E-06 0.14353E-05 0.12313E-05
 0.71878E-06 0.97449E-06 0.15358E-05 0.11111E-05 0.78430E-06 0.12356E-05 0.13050E-05 0.10366E-05 0.10502E-05 0.91078E-06
 0.19378E-05 0.10186E-05 0.11200E-05 0.86889E-06 0.11950E-05 0.96256E-06 0.93384E-06 0.95278E-06 0.90165E-06 0.10210E-05
 0.13877E-05 0.85636E-06 0.13348E-05 0.87385E-06 0.14557E-05 0.90197E-06 0.11797E-05 0.11190E-05 0.11726E-05 0.80777E-06
 0.12093E-05 0.11731E-05 0.96871E-06 0.13307E-05 0.12259E-05 0.81383E-06 0.13476E-05 0.10282E-05 0.11939E-05 0.58509E-06
 0.10833E-05 0.96080E-06 0.11255E-05 0.10978E-05 0.69504E-06 0.73162E-06 0.87117E-06 0.11306E-05 0.89254E-06 0.84201E-06
 0.79528E-06 0.69264E-06 0.73430E-06 0.86799E-06 0.11826E-05 0.23158E-07 0.40366E-09 0.54097E-10 0.28856E-10 0.53963E-10
 0.40498E-09 0.22675E-07 0.14097E-05 0.70010E-06 0.87841E-06 0.71701E-06 0.68890E-06 0.86916E-06 0.99584E-06 0.10840E-05
 0.83059E-06 0.77139E-06 0.68134E-06 0.10907E-05 0.11954E-05 0.94919E-06 0.10157E-05 0.59049E-06 0.13621E-05 0.95901E-06
 0.14778E-05 0.81261E-06 0.11274E-05 0.11397E-05 0.12473E-05 0.11167E-05 0.11788E-05 0.77867E-06 0.12137E-05 0.11753E-05
 0.10127E-05 0.11296E-05 0.11641E-05 0.98682E-06 0.10776E-05 0.93384E-06 0.15153E-05 0.75839E-06 0.99890E-06 0.79900E-06
 0.12004E-05 0.96337E-06 0.86416E-06 0.13238E-05 0.87385E-06 0.12037E-05 0.11730E-05 0.11669E-05 0.14130E-05 0.11522E-05
 0.94341E-06 0.12023E-05 0.17046E-05 0.11563E-05 0.14999E-05 0.13609E-05 0.10330E-05 0.96171E-06 0.11092E-05 0.95338E-06
 0.98770E-06 0.70956E-06 0.15547E-05 0.76763E-06 0.87776E-06 0.73765E-06 0.76482E-06 0.90573E-06 0.13936E-05 0.96231E-06
 0.82728E-06 0.84672E-06 0.91016E-06 0.70126E-06 0.21297E-05 0.13455E-04 0.33034E-08 0.17285E-09 0.47465E-10 0.47370E-10
 0.17255E-09 0.33268E-08 0.94428E-05 0.25557E-05 0.61726E-06 0.90116E-06 0.92709E-06 0.83985E-06 0.94411E-06 0.12674E-05
 0.93552E-06 0.85073E-06 0.68036E-06 0.89176E-06 0.74676E-06 0.16771E-05 0.66792E-06 0.12146E-05 0.80592E-06 0.12683E-05
 0.85439E-06 0.10141E-05 0.15129E-05 0.18343E-05 0.98812E-06 0.16084E-05 0.12452E-05 0.10484E-05 0.10683E-05 0.13593E-05
 0.12828E-05 0.11753E-05 0.97590E-06 0.10388E-05 0.13281E-05 0.95278E-06 0.75839E-06 0.14577E-05 0.12693E-05 0.14264E-05
 0.12672E-05 0.12937E-05 0.89978E-06 0.86416E-06 0.13348E-05 0.86791E-06 0.10336E-05 0.10375E-05 0.10757E-05 0.94580E-06
 0.14063E-05 0.14142E-05 0.12846E-05 0.12717E-05 0.11906E-05 0.15824E-05 0.13301E-05 0.11149E-05 0.89157E-06 0.10267E-05
 0.85556E-06 0.12557E-05 0.11417E-05 0.14390E-05 0.10877E-05 0.57311E-06 0.91581E-06 0.10069E-05 0.87656E-06 0.99180E-06
 0.10787E-05 0.10237E-05 0.13075E-05 0.12079E-05 0.12138E-05 0.13505E-05 0.40075E-06 0.26938E-08 0.27507E-09 0.13967E-09
 0.27690E-09 0.26257E-08 0.40602E-06 0.93873E-06 0.17698E-05 0.11445E-05 0.12189E-05 0.97700E-06 0.11819E-05 0.88601E-06
 0.11468E-05 0.78872E-06 0.98531E-06 0.57127E-06 0.12701E-05 0.11379E-05 0.14191E-05 0.10274E-05 0.93638E-06 0.97122E-06
 0.95350E-06 0.12171E-05 0.13098E-05 0.12121E-05 0.14081E-05 0.12778E-05 0.14605E-05 0.12032E-05 0.14088E-05 0.10672E-05
 0.97344E-06 0.10244E-05 0.10732E-05 0.10255E-05 0.97833E-06 0.90165E-06 0.99890E-06 0.12693E-05 0.12478E-05 0.99934E-06
 0.10815E-05 0.10579E-05 0.12937E-05 0.96337E-06 0.85636E-06 0.11057E-05 0.97435E-06 0.11000E-05 0.89708E-06 0.12659E-05
 0.12592E-05 0.12236E-05 0.18712E-05 0.12408E-05 0.11729E-05 0.13596E-05 0.17955E-05 0.13257E-05 0.12720E-05 0.13036E-05
 0.85893E-06 0.82554E-06 0.11210E-05 0.11532E-05 0.12262E-05 0.95763E-06 0.85108E-06 0.69791E-06 0.13497E-05 0.85678E-06
 0.11243E-05 0.10029E-05 0.94029E-06 0.10862E-05 0.75849E-06 0.66704E-06 0.12739E-05 0.11253E-05 0.10000E-07 0.16522E-08
 0.16328E-08 0.98654E-08 0.19643E-05 0.24646E-05 0.55579E-06 0.75125E-06 0.10723E-05 0.10855E-05 0.86012E-06 0.13548E-05
 0.75377E-06 0.14100E-05 0.74888E-06 0.87659E-06 0.85381E-06 0.13546E-05 0.11294E-05 0.10949E-05 0.87870E-06 0.83820E-06
 0.14047E-05 0.11285E-05 0.13527E-05 0.20241E-05 0.13657E-05 0.10601E-05 0.13699E-05 0.15842E-05 0.16928E-05 0.10108E-05
 0.14341E-05 0.85812E-06 0.12049E-05 0.83625E-06 0.11365E-05 0.10210E-05 0.79900E-06 0.14264E-05 0.99934E-06 0.11445E-05
 0.46133E-05 0.36941E-06 0.33338E-08 0.30832E-07 0.97178E-10 0.17427E-07 0.72064E-08 0.40331E-04 0.13640E-07 0.27022E-07
 0.10070E-09 0.24848E-07 0.65610E-09 0.10023E-06 0.10888E-04 0.70678E-06 0.21109E-06 0.70017E-07 0.67596E-09 0.20041E-07
 0.24091E-10 0.37558E-08 0.83577E-11 0.56836E-08 0.13854E-09 0.78673E-07 0.15893E-03 0.48254E-06 0.13150E-06 0.26578E-07
 0.31170E-10 0.48532E-08 0.76465E-11 0.20333E-08 0.50794E-11 0.28047E-08 0.19676E-09 0.48848E-07 0.93137E-11 0.75205E-08
 0.48367E-11 0.48852E-09 0.95739E-11 0.21684E-07 0.12701E-09 0.22425E-08 0.50892E-11 0.24590E-08 0.77985E-11 0.38912E-08
 0.28704E-10 0.53600E-07 0.10850E-05 0.28870E-05 0.28436E-06 0.27979E-06 0.11759E-09 0.44576E-08 0.83792E-11 0.48628E-08
 0.25512E-10 0.14235E-07 0.58098E-09 0.16871E-06 0.54021E-05 0.53246E-04 0.33981E-06 0.35560E-06 0.55800E-09 0.16685E-07
 0.97732E-10 0.50924E-07 0.28872E-07 0.23163E-06 0.17055E-07 0.31639E-07 0.97450E-10 0.18895E-07 0.22461E-08 0.71442E-05
 0.36941E-06 0.50914E-06 0.27924E-08 0.25255E-07 0.14808E-09 0.22294E-07 0.84229E-08 0.89318E-06 0.58813E-07 0.34160E-07
 0.16810E-09 0.21405E-07 0.56356E-09 0.14300E-06 0.12630E-06 0.15908E-05 0.28400E-06 0.83383E-07 0.46382E-09 0.17651E-07
 0.26649E-10 0.41508E-08 0.82083E-11 0.50503E-08 0.94247E-10 0.12177E-06 0.11274E-06 0.60670E-05 0.15333E-06 0.36038E-07
 0.40836E-10 0.44817E-08 0.49715E-11 0.22145E-08 0.24061E-11 0.24792E-08 0.14015E-09 0.29165E-07 0.96619E-11 0.38150E-10
 0.73436E-12 0.17591E-11 0.42565E-11 0.17782E-07 0.13769E-09 0.24957E-08 0.27438E-11 0.22232E-08 0.57244E-11 0.42838E-08
 0.35109E-10 0.39445E-07 0.56808E-06 0.36145E-05 0.66414E-06 0.14218E-06 0.99778E-10 0.49111E-08 0.66791E-11 0.42439E-08
 0.44915E-10 0.16133E-07 0.63404E-09 0.11432E-06 0.68146E-05 0.17888E-04 0.17570E-05 0.21363E-06 0.56872E-09 0.19148E-07
 0.15969E-09 0.40173E-07 0.23038E-07 0.57873E-06 0.39965E-08 0.23371E-07 0.11188E-09 0.22664E-07 0.36916E-08 0.18543E-05
 0.33338E-08 0.27924E-08 0.29228E-09 0.13065E-08 0.34021E-09 0.11769E-07 0.35801E-09 0.23569E-08 0.51514E-08 0.57924E-08
 0.77251E-10 0.16160E-08 0.15854E-08 0.23480E-08 0.13920E-08 0.38216E-08 0.82987E-08 0.22713E-08 0.75283E-10 0.16886E-08
 0.60756E-10 0.20493E-05 0.57629E-11 0.11589E-08 0.18947E-09 0.23941E-08 0.50633E-08 0.90830E-08 0.18265E-07 0.81802E-08
 0.18672E-10 0.93784E-09 0.65055E-11 0.49973E-07 0.10256E-11 0.61546E-09 0.18662E-09 0.17624E-08 0.12188E-10 0.48563E-11
 0.39149E-13 0.11768E-13 0.43174E-13 0.46490E-11 0.10216E-09 0.18505E-06 0.11926E-11 0.56896E-09 0.54150E-11 0.42881E-06
 0.19180E-10 0.19130E-08 0.13143E-07 0.39140E-08 0.14989E-07 0.51083E-08 0.25201E-09 0.11509E-07 0.28998E-11 0.11160E-08
 0.82183E-10 0.13633E-07 0.16871E-09 0.23959E-08 0.46292E-08 0.18635E-08 0.56751E-08 0.24125E-08 0.54854E-09 0.45435E-08
 0.54040E-10 0.19775E-08 0.17089E-07 0.31552E-08 0.35353E-09 0.15048E-08 0.17927E-09 0.14559E-07 0.62249E-09 0.18144E-08
 0.30832E-07 0.25255E-07 0.13065E-08 0.52653E-08 0.12846E-09 0.16772E-05 0.24778E-08 0.13784E-07 0.83444E-08 0.22553E-06
 0.86667E-10 0.47877E-08 0.47587E-09 0.42125E-07 0.46473E-07 0.21561E-07 0.39784E-07 0.57125E-07 0.35161E-09 0.43476E-08
 0.36152E-10 0.15419E-07 0.71725E-11 0.21280E-08 0.13679E-09 0.47188E-07 0.47536E-07 0.19815E-07 0.49172E-07 0.18232E-06
 0.33700E-10 0.19683E-08 0.45873E-11 0.52917E-08 0.27606E-11 0.13212E-08 0.84173E-10 0.56429E-08 0.71949E-11 0.61293E-11
 0.20442E-13 0.20262E-14 0.19290E-14 0.22982E-13 0.39341E-11 0.54523E-08 0.18278E-11 0.12175E-08 0.66188E-11 0.17565E-07
 0.62903E-10 0.62774E-08 0.10705E-07 0.16108E-07 0.25650E-07 0.91792E-08 0.25639E-09 0.21990E-07 0.53203E-11 0.19336E-08
 0.47228E-10 0.11663E-04 0.46003E-09 0.91294E-08 0.17180E-07 0.16582E-07 0.22207E-07 0.10601E-07 0.38935E-09 0.21658E-04
 0.20160E-09 0.63741E-08 0.37348E-08 0.26878E-07 0.15566E-08 0.51308E-08 0.83937E-10 0.10398E-05 0.29568E-08 0.14326E-07
 0.97178E-10 0.14808E-09 0.34021E-09 0.12846E-09 0.11249E-10 0.13018E-09 0.15993E-09 0.93330E-10 0.52876E-10 0.80179E-10
 0.79927E-10 0.67522E-10 0.22764E-10 0.13717E-09 0.11517E-09 0.93415E-10 0.11204E-09 0.89093E-10 0.17010E-09 0.16240E-09
 0.82849E-11 0.59501E-10 0.97957E-11 0.16623E-09 0.24577E-10 0.14053E-09 0.10758E-09 0.17550E-09 0.16928E-09 0.25884E-09
 0.78600E-10 0.82952E-10 0.15873E-11 0.30983E-09 0.58592E-11 0.17030E-09 0.34245E-10 0.23554E-09 0.46488E-11 0.81263E-10
 0.10957E-12 0.20539E-14 0.52736E-15 0.21649E-14 0.10790E-12 0.85568E-10 0.43845E-11 0.14913E-09 0.46788E-11 0.59170E-09
 0.11397E-09 0.15029E-09 0.85139E-10 0.10849E-09 0.15548E-09 0.19668E-09 0.24842E-10 0.27570E-09 0.94674E-11 0.91269E-10
 0.11699E-10 0.33365E-09 0.16606E-09 0.44234E-10 0.14631E-09 0.20852E-09 0.10124E-09 0.76674E-10 0.33643E-10 0.11060E-09
 0.13971E-09 0.11852E-09 0.50479E-10 0.78676E-10 0.12038E-09 0.64976E-10 0.11064E-10 0.10978E-09 0.16544E-09 0.11112E-09
 0.17427E-07 0.22294E-07 0.11769E-07 0.16772E-05 0.13018E-09 0.66734E-08 0.55523E-07 0.48744E-07 0.21535E-06 0.83426E-08
 0.99611E-10 0.74032E-06 0.74368E-09 0.14843E-07 0.13642E-07 0.25728E-07 0.14752E-07 0.12885E-07 0.61724E-09 0.26336E-06
 0.61182E-10 0.22344E-08 0.41931E-11 0.13876E-07 0.23470E-09 0.14135E-07 0.13973E-07 0.27165E-07 0.15064E-07 0.88071E-08
 0.44136E-10 0.11443E-07 0.44032E-11 0.13978E-08 0.38807E-11 0.46604E-08 0.19068E-09 0.15233E-04 0.20659E-10 0.19966E-08
 0.40985E-11 0.35333E-13 0.18596E-14 0.20539E-14 0.34084E-13 0.17476E-10 0.31018E-11 0.39601E-08 0.97589E-11 0.23765E-08
 0.12671E-09 0.60148E-04 0.58282E-07 0.35258E-07 0.23050E-07 0.12206E-06 0.31023E-09 0.25893E-08 0.75668E-11 0.10946E-07
 0.26117E-10 0.56368E-08 0.22456E-08 0.15774E-06 0.34896E-07 0.36612E-07 0.24525E-07 0.91273E-07 0.23841E-08 0.61112E-08
 0.13998E-09 0.46248E-05 0.40141E-06 0.20502E-07 0.57078E-08 0.15345E-05 0.79935E-10 0.67080E-08 0.12816E-07 0.46616E-07
 0.72064E-08 0.84229E-08 0.35801E-09 0.24778E-08 0.15993E-09 0.55523E-07 0.70852E-09 0.49649E-08 0.33004E-08 0.10338E-07
 0.34603E-10 0.19459E-08 0.54500E-09 0.41926E-08 0.27222E-08 0.59415E-08 0.34924E-08 0.22643E-07 0.18786E-09 0.17921E-08
 0.35320E-10 0.14432E-06 0.43423E-11 0.18739E-08 0.30755E-09 0.54007E-08 0.21851E-08 0.93856E-08 0.74205E-08 0.12003E-06
 0.32482E-10 0.12709E-08 0.51766E-11 0.67951E-08 0.32207E-11 0.14881E-08 0.38336E-09 0.37037E-08 0.22103E-10 0.16758E-07
 0.62180E-11 0.87661E-11 0.73191E-13 0.20789E-13 0.80352E-13 0.11129E-10 0.16918E-11 0.11142E-08 0.10028E-10 0.49180E-07
 0.37096E-10 0.81750E-08 0.25138E-07 0.89281E-08 0.33274E-08 0.46169E-08 0.27216E-09 0.26024E-07 0.76546E-11 0.13474E-08
 0.35385E-10 0.15760E-07 0.18846E-09 0.64182E-08 0.70818E-08 0.55929E-08 0.28190E-08 0.32081E-08 0.12716E-08 0.87308E-07
 0.51669E-10 0.30761E-08 0.77778E-08 0.30728E-08 0.18983E-09 0.20107E-08 0.11148E-09 0.15092E-07 0.27549E-09 0.64038E-08
 0.40331E-04 0.89318E-06 0.23569E-08 0.13784E-07 0.93330E-10 0.48744E-07 0.49649E-08 0.85009E-07 0.20583E-07 0.99443E-07
 0.98633E-10 0.12331E-07 0.48089E-09 0.70327E-05 0.18281E-05 0.37784E-06 0.27126E-04 0.97918E-06 0.48056E-09 0.10307E-07
 0.36328E-10 0.57460E-08 0.48371E-11 0.38021E-08 0.15809E-09 0.39756E-05 0.20693E-05 0.35283E-06 0.81600E-01 0.11443E-06
 0.48726E-10 0.33177E-08 0.85407E-11 0.27618E-08 0.26256E-11 0.20298E-08 0.93735E-10 0.15666E-07 0.15952E-10 0.46914E-08
 0.78072E-11 0.43232E-08 0.24512E-11 0.33823E-12 0.30506E-12 0.92565E-11 0.16945E-11 0.17834E-08 0.76177E-11 0.60310E-08
 0.57139E-10 0.17897E-07 0.10535E-06 0.14271E-06 0.85025E-06 0.41997E-07 0.24684E-09 0.71443E-08 0.55801E-11 0.32549E-08
 0.41053E-10 0.31871E-07 0.67124E-09 0.36560E-07 0.21194E-06 0.15485E-06 0.64534E-06 0.51716E-07 0.75451E-09 0.40489E-07
 0.12495E-09 0.19204E-07 0.15896E-07 0.11713E-05 0.18730E-08 0.13308E-07 0.75852E-10 0.51283E-07 0.41854E-08 0.99618E-07
 0.13640E-07 0.58813E-07 0.51514E-08 0.83444E-08 0.52876E-10 0.21535E-06 0.33004E-08 0.20583E-07 0.17314E-08 0.17099E-05
 0.31802E-09 0.51271E-08 0.23009E-09 0.12689E-06 0.16872E-07 0.10624E-06 0.56999E-08 0.45778E-07 0.74361E-09 0.52884E-08
 0.17673E-10 0.68633E-08 0.88676E-11 0.21850E-08 0.30959E-10 0.76466E-06 0.17532E-07 0.15166E-06 0.46177E-08 0.42672E-05
 0.69765E-10 0.31025E-08 0.59360E-11 0.30891E-08 0.25318E-11 0.15092E-08 0.38083E-10 0.89074E-08 0.92479E-11 0.54256E-08
 0.98144E-11 0.19344E-08 0.49980E-11 0.40237E-12 0.74274E-13 0.40856E-12 0.17040E-11 0.13963E-08 0.37608E-11 0.71929E-08
 0.70669E-10 0.10251E-07 0.46980E-08 0.22518E-07 0.29115E-07 0.29406E-07 0.99268E-10 0.73370E-08 0.89136E-11 0.23618E-08
 0.24753E-10 0.39672E-07 0.10801E-08 0.22982E-07 0.45034E-08 0.12736E-07 0.40243E-07 0.32185E-07 0.23686E-09 0.15226E-05
 0.19367E-09 0.58646E-08 0.22622E-08 0.19442E-06 0.86821E-08 0.71922E-08 0.48250E-10 0.14382E-05 0.47747E-08 0.41119E-07
 0.27022E-07 0.34160E-07 0.57924E-08 0.22553E-06 0.80179E-10 0.83426E-08 0.10338E-07 0.99443E-07 0.17099E-05 0.11161E-07
 0.17161E-09 0.14192E-06 0.83481E-09 0.21855E-07 0.19898E-07 0.43161E-07 0.22718E-07 0.18091E-07 0.57940E-09 0.85468E-07
 0.20335E-10 0.25804E-08 0.56432E-11 0.10619E-07 0.62545E-10 0.20270E-07 0.19923E-07 0.46038E-07 0.25842E-07 0.11152E-07
 0.70968E-10 0.82647E-08 0.63279E-11 0.15487E-08 0.14040E-11 0.41000E-08 0.78374E-10 0.48233E-06 0.10278E-10 0.22585E-08
 0.67313E-11 0.62325E-08 0.62482E-11 0.15427E-12 0.79936E-14 0.80214E-14 0.94924E-13 0.12580E-09 0.45551E-11 0.26886E-08
 0.34880E-10 0.10613E-05 0.21742E-06 0.64108E-07 0.38237E-07 0.40713E-06 0.12980E-09 0.30031E-08 0.12076E-10 0.80759E-08
 0.30359E-10 0.69032E-08 0.10650E-08 0.81043E-06 0.66841E-07 0.66595E-07 0.41849E-07 0.26558E-06 0.60336E-09 0.77113E-08
 0.27544E-09 0.13811E-05 0.28438E-07 0.32714E-07 0.58951E-08 0.16730E-06 0.14270E-09 0.86821E-08 0.13945E-07 0.93379E-07
 0.10070E-09 0.16810E-09 0.77251E-10 0.86667E-10 0.79927E-10 0.99611E-10 0.34603E-10 0.98633E-10 0.31802E-09 0.17161E-09
 0.10114E-10 0.12610E-09 0.26800E-09 0.24736E-09 0.16297E-09 0.12078E-09 0.17421E-09 0.13751E-09 0.24573E-10 0.17599E-09
 0.59137E-10 0.14879E-09 0.10465E-11 0.82382E-10 0.12334E-09 0.21155E-09 0.22373E-09 0.14642E-09 0.12937E-09 0.14171E-09
 0.14013E-10 0.24300E-09 0.11253E-10 0.34120E-09 0.51001E-12 0.73646E-10 0.16399E-09 0.24575E-09 0.25678E-10 0.32638E-09
 0.29241E-11 0.10621E-09 0.13559E-10 0.19300E-12 0.35527E-14 0.66613E-15 0.31086E-14 0.18834E-12 0.65725E-11 0.23948E-09
 0.91310E-11 0.16435E-09 0.37611E-09 0.28063E-09 0.21635E-09 0.95755E-10 0.78606E-10 0.27671E-09 0.32580E-11 0.24457E-09
 0.96344E-10 0.14281E-09 0.18518E-10 0.14070E-09 0.28670E-09 0.18670E-09 0.14180E-09 0.10127E-09 0.13343E-09 0.12835E-09
 0.22507E-10 0.18209E-09 0.22766E-09 0.13372E-09 0.54910E-10 0.10283E-09 0.13558E-09 0.27564E-09 0.53632E-10 0.14343E-09
 0.24848E-07 0.21405E-07 0.16160E-08 0.47877E-08 0.67522E-10 0.74032E-06 0.19459E-08 0.12331E-07 0.51271E-08 0.14192E-06
 0.12610E-09 0.45072E-08 0.39652E-09 0.32934E-07 0.34477E-07 0.18045E-07 0.31674E-07 0.41622E-07 0.39531E-09 0.40677E-08
 0.18818E-10 0.17634E-07 0.50735E-11 0.20727E-08 0.70891E-10 0.37239E-07 0.35467E-07 0.17641E-07 0.22441E-07 0.14227E-06
 0.35922E-10 0.18626E-08 0.78874E-11 0.57941E-08 0.14938E-11 0.12865E-08 0.59292E-10 0.53687E-08 0.11733E-10 0.12805E-07
 0.10006E-10 0.16110E-08 0.72474E-11 0.33892E-11 0.14419E-13 0.13878E-14 0.13878E-14 0.15127E-13 0.87275E-12 0.13334E-07
 0.47738E-10 0.56909E-08 0.11056E-07 0.14001E-07 0.20135E-07 0.87147E-08 0.83607E-10 0.26343E-07 0.67748E-11 0.18222E-08
 0.54430E-10 0.18119E-04 0.34262E-09 0.81873E-08 0.15337E-07 0.14372E-07 0.18619E-07 0.93953E-08 0.58108E-09 0.17362E-05
 0.91689E-10 0.58301E-08 0.38393E-08 0.21848E-07 0.23520E-08 0.46924E-08 0.82477E-10 0.48648E-06 0.13852E-08 0.12366E-07
 0.65610E-09 0.56356E-09 0.15854E-08 0.47587E-09 0.22764E-10 0.74368E-09 0.54500E-09 0.48089E-09 0.23009E-09 0.83481E-09
 0.26800E-09 0.39652E-09 0.76535E-10 0.51417E-09 0.37317E-09 0.44436E-09 0.70127E-09 0.14357E-08 0.10411E-08 0.46290E-09
 0.10679E-10 0.81610E-09 0.44220E-11 0.38265E-09 0.37668E-10 0.68731E-09 0.56528E-09 0.81614E-09 0.54289E-09 0.14438E-08
 0.73845E-10 0.37267E-09 0.29199E-11 0.63390E-08 0.27464E-11 0.34541E-09 0.43554E-10 0.77930E-09 0.42669E-11 0.20323E-08
 0.14117E-10 0.50370E-09 0.58660E-11 0.28073E-09 0.59654E-12 0.14738E-13 0.58009E-14 0.14683E-13 0.33720E-12 0.40223E-09
 0.83029E-10 0.96469E-09 0.70979E-09 0.66241E-09 0.89601E-09 0.87919E-09 0.44547E-10 0.26800E-08 0.10716E-10 0.41532E-09
 0.14067E-10 0.12820E-08 0.70556E-09 0.83538E-09 0.76886E-09 0.79802E-09 0.65632E-09 0.50256E-09 0.10863E-09 0.12077E-08
 0.13718E-09 0.30071E-09 0.32068E-09 0.69813E-09 0.26428E-08 0.77446E-09 0.33867E-10 0.64044E-09 0.53028E-09 0.42337E-09
 0.10023E-06 0.14300E-06 0.23480E-08 0.42125E-07 0.13717E-09 0.14843E-07 0.41926E-08 0.70327E-05 0.12689E-06 0.21855E-07
 0.24736E-09 0.32934E-07 0.51417E-09 0.65214E-07 0.57422E-07 0.22870E-06 0.72244E-07 0.47409E-07 0.46987E-09 0.25298E-07
 0.39403E-10 0.34926E-08 0.58231E-11 0.62733E-08 0.86198E-10 0.54653E-07 0.56883E-07 0.26052E-06 0.10504E-06 0.22516E-07
 0.41219E-10 0.53729E-08 0.48403E-11 0.19570E-08 0.14359E-11 0.29067E-08 0.87788E-10 0.54579E-07 0.13600E-10 0.30031E-08
 0.13384E-10 0.41994E-08 0.11386E-10 0.21043E-07 0.10240E-09 0.29188E-11 0.75384E-13 0.13431E-12 0.89142E-12 0.11084E-08
 0.46191E-10 0.64618E-07 0.12391E-03 0.10471E-05 0.16841E-06 0.61167E-06 0.18356E-09 0.40982E-08 0.41598E-11 0.52045E-08
 0.26464E-10 0.11844E-07 0.76172E-09 0.38243E-06 0.59437E-06 0.11991E-05 0.20197E-06 0.13276E-05 0.82163E-09 0.13674E-07
 0.11942E-09 0.74115E-07 0.56143E-07 0.13353E-06 0.31362E-08 0.36817E-07 0.88881E-10 0.15882E-07 0.92725E-08 0.42194E-05
 0.10888E-04 0.12630E-06 0.13920E-08 0.46473E-07 0.11517E-09 0.13642E-07 0.27222E-08 0.18281E-05 0.16872E-07 0.19898E-07
 0.16297E-09 0.34477E-07 0.37317E-09 0.57422E-07 0.40400E-06 0.20481E-06 0.21798E-06 0.41918E-07 0.41551E-09 0.28635E-07
 0.23993E-10 0.33620E-08 0.70116E-11 0.64887E-08 0.10637E-09 0.48860E-07 0.67959E-06 0.18731E-06 0.10235E-06 0.19451E-07
 0.36835E-10 0.56875E-08 0.52766E-11 0.18781E-08 0.19174E-11 0.30396E-08 0.80208E-10 0.64338E-07 0.56148E-11 0.28522E-08
 0.13762E-10 0.45147E-08 0.10268E-10 0.16797E-07 0.83936E-10 0.23004E-08 0.12352E-11 0.41921E-10 0.33188E-11 0.39042E-08
 0.39435E-10 0.96719E-07 0.25062E-03 0.41012E-06 0.16257E-05 0.10353E-05 0.63739E-10 0.39446E-08 0.42457E-11 0.55683E-08
 0.40668E-10 0.10804E-07 0.58352E-09 0.62595E-06 0.25105E-05 0.44824E-06 0.17982E-05 0.26882E-05 0.53569E-09 0.12789E-07
 0.12588E-09 0.82620E-07 0.47394E-07 0.10828E-06 0.31467E-08 0.43285E-07 0.10244E-09 0.14612E-07 0.30391E-08 0.33068E-05
 0.70678E-06 0.15908E-05 0.38216E-08 0.21561E-07 0.93415E-10 0.25728E-07 0.59415E-08 0.37784E-06 0.10624E-06 0.43161E-07
 0.12078E-09 0.18045E-07 0.44436E-09 0.22870E-06 0.20481E-06 0.33402E-04 0.33039E-06 0.12746E-06 0.43773E-09 0.14942E-07
 0.53649E-10 0.45109E-08 0.49428E-11 0.47599E-08 0.61796E-10 0.18289E-06 0.20068E-06 0.16276E-02 0.43300E-06 0.44888E-07
 0.48096E-10 0.41373E-08 0.31693E-11 0.23379E-08 0.24641E-11 0.23755E-08 0.96971E-10 0.27641E-07 0.86334E-11 0.36921E-08
 0.59031E-11 0.33175E-08 0.10416E-10 0.35763E-07 0.13572E-09 0.26846E-08 0.21427E-11 0.89664E-08 0.60387E-11 0.45288E-08
 0.51116E-10 0.28466E-07 0.21059E-06 0.12584E-05 0.29144E-05 0.96381E-07 0.10987E-09 0.52111E-08 0.59386E-11 0.40550E-08
 0.44678E-10 0.19130E-07 0.68000E-09 0.75444E-07 0.18803E-05 0.11113E-05 0.75309E-05 0.11899E-06 0.95870E-09 0.22143E-07
 0.20189E-09 0.32468E-07 0.10313E-07 0.16497E-05 0.39542E-08 0.19796E-07 0.20720E-09 0.27127E-07 0.24758E-08 0.51036E-06
 0.21109E-06 0.28400E-06 0.82987E-08 0.39784E-07 0.11204E-09 0.14752E-07 0.34924E-08 0.27126E-04 0.56999E-08 0.22718E-07
 0.17421E-09 0.31674E-07 0.70127E-09 0.72244E-07 0.21798E-06 0.33039E-06 0.44288E-07 0.57906E-07 0.38439E-09 0.24806E-07
 0.34409E-10 0.35220E-08 0.72665E-11 0.61935E-08 0.50481E-10 0.64886E-07 0.26538E-06 0.23372E-06 0.29274E-07 0.22526E-07
 0.44710E-10 0.54031E-08 0.50498E-11 0.19508E-08 0.15691E-11 0.28977E-08 0.10446E-09 0.40325E-07 0.10789E-10 0.30505E-08
 0.83980E-11 0.40514E-08 0.80240E-11 0.19166E-07 0.83418E-10 0.20657E-08 0.19985E-11 0.90713E-11 0.13193E-11 0.11456E-10
 0.35026E-10 0.94505E-07 0.27535E-06 0.76173E-06 0.60059E-05 0.32433E-06 0.96210E-10 0.42472E-08 0.80022E-11 0.46915E-08
 0.35186E-10 0.11566E-07 0.60377E-09 0.31260E-06 0.66447E-06 0.83753E-06 0.21461E-02 0.10821E-05 0.59695E-09 0.13381E-07
 0.26302E-09 0.68832E-07 0.64557E-08 0.18779E-06 0.89353E-08 0.36963E-07 0.12513E-09 0.15189E-07 0.20318E-08 0.64355E-04
 0.70017E-07 0.83383E-07 0.22713E-08 0.57125E-07 0.89093E-10 0.12885E-07 0.22643E-07 0.97918E-06 0.45778E-07 0.18091E-07
 0.13751E-09 0.41622E-07 0.14357E-08 0.47409E-07 0.41918E-07 0.12746E-06 0.57906E-07 0.33444E-07 0.53271E-09 0.33124E-07
 0.40456E-10 0.32566E-08 0.41031E-11 0.69371E-08 0.17052E-09 0.40096E-07 0.39999E-07 0.14563E-06 0.64340E-07 0.17711E-07
 0.41992E-10 0.59516E-08 0.32297E-11 0.18285E-08 0.17221E-11 0.32075E-08 0.74203E-10 0.75600E-08 0.64124E-11 0.70444E-09
 0.95035E-11 0.48366E-08 0.98762E-11 0.16586E-07 0.11846E-09 0.20915E-08 0.21194E-11 0.54629E-12 0.38788E-13 0.43895E-13
 0.45722E-12 0.21627E-09 0.14738E-05 0.48874E-06 0.95097E-07 0.40690E-05 0.12785E-09 0.27738E-08 0.56575E-11 0.15476E-08
 0.27246E-10 0.77026E-08 0.79310E-09 0.14929E-05 0.24101E-06 0.37115E-06 0.11304E-06 0.46205E-04 0.16043E-08 0.11600E-07
 0.16205E-09 0.10884E-06 0.61360E-07 0.87913E-07 0.98642E-08 0.48640E-07 0.48433E-10 0.13356E-07 0.99063E-08 0.73996E-06
 0.67596E-09 0.46382E-09 0.75283E-10 0.35161E-09 0.17010E-09 0.61724E-09 0.18786E-09 0.48056E-09 0.74361E-09 0.57940E-09
 0.24573E-10 0.39531E-09 0.10411E-08 0.46987E-09 0.41551E-09 0.43773E-09 0.38439E-09 0.53271E-09 0.64633E-10 0.37722E-09
 0.64932E-10 0.13471E-08 0.26580E-11 0.52119E-09 0.32716E-09 0.66887E-09 0.77404E-09 0.71024E-09 0.48335E-09 0.49269E-09
 0.12771E-10 0.31421E-09 0.85248E-11 0.26892E-08 0.89230E-12 0.26491E-09 0.21886E-09 0.60790E-10 0.30530E-11 0.75343E-11
 0.21622E-11 0.17459E-09 0.22003E-10 0.98899E-09 0.13625E-09 0.10147E-07 0.19133E-11 0.54590E-12 0.90900E-14 0.14433E-14
 0.89928E-14 0.56008E-12 0.43450E-09 0.10081E-08 0.73756E-09 0.64789E-09 0.22848E-09 0.48949E-09 0.18906E-11 0.63678E-11
 0.50043E-11 0.76717E-10 0.72340E-10 0.47147E-09 0.76212E-09 0.60814E-09 0.68725E-09 0.51137E-09 0.66337E-09 0.48460E-09
 0.18254E-10 0.56112E-09 0.17298E-08 0.60685E-09 0.22766E-09 0.73848E-09 0.20838E-09 0.83112E-09 0.17081E-09 0.49351E-09
 0.20041E-07 0.17651E-07 0.16886E-08 0.43476E-08 0.16240E-09 0.26336E-06 0.17921E-08 0.10307E-07 0.52884E-08 0.85468E-07
 0.17599E-09 0.40677E-08 0.46290E-09 0.25298E-07 0.28635E-07 0.14942E-07 0.24806E-07 0.33124E-07 0.37722E-09 0.37743E-08
 0.24872E-10 0.23018E-07 0.71984E-11 0.19004E-08 0.15078E-09 0.27380E-07 0.29229E-07 0.14787E-07 0.20487E-07 0.86674E-07
 0.36763E-10 0.17480E-08 0.47240E-11 0.63610E-08 0.24399E-11 0.12210E-08 0.62835E-10 0.28724E-09 0.91573E-12 0.74037E-12
 0.48338E-12 0.13204E-10 0.72425E-11 0.16921E-04 0.10932E-09 0.61309E-08 0.24882E-11 0.83284E-11 0.25133E-13 0.17486E-14
 0.19429E-14 0.28255E-13 0.67273E-11 0.21871E-07 0.11844E-07 0.15279E-06 0.15113E-09 0.20095E-08 0.14135E-11 0.10201E-11
 0.56836E-12 0.22846E-11 0.61936E-10 0.93482E-08 0.12366E-07 0.11752E-07 0.15894E-07 0.81511E-08 0.57480E-09 0.37758E-06
 0.11025E-09 0.52173E-08 0.52004E-08 0.17631E-07 0.12904E-08 0.41779E-08 0.19950E-09 0.18486E-06 0.24970E-08 0.10534E-07
 0.24090E-10 0.26649E-10 0.60756E-10 0.36152E-10 0.82848E-11 0.61182E-10 0.35320E-10 0.36328E-10 0.17673E-10 0.20335E-10
 0.59137E-10 0.18818E-10 0.10679E-10 0.39403E-10 0.23993E-10 0.53649E-10 0.34409E-10 0.40456E-10 0.64932E-10 0.24872E-10
 0.28566E-11 0.58402E-10 0.14350E-10 0.45815E-10 0.11291E-10 0.26575E-10 0.21214E-10 0.45151E-10 0.27957E-10 0.31962E-10
 0.58845E-10 0.51052E-10 0.13490E-11 0.34805E-10 0.35467E-11 0.36904E-10 0.72849E-11 0.26351E-10 0.82133E-12 0.59494E-12
 0.22011E-12 0.51140E-12 0.11382E-11 0.67762E-11 0.10531E-11 0.49371E-11 0.34581E-11 0.22871E-10 0.23360E-12 0.18041E-13
 0.68695E-14 0.17999E-13 0.55010E-12 0.27783E-10 0.25823E-10 0.44645E-11 0.11044E-11 0.71490E-11 0.44468E-11 0.51406E-12
 0.17745E-12 0.58741E-12 0.48100E-11 0.26504E-10 0.34289E-10 0.47194E-10 0.37231E-10 0.26750E-10 0.13714E-10 0.71047E-10
 0.80050E-10 0.28923E-10 0.24172E-10 0.46767E-10 0.33352E-10 0.22975E-10 0.11361E-10 0.63951E-10 0.71575E-10 0.47675E-10
 0.37558E-08 0.41508E-08 0.20493E-05 0.15419E-07 0.59501E-10 0.22344E-08 0.14432E-06 0.57460E-08 0.68633E-08 0.25804E-08
 0.14879E-09 0.17634E-07 0.81610E-09 0.34926E-08 0.33620E-08 0.45109E-08 0.35220E-08 0.32566E-08 0.13471E-08 0.23018E-07
 0.58402E-10 0.11402E-08 0.88642E-11 0.25750E-04 0.25952E-09 0.34044E-08 0.33900E-08 0.45616E-08 0.37213E-08 0.26026E-08
 0.83710E-10 0.12012E-05 0.90266E-11 0.78909E-09 0.14964E-11 0.31746E-07 0.13819E-09 0.11025E-07 0.67606E-11 0.73296E-11
 0.49716E-12 0.74253E-12 0.57248E-11 0.16379E-11 0.37720E-13 0.29157E-13 0.18593E-12 0.81394E-10 0.40848E-11 0.19412E-11
 0.16390E-12 0.18129E-12 0.21996E-11 0.30116E-09 0.95933E-10 0.33391E-12 0.29171E-13 0.38025E-13 0.82298E-12 0.47160E-10
 0.53431E-12 0.93121E-12 0.75847E-11 0.40235E-09 0.56008E-08 0.50929E-08 0.43443E-08 0.68947E-08 0.39727E-08 0.21940E-08
 0.94370E-09 0.11910E-07 0.22150E-07 0.41568E-08 0.17870E-03 0.16328E-07 0.18697E-09 0.23083E-08 0.80332E-07 0.57363E-08
 0.83577E-11 0.82082E-11 0.57629E-11 0.71725E-11 0.97957E-11 0.41931E-11 0.43423E-11 0.48372E-11 0.88677E-11 0.56432E-11
 0.10465E-11 0.50735E-11 0.44220E-11 0.58231E-11 0.70116E-11 0.49428E-11 0.72664E-11 0.41031E-11 0.26580E-11 0.71983E-11
 0.14350E-10 0.88642E-11 0.89471E-12 0.62211E-11 0.81136E-11 0.54736E-11 0.52777E-11 0.74611E-11 0.13034E-10 0.58296E-11
 0.17778E-11 0.10510E-10 0.72928E-11 0.78473E-11 0.36735E-12 0.38291E-11 0.81835E-11 0.57489E-11 0.90843E-11 0.61591E-11
 0.54359E-12 0.13889E-11 0.36222E-11 0.80617E-12 0.11657E-13 0.24980E-14 0.44409E-14 0.18516E-12 0.39562E-11 0.73745E-11
 0.21360E-11 0.43345E-11 0.85893E-11 0.65755E-11 0.43663E-11 0.18842E-12 0.54123E-14 0.24147E-14 0.99365E-14 0.77387E-12
 0.46369E-11 0.14849E-11 0.18654E-11 0.56618E-11 0.80394E-11 0.57958E-11 0.43231E-11 0.41626E-11 0.10260E-10 0.72263E-11
 0.32406E-11 0.11246E-10 0.94456E-11 0.58657E-11 0.76293E-11 0.69291E-11 0.93571E-11 0.55161E-11 0.28889E-11 0.67829E-11
 0.56836E-08 0.50503E-08 0.11589E-08 0.21280E-08 0.16623E-09 0.13876E-07 0.18739E-08 0.38021E-08 0.21850E-08 0.10619E-07
 0.82382E-10 0.20727E-08 0.38265E-09 0.62733E-08 0.64887E-08 0.47599E-08 0.61935E-08 0.69371E-08 0.52119E-09 0.19004E-08
 0.45815E-10 0.25750E-04 0.62210E-11 0.11788E-08 0.68358E-10 0.66843E-08 0.66666E-08 0.45856E-08 0.64511E-08 0.10020E-07
 0.42094E-10 0.10892E-08 0.57549E-11 0.26262E-07 0.14527E-11 0.81600E-09 0.62747E-10 0.23396E-08 0.83605E-11 0.22838E-06
 0.86662E-11 0.26656E-08 0.68400E-11 0.26442E-10 0.37012E-13 0.24425E-14 0.18041E-14 0.17208E-13 0.10016E-11 0.81359E-07
 0.62647E-10 0.24649E-08 0.35973E-08 0.39969E-08 0.32451E-08 0.32810E-11 0.16626E-13 0.19151E-14 0.24980E-14 0.38747E-13
 0.59746E-11 0.10941E-07 0.20526E-09 0.41648E-08 0.42357E-08 0.42444E-08 0.48282E-08 0.33058E-08 0.50395E-09 0.15693E-07
 0.12889E-09 0.24083E-08 0.24902E-08 0.50659E-08 0.14866E-08 0.20882E-08 0.12336E-09 0.13445E-07 0.87157E-09 0.38615E-08
 0.13854E-09 0.94247E-10 0.18947E-09 0.13679E-09 0.24577E-10 0.23470E-09 0.30755E-09 0.15809E-09 0.30959E-10 0.62545E-10
 0.12334E-09 0.70891E-10 0.37668E-10 0.86198E-10 0.10637E-09 0.61796E-10 0.50481E-10 0.17052E-09 0.32716E-09 0.15078E-09
 0.11290E-10 0.25952E-09 0.81136E-11 0.68358E-10 0.15692E-10 0.86706E-10 0.16747E-09 0.23783E-09 0.18357E-09 0.23488E-09
 0.11210E-09 0.13667E-09 0.29646E-11 0.15832E-09 0.17240E-11 0.59865E-10 0.19367E-10 0.12170E-09 0.16924E-11 0.13174E-09
 0.14604E-10 0.74101E-10 0.38262E-11 0.17038E-09 0.13307E-11 0.28810E-13 0.52180E-14 0.16598E-13 0.23760E-12 0.84059E-10
 0.10298E-09 0.16040E-09 0.18355E-09 0.18336E-09 0.23417E-09 0.63802E-10 0.40504E-12 0.16709E-13 0.54401E-14 0.28672E-13
 0.11466E-11 0.18030E-09 0.25689E-09 0.96457E-10 0.11916E-09 0.97678E-10 0.78736E-10 0.12193E-09 0.46527E-10 0.10135E-09
 0.92186E-10 0.84463E-10 0.13072E-09 0.21540E-09 0.42977E-09 0.16809E-09 0.27684E-10 0.29432E-09 0.25895E-09 0.78744E-10
 0.78673E-07 0.12177E-06 0.23941E-08 0.47188E-07 0.14053E-09 0.14135E-07 0.54007E-08 0.39756E-05 0.76466E-06 0.20270E-07
 0.21155E-09 0.37239E-07 0.68731E-09 0.54653E-07 0.48860E-07 0.18289E-06 0.64886E-07 0.40096E-07 0.66887E-09 0.27380E-07
 0.26575E-10 0.34044E-08 0.54735E-11 0.66843E-08 0.86705E-10 0.48900E-07 0.46716E-07 0.23954E-06 0.47056E-07 0.21769E-07
 0.41527E-10 0.55671E-08 0.89930E-11 0.19095E-08 0.14321E-11 0.30515E-08 0.70355E-10 0.65190E-07 0.13409E-10 0.28644E-08
 0.60967E-11 0.45558E-08 0.99563E-11 0.18722E-07 0.14092E-09 0.77556E-11 0.18403E-12 0.26354E-12 0.10367E-11 0.49488E-09
 0.77634E-10 0.71143E-07 0.15363E-05 0.76645E-06 0.10997E-06 0.46746E-06 0.76843E-10 0.29145E-11 0.18932E-12 0.34381E-12
 0.44925E-11 0.29588E-08 0.93856E-09 0.60034E-06 0.58678E-06 0.62348E-06 0.15013E-06 0.27425E-05 0.17377E-08 0.12815E-07
 0.11871E-09 0.88051E-07 0.60805E-07 0.11662E-06 0.43266E-08 0.40234E-07 0.23164E-09 0.16076E-07 0.41952E-07 0.22086E-05
 0.15893E-03 0.11274E-06 0.50633E-08 0.47536E-07 0.10758E-09 0.13973E-07 0.21851E-08 0.20693E-05 0.17532E-07 0.19923E-07
 0.22373E-09 0.35467E-07 0.56528E-09 0.56883E-07 0.67959E-06 0.20068E-06 0.26538E-06 0.39999E-07 0.77404E-09 0.29229E-07
 0.21214E-10 0.33900E-08 0.52776E-11 0.66666E-08 0.16747E-09 0.46716E-07 0.16505E-05 0.16392E-06 0.10847E-06 0.18879E-07
 0.51566E-10 0.56092E-08 0.37066E-11 0.18717E-08 0.21217E-11 0.29956E-08 0.12051E-09 0.68857E-07 0.85893E-11 0.28442E-08
 0.13643E-10 0.45269E-08 0.89447E-11 0.17069E-07 0.79209E-10 0.23916E-08 0.20629E-11 0.53378E-10 0.35194E-11 0.54588E-08
 0.62491E-10 0.10707E-06 0.16408E-05 0.34286E-06 0.58854E-06 0.29363E-05 0.17853E-09 0.63636E-08 0.44444E-11 0.58336E-10
 0.26160E-10 0.15046E-07 0.59242E-09 0.75306E-06 0.47296E-05 0.46177E-06 0.11039E-05 0.42495E-05 0.64176E-09 0.12625E-07
 0.19127E-09 0.85373E-07 0.42732E-07 0.10237E-06 0.45304E-08 0.42351E-07 0.14844E-09 0.13891E-07 0.61427E-08 0.11002E-05
 0.48254E-06 0.60670E-05 0.90830E-08 0.19815E-07 0.17550E-09 0.27165E-07 0.93856E-08 0.35283E-06 0.15166E-06 0.46038E-07
 0.14642E-09 0.17641E-07 0.81614E-09 0.26052E-06 0.18731E-06 0.16276E-02 0.23372E-06 0.14563E-06 0.71024E-09 0.14787E-07
 0.45151E-10 0.45616E-08 0.74611E-11 0.45856E-08 0.23783E-09 0.23954E-06 0.16392E-06 0.25516E-04 0.28463E-06 0.49227E-07
 0.35348E-10 0.41329E-08 0.42507E-11 0.23664E-08 0.26886E-11 0.23669E-08 0.74694E-10 0.25668E-07 0.11894E-10 0.37964E-08
 0.12667E-10 0.32911E-08 0.10331E-10 0.36275E-07 0.10936E-09 0.27387E-08 0.25923E-11 0.70722E-08 0.38456E-11 0.23533E-08
 0.82104E-10 0.25913E-07 0.41065E-06 0.62023E-06 0.18276E-05 0.85249E-07 0.23862E-09 0.56498E-08 0.67139E-11 0.12915E-08
 0.26890E-10 0.10823E-07 0.13673E-08 0.64704E-07 0.19910E-05 0.10610E-05 0.63235E-05 0.11768E-06 0.81985E-09 0.23460E-07
 0.31270E-09 0.32406E-07 0.13272E-07 0.28419E-05 0.58920E-08 0.19917E-07 0.11272E-09 0.28911E-07 0.68502E-08 0.31979E-06
 0.13150E-06 0.15333E-06 0.18265E-07 0.49172E-07 0.16928E-09 0.15064E-07 0.74205E-08 0.81600E-01 0.46177E-08 0.25842E-07
 0.12937E-09 0.22441E-07 0.54289E-09 0.10504E-06 0.10235E-06 0.43300E-06 0.29274E-07 0.64340E-07 0.48335E-09 0.20487E-07
 0.27957E-10 0.37213E-08 0.13034E-10 0.64511E-08 0.18357E-09 0.47056E-07 0.10847E-06 0.28463E-06 0.18976E-07 0.24227E-07
 0.44969E-10 0.45867E-08 0.36639E-11 0.20233E-08 0.47711E-11 0.29281E-08 0.50064E-10 0.39414E-07 0.11865E-10 0.31294E-08
 0.97322E-11 0.40780E-08 0.82988E-11 0.22307E-07 0.75409E-10 0.22026E-08 0.33745E-11 0.63730E-11 0.37105E-12 0.22209E-11
 0.37952E-10 0.58964E-07 0.96361E-07 0.59436E-06 0.10217E-05 0.88842E-06 0.13169E-09 0.43864E-08 0.85517E-11 0.20357E-11
 0.55456E-12 0.74342E-11 0.34206E-09 0.41760E-06 0.15382E-06 0.17977E-05 0.45485E-06 0.60146E-06 0.52158E-09 0.16095E-07
 0.33950E-09 0.57818E-07 0.51145E-08 0.20013E-06 0.25228E-07 0.36575E-07 0.80740E-10 0.21204E-07 0.37816E-08 0.37014E-02
 0.26578E-07 0.36038E-07 0.81802E-08 0.18232E-06 0.25884E-09 0.88071E-08 0.12003E-06 0.11443E-06 0.42672E-05 0.11152E-07
 0.14171E-09 0.14227E-06 0.14438E-08 0.22516E-07 0.19451E-07 0.44888E-07 0.22526E-07 0.17711E-07 0.49269E-09 0.86674E-07
 0.31962E-10 0.26026E-08 0.58296E-11 0.10020E-07 0.23488E-09 0.21769E-07 0.18879E-07 0.49227E-07 0.24227E-07 0.11171E-07
 0.42685E-10 0.86159E-08 0.47827E-11 0.15564E-08 0.38185E-11 0.39052E-08 0.10036E-09 0.58251E-06 0.10306E-10 0.22559E-08
 0.10887E-10 0.62724E-08 0.11402E-10 0.10324E-07 0.15657E-09 0.17491E-08 0.21032E-11 0.60311E-12 0.25188E-13 0.18735E-13
 0.16291E-12 0.64569E-10 0.15361E-06 0.89934E-07 0.32791E-07 0.66078E-06 0.28174E-09 0.29132E-08 0.44845E-11 0.18453E-12
 0.18194E-13 0.28061E-13 0.57161E-12 0.19193E-09 0.47042E-07 0.79797E-07 0.37469E-07 0.33808E-06 0.26339E-08 0.78756E-08
 0.22494E-09 0.11600E-05 0.11251E-06 0.35441E-07 0.44640E-07 0.13339E-06 0.18706E-09 0.87673E-08 0.14449E-07 0.93597E-07
 0.31170E-10 0.40836E-10 0.18672E-10 0.33700E-10 0.78600E-10 0.44136E-10 0.32482E-10 0.48726E-10 0.69765E-10 0.70968E-10
 0.14013E-10 0.35922E-10 0.73845E-10 0.41219E-10 0.36835E-10 0.48096E-10 0.44710E-10 0.41992E-10 0.12771E-10 0.36763E-10
 0.58845E-10 0.83710E-10 0.17779E-11 0.42094E-10 0.11210E-09 0.41527E-10 0.51566E-10 0.35348E-10 0.44968E-10 0.42685E-10
 0.32385E-11 0.27128E-10 0.81163E-11 0.90497E-10 0.12703E-11 0.66770E-10 0.14759E-09 0.48684E-10 0.21195E-10 0.37200E-10
 0.18611E-11 0.37713E-10 0.20192E-10 0.43874E-10 0.55082E-10 0.61801E-10 0.70647E-12 0.43648E-12 0.89512E-14 0.17486E-14
 0.66613E-14 0.16047E-12 0.41881E-10 0.69809E-10 0.73266E-10 0.61368E-10 0.99654E-10 0.92996E-10 0.22157E-11 0.15911E-12
 0.68001E-14 0.16376E-14 0.91038E-14 0.44742E-12 0.39636E-10 0.45737E-10 0.43915E-10 0.39941E-10 0.88147E-10 0.52018E-10
 0.97221E-11 0.28826E-10 0.79361E-10 0.53670E-10 0.41847E-10 0.82643E-10 0.13664E-09 0.66922E-10 0.20076E-10 0.31261E-10
 0.48532E-08 0.44817E-08 0.93784E-09 0.19683E-08 0.82952E-10 0.11443E-07 0.12709E-08 0.33177E-08 0.31025E-08 0.82647E-08
 0.24300E-09 0.18626E-08 0.37267E-09 0.53729E-08 0.56875E-08 0.41373E-08 0.54031E-08 0.59516E-08 0.31421E-09 0.17480E-08
 0.51052E-10 0.12012E-05 0.10511E-10 0.10892E-08 0.13667E-09 0.55671E-08 0.56092E-08 0.41329E-08 0.45867E-08 0.86159E-08
 0.27128E-10 0.10285E-08 0.45228E-11 0.38790E-07 0.26243E-11 0.75559E-09 0.11080E-09 0.20603E-08 0.14241E-10 0.14105E-05
 0.60426E-11 0.91091E-09 0.69680E-11 0.11969E-07 0.74312E-10 0.40739E-07 0.20485E-11 0.13156E-10 0.38428E-13 0.14988E-14
 0.18735E-14 0.18985E-13 0.20157E-11 0.89921E-08 0.28931E-08 0.11746E-07 0.59193E-10 0.46414E-06 0.59955E-11 0.23183E-11
 0.18097E-13 0.17764E-14 0.15682E-14 0.44548E-13 0.92693E-11 0.37277E-08 0.37513E-08 0.39767E-07 0.16949E-09 0.17676E-07
 0.11290E-09 0.21880E-08 0.21023E-08 0.44198E-08 0.11161E-08 0.18806E-08 0.19550E-09 0.10299E-07 0.12366E-08 0.34106E-08
 0.76466E-11 0.49715E-11 0.65055E-11 0.45873E-11 0.15873E-11 0.44031E-11 0.51766E-11 0.85407E-11 0.59360E-11 0.63279E-11
 0.11253E-10 0.78874E-11 0.29198E-11 0.48403E-11 0.52766E-11 0.31691E-11 0.50497E-11 0.32297E-11 0.85248E-11 0.47240E-11
 0.13490E-11 0.90266E-11 0.72929E-11 0.57549E-11 0.29646E-11 0.89929E-11 0.37067E-11 0.42508E-11 0.36639E-11 0.47826E-11
 0.81163E-11 0.45227E-11 0.87622E-12 0.63454E-11 0.20406E-11 0.63689E-11 0.43753E-11 0.91615E-11 0.11476E-11 0.86481E-11
 0.58412E-11 0.42087E-11 0.69245E-12 0.89879E-12 0.27679E-12 0.93597E-12 0.18255E-11 0.55624E-11 0.45704E-12 0.38969E-13
 0.91038E-14 0.25008E-13 0.37191E-12 0.38610E-11 0.35357E-11 0.10303E-11 0.23614E-12 0.10667E-11 0.38475E-11 0.36250E-11
 0.23526E-12 0.25063E-13 0.88957E-14 0.38830E-13 0.13049E-11 0.62870E-11 0.32344E-11 0.88848E-12 0.33398E-12 0.89748E-12
 0.64650E-11 0.44541E-11 0.37727E-11 0.77883E-11 0.10028E-10 0.88663E-11 0.45648E-11 0.76096E-11 0.51596E-11 0.55224E-11
 0.20333E-08 0.22145E-08 0.49973E-07 0.52917E-08 0.30983E-09 0.13978E-08 0.67951E-08 0.27618E-08 0.30891E-08 0.15487E-08
 0.34120E-09 0.57941E-08 0.63390E-08 0.19570E-08 0.18781E-08 0.23379E-08 0.19508E-08 0.18285E-08 0.26892E-08 0.63610E-08
 0.34804E-10 0.78909E-09 0.78472E-11 0.26262E-07 0.15832E-09 0.19095E-08 0.18717E-08 0.23664E-08 0.20233E-08 0.15564E-08
 0.90497E-10 0.38790E-07 0.63453E-11 0.58500E-09 0.26799E-11 0.29055E-04 0.16934E-09 0.49136E-08 0.23440E-10 0.74366E-09
 0.88191E-11 0.72209E-07 0.67518E-11 0.20044E-12 0.14655E-13 0.14655E-13 0.76758E-13 0.55813E-10 0.68873E-11 0.82409E-11
 0.46452E-12 0.57415E-12 0.78310E-11 0.35094E-09 0.10772E-09 0.25396E-12 0.16709E-13 0.16973E-13 0.19235E-12 0.66602E-10
 0.33244E-10 0.61152E-11 0.58344E-12 0.51821E-12 0.11730E-10 0.10510E-08 0.76745E-10 0.13062E-12 0.14849E-13 0.14641E-13
 0.19568E-12 0.68139E-10 0.65920E-08 0.22561E-08 0.15877E-07 0.57506E-08 0.69793E-09 0.14150E-08 0.48168E-07 0.27570E-08
 0.50794E-11 0.24061E-11 0.10255E-11 0.27606E-11 0.58591E-11 0.38806E-11 0.32207E-11 0.26255E-11 0.25318E-11 0.14041E-11
 0.50992E-12 0.14938E-11 0.27464E-11 0.14360E-11 0.19174E-11 0.24642E-11 0.15691E-11 0.17221E-11 0.89217E-12 0.24399E-11
 0.35467E-11 0.14963E-11 0.36733E-12 0.14526E-11 0.17240E-11 0.14322E-11 0.21218E-11 0.26885E-11 0.47710E-11 0.38185E-11
 0.12704E-11 0.26243E-11 0.20405E-11 0.26800E-11 0.55185E-12 0.26023E-11 0.28439E-11 0.18046E-11 0.43639E-11 0.32109E-11
 0.47855E-12 0.16365E-11 0.23182E-11 0.94980E-13 0.31919E-14 0.14433E-14 0.48156E-14 0.74774E-13 0.18049E-11 0.22316E-11
 0.69897E-12 0.20544E-11 0.34239E-11 0.25555E-11 0.20702E-11 0.18294E-12 0.51903E-14 0.17764E-14 0.44964E-14 0.18119E-12
 0.35711E-11 0.26677E-11 0.19026E-11 0.20434E-11 0.20171E-11 0.21306E-11 0.12678E-11 0.75773E-13 0.56899E-14 0.13878E-14
 0.31086E-14 0.94647E-13 0.17257E-11 0.17116E-11 0.16867E-11 0.29735E-11 0.44876E-11 0.18565E-11 0.11732E-11 0.28606E-11
 0.28047E-08 0.24792E-08 0.61546E-09 0.13212E-08 0.17030E-09 0.46604E-08 0.14881E-08 0.20298E-08 0.15092E-08 0.41000E-08
 0.73646E-10 0.12865E-08 0.34541E-09 0.29067E-08 0.30396E-08 0.23755E-08 0.28977E-08 0.32075E-08 0.26491E-09 0.12210E-08
 0.36904E-10 0.31746E-07 0.38291E-11 0.81600E-09 0.59865E-10 0.30515E-08 0.29956E-08 0.23669E-08 0.29281E-08 0.39052E-08
 0.66770E-10 0.75559E-09 0.63690E-11 0.29055E-04 0.26024E-11 0.59005E-09 0.87449E-10 0.13930E-08 0.68127E-11 0.50363E-09
 0.36706E-11 0.13551E-10 0.23083E-11 0.40859E-12 0.78548E-14 0.77716E-15 0.14433E-14 0.14960E-13 0.85235E-12 0.43368E-07
 0.38929E-10 0.14185E-08 0.20523E-08 0.21030E-08 0.21764E-08 0.10169E-10 0.28574E-13 0.25535E-14 0.26090E-14 0.29865E-13
 0.40623E-11 0.72194E-08 0.42281E-09 0.16782E-08 0.23428E-08 0.21248E-08 0.22296E-08 0.34226E-11 0.14724E-13 0.14710E-14
 0.80491E-15 0.80214E-14 0.38743E-12 0.11808E-10 0.84526E-11 0.28942E-10 0.46700E-10 0.53968E-08 0.87422E-09 0.20397E-08
 0.19676E-09 0.14015E-09 0.18662E-09 0.84173E-10 0.34245E-10 0.19068E-09 0.38336E-09 0.93735E-10 0.38083E-10 0.78374E-10
 0.16399E-09 0.59293E-10 0.43554E-10 0.87789E-10 0.80208E-10 0.96971E-10 0.10446E-09 0.74204E-10 0.21886E-09 0.62835E-10
 0.72850E-11 0.13819E-09 0.81837E-11 0.62747E-10 0.19367E-10 0.70355E-10 0.12051E-09 0.74695E-10 0.50065E-10 0.10036E-09
 0.14759E-09 0.11080E-09 0.43753E-11 0.16934E-09 0.28440E-11 0.87449E-10 0.20714E-10 0.83921E-10 0.23634E-11 0.40085E-11
 0.11061E-12 0.33626E-13 0.62200E-13 0.30015E-12 0.67418E-13 0.78826E-14 0.33862E-14 0.14530E-13 0.28270E-12 0.93186E-10
 0.65759E-10 0.83393E-10 0.11480E-09 0.79042E-10 0.11482E-09 0.84675E-10 0.13582E-11 0.37359E-13 0.11630E-13 0.36929E-13
 0.10990E-11 0.10547E-09 0.19821E-09 0.74025E-10 0.12976E-09 0.93053E-10 0.12645E-09 0.68353E-10 0.60917E-12 0.14447E-13
 0.34972E-14 0.79103E-14 0.75329E-13 0.29915E-12 0.81296E-13 0.33806E-13 0.10911E-12 0.38556E-11 0.14267E-09 0.87856E-10
 0.48848E-07 0.29165E-07 0.17624E-08 0.56429E-08 0.23554E-09 0.15233E-04 0.37037E-08 0.15666E-07 0.89074E-08 0.48233E-06
 0.24575E-09 0.53687E-08 0.77930E-09 0.54579E-07 0.64338E-07 0.27641E-07 0.40325E-07 0.75600E-08 0.60790E-10 0.28724E-09
 0.26351E-10 0.11025E-07 0.57487E-11 0.23396E-08 0.12170E-09 0.65190E-07 0.68857E-07 0.25668E-07 0.39414E-07 0.58251E-06
 0.48684E-10 0.20603E-08 0.91615E-11 0.49136E-08 0.18045E-11 0.13930E-08 0.83921E-10 0.62893E-08 0.92474E-11 0.46879E-11
 0.20484E-13 0.23037E-14 0.18596E-14 0.20817E-13 0.30234E-12 0.39416E-12 0.94341E-13 0.21055E-12 0.87687E-12 0.12720E-08
 0.41981E-10 0.69845E-08 0.15049E-07 0.20347E-07 0.32156E-07 0.11033E-07 0.15986E-09 0.22392E-10 0.78929E-12 0.18295E-11
 0.62683E-11 0.52678E-07 0.62482E-09 0.10290E-07 0.21497E-07 0.20106E-07 0.30978E-07 0.11663E-07 0.22571E-09 0.33554E-11
 0.19136E-12 0.15704E-12 0.39518E-12 0.34184E-12 0.20817E-13 0.19429E-14 0.21094E-14 0.23120E-13 0.45015E-11 0.27737E-07
 0.93137E-11 0.96618E-11 0.12188E-10 0.71949E-11 0.46489E-11 0.20659E-10 0.22103E-10 0.15952E-10 0.92479E-11 0.10278E-10
 0.25678E-10 0.11733E-10 0.42668E-11 0.13600E-10 0.56147E-11 0.86335E-11 0.10789E-10 0.64124E-11 0.30529E-11 0.91585E-12
 0.82120E-12 0.67605E-11 0.90842E-11 0.83605E-11 0.16923E-11 0.13409E-10 0.85892E-11 0.11894E-10 0.11865E-10 0.10306E-10
 0.21195E-10 0.14241E-10 0.11476E-11 0.23439E-10 0.43638E-11 0.68128E-11 0.23631E-11 0.92473E-11 0.10700E-11 0.46872E-11
 0.41286E-13 0.19013E-14 0.66613E-15 0.19151E-14 0.61201E-13 0.26696E-11 0.22820E-11 0.56944E-11 0.68706E-12 0.83991E-11
 0.18336E-10 0.11220E-10 0.82474E-11 0.11006E-10 0.84854E-11 0.99606E-11 0.35711E-11 0.85821E-11 0.36327E-11 0.51723E-11
 0.11128E-11 0.80379E-11 0.20113E-10 0.10085E-10 0.77385E-11 0.10907E-10 0.98644E-11 0.11230E-10 0.56791E-11 0.80823E-11
 0.12999E-10 0.61417E-11 0.48670E-11 0.25107E-11 0.73191E-13 0.17764E-14 0.63838E-15 0.20262E-14 0.42841E-13 0.43117E-11
 0.75205E-08 0.38150E-10 0.48563E-11 0.61294E-11 0.81263E-10 0.19966E-08 0.16758E-07 0.46914E-08 0.54256E-08 0.22585E-08
 0.32638E-09 0.12805E-07 0.20323E-08 0.30031E-08 0.28522E-08 0.36921E-08 0.30505E-08 0.70444E-09 0.75341E-11 0.74028E-12
 0.59483E-12 0.73295E-11 0.61591E-11 0.22838E-06 0.13174E-09 0.28644E-08 0.28442E-08 0.37964E-08 0.31294E-08 0.22559E-08
 0.37200E-10 0.14105E-05 0.86481E-11 0.74366E-09 0.32110E-11 0.50363E-09 0.40083E-11 0.46878E-11 0.46872E-11 0.26237E-09
 0.75991E-12 0.12074E-13 0.20262E-14 0.21788E-14 0.34223E-13 0.83847E-11 0.17802E-11 0.40266E-07 0.47975E-11 0.10533E-08
 0.69346E-10 0.88785E-08 0.48933E-08 0.42417E-08 0.34793E-08 0.55679E-08 0.18130E-09 0.55261E-09 0.15136E-11 0.73853E-12
 0.53363E-12 0.95047E-11 0.64713E-09 0.58767E-08 0.42545E-08 0.42483E-08 0.35190E-08 0.55201E-08 0.19573E-07 0.19149E-08
 0.26235E-09 0.88746E-08 0.14987E-07 0.23079E-08 0.10547E-10 0.34944E-13 0.22482E-14 0.21927E-14 0.11879E-13 0.16205E-11
 0.48366E-11 0.73438E-12 0.39191E-13 0.20567E-13 0.10948E-12 0.40983E-11 0.62179E-11 0.78073E-11 0.98144E-11 0.67315E-11
 0.29242E-11 0.10006E-10 0.14117E-10 0.13384E-10 0.13762E-10 0.59031E-11 0.83980E-11 0.95037E-11 0.21623E-11 0.48336E-12
 0.22024E-12 0.49717E-12 0.54374E-12 0.86662E-11 0.14604E-10 0.60968E-11 0.13643E-10 0.12667E-10 0.97321E-11 0.10887E-10
 0.18609E-11 0.60427E-11 0.58412E-11 0.88189E-11 0.47859E-12 0.36706E-11 0.11055E-12 0.20650E-13 0.41328E-13 0.75975E-12
 0.70577E-12 0.71781E-12 0.41356E-13 0.20664E-13 0.10891E-12 0.43526E-11 0.47826E-12 0.70935E-11 0.60459E-11 0.71097E-11
 0.18234E-11 0.10057E-10 0.10096E-10 0.12995E-10 0.14243E-10 0.58699E-11 0.13300E-10 0.10313E-10 0.54656E-12 0.47918E-12
 0.22151E-12 0.49515E-12 0.21081E-11 0.93375E-11 0.87293E-11 0.60641E-11 0.13274E-10 0.12323E-10 0.13764E-10 0.10928E-10
 0.29405E-11 0.63513E-11 0.97801E-11 0.79965E-11 0.61757E-11 0.38779E-11 0.10980E-12 0.20678E-13 0.39121E-13 0.73402E-12
 0.48852E-09 0.17590E-11 0.11977E-13 0.20539E-14 0.20817E-14 0.35055E-13 0.87663E-11 0.43232E-08 0.19344E-08 0.62325E-08
 0.10621E-09 0.16110E-08 0.50370E-09 0.41994E-08 0.45147E-08 0.33175E-08 0.40514E-08 0.48366E-08 0.17459E-09 0.13204E-10
 0.51145E-12 0.74228E-12 0.13889E-11 0.26656E-08 0.74101E-10 0.45558E-08 0.45269E-08 0.32911E-08 0.40780E-08 0.62724E-08
 0.37713E-10 0.91091E-09 0.42085E-11 0.72209E-07 0.16366E-11 0.13551E-10 0.33487E-13 0.22760E-14 0.20400E-14 0.12018E-13
 0.71763E-12 0.31719E-07 0.39357E-11 0.51757E-11 0.37894E-11 0.38589E-09 0.28708E-11 0.64460E-09 0.69056E-11 0.15183E-06
 0.27340E-10 0.18802E-08 0.26286E-08 0.29737E-08 0.35496E-08 0.23914E-08 0.82814E-10 0.88830E-07 0.52211E-11 0.10749E-10
 0.56177E-12 0.76394E-12 0.63827E-11 0.19672E-06 0.30336E-08 0.30224E-08 0.34296E-08 0.24484E-08 0.37393E-09 0.86472E-08
 0.12561E-09 0.18851E-08 0.17855E-08 0.35735E-08 0.11383E-08 0.16522E-08 0.48379E-10 0.68132E-11 0.42737E-11 0.62896E-10
 0.95740E-11 0.42566E-11 0.43174E-13 0.19429E-14 0.72164E-15 0.18319E-14 0.73358E-13 0.24512E-11 0.49979E-11 0.62482E-11
 0.13559E-10 0.72474E-11 0.58660E-11 0.11386E-10 0.10268E-10 0.10416E-10 0.80239E-11 0.98761E-11 0.22003E-10 0.72424E-11
 0.11381E-11 0.57248E-11 0.36222E-11 0.68398E-11 0.38261E-11 0.99563E-11 0.89446E-11 0.10331E-10 0.82987E-11 0.11402E-10
 0.20192E-10 0.69679E-11 0.69256E-12 0.67515E-11 0.23182E-11 0.23082E-11 0.61978E-13 0.18874E-14 0.77716E-15 0.21372E-14
 0.41425E-13 0.39356E-11 0.10981E-11 0.96044E-11 0.22657E-11 0.80505E-11 0.45716E-11 0.15354E-10 0.11645E-11 0.17362E-10
 0.20566E-10 0.92254E-11 0.13022E-10 0.11580E-10 0.93277E-11 0.12503E-10 0.16558E-11 0.90644E-11 0.94024E-11 0.56635E-11
 0.83484E-12 0.93617E-12 0.30953E-11 0.59623E-11 0.11678E-10 0.87535E-11 0.60119E-11 0.12353E-10 0.42910E-11 0.11759E-10
 0.26449E-10 0.92470E-11 0.99672E-11 0.15470E-10 0.24468E-10 0.17083E-10 0.46906E-11 0.75624E-11 0.12631E-10 0.91646E-11
 0.21684E-07 0.17782E-07 0.46490E-11 0.22954E-13 0.22204E-14 0.18874E-14 0.20844E-13 0.33823E-12 0.40226E-12 0.15428E-12
 0.19305E-12 0.33890E-11 0.28073E-09 0.21043E-07 0.16797E-07 0.35763E-07 0.19166E-07 0.16586E-07 0.98899E-09 0.16921E-04
 0.67761E-11 0.16377E-11 0.80624E-12 0.26442E-10 0.17038E-09 0.18722E-07 0.17069E-07 0.36275E-07 0.22307E-07 0.10324E-07
 0.43874E-10 0.11969E-07 0.89879E-12 0.20055E-12 0.94952E-13 0.40859E-12 0.30001E-12 0.20900E-13 0.20262E-14 0.21649E-14
 0.20678E-13 0.51757E-11 0.96044E-11 0.97460E-08 0.14557E-09 0.16525E-08 0.18700E-11 0.35666E-08 0.94118E-11 0.26015E-08
 0.63264E-10 0.69911E-05 0.11462E-06 0.55717E-07 0.30787E-07 0.25143E-06 0.18455E-09 0.27919E-08 0.60196E-11 0.10427E-07
 0.27393E-10 0.13566E-09 0.79028E-10 0.36214E-08 0.71613E-07 0.52024E-07 0.33626E-07 0.18830E-06 0.20931E-08 0.71712E-08
 0.36340E-09 0.46158E-05 0.19672E-06 0.30464E-07 0.12477E-07 0.20847E-06 0.33311E-09 0.83799E-08 0.16932E-07 0.87513E-07
 0.12701E-09 0.13769E-09 0.10216E-09 0.39342E-11 0.10798E-12 0.34056E-13 0.80408E-13 0.30501E-12 0.74357E-13 0.80491E-14
 0.35527E-14 0.14488E-13 0.59658E-12 0.10240E-09 0.83937E-10 0.13572E-09 0.83418E-10 0.11846E-09 0.13625E-09 0.10932E-09
 0.10531E-11 0.37553E-13 0.11602E-13 0.37095E-13 0.13308E-11 0.14092E-09 0.79209E-10 0.10936E-09 0.75409E-10 0.15657E-09
 0.55082E-10 0.74312E-10 0.27686E-12 0.14655E-13 0.32474E-14 0.77438E-14 0.67418E-13 0.30259E-12 0.61534E-13 0.34195E-13
 0.10901E-12 0.37894E-11 0.22659E-11 0.14557E-09 0.15850E-10 0.42402E-09 0.26740E-11 0.91424E-10 0.41063E-11 0.45449E-09
 0.82769E-10 0.12128E-09 0.41395E-10 0.10186E-09 0.82191E-10 0.89039E-10 0.15507E-10 0.16887E-09 0.75173E-11 0.10125E-09
 0.67357E-11 0.11448E-09 0.12723E-09 0.93401E-10 0.82299E-10 0.14570E-09 0.59404E-10 0.10683E-09 0.32337E-10 0.11120E-09
 0.10960E-09 0.96228E-10 0.31850E-10 0.13122E-09 0.24486E-09 0.20834E-09 0.27862E-10 0.18965E-09 0.11657E-09 0.19874E-09
 0.22425E-08 0.24957E-08 0.18505E-06 0.54523E-08 0.85568E-10 0.17476E-10 0.11128E-10 0.92564E-11 0.40870E-12 0.80214E-14
 0.83267E-15 0.14433E-14 0.14724E-13 0.29188E-11 0.23004E-08 0.26846E-08 0.20657E-08 0.20915E-08 0.10147E-07 0.61309E-08
 0.49371E-11 0.29157E-13 0.23870E-14 0.23870E-14 0.28949E-13 0.77557E-11 0.23916E-08 0.27387E-08 0.22026E-08 0.17491E-08
 0.61801E-10 0.40739E-07 0.93599E-12 0.14655E-13 0.15821E-14 0.77716E-15 0.79103E-14 0.39430E-12 0.26696E-11 0.83846E-11
 0.43526E-11 0.38589E-09 0.80506E-11 0.16525E-08 0.42402E-09 0.66154E-09 0.30333E-11 0.21208E-06 0.79087E-11 0.86952E-09
 0.17161E-09 0.54200E-08 0.32169E-08 0.28974E-08 0.25271E-08 0.36894E-08 0.15768E-09 0.90469E-09 0.45175E-11 0.72198E-07
 0.58731E-10 0.13831E-08 0.24685E-08 0.38515E-08 0.27965E-08 0.29105E-08 0.25389E-08 0.35896E-08 0.98962E-08 0.14534E-08
 0.16734E-09 0.50937E-08 0.94221E-08 0.24574E-08 0.96456E-08 0.68632E-08 0.77244E-09 0.15521E-08 0.10315E-06 0.31550E-08
 0.50892E-11 0.27439E-11 0.11927E-11 0.18279E-11 0.43846E-11 0.31018E-11 0.16918E-11 0.16945E-11 0.17040E-11 0.95091E-13
 0.31364E-14 0.14433E-14 0.57593E-14 0.75537E-13 0.12354E-11 0.21427E-11 0.19986E-11 0.21196E-11 0.19133E-11 0.24882E-11
 0.34582E-11 0.18585E-12 0.45519E-14 0.18596E-14 0.53013E-14 0.18414E-12 0.20628E-11 0.25924E-11 0.33745E-11 0.21032E-11
 0.70643E-12 0.20484E-11 0.18255E-11 0.76730E-13 0.49127E-14 0.13878E-14 0.32474E-14 0.94563E-13 0.22820E-11 0.17803E-11
 0.47834E-12 0.28708E-11 0.45715E-11 0.18699E-11 0.26739E-11 0.30333E-11 0.55185E-12 0.22718E-11 0.20347E-11 0.29562E-11
 0.12568E-11 0.36560E-11 0.49225E-11 0.26493E-11 0.21103E-11 0.13866E-11 0.16722E-11 0.15815E-11 0.36494E-12 0.13832E-11
 0.35083E-11 0.25261E-11 0.88713E-12 0.16955E-11 0.15738E-11 0.25070E-11 0.19723E-11 0.14396E-11 0.27094E-11 0.15320E-11
 0.50604E-12 0.14068E-11 0.25240E-11 0.27045E-11 0.32769E-11 0.36030E-11 0.58679E-11 0.28120E-11 0.10226E-11 0.25201E-11
 0.24590E-08 0.22232E-08 0.56896E-09 0.12175E-08 0.14913E-09 0.39601E-08 0.11142E-08 0.17834E-08 0.13963E-08 0.12580E-09
 0.18836E-12 0.15182E-13 0.14627E-13 0.13436E-12 0.41921E-10 0.89664E-08 0.90712E-11 0.54630E-12 0.54591E-12 0.83282E-11
 0.22871E-10 0.81394E-10 0.18516E-12 0.17181E-13 0.16584E-13 0.26387E-12 0.53378E-10 0.70722E-08 0.63729E-11 0.60295E-12
 0.43647E-12 0.13156E-10 0.55625E-11 0.55813E-10 0.74635E-13 0.14932E-13 0.14461E-13 0.21053E-12 0.56946E-11 0.40266E-07
 0.70936E-11 0.64460E-09 0.15354E-10 0.35666E-08 0.91424E-10 0.21208E-06 0.22719E-11 0.53041E-09 0.50069E-11 0.20215E-07
 0.48542E-10 0.13249E-08 0.18395E-08 0.19375E-08 0.22407E-08 0.16056E-08 0.73326E-10 0.15710E-07 0.62663E-11 0.71221E-09
 0.21060E-10 0.48509E-08 0.27942E-09 0.15689E-08 0.19954E-08 0.19463E-08 0.21949E-08 0.16576E-08 0.36545E-09 0.43541E-08
 0.11197E-09 0.13354E-08 0.12912E-08 0.22668E-08 0.77983E-09 0.11937E-08 0.10493E-09 0.40221E-08 0.83773E-09 0.18483E-08
 0.77986E-11 0.57245E-11 0.54150E-11 0.66189E-11 0.46789E-11 0.97589E-11 0.10028E-10 0.76179E-11 0.37609E-11 0.45551E-11
 0.65726E-11 0.87297E-12 0.33731E-12 0.89142E-12 0.33188E-11 0.60387E-11 0.13194E-11 0.38802E-13 0.89651E-14 0.25008E-13
 0.23373E-12 0.40846E-11 0.39562E-11 0.10017E-11 0.23766E-12 0.10366E-11 0.35194E-11 0.38456E-11 0.37097E-12 0.25119E-13
 0.90483E-14 0.38428E-13 0.45709E-12 0.68874E-11 0.18049E-11 0.85235E-12 0.28275E-12 0.87692E-12 0.68710E-12 0.47976E-11
 0.60460E-11 0.69055E-11 0.11646E-11 0.94117E-11 0.41062E-11 0.79086E-11 0.20347E-11 0.50069E-11 0.87966E-12 0.52126E-11
 0.80812E-11 0.45912E-11 0.37672E-11 0.42515E-11 0.38189E-11 0.83017E-11 0.29121E-11 0.64015E-11 0.74118E-11 0.72795E-11
 0.13680E-11 0.48990E-11 0.82698E-11 0.30911E-11 0.52098E-11 0.31557E-11 0.54967E-11 0.47649E-11 0.30269E-11 0.83227E-11
 0.11389E-10 0.58185E-11 0.64005E-11 0.87639E-11 0.51894E-11 0.40897E-11 0.15827E-11 0.47837E-11 0.64085E-11 0.47429E-11
 0.38912E-08 0.42838E-08 0.42881E-06 0.17565E-07 0.59170E-09 0.23765E-08 0.49180E-07 0.60310E-08 0.71929E-08 0.26886E-08
 0.23948E-09 0.13334E-07 0.40223E-09 0.11084E-08 0.39042E-08 0.45288E-08 0.11456E-10 0.43923E-13 0.15543E-14 0.16931E-14
 0.18291E-13 0.19412E-11 0.73746E-11 0.81359E-07 0.84059E-10 0.49488E-09 0.54588E-08 0.23533E-08 0.22210E-11 0.18735E-13
 0.18319E-14 0.15821E-14 0.39038E-13 0.82411E-11 0.22316E-11 0.43368E-07 0.93186E-10 0.12720E-08 0.83993E-11 0.10533E-08
 0.71098E-11 0.15183E-06 0.17362E-10 0.26015E-08 0.45449E-09 0.86952E-09 0.29561E-11 0.20215E-07 0.52126E-11 0.11604E-08
 0.41507E-10 0.12192E-07 0.69171E-08 0.52350E-08 0.44115E-08 0.76873E-08 0.46619E-09 0.12578E-08 0.13003E-10 0.56310E-06
 0.76279E-10 0.20978E-08 0.17146E-08 0.81863E-08 0.51226E-08 0.52883E-08 0.44436E-08 0.71313E-08 0.31574E-08 0.22285E-08
 0.96700E-09 0.12703E-07 0.10929E-07 0.42965E-08 0.26725E-06 0.17244E-07 0.15422E-09 0.23580E-08 0.43339E-06 0.57419E-08
 0.28704E-10 0.35109E-10 0.19180E-10 0.62903E-10 0.11397E-09 0.12671E-09 0.37096E-10 0.57138E-10 0.70669E-10 0.34880E-10
 0.91310E-11 0.47738E-10 0.83029E-10 0.46191E-10 0.39435E-10 0.51116E-10 0.35026E-10 0.45725E-12 0.91593E-14 0.17486E-14
 0.69250E-14 0.16390E-12 0.21360E-11 0.62647E-10 0.10298E-09 0.77634E-10 0.62491E-10 0.82104E-10 0.37952E-10 0.16286E-12
 0.65364E-14 0.17764E-14 0.90206E-14 0.46441E-12 0.69891E-12 0.38929E-10 0.65759E-10 0.41981E-10 0.18336E-10 0.69346E-10
 0.18235E-11 0.27340E-10 0.20566E-10 0.63264E-10 0.82769E-10 0.17161E-09 0.12568E-11 0.48542E-10 0.80811E-11 0.41507E-10
 0.30471E-11 0.41443E-10 0.43745E-10 0.39796E-10 0.47356E-10 0.43994E-10 0.82599E-10 0.67001E-10 0.17867E-11 0.55083E-10
 0.56570E-10 0.46384E-10 0.11729E-10 0.42360E-10 0.41502E-10 0.52279E-10 0.34960E-10 0.43358E-10 0.64134E-10 0.47238E-10
 0.13604E-10 0.63842E-10 0.68829E-10 0.56452E-10 0.31491E-10 0.41019E-10 0.70439E-10 0.42277E-10 0.16679E-10 0.43184E-10
 0.53600E-07 0.39445E-07 0.19130E-08 0.62774E-08 0.15029E-09 0.60148E-04 0.81750E-08 0.17897E-07 0.10251E-07 0.10613E-05
 0.16435E-09 0.56909E-08 0.96469E-09 0.64618E-07 0.96719E-07 0.28466E-07 0.94505E-07 0.21627E-09 0.56002E-12 0.28172E-13
 0.18111E-13 0.18133E-12 0.43346E-11 0.24649E-08 0.16040E-09 0.71143E-07 0.10707E-06 0.25913E-07 0.58964E-07 0.64569E-10
 0.16050E-12 0.19068E-13 0.25133E-13 0.57415E-12 0.20545E-11 0.14185E-08 0.83393E-10 0.69845E-08 0.11220E-10 0.88785E-08
 0.10057E-10 0.18802E-08 0.92253E-11 0.69911E-05 0.12128E-09 0.54200E-08 0.36560E-11 0.13249E-08 0.45912E-11 0.12192E-07
 0.41443E-10 0.76753E-08 0.16699E-07 0.21487E-07 0.39678E-07 0.12026E-07 0.21165E-09 0.16424E-07 0.56214E-11 0.21584E-08
 0.27563E-10 0.36753E-06 0.33966E-09 0.11874E-07 0.25150E-07 0.22353E-07 0.35695E-07 0.13656E-07 0.90917E-09 0.10076E-05
 0.11012E-09 0.77433E-08 0.55326E-08 0.37954E-07 0.35197E-08 0.58398E-08 0.17832E-09 0.14302E-03 0.34838E-08 0.18745E-07
 0.10850E-05 0.56808E-06 0.13143E-07 0.10705E-07 0.85139E-10 0.58282E-07 0.25138E-07 0.10535E-06 0.46980E-08 0.21742E-06
 0.37611E-09 0.11056E-07 0.70979E-09 0.12391E-03 0.25062E-03 0.21059E-06 0.27535E-06 0.14738E-05 0.43450E-09 0.67273E-11
 0.55002E-12 0.21997E-11 0.85892E-11 0.35973E-08 0.18355E-09 0.15363E-05 0.16408E-05 0.41065E-06 0.96361E-07 0.15361E-06
 0.41881E-10 0.20157E-11 0.37181E-12 0.78310E-11 0.34239E-11 0.20523E-08 0.11480E-09 0.15049E-07 0.82475E-11 0.48933E-08
 0.10096E-10 0.26286E-08 0.13022E-10 0.11462E-06 0.41395E-10 0.32169E-08 0.49225E-11 0.18395E-08 0.37672E-11 0.69171E-08
 0.43745E-10 0.16699E-07 0.15076E-04 0.13955E-06 0.12891E-06 0.49226E-07 0.16559E-09 0.68075E-08 0.13496E-10 0.31224E-08
 0.32274E-10 0.40989E-07 0.46133E-09 0.24800E-07 0.26371E-04 0.87109E-07 0.15945E-06 0.40463E-07 0.56172E-09 0.54198E-07
 0.13225E-09 0.14631E-07 0.22974E-07 0.42160E-06 0.80760E-07 0.13755E-07 0.18892E-09 0.46787E-07 0.14615E-07 0.89739E-07
 0.28870E-05 0.36145E-05 0.39140E-08 0.16108E-07 0.10849E-09 0.35258E-07 0.89281E-08 0.14271E-06 0.22518E-07 0.64108E-07
 0.28063E-09 0.14001E-07 0.66241E-09 0.10471E-05 0.41012E-06 0.12584E-05 0.76173E-06 0.48874E-06 0.10081E-08 0.21871E-07
 0.27783E-10 0.30116E-09 0.65755E-11 0.39969E-08 0.18336E-09 0.76645E-06 0.34286E-06 0.62023E-06 0.59436E-06 0.89934E-07
 0.69809E-10 0.89921E-08 0.38608E-11 0.35094E-09 0.25556E-11 0.21030E-08 0.79042E-10 0.20347E-07 0.11006E-10 0.42417E-08
 0.12995E-10 0.29737E-08 0.11580E-10 0.55717E-07 0.10186E-09 0.28974E-08 0.26493E-11 0.19375E-08 0.42516E-11 0.52350E-08
 0.39797E-10 0.21487E-07 0.13955E-06 0.25480E-06 0.12744E-04 0.53917E-07 0.32160E-09 0.63294E-08 0.70364E-11 0.35536E-08
 0.42460E-10 0.24658E-07 0.79863E-09 0.48867E-07 0.42792E-06 0.28079E-06 0.20374E-05 0.72445E-07 0.93339E-09 0.31125E-07
 0.15469E-09 0.22775E-07 0.25753E-07 0.19590E-04 0.35001E-08 0.15120E-07 0.17840E-09 0.42116E-07 0.14166E-07 0.14572E-06
 0.28436E-06 0.66414E-06 0.14989E-07 0.25650E-07 0.15548E-09 0.23050E-07 0.33274E-08 0.85025E-06 0.29115E-07 0.38237E-07
 0.21635E-09 0.20135E-07 0.89601E-09 0.16841E-06 0.16257E-05 0.29144E-05 0.60059E-05 0.95097E-07 0.73756E-09 0.11844E-07
 0.25823E-10 0.95932E-10 0.43664E-11 0.32451E-08 0.23417E-09 0.10997E-06 0.58854E-06 0.18276E-05 0.10217E-05 0.32791E-07
 0.73266E-10 0.28931E-08 0.35356E-11 0.10772E-09 0.20702E-11 0.21764E-08 0.11482E-09 0.32156E-07 0.84854E-11 0.34793E-08
 0.14243E-10 0.35496E-08 0.93277E-11 0.30787E-07 0.82190E-10 0.25271E-08 0.21104E-11 0.22407E-08 0.38189E-11 0.44115E-08
 0.47356E-10 0.39678E-07 0.12891E-06 0.12744E-04 0.11580E-06 0.13811E-06 0.12638E-09 0.50137E-08 0.53183E-11 0.42318E-08
 0.21800E-10 0.16535E-07 0.75095E-09 0.10323E-06 0.16499E-06 0.28101E-05 0.13311E-06 0.16666E-06 0.50783E-09 0.20913E-07
 0.22929E-09 0.37397E-07 0.13182E-06 0.70979E-06 0.48009E-08 0.22241E-07 0.11002E-09 0.24224E-07 0.51683E-08 0.97222E-06
 0.27979E-06 0.14218E-06 0.51083E-08 0.91792E-08 0.19668E-09 0.12206E-06 0.46169E-08 0.41997E-07 0.29406E-07 0.40713E-06
 0.95755E-10 0.87147E-08 0.87919E-09 0.61167E-06 0.10353E-05 0.96381E-07 0.32433E-06 0.40690E-05 0.64789E-09 0.15279E-06
 0.44646E-11 0.33390E-12 0.18857E-12 0.32810E-11 0.63802E-10 0.46746E-06 0.29363E-05 0.85249E-07 0.88842E-06 0.66078E-06
 0.61368E-10 0.11746E-07 0.10304E-11 0.25395E-12 0.18299E-12 0.10168E-10 0.84675E-10 0.11033E-07 0.99606E-11 0.55679E-08
 0.58699E-11 0.23914E-08 0.12503E-10 0.25143E-06 0.89039E-10 0.36894E-08 0.13866E-11 0.16056E-08 0.83017E-11 0.76873E-08
 0.43994E-10 0.12026E-07 0.49226E-07 0.53917E-07 0.13811E-06 0.24454E-07 0.90220E-10 0.90030E-08 0.53303E-11 0.27682E-08
 0.22517E-10 0.63150E-07 0.60789E-09 0.22157E-07 0.67254E-07 0.59753E-07 0.11046E-06 0.28093E-07 0.58455E-09 0.84224E-07
 0.17941E-09 0.12825E-07 0.10979E-07 0.14700E-06 0.20032E-08 0.93348E-08 0.11415E-09 0.12732E-06 0.19540E-08 0.44755E-07
 0.11759E-09 0.99778E-10 0.25201E-09 0.25639E-09 0.24842E-10 0.31023E-09 0.27216E-09 0.24684E-09 0.99268E-10 0.12980E-09
 0.78606E-10 0.83607E-10 0.44547E-10 0.18356E-09 0.63739E-10 0.10987E-09 0.96210E-10 0.12785E-09 0.22848E-09 0.15113E-09
 0.11045E-11 0.28894E-13 0.54956E-14 0.16598E-13 0.40506E-12 0.76843E-10 0.17853E-09 0.23862E-09 0.13169E-09 0.28174E-09
 0.99654E-10 0.59193E-10 0.23606E-12 0.16959E-13 0.51348E-14 0.28519E-13 0.13582E-11 0.15986E-09 0.35714E-11 0.18130E-09
 0.13300E-10 0.82815E-10 0.16559E-11 0.18455E-09 0.15507E-10 0.15768E-09 0.16723E-11 0.73326E-10 0.29122E-11 0.46619E-09
 0.82599E-10 0.21165E-09 0.16559E-09 0.32160E-09 0.12638E-09 0.90220E-10 0.14187E-10 0.14156E-09 0.77311E-11 0.13263E-09
 0.11494E-10 0.29416E-09 0.22871E-09 0.18579E-09 0.42342E-10 0.65327E-10 0.93131E-10 0.87992E-10 0.33249E-10 0.11060E-09
 0.10428E-09 0.64686E-10 0.30353E-10 0.20126E-09 0.26855E-09 0.18173E-09 0.23316E-10 0.24746E-09 0.13166E-09 0.95859E-10
 0.44576E-08 0.49111E-08 0.11509E-07 0.21990E-07 0.27570E-09 0.25893E-08 0.26024E-07 0.71443E-08 0.73370E-08 0.30031E-08
 0.27671E-09 0.26343E-07 0.26800E-08 0.40982E-08 0.39446E-08 0.52111E-08 0.42472E-08 0.27738E-08 0.48949E-09 0.20095E-08
 0.71490E-11 0.38025E-13 0.25535E-14 0.18596E-14 0.16737E-13 0.29146E-11 0.63636E-08 0.56498E-08 0.43864E-08 0.29132E-08
 0.92996E-10 0.46414E-06 0.10666E-11 0.16917E-13 0.18041E-14 0.24702E-14 0.37109E-13 0.22391E-10 0.85823E-11 0.55261E-09
 0.10313E-10 0.88830E-07 0.90644E-11 0.27919E-08 0.16887E-09 0.90469E-09 0.15813E-11 0.15710E-07 0.64015E-11 0.12578E-08
 0.67000E-10 0.16424E-07 0.68075E-08 0.63294E-08 0.50137E-08 0.90030E-08 0.14156E-09 0.13383E-08 0.72777E-11 0.19587E-06
 0.66678E-10 0.23170E-08 0.50217E-08 0.10062E-07 0.60657E-08 0.61347E-08 0.52423E-08 0.85418E-08 0.27104E-08 0.24151E-08
 0.15129E-09 0.15127E-07 0.13852E-06 0.48469E-08 0.35659E-05 0.24158E-07 0.43583E-09 0.26520E-08 0.11240E-06 0.69146E-08
 0.83792E-11 0.66791E-11 0.28998E-11 0.53203E-11 0.94674E-11 0.75669E-11 0.76546E-11 0.55802E-11 0.89136E-11 0.12076E-10
 0.32579E-11 0.67748E-11 0.10716E-10 0.41598E-11 0.42458E-11 0.59387E-11 0.80021E-11 0.56577E-11 0.18904E-11 0.14135E-11
 0.44467E-11 0.82287E-12 0.10020E-13 0.23870E-14 0.53568E-14 0.18918E-12 0.44443E-11 0.67139E-11 0.85515E-11 0.44844E-11
 0.22155E-11 0.59953E-11 0.38474E-11 0.19218E-12 0.46074E-14 0.23037E-14 0.11574E-13 0.78924E-12 0.36329E-11 0.15135E-11
 0.54650E-12 0.52211E-11 0.94023E-11 0.60196E-11 0.75172E-11 0.45175E-11 0.36490E-12 0.62663E-11 0.74118E-11 0.13003E-10
 0.17867E-11 0.56213E-11 0.13496E-10 0.70363E-11 0.53183E-11 0.53303E-11 0.77311E-11 0.72778E-11 0.89955E-12 0.74906E-11
 0.15124E-10 0.76509E-11 0.27593E-11 0.39285E-11 0.73641E-11 0.48770E-11 0.68626E-11 0.54536E-11 0.43216E-11 0.53547E-11
 0.10606E-11 0.55921E-11 0.92606E-11 0.49639E-11 0.44975E-11 0.38423E-11 0.96116E-11 0.76438E-11 0.56864E-11 0.81004E-11
 0.48628E-08 0.42439E-08 0.11160E-08 0.19336E-08 0.91269E-10 0.10946E-07 0.13474E-08 0.32549E-08 0.23618E-08 0.80759E-08
 0.24457E-09 0.18222E-08 0.41532E-09 0.52045E-08 0.55683E-08 0.40550E-08 0.46915E-08 0.15476E-08 0.63678E-11 0.10201E-11
 0.51414E-12 0.47160E-10 0.77394E-12 0.39135E-13 0.28616E-13 0.34384E-12 0.58336E-10 0.12915E-08 0.20356E-11 0.18446E-12
 0.15908E-12 0.23183E-11 0.36249E-11 0.66602E-10 0.18119E-12 0.29865E-13 0.36776E-13 0.18295E-11 0.51723E-11 0.73859E-12
 0.47917E-12 0.10749E-10 0.56634E-11 0.10427E-07 0.10125E-09 0.72198E-07 0.13831E-11 0.71221E-09 0.72796E-11 0.56310E-06
 0.55083E-10 0.21584E-08 0.31224E-08 0.35536E-08 0.42318E-08 0.27682E-08 0.13263E-09 0.19587E-06 0.74907E-11 0.99135E-09
 0.37511E-10 0.13478E-07 0.33853E-09 0.26523E-08 0.35716E-08 0.35552E-08 0.41632E-08 0.29055E-08 0.24953E-09 0.12161E-07
 0.81847E-10 0.21845E-08 0.20968E-08 0.43576E-08 0.97993E-09 0.19173E-08 0.36824E-10 0.10478E-07 0.12819E-08 0.33410E-08
 0.25512E-10 0.44915E-10 0.82184E-10 0.47228E-10 0.11699E-10 0.26117E-10 0.35385E-10 0.41053E-10 0.24753E-10 0.30359E-10
 0.96344E-10 0.54430E-10 0.14067E-10 0.26464E-10 0.40668E-10 0.44678E-10 0.35186E-10 0.27246E-10 0.50045E-11 0.56843E-12
 0.17751E-12 0.53425E-12 0.46369E-11 0.59746E-11 0.11467E-11 0.44925E-11 0.26160E-10 0.26890E-10 0.55428E-12 0.18346E-13
 0.67168E-14 0.17972E-13 0.23516E-12 0.33244E-10 0.35710E-11 0.40623E-11 0.10989E-11 0.62685E-11 0.11129E-11 0.53366E-12
 0.22156E-12 0.56177E-12 0.83486E-12 0.27393E-10 0.67355E-11 0.58731E-10 0.35082E-11 0.21060E-10 0.13679E-11 0.76279E-10
 0.56570E-10 0.27563E-10 0.32274E-10 0.42460E-10 0.21800E-10 0.22517E-10 0.11494E-10 0.66678E-10 0.15123E-10 0.37511E-10
 0.28671E-11 0.27406E-10 0.69282E-10 0.34751E-10 0.40180E-10 0.49896E-10 0.25333E-10 0.34044E-10 0.10311E-10 0.19386E-10
 0.62486E-10 0.18004E-10 0.19660E-10 0.36982E-10 0.40798E-10 0.44428E-10 0.87499E-11 0.38871E-10 0.60835E-10 0.25549E-10
 0.14235E-07 0.16133E-07 0.13633E-07 0.11663E-04 0.33365E-09 0.56368E-08 0.15760E-07 0.31871E-07 0.39672E-07 0.69032E-08
 0.14281E-09 0.18119E-04 0.12820E-08 0.11844E-07 0.10804E-07 0.19130E-07 0.11566E-07 0.77026E-08 0.76717E-10 0.22847E-11
 0.58765E-12 0.93123E-12 0.14850E-11 0.10941E-07 0.18030E-09 0.29588E-08 0.15046E-07 0.10823E-07 0.74342E-11 0.28019E-13
 0.19151E-14 0.18596E-14 0.25077E-13 0.61154E-11 0.26679E-11 0.72194E-08 0.10547E-09 0.52678E-07 0.80380E-11 0.95049E-11
 0.49495E-12 0.76414E-12 0.93622E-12 0.13566E-09 0.11448E-09 0.13831E-08 0.25261E-11 0.48509E-08 0.48990E-11 0.20978E-08
 0.46384E-10 0.36753E-06 0.40989E-07 0.24658E-07 0.16535E-07 0.63150E-07 0.29416E-09 0.23170E-08 0.76511E-11 0.13478E-07
 0.27406E-10 0.46355E-08 0.91170E-09 0.71676E-07 0.21534E-07 0.24946E-07 0.17808E-07 0.51368E-07 0.12883E-08 0.51821E-08
 0.28818E-09 0.35933E-06 0.35682E-06 0.15694E-07 0.71116E-08 0.19312E-04 0.27532E-09 0.57512E-08 0.27163E-07 0.29494E-07
 0.58098E-09 0.63404E-09 0.16871E-09 0.46003E-09 0.16606E-09 0.22456E-08 0.18846E-09 0.67124E-09 0.10801E-08 0.10650E-08
 0.18518E-10 0.34262E-09 0.70556E-09 0.76172E-09 0.58352E-09 0.68000E-09 0.60377E-09 0.79310E-09 0.72340E-10 0.61936E-10
 0.48100E-11 0.75845E-11 0.18655E-11 0.20526E-09 0.25689E-09 0.93856E-09 0.59242E-09 0.13673E-08 0.34206E-09 0.57157E-12
 0.90900E-14 0.15266E-14 0.89512E-14 0.58356E-12 0.19027E-11 0.42281E-09 0.19821E-09 0.62482E-09 0.20113E-10 0.64713E-09
 0.21079E-11 0.63828E-11 0.30954E-11 0.79028E-10 0.12723E-09 0.24685E-08 0.88715E-12 0.27942E-09 0.82698E-11 0.17146E-08
 0.11729E-10 0.33966E-09 0.46133E-09 0.79863E-09 0.75095E-09 0.60789E-09 0.22871E-09 0.50217E-08 0.27592E-11 0.33853E-09
 0.69282E-10 0.91170E-09 0.59198E-10 0.43580E-09 0.39465E-09 0.48052E-09 0.45124E-09 0.46849E-09 0.74958E-09 0.85369E-09
 0.24184E-10 0.38698E-09 0.76944E-09 0.66442E-09 0.18593E-09 0.36639E-09 0.14786E-09 0.62555E-09 0.69902E-10 0.49757E-09
 0.16871E-06 0.11432E-06 0.23959E-08 0.91294E-08 0.44234E-10 0.15774E-06 0.64182E-08 0.36560E-07 0.22982E-07 0.81043E-06
 0.14070E-09 0.81873E-08 0.83538E-09 0.38243E-06 0.62595E-06 0.75444E-07 0.31260E-06 0.14929E-05 0.47147E-09 0.93482E-08
 0.26504E-10 0.40235E-09 0.56619E-11 0.41648E-08 0.96458E-10 0.60034E-06 0.75306E-06 0.64704E-07 0.41760E-06 0.19193E-09
 0.44754E-12 0.44478E-13 0.38677E-13 0.51820E-12 0.20435E-11 0.16782E-08 0.74024E-10 0.10290E-07 0.10085E-10 0.58767E-08
 0.93374E-11 0.19672E-06 0.59623E-11 0.36214E-08 0.93401E-10 0.38515E-08 0.16955E-11 0.15689E-08 0.30911E-11 0.81863E-08
 0.42360E-10 0.11874E-07 0.24800E-07 0.48867E-07 0.10323E-06 0.22157E-07 0.18579E-09 0.10062E-07 0.39285E-11 0.26523E-08
 0.34751E-10 0.71676E-07 0.43580E-09 0.20182E-07 0.46243E-07 0.51123E-07 0.90370E-07 0.24081E-07 0.11052E-08 0.11640E-06
 0.12170E-09 0.11777E-07 0.48872E-08 0.11946E-06 0.33424E-08 0.86563E-08 0.76601E-10 0.16967E-06 0.20071E-08 0.41248E-07
 0.54021E-05 0.68146E-05 0.46292E-08 0.17180E-07 0.14631E-09 0.34896E-07 0.70818E-08 0.21194E-06 0.45034E-08 0.66841E-07
 0.28670E-09 0.15337E-07 0.76886E-09 0.59437E-06 0.25105E-05 0.18803E-05 0.66447E-06 0.24101E-06 0.76212E-09 0.12366E-07
 0.34289E-10 0.56008E-08 0.80395E-11 0.42357E-08 0.11916E-09 0.58678E-06 0.47296E-05 0.19910E-05 0.15382E-06 0.47042E-07
 0.39636E-10 0.92692E-11 0.13050E-11 0.11730E-10 0.20172E-11 0.23428E-08 0.12976E-09 0.21497E-07 0.77387E-11 0.42545E-08
 0.87294E-11 0.30336E-08 0.11678E-10 0.71613E-07 0.82299E-10 0.27965E-08 0.15739E-11 0.19954E-08 0.52099E-11 0.51226E-08
 0.41502E-10 0.25150E-07 0.26371E-04 0.42792E-06 0.16499E-06 0.67254E-07 0.42342E-10 0.60657E-08 0.73641E-11 0.35716E-08
 0.40180E-10 0.21534E-07 0.39465E-09 0.46243E-07 0.38199E-05 0.19035E-06 0.15161E-06 0.76714E-07 0.67290E-09 0.26556E-07
 0.18458E-09 0.23247E-07 0.26353E-07 0.59890E-04 0.10916E-07 0.16838E-07 0.11477E-09 0.38804E-07 0.59327E-08 0.16842E-06
 0.53246E-04 0.17888E-04 0.18635E-08 0.16582E-07 0.20852E-09 0.36612E-07 0.55929E-08 0.15485E-06 0.12736E-07 0.66595E-07
 0.18670E-09 0.14372E-07 0.79802E-09 0.11991E-05 0.44824E-06 0.11113E-05 0.83753E-06 0.37115E-06 0.60814E-09 0.11752E-07
 0.47194E-10 0.50929E-08 0.57958E-11 0.42444E-08 0.97678E-10 0.62348E-06 0.46177E-06 0.10610E-05 0.17977E-05 0.79797E-07
 0.45737E-10 0.37277E-08 0.62871E-11 0.10510E-08 0.21308E-11 0.21248E-08 0.93053E-10 0.20106E-07 0.10907E-10 0.42483E-08
 0.60640E-11 0.30224E-08 0.87535E-11 0.52024E-07 0.14570E-09 0.29105E-08 0.25070E-11 0.19463E-08 0.31557E-11 0.52883E-08
 0.52279E-10 0.22353E-07 0.87109E-07 0.28079E-06 0.28101E-05 0.59753E-07 0.65327E-10 0.61347E-08 0.48770E-11 0.35552E-08
 0.49896E-10 0.24946E-07 0.48052E-09 0.51123E-07 0.19035E-06 0.31973E-06 0.14306E-05 0.74538E-07 0.55216E-09 0.31107E-07
 0.11839E-09 0.23287E-07 0.19477E-07 0.16164E-04 0.30550E-08 0.15461E-07 0.95959E-10 0.38641E-07 0.47005E-08 0.18709E-06
 0.33981E-06 0.17570E-05 0.56751E-08 0.22207E-07 0.10124E-09 0.24525E-07 0.28190E-08 0.64534E-06 0.40243E-07 0.41849E-07
 0.14180E-09 0.18619E-07 0.65632E-09 0.20197E-06 0.17982E-05 0.75309E-05 0.21461E-02 0.11304E-06 0.68725E-09 0.15894E-07
 0.37231E-10 0.43443E-08 0.43232E-11 0.48282E-08 0.78736E-10 0.15013E-06 0.11039E-05 0.63235E-05 0.45485E-06 0.37469E-07
 0.43915E-10 0.37513E-08 0.32345E-11 0.76745E-10 0.12678E-11 0.22296E-08 0.12645E-09 0.30978E-07 0.98645E-11 0.35190E-08
 0.13274E-10 0.34296E-08 0.60120E-11 0.33626E-07 0.59404E-10 0.25389E-08 0.19722E-11 0.21949E-08 0.54968E-11 0.44436E-08
 0.34960E-10 0.35695E-07 0.15945E-06 0.20374E-05 0.13311E-06 0.11046E-06 0.93131E-10 0.52423E-08 0.68626E-11 0.41632E-08
 0.25333E-10 0.17808E-07 0.45124E-09 0.90370E-07 0.15161E-06 0.14306E-05 0.15847E-06 0.13759E-06 0.35076E-09 0.21518E-07
 0.15654E-09 0.35522E-07 0.12592E-06 0.98036E-06 0.68613E-08 0.21813E-07 0.13014E-09 0.26886E-07 0.12882E-08 0.52362E-06
 0.35560E-06 0.21363E-06 0.24125E-08 0.10601E-07 0.76674E-10 0.91273E-07 0.32081E-08 0.51716E-07 0.32185E-07 0.26558E-06
 0.10127E-09 0.93953E-08 0.50256E-09 0.13276E-05 0.26882E-05 0.11899E-06 0.10821E-05 0.46205E-04 0.51137E-09 0.81511E-08
 0.26750E-10 0.68947E-08 0.41627E-11 0.33058E-08 0.12193E-09 0.27425E-05 0.42495E-05 0.11768E-06 0.60146E-06 0.33808E-06
 0.39941E-10 0.39767E-07 0.88843E-12 0.13070E-12 0.75773E-13 0.34226E-11 0.68353E-10 0.11663E-07 0.11230E-10 0.55201E-08
 0.12323E-10 0.24484E-08 0.12353E-10 0.18830E-06 0.10683E-09 0.35896E-08 0.14394E-11 0.16576E-08 0.47648E-11 0.71313E-08
 0.43358E-10 0.13656E-07 0.40463E-07 0.72445E-07 0.16666E-06 0.28093E-07 0.87992E-10 0.85418E-08 0.54536E-11 0.29055E-08
 0.34044E-10 0.51368E-07 0.46849E-09 0.24081E-07 0.76714E-07 0.74538E-07 0.13759E-06 0.31290E-07 0.46005E-09 0.69499E-07
 0.22103E-09 0.14124E-07 0.88429E-08 0.23672E-06 0.15133E-08 0.10243E-07 0.12322E-09 0.97049E-07 0.22879E-08 0.54739E-07
 0.55800E-09 0.56872E-09 0.54854E-09 0.38935E-09 0.33643E-10 0.23841E-08 0.12716E-08 0.75451E-09 0.23686E-09 0.60336E-09
 0.13343E-09 0.58108E-09 0.10863E-09 0.82163E-09 0.53569E-09 0.95870E-09 0.59695E-09 0.16043E-08 0.66337E-09 0.57480E-09
 0.13714E-10 0.39727E-08 0.10260E-10 0.50395E-09 0.46527E-10 0.17377E-08 0.64176E-09 0.81985E-09 0.52158E-09 0.26339E-08
 0.88147E-10 0.16949E-09 0.33405E-12 0.14794E-13 0.59536E-14 0.14710E-13 0.60904E-12 0.22571E-09 0.56792E-11 0.19573E-07
 0.13764E-10 0.37393E-09 0.42910E-11 0.20931E-08 0.32337E-10 0.98962E-08 0.27094E-11 0.36545E-09 0.30270E-11 0.31574E-08
 0.64134E-10 0.90917E-09 0.56172E-09 0.93339E-09 0.50783E-09 0.58455E-09 0.33249E-10 0.27104E-08 0.43217E-11 0.24953E-09
 0.10311E-10 0.12883E-08 0.74958E-09 0.11052E-08 0.67290E-09 0.55216E-09 0.35076E-09 0.46005E-09 0.68659E-10 0.90441E-09
 0.24049E-09 0.61135E-09 0.22302E-09 0.64935E-09 0.56122E-09 0.43266E-09 0.21688E-10 0.11614E-08 0.92928E-09 0.58035E-09
 0.16685E-07 0.19148E-07 0.45435E-08 0.21658E-04 0.11060E-09 0.61112E-08 0.87308E-07 0.40489E-07 0.15226E-05 0.77113E-08
 0.12835E-09 0.17362E-05 0.12077E-08 0.13674E-07 0.12789E-07 0.22143E-07 0.13381E-07 0.11600E-07 0.48460E-09 0.37758E-06
 0.71047E-10 0.21940E-08 0.72263E-11 0.15693E-07 0.10135E-09 0.12815E-07 0.12625E-07 0.23460E-07 0.16095E-07 0.78756E-08
 0.52018E-10 0.17676E-07 0.89773E-12 0.14710E-13 0.13323E-14 0.13323E-14 0.14516E-13 0.33555E-11 0.80823E-11 0.19149E-08
 0.10928E-10 0.86472E-08 0.11759E-10 0.71712E-08 0.11120E-09 0.14534E-08 0.15320E-11 0.43541E-08 0.83228E-11 0.22285E-08
 0.47238E-10 0.10076E-05 0.54198E-07 0.31125E-07 0.20913E-07 0.84224E-07 0.11060E-09 0.24151E-08 0.53547E-11 0.12161E-07
 0.19386E-10 0.51821E-08 0.85369E-09 0.11640E-06 0.26556E-07 0.31107E-07 0.21518E-07 0.69499E-07 0.90441E-09 0.56727E-08
 0.18487E-09 0.93108E-06 0.10561E-06 0.18102E-07 0.60032E-08 0.70081E-05 0.89443E-10 0.63975E-08 0.26124E-07 0.38202E-07
 0.97732E-10 0.15969E-09 0.54039E-10 0.20160E-09 0.13971E-09 0.13998E-09 0.51669E-10 0.12495E-09 0.19367E-09 0.27544E-09
 0.22507E-10 0.91689E-10 0.13718E-09 0.11942E-09 0.12588E-09 0.20189E-09 0.26302E-09 0.16205E-09 0.18254E-10 0.11025E-09
 0.80050E-10 0.94370E-09 0.32405E-11 0.12889E-09 0.92186E-10 0.11871E-09 0.19127E-09 0.31270E-09 0.33950E-09 0.22494E-09
 0.97219E-11 0.11290E-09 0.64651E-11 0.19568E-12 0.31364E-14 0.72164E-15 0.35527E-14 0.19140E-12 0.12999E-10 0.26235E-09
 0.29405E-11 0.12561E-09 0.26449E-10 0.36339E-09 0.10960E-09 0.16734E-09 0.50600E-12 0.11197E-09 0.11388E-10 0.96700E-09
 0.13604E-10 0.11012E-09 0.13225E-09 0.15469E-09 0.22929E-09 0.17941E-09 0.10428E-09 0.15129E-09 0.10605E-11 0.81847E-10
 0.62486E-10 0.28818E-09 0.24184E-10 0.12170E-09 0.18458E-09 0.11839E-09 0.15654E-09 0.22103E-09 0.24049E-09 0.18487E-09
 0.10300E-10 0.14605E-09 0.35938E-09 0.10426E-09 0.35978E-10 0.77507E-10 0.78228E-10 0.12034E-09 0.68022E-10 0.14825E-09
 0.50924E-07 0.40173E-07 0.19775E-08 0.63741E-08 0.11852E-09 0.46248E-05 0.30761E-08 0.19204E-07 0.58646E-08 0.13811E-05
 0.18209E-09 0.58301E-08 0.30071E-09 0.74115E-07 0.82620E-07 0.32468E-07 0.68832E-07 0.10884E-06 0.56112E-09 0.52173E-08
 0.28923E-10 0.11910E-07 0.11246E-10 0.24083E-08 0.84463E-10 0.88051E-07 0.85373E-07 0.32406E-07 0.57818E-07 0.11600E-05
 0.28826E-10 0.21880E-08 0.44542E-11 0.68140E-10 0.94508E-13 0.78826E-14 0.76050E-14 0.15704E-12 0.61416E-11 0.88746E-08
 0.63513E-11 0.18851E-08 0.92469E-11 0.46158E-05 0.96228E-10 0.50937E-08 0.14068E-11 0.13354E-08 0.58185E-11 0.12703E-07
 0.63842E-10 0.77433E-08 0.14631E-07 0.22775E-07 0.37397E-07 0.12825E-07 0.64686E-10 0.15127E-07 0.55921E-11 0.21845E-08
 0.18004E-10 0.35933E-06 0.38698E-09 0.11777E-07 0.23247E-07 0.23287E-07 0.35522E-07 0.14124E-07 0.61135E-09 0.93108E-06
 0.14605E-09 0.77956E-08 0.66397E-08 0.42070E-07 0.17659E-08 0.61522E-08 0.64315E-10 0.76599E-05 0.24482E-08 0.19731E-07
 0.28872E-07 0.23038E-07 0.17089E-07 0.37348E-08 0.50479E-10 0.40141E-06 0.77778E-08 0.15896E-07 0.22622E-08 0.28438E-07
 0.22766E-09 0.38393E-08 0.32068E-09 0.56143E-07 0.47394E-07 0.10313E-07 0.64557E-08 0.61360E-07 0.17298E-08 0.52004E-08
 0.24172E-10 0.22150E-07 0.94456E-11 0.24902E-08 0.13072E-09 0.60805E-07 0.42732E-07 0.13272E-07 0.51145E-08 0.11251E-06
 0.79361E-10 0.21023E-08 0.37727E-11 0.65920E-08 0.17258E-11 0.38719E-12 0.75107E-13 0.39496E-12 0.48670E-11 0.14987E-07
 0.97802E-11 0.17855E-08 0.99673E-11 0.19672E-06 0.31850E-10 0.94221E-08 0.25239E-11 0.12912E-08 0.64005E-11 0.10929E-07
 0.68829E-10 0.55326E-08 0.22974E-07 0.25753E-07 0.13182E-06 0.10979E-07 0.30353E-10 0.13852E-06 0.92605E-11 0.20968E-08
 0.19660E-10 0.35682E-06 0.76944E-09 0.48872E-08 0.26353E-07 0.19477E-07 0.12592E-06 0.88429E-08 0.22302E-09 0.10561E-06
 0.35938E-09 0.66397E-08 0.33108E-08 0.20583E-07 0.10892E-07 0.49631E-08 0.56696E-10 0.69406E-06 0.46008E-08 0.10429E-07
 0.23163E-06 0.57873E-06 0.31552E-08 0.26878E-07 0.78676E-10 0.20502E-07 0.30728E-08 0.11713E-05 0.19442E-06 0.32714E-07
 0.13372E-09 0.21848E-07 0.69813E-09 0.13353E-06 0.10828E-06 0.16497E-05 0.18779E-06 0.87913E-07 0.60685E-09 0.17631E-07
 0.46767E-10 0.41568E-08 0.58657E-11 0.50659E-08 0.21540E-09 0.11662E-06 0.10237E-06 0.28419E-05 0.20013E-06 0.35441E-07
 0.53670E-10 0.44198E-08 0.77883E-11 0.22561E-08 0.17115E-11 0.11808E-10 0.29915E-12 0.34175E-12 0.25108E-11 0.23079E-08
 0.79965E-11 0.35735E-08 0.15470E-10 0.30464E-07 0.13121E-09 0.24574E-08 0.27044E-11 0.22668E-08 0.87638E-11 0.42965E-08
 0.56452E-10 0.37954E-07 0.42160E-06 0.19590E-04 0.70979E-06 0.14700E-06 0.20126E-09 0.48469E-08 0.49640E-11 0.43576E-08
 0.36982E-10 0.15694E-07 0.66442E-09 0.11946E-06 0.59890E-04 0.16164E-04 0.98036E-06 0.23672E-06 0.64935E-09 0.18102E-07
 0.10426E-09 0.42070E-07 0.20583E-07 0.62252E-06 0.50235E-08 0.24214E-07 0.98615E-10 0.22283E-07 0.51165E-08 0.14069E-05
 0.17055E-07 0.39965E-08 0.35353E-09 0.15566E-08 0.12038E-09 0.57078E-08 0.18983E-09 0.18730E-08 0.86821E-08 0.58951E-08
 0.54910E-10 0.23520E-08 0.26428E-08 0.31362E-08 0.31467E-08 0.39542E-08 0.89353E-08 0.98642E-08 0.22766E-09 0.12904E-08
 0.33352E-10 0.17870E-03 0.76294E-11 0.14866E-08 0.42977E-09 0.43266E-08 0.45304E-08 0.58920E-08 0.25228E-07 0.44640E-07
 0.41847E-10 0.11161E-08 0.10028E-10 0.15877E-07 0.16869E-11 0.84526E-11 0.81130E-13 0.20900E-13 0.73358E-13 0.10547E-10
 0.61756E-11 0.11383E-08 0.24468E-10 0.12477E-07 0.24486E-09 0.96456E-08 0.32770E-11 0.77983E-09 0.51894E-11 0.26725E-06
 0.31491E-10 0.35197E-08 0.80760E-07 0.35001E-08 0.48009E-08 0.20032E-08 0.26855E-09 0.35659E-05 0.44976E-11 0.97993E-09
 0.40798E-10 0.71116E-08 0.18593E-09 0.33424E-08 0.10916E-07 0.30550E-08 0.68613E-08 0.15133E-08 0.56122E-09 0.60032E-08
 0.35978E-10 0.17659E-08 0.10892E-07 0.50235E-08 0.11860E-08 0.18897E-08 0.18454E-09 0.82285E-08 0.36043E-09 0.37627E-08
 0.31639E-07 0.23371E-07 0.15048E-08 0.51308E-08 0.64976E-10 0.15345E-05 0.20107E-08 0.13308E-07 0.71922E-08 0.16730E-06
 0.10283E-09 0.46924E-08 0.77446E-09 0.36817E-07 0.43285E-07 0.19796E-07 0.36963E-07 0.48640E-07 0.73848E-09 0.41779E-08
 0.22975E-10 0.16328E-07 0.69291E-11 0.20882E-08 0.16809E-09 0.40234E-07 0.42351E-07 0.19917E-07 0.36575E-07 0.13339E-06
 0.82642E-10 0.18806E-08 0.88661E-11 0.57506E-08 0.29736E-11 0.28942E-10 0.33640E-13 0.18874E-14 0.18874E-14 0.34972E-13
 0.38781E-11 0.16522E-08 0.17083E-10 0.20847E-06 0.20834E-09 0.68632E-08 0.36028E-11 0.11937E-08 0.40896E-11 0.17244E-07
 0.41019E-10 0.58398E-08 0.13755E-07 0.15120E-07 0.22241E-07 0.93348E-08 0.18173E-09 0.24158E-07 0.38424E-11 0.19173E-08
 0.44428E-10 0.19312E-04 0.36639E-09 0.86563E-08 0.16838E-07 0.15461E-07 0.21813E-07 0.10243E-07 0.43266E-09 0.70081E-05
 0.77507E-10 0.61522E-08 0.49631E-08 0.24214E-07 0.18897E-08 0.48403E-08 0.96291E-10 0.68074E-06 0.32274E-08 0.13085E-07
 0.97450E-10 0.11188E-09 0.17927E-09 0.83937E-10 0.11063E-10 0.79935E-10 0.11148E-09 0.75852E-10 0.48250E-10 0.14270E-09
 0.13558E-09 0.82477E-10 0.33867E-10 0.88881E-10 0.10244E-09 0.20720E-09 0.12513E-09 0.48433E-10 0.20838E-09 0.19950E-09
 0.11361E-10 0.18697E-09 0.93571E-11 0.12336E-09 0.27685E-10 0.23164E-09 0.14844E-09 0.11272E-09 0.80740E-10 0.18706E-09
 0.13664E-09 0.19550E-09 0.45648E-11 0.69793E-09 0.44876E-11 0.46700E-10 0.10894E-12 0.22482E-14 0.72164E-15 0.21927E-14
 0.10968E-12 0.48379E-10 0.46905E-11 0.33311E-09 0.27862E-10 0.77244E-09 0.58678E-11 0.10493E-09 0.15826E-11 0.15422E-09
 0.70439E-10 0.17832E-09 0.18892E-09 0.17840E-09 0.11002E-09 0.11415E-09 0.23316E-10 0.43583E-09 0.96117E-11 0.36824E-10
 0.87500E-11 0.27532E-09 0.14786E-09 0.76601E-10 0.11477E-09 0.95959E-10 0.13014E-09 0.12322E-09 0.21688E-10 0.89443E-10
 0.78228E-10 0.64315E-10 0.56696E-10 0.98615E-10 0.18454E-09 0.96291E-10 0.11482E-10 0.17301E-09 0.29815E-09 0.14883E-09
 0.18895E-07 0.22664E-07 0.14559E-07 0.10398E-05 0.10978E-09 0.67080E-08 0.15092E-07 0.51283E-07 0.14382E-05 0.86821E-08
 0.27564E-09 0.48648E-06 0.64044E-09 0.15882E-07 0.14612E-07 0.27127E-07 0.15189E-07 0.13356E-07 0.83112E-09 0.18486E-06
 0.63951E-10 0.23083E-08 0.55161E-11 0.13445E-07 0.29432E-09 0.16076E-07 0.13891E-07 0.28911E-07 0.21204E-07 0.87673E-08
 0.66922E-10 0.10299E-07 0.76095E-11 0.14150E-08 0.18564E-11 0.53968E-08 0.38556E-11 0.22995E-13 0.21927E-14 0.20539E-14
 0.20497E-13 0.68132E-11 0.75624E-11 0.83799E-08 0.18965E-09 0.15521E-08 0.28119E-11 0.40221E-08 0.47836E-11 0.23580E-08
 0.42277E-10 0.14302E-03 0.46787E-07 0.42116E-07 0.24224E-07 0.12732E-06 0.24746E-09 0.26520E-08 0.76438E-11 0.10478E-07
 0.38871E-10 0.57512E-08 0.62555E-09 0.16967E-06 0.38804E-07 0.38641E-07 0.26886E-07 0.97049E-07 0.11614E-08 0.63975E-08
 0.12034E-09 0.76599E-05 0.69406E-06 0.22283E-07 0.82285E-08 0.68074E-06 0.17301E-09 0.69901E-08 0.67669E-08 0.50652E-07
 0.22461E-08 0.36916E-08 0.62249E-09 0.29568E-08 0.16544E-09 0.12816E-07 0.27549E-09 0.41854E-08 0.47747E-08 0.13945E-07
 0.53632E-10 0.13852E-08 0.53028E-09 0.92725E-08 0.30391E-08 0.24758E-08 0.20318E-08 0.99063E-08 0.17081E-09 0.24970E-08
 0.71575E-10 0.80332E-07 0.28889E-11 0.87157E-09 0.25895E-09 0.41952E-07 0.61427E-08 0.68502E-08 0.37816E-08 0.14449E-07
 0.20076E-10 0.12366E-08 0.51597E-11 0.48168E-07 0.11732E-11 0.87422E-09 0.14266E-09 0.45015E-11 0.42799E-13 0.11935E-13
 0.39038E-13 0.42736E-11 0.12631E-10 0.16932E-07 0.11657E-09 0.10315E-06 0.10226E-11 0.83773E-09 0.64084E-11 0.43339E-06
 0.16679E-10 0.34838E-08 0.14615E-07 0.14166E-07 0.51683E-08 0.19540E-08 0.13166E-09 0.11240E-06 0.56863E-11 0.12819E-08
 0.60835E-10 0.27163E-07 0.69902E-10 0.20071E-08 0.59327E-08 0.47005E-08 0.12882E-08 0.22879E-08 0.92928E-09 0.26124E-07
 0.68022E-10 0.24482E-08 0.46008E-08 0.51165E-08 0.36043E-09 0.32274E-08 0.29815E-09 0.67669E-08 0.21117E-09 0.35217E-08
 0.71442E-05 0.18543E-05 0.18144E-08 0.14326E-07 0.11112E-09 0.46616E-07 0.64038E-08 0.99618E-07 0.41119E-07 0.93379E-07
 0.14343E-09 0.12366E-07 0.42337E-09 0.42194E-05 0.33068E-05 0.51036E-06 0.64355E-04 0.73996E-06 0.49351E-09 0.10534E-07
 0.47675E-10 0.57363E-08 0.67829E-11 0.38615E-08 0.78744E-10 0.22086E-05 0.11002E-05 0.31979E-06 0.37014E-02 0.93597E-07
 0.31261E-10 0.34106E-08 0.55223E-11 0.27570E-08 0.28607E-11 0.20397E-08 0.87856E-10 0.27737E-07 0.43118E-11 0.16206E-11
 0.73400E-12 0.62896E-10 0.91645E-11 0.87513E-07 0.19874E-09 0.31550E-08 0.25200E-11 0.18483E-08 0.47427E-11 0.57419E-08
 0.43184E-10 0.18745E-07 0.89739E-07 0.14572E-06 0.97222E-06 0.44755E-07 0.95858E-10 0.69146E-08 0.81004E-11 0.33410E-08
 0.25549E-10 0.29494E-07 0.49757E-09 0.41248E-07 0.16842E-06 0.18709E-06 0.52362E-06 0.54739E-07 0.58035E-09 0.38202E-07
 0.14825E-09 0.19731E-07 0.10429E-07 0.14069E-05 0.37627E-08 0.13085E-07 0.14883E-09 0.50652E-07 0.35217E-08 0.12167E-06
 0.27777E-05 0.16786E-06 0.23342E-09 0.64458E-08 0.57820E-11 0.52797E-08 0.23684E-09 0.27716E-06 0.71229E-09 0.88611E-08
 0.12859E-10 0.54496E-08 0.26365E-10 0.38566E-07 0.32856E-06 0.76978E-06 0.17854E-07 0.22889E-07 0.18679E-10 0.42252E-08
 0.13390E-11 0.10329E-08 0.44811E-12 0.13111E-08 0.47019E-11 0.29501E-07 0.57268E-06 0.42483E-06 0.44275E-08 0.86406E-08
 0.18149E-11 0.11096E-08 0.26271E-12 0.53817E-09 0.13454E-12 0.65275E-09 0.10226E-10 0.79727E-08 0.55039E-12 0.62566E-10
 0.17805E-12 0.26579E-10 0.55284E-12 0.76966E-08 0.83871E-11 0.59164E-09 0.13363E-12 0.57623E-09 0.26494E-12 0.10594E-08
 0.17218E-11 0.10011E-07 0.18412E-07 0.10355E-04 0.19140E-06 0.38393E-07 0.44302E-11 0.11990E-08 0.44622E-12 0.10982E-08
 0.13755E-11 0.40145E-08 0.17707E-10 0.27958E-07 0.17285E-06 0.16705E-05 0.17668E-06 0.48184E-07 0.23863E-10 0.47789E-08
 0.12404E-10 0.99514E-08 0.97257E-09 0.13272E-06 0.29629E-09 0.61157E-08 0.57954E-11 0.57863E-08 0.18525E-09 0.25214E-06
 0.16786E-06 0.80201E-07 0.11005E-09 0.75912E-08 0.61321E-11 0.46819E-08 0.22350E-09 0.97242E-06 0.16351E-08 0.73766E-08
 0.61994E-11 0.61342E-08 0.41858E-10 0.26651E-07 0.48343E-07 0.19221E-06 0.41091E-06 0.17420E-07 0.26253E-10 0.50365E-08
 0.12255E-11 0.98084E-09 0.34187E-12 0.13771E-08 0.46041E-11 0.20768E-07 0.40725E-07 0.25633E-06 0.66780E-06 0.73042E-08
 0.14731E-11 0.11998E-08 0.18582E-12 0.52571E-09 0.12244E-12 0.66144E-09 0.43009E-11 0.10899E-07 0.51355E-12 0.18412E-11
 0.50362E-13 0.11489E-12 0.20650E-12 0.11055E-08 0.68633E-11 0.59129E-09 0.12822E-12 0.58720E-09 0.25468E-12 0.10054E-08
 0.17990E-11 0.11721E-07 0.12770E-07 0.15781E-04 0.58030E-06 0.55027E-07 0.53783E-11 0.11463E-08 0.41018E-12 0.11514E-08
 0.12383E-11 0.35494E-08 0.26943E-10 0.42833E-07 0.64987E-07 0.41900E-05 0.43572E-05 0.86142E-07 0.34050E-10 0.41208E-08
 0.92498E-11 0.11928E-07 0.83644E-09 0.71621E-07 0.18921E-09 0.67721E-08 0.96868E-11 0.50426E-08 0.24421E-09 0.13611E-05
 0.23342E-09 0.11005E-09 0.20459E-10 0.13345E-09 0.10569E-10 0.30155E-09 0.33118E-10 0.17423E-09 0.35345E-09 0.16608E-09
 0.27748E-11 0.10050E-09 0.84219E-10 0.19359E-09 0.14745E-09 0.15645E-09 0.21898E-09 0.16409E-09 0.54767E-11 0.10605E-09
 0.26623E-11 0.35805E-09 0.21528E-12 0.96328E-10 0.99906E-11 0.14214E-09 0.19998E-09 0.26361E-09 0.58142E-09 0.39677E-09
 0.81262E-12 0.76679E-10 0.28934E-12 0.11465E-08 0.89713E-13 0.84738E-10 0.78352E-11 0.11388E-09 0.72167E-12 0.19244E-12
 0.23453E-14 0.83267E-15 0.26645E-14 0.18990E-12 0.61396E-11 0.53398E-09 0.56649E-13 0.82049E-10 0.46685E-12 0.55077E-09
 0.85989E-12 0.11013E-09 0.31909E-09 0.28029E-09 0.43922E-09 0.21425E-09 0.10568E-10 0.26818E-09 0.17500E-12 0.93973E-10
 0.29763E-11 0.21469E-09 0.73836E-11 0.12633E-09 0.23743E-09 0.13762E-09 0.14460E-09 0.13786E-09 0.58342E-10 0.26454E-09
 0.36328E-11 0.11018E-09 0.35708E-09 0.13868E-09 0.25300E-10 0.13630E-09 0.16781E-10 0.28799E-09 0.19654E-10 0.17548E-09
 0.64458E-08 0.75912E-08 0.13345E-09 0.14179E-08 0.57439E-11 0.28724E-05 0.23517E-09 0.38358E-08 0.77419E-09 0.89249E-07
 0.62927E-11 0.13068E-08 0.26619E-10 0.12397E-07 0.92347E-08 0.62968E-08 0.56228E-08 0.18182E-07 0.22343E-10 0.11793E-08
 0.17438E-11 0.34745E-08 0.26411E-12 0.56617E-09 0.57137E-11 0.14892E-07 0.97967E-08 0.58628E-08 0.48265E-08 0.83224E-07
 0.19858E-11 0.51892E-09 0.19493E-12 0.12309E-08 0.13805E-12 0.34308E-09 0.47600E-11 0.16171E-08 0.46298E-12 0.26128E-12
 0.11657E-14 0.11102E-15  0.0000     0.13878E-14 0.16637E-12 0.74649E-09 0.13159E-12 0.31492E-09 0.32022E-12 0.37584E-08
 0.24682E-11 0.16978E-08 0.16656E-08 0.45894E-08 0.53377E-08 0.26326E-08 0.77269E-11 0.47670E-08 0.29841E-12 0.50554E-09
 0.19744E-11 0.35563E-06 0.23549E-10 0.24889E-08 0.30762E-08 0.46259E-08 0.47828E-08 0.29205E-08 0.28829E-10 0.38459E-05
 0.61835E-11 0.17297E-08 0.50015E-09 0.79708E-08 0.13195E-09 0.13667E-08 0.65185E-11 0.13119E-05 0.17395E-09 0.39174E-08
 0.57820E-11 0.61322E-11 0.10569E-10 0.57439E-11 0.68755E-12 0.10394E-10 0.15538E-10 0.69443E-11 0.24745E-11 0.75807E-11
 0.49231E-11 0.39847E-11 0.14122E-11 0.37034E-11 0.70158E-11 0.46465E-11 0.43755E-11 0.69477E-11 0.10533E-10 0.55363E-11
 0.38221E-12 0.62149E-11 0.41451E-12 0.67121E-11 0.78772E-12 0.56407E-11 0.62277E-11 0.82100E-11 0.61322E-11 0.87007E-11
 0.32253E-11 0.55248E-11 0.58434E-13 0.10017E-10 0.20572E-12 0.89413E-11 0.11917E-11 0.96764E-11 0.21273E-12 0.36584E-11
 0.44686E-14 0.18041E-15 0.13878E-16 0.83267E-16 0.42605E-14 0.37283E-11 0.20042E-12 0.78935E-11 0.17332E-12 0.14606E-10
 0.41683E-11 0.74309E-11 0.30324E-11 0.61818E-11 0.64187E-11 0.77964E-11 0.90491E-12 0.95916E-11 0.54009E-12 0.47154E-11
 0.37960E-12 0.85818E-11 0.76551E-11 0.50326E-11 0.60579E-11 0.59579E-11 0.67243E-11 0.64802E-11 0.12837E-11 0.48552E-11
 0.77905E-11 0.35477E-11 0.31789E-11 0.43639E-11 0.76169E-11 0.68265E-11 0.50535E-12 0.73444E-11 0.15944E-10 0.96526E-11
 0.52797E-08 0.46819E-08 0.30155E-09 0.28724E-05 0.10394E-10 0.15088E-08 0.30587E-09 0.98717E-08 0.90078E-08 0.18975E-08
 0.74796E-11 0.42181E-06 0.48195E-10 0.33572E-08 0.40542E-08 0.54766E-08 0.58734E-08 0.28867E-08 0.28939E-10 0.10611E-06
 0.17131E-11 0.53877E-09 0.35729E-12 0.39185E-08 0.79511E-11 0.31128E-08 0.39282E-08 0.57664E-08 0.79602E-08 0.19460E-08
 0.24035E-11 0.31281E-08 0.16937E-12 0.33431E-09 0.16620E-12 0.12795E-08 0.87428E-11 0.16764E-05 0.98904E-12 0.35937E-09
 0.16265E-12 0.18180E-14 0.11102E-15 0.16653E-15 0.14710E-14 0.73154E-12 0.14803E-12 0.11107E-08 0.50505E-12 0.55681E-09
 0.39421E-11 0.33894E-06 0.13553E-06 0.75039E-08 0.65832E-08 0.20558E-07 0.91620E-11 0.60912E-09 0.32465E-12 0.30182E-08
 0.16793E-11 0.12988E-08 0.45054E-10 0.25036E-07 0.15569E-07 0.77918E-08 0.71947E-08 0.16983E-07 0.48758E-10 0.14169E-08
 0.87411E-11 0.21708E-06 0.15873E-08 0.44961E-08 0.21620E-09 0.15890E-05 0.77221E-11 0.15661E-08 0.35280E-09 0.97867E-08
 0.23684E-09 0.22350E-09 0.33118E-10 0.23517E-09 0.15538E-10 0.30587E-09 0.22416E-10 0.21355E-09 0.29222E-09 0.31368E-09
 0.22153E-11 0.13114E-09 0.55809E-10 0.21094E-09 0.16887E-09 0.23546E-09 0.22422E-09 0.37452E-09 0.69676E-11 0.12534E-09
 0.27946E-11 0.91243E-09 0.16016E-12 0.12409E-09 0.10417E-10 0.47055E-09 0.20564E-09 0.30546E-09 0.29718E-09 0.56379E-09
 0.12784E-11 0.11387E-09 0.35007E-12 0.61866E-08 0.96256E-13 0.14917E-09 0.18495E-10 0.28176E-09 0.13772E-11 0.47001E-08
 0.27549E-12 0.52555E-12 0.42605E-14 0.49960E-15 0.46629E-14 0.58897E-12 0.76120E-13 0.12586E-09 0.60682E-12 0.32379E-08
 0.21072E-11 0.34476E-09 0.56479E-09 0.31950E-09 0.22035E-09 0.20721E-09 0.11772E-10 0.14642E-08 0.20806E-12 0.12705E-09
 0.28964E-11 0.74319E-09 0.72846E-11 0.22280E-09 0.24901E-09 0.25234E-09 0.20509E-09 0.16240E-09 0.55732E-10 0.52384E-09
 0.28545E-11 0.17846E-09 0.38882E-09 0.19319E-09 0.19937E-10 0.13647E-09 0.69837E-11 0.36764E-09 0.22310E-10 0.22550E-09
 0.27716E-06 0.97242E-06 0.17423E-09 0.38358E-08 0.69442E-11 0.98717E-08 0.21355E-09 0.32524E-07 0.11316E-08 0.19422E-07
 0.67225E-11 0.33499E-08 0.38231E-10 0.36294E-06 0.17471E-04 0.19301E-06 0.16431E-06 0.10417E-06 0.26040E-10 0.28982E-08
 0.13403E-11 0.13182E-08 0.23709E-12 0.10132E-08 0.62280E-11 0.19541E-06 0.45706E-05 0.16756E-06 0.29415E-07 0.18917E-07
 0.23925E-11 0.88573E-09 0.26504E-12 0.65405E-09 0.96992E-13 0.53191E-09 0.61757E-11 0.46855E-08 0.73193E-12 0.10964E-08
 0.55010E-12 0.73253E-08 0.11835E-12 0.21108E-13 0.18818E-13 0.44295E-12 0.12783E-12 0.51410E-09 0.27174E-12 0.13921E-08
 0.35400E-11 0.51665E-08 0.63644E-08 0.55149E-07 0.96214E-07 0.12739E-07 0.69771E-11 0.16105E-08 0.44964E-12 0.86955E-09
 0.15341E-11 0.67854E-08 0.41718E-10 0.11101E-07 0.18093E-07 0.57058E-07 0.64468E-07 0.15658E-07 0.40995E-10 0.83695E-08
 0.11134E-10 0.54039E-08 0.83962E-09 0.15001E-05 0.14104E-09 0.37408E-08 0.41359E-11 0.10307E-07 0.14478E-09 0.36096E-07
 0.71229E-09 0.16351E-08 0.35345E-09 0.77419E-09 0.24745E-11 0.90078E-08 0.29222E-09 0.11316E-08 0.97814E-10 0.23794E-08
 0.12647E-10 0.64738E-09 0.13762E-10 0.13247E-08 0.10685E-08 0.16482E-08 0.43945E-09 0.30970E-08 0.40435E-10 0.45310E-09
 0.83832E-12 0.53524E-07 0.38077E-12 0.30931E-09 0.24943E-11 0.15488E-08 0.12417E-08 0.17362E-08 0.21100E-09 0.33773E-08
 0.39015E-11 0.34287E-09 0.21990E-12 0.40197E-08 0.98534E-13 0.22064E-09 0.18787E-11 0.68050E-09 0.39699E-12 0.82652E-08
 0.39403E-12 0.24742E-09 0.19498E-12 0.20414E-13 0.36776E-14 0.20539E-13 0.69042E-13 0.19349E-09 0.15173E-12 0.22584E-07
 0.30306E-11 0.70176E-09 0.23016E-09 0.11452E-08 0.97150E-09 0.89435E-09 0.38197E-11 0.68303E-07 0.51598E-12 0.29949E-09
 0.84093E-12 0.82331E-08 0.72386E-10 0.78211E-09 0.40017E-09 0.10971E-08 0.12457E-08 0.65092E-09 0.11745E-10 0.37013E-08
 0.10955E-10 0.82147E-09 0.12792E-09 0.18522E-08 0.40400E-09 0.50571E-09 0.30920E-11 0.68828E-08 0.22099E-09 0.94953E-09
 0.88611E-08 0.73766E-08 0.16608E-09 0.89249E-07 0.75806E-11 0.18975E-08 0.31368E-09 0.19422E-07 0.23794E-08 0.24703E-08
 0.65778E-11 0.47597E-07 0.33981E-10 0.48383E-08 0.60383E-08 0.89749E-08 0.91642E-08 0.39546E-08 0.28412E-10 0.28746E-07
 0.14386E-11 0.61359E-09 0.28040E-12 0.28439E-08 0.45060E-11 0.43740E-08 0.57892E-08 0.92631E-08 0.40417E-07 0.24881E-08
 0.21778E-11 0.22722E-08 0.30530E-12 0.37098E-09 0.84933E-13 0.10750E-08 0.28572E-11 0.29779E-06 0.53387E-12 0.53954E-09
 0.41422E-12 0.23813E-08 0.24825E-12 0.76050E-14 0.36082E-15 0.33307E-15 0.44270E-14 0.33825E-11 0.21244E-12 0.62612E-09
 0.20538E-11 0.10211E-05 0.16236E-05 0.13464E-07 0.11325E-07 0.58668E-07 0.71785E-11 0.70420E-09 0.33985E-12 0.22168E-08
 0.15686E-11 0.16081E-08 0.45599E-10 0.92456E-07 0.47091E-07 0.13436E-07 0.12812E-07 0.43155E-07 0.35515E-10 0.17664E-08
 0.98790E-11 0.13455E-05 0.24239E-08 0.71142E-08 0.24325E-09 0.74852E-07 0.37941E-11 0.19797E-08 0.21697E-09 0.18745E-07
 0.12859E-10 0.61994E-11 0.27749E-11 0.62927E-11 0.49231E-11 0.74796E-11 0.22153E-11 0.67226E-11 0.12647E-10 0.65778E-11
 0.13066E-11 0.83343E-11 0.17351E-10 0.67274E-11 0.89781E-11 0.80341E-11 0.94886E-11 0.11521E-10 0.13449E-11 0.82877E-11
 0.24547E-11 0.74340E-11 0.11612E-12 0.67928E-11 0.63007E-11 0.84550E-11 0.75578E-11 0.78146E-11 0.55535E-11 0.78753E-11
 0.48289E-12 0.97360E-11 0.63674E-12 0.11059E-10 0.24329E-13 0.47273E-11 0.44135E-11 0.10265E-10 0.10695E-11 0.16476E-10
 0.12872E-12 0.84311E-11 0.72516E-12 0.74107E-14 0.27756E-15 0.27756E-16 0.16653E-15 0.73136E-14 0.35967E-12 0.12249E-10
 0.40439E-12 0.11790E-10 0.15222E-10 0.11044E-10 0.63784E-11 0.54950E-11 0.38681E-11 0.10557E-10 0.18426E-12 0.95909E-11
 0.30853E-11 0.79183E-11 0.79639E-12 0.76927E-11 0.94969E-11 0.82500E-11 0.73347E-11 0.78859E-11 0.14559E-10 0.68137E-11
 0.91985E-12 0.85150E-11 0.11650E-10 0.11467E-10 0.30145E-11 0.76695E-11 0.80816E-11 0.71164E-11 0.35228E-11 0.91389E-11
 0.54496E-08 0.61342E-08 0.10050E-09 0.13068E-08 0.39847E-11 0.42181E-06 0.13114E-09 0.33499E-08 0.64738E-09 0.47597E-07
 0.83343E-11 0.11758E-08 0.34942E-10 0.98597E-08 0.71884E-08 0.51500E-08 0.48220E-08 0.13086E-07 0.23138E-10 0.10853E-08
 0.13618E-11 0.40302E-08 0.23814E-12 0.53471E-09 0.49482E-11 0.11243E-07 0.77011E-08 0.50039E-08 0.25798E-08 0.50264E-07
 0.17263E-11 0.48393E-09 0.31630E-12 0.13357E-08 0.71229E-13 0.33111E-09 0.27245E-11 0.14357E-08 0.48814E-12 0.29137E-08
 0.36333E-12 0.42695E-09 0.40476E-12 0.14702E-12 0.49960E-15 0.27756E-16 -.83267E-16 0.56899E-15 0.40218E-13 0.10958E-08
 0.16609E-11 0.15358E-08 0.14894E-08 0.39396E-08 0.44289E-08 0.24086E-08 0.39061E-11 0.56695E-08 0.34505E-12 0.47757E-09
 0.16509E-11 0.45411E-05 0.15593E-10 0.22601E-08 0.26941E-08 0.39145E-08 0.40187E-08 0.26060E-08 0.26037E-10 0.15730E-05
 0.59767E-11 0.15740E-08 0.37426E-09 0.62966E-08 0.15277E-09 0.12541E-08 0.43812E-11 0.25752E-06 0.14373E-09 0.34733E-08
 0.26365E-10 0.41858E-10 0.84219E-10 0.26619E-10 0.14122E-11 0.48195E-10 0.55809E-10 0.38231E-10 0.13763E-10 0.33981E-10
 0.17351E-10 0.34942E-10 0.31219E-11 0.32365E-10 0.39660E-10 0.31139E-10 0.25932E-10 0.40751E-10 0.34224E-10 0.32510E-10
 0.47727E-12 0.42250E-10 0.48063E-12 0.21057E-10 0.10459E-11 0.33872E-10 0.32181E-10 0.36886E-10 0.19512E-10 0.27117E-10
 0.30780E-11 0.31485E-10 0.16890E-12 0.73301E-10 0.12807E-12 0.23333E-10 0.10321E-11 0.31367E-10 0.26308E-12 0.79245E-10
 0.58940E-12 0.26271E-10 0.29177E-12 0.15617E-10 0.29393E-13 0.72164E-15 0.22204E-15 0.70777E-15 0.16959E-13 0.18019E-10
 0.41403E-11 0.35081E-10 0.26034E-10 0.46246E-10 0.46883E-10 0.33966E-10 0.11937E-11 0.52032E-10 0.49290E-12 0.27302E-10
 0.80424E-12 0.58734E-10 0.28910E-10 0.23249E-10 0.26465E-10 0.36491E-10 0.36531E-10 0.30320E-10 0.31148E-11 0.31868E-10
 0.14780E-10 0.26731E-10 0.12880E-10 0.40502E-10 0.70774E-10 0.32166E-10 0.13194E-11 0.35963E-10 0.57508E-10 0.30576E-10
 0.38566E-07 0.26651E-07 0.19359E-09 0.12397E-07 0.37034E-11 0.33572E-08 0.21094E-09 0.36294E-06 0.13247E-08 0.48383E-08
 0.67274E-11 0.98597E-08 0.32365E-10 0.12565E-07 0.19367E-07 0.40418E-07 0.49316E-07 0.94372E-08 0.26447E-10 0.75204E-08
 0.13597E-11 0.83927E-09 0.27784E-12 0.17013E-08 0.53199E-11 0.11003E-07 0.18145E-07 0.42854E-07 0.12920E-05 0.47890E-08
 0.15922E-11 0.14415E-08 0.21412E-12 0.46562E-09 0.10062E-12 0.77028E-09 0.29700E-11 0.18391E-07 0.50580E-12 0.71358E-09
 0.43112E-12 0.11277E-08 0.53962E-12 0.38755E-08 0.36034E-11 0.15568E-12 0.66752E-14 0.11838E-13 0.47740E-13 0.64891E-10
 0.26543E-11 0.23898E-07 0.27896E-07 0.11652E-06 0.62966E-07 0.38653E-06 0.71878E-11 0.96507E-09 0.26265E-12 0.14009E-08
 0.18998E-11 0.26733E-08 0.28423E-10 0.19615E-06 0.27506E-05 0.11231E-06 0.96420E-07 0.19134E-05 0.36356E-10 0.30057E-08
 0.82714E-11 0.24760E-07 0.74857E-09 0.25223E-07 0.16552E-09 0.11565E-07 0.68513E-11 0.35264E-08 0.20940E-09 0.28212E-06
 0.32856E-06 0.48343E-07 0.14745E-09 0.92347E-08 0.70158E-11 0.40542E-08 0.16887E-09 0.17471E-04 0.10685E-08 0.60383E-08
 0.89780E-11 0.71884E-08 0.39660E-10 0.19367E-07 0.49569E-07 0.85735E-07 0.21551E-07 0.13077E-07 0.28250E-10 0.60675E-08
 0.18463E-11 0.90615E-09 0.29158E-12 0.15081E-08 0.53853E-11 0.16026E-07 0.76011E-07 0.85955E-07 0.68798E-08 0.58167E-08
 0.19617E-11 0.13067E-08 0.23560E-12 0.49016E-09 0.12978E-12 0.71490E-09 0.49188E-11 0.12261E-07 0.35692E-12 0.75991E-09
 0.42474E-12 0.10400E-08 0.59537E-12 0.51596E-08 0.42087E-11 0.12659E-08 0.80005E-13 0.17937E-11 0.20756E-12 0.30052E-08
 0.18238E-11 0.15786E-07 0.47194E-07 0.30151E-06 0.47204E-05 0.11406E-06 0.40634E-11 0.10571E-08 0.28472E-12 0.12787E-08
 0.26252E-11 0.30559E-08 0.25710E-10 0.72476E-07 0.84682E-06 0.36774E-06 0.36656E-04 0.18848E-06 0.32314E-10 0.36845E-08
 0.69300E-11 0.16055E-07 0.15550E-08 0.43161E-07 0.21722E-09 0.87348E-08 0.66098E-11 0.42572E-08 0.11277E-09 0.14029E-04
 0.76978E-06 0.19221E-06 0.15645E-09 0.62968E-08 0.46465E-11 0.54766E-08 0.23546E-09 0.19301E-06 0.16482E-08 0.89749E-08
 0.80340E-11 0.51500E-08 0.31139E-10 0.40418E-07 0.85735E-07 0.56826E-06 0.66264E-05 0.23475E-07 0.24877E-10 0.41799E-08
 0.16444E-11 0.10498E-08 0.23555E-12 0.12808E-08 0.43502E-11 0.30524E-07 0.69651E-07 0.76359E-06 0.61185E-07 0.89300E-08
 0.18695E-11 0.10993E-08 0.23419E-12 0.55114E-09 0.89010E-13 0.62428E-09 0.42266E-11 0.78374E-08 0.36951E-12 0.87646E-09
 0.31739E-12 0.89629E-09 0.49159E-12 0.77551E-08 0.60836E-11 0.61065E-09 0.11739E-12 0.10961E-08 0.29338E-12 0.69079E-09
 0.22733E-11 0.98143E-08 0.11184E-07 0.17276E-05 0.63023E-04 0.35261E-07 0.48662E-11 0.12428E-08 0.27674E-12 0.10634E-08
 0.20698E-11 0.42032E-08 0.33215E-10 0.27047E-07 0.71939E-07 0.92762E-06 0.35710E-05 0.46097E-07 0.40237E-10 0.49528E-08
 0.84240E-11 0.96434E-08 0.85051E-09 0.16477E-06 0.19804E-09 0.56633E-08 0.59741E-11 0.59108E-08 0.17321E-09 0.28859E-06
 0.17854E-07 0.41091E-06 0.21898E-09 0.56228E-08 0.43755E-11 0.58734E-08 0.22422E-09 0.16431E-06 0.43945E-09 0.91642E-08
 0.94886E-11 0.48220E-08 0.25932E-10 0.49316E-07 0.21551E-07 0.66264E-05 0.37675E-08 0.34031E-07 0.27862E-10 0.41728E-08
 0.16351E-11 0.10708E-08 0.26182E-12 0.12571E-08 0.38331E-11 0.38544E-07 0.19317E-07 0.15396E-05 0.16861E-08 0.92651E-08
 0.23407E-11 0.11236E-08 0.16766E-12 0.56158E-09 0.72331E-13 0.62336E-09 0.39245E-11 0.68698E-08 0.38772E-12 0.87945E-09
 0.32129E-12 0.85383E-09 0.50206E-12 0.71751E-08 0.41263E-11 0.69512E-09 0.98511E-13 0.38433E-12 0.43715E-13 0.42272E-12
 0.16591E-11 0.63003E-08 0.45297E-08 0.17225E-05 0.10265E-06 0.31623E-07 0.37812E-11 0.12344E-08 0.27883E-12 0.10016E-08
 0.14131E-11 0.41742E-08 0.29261E-10 0.23039E-07 0.90243E-08 0.14605E-05 0.15678E-06 0.40865E-07 0.22788E-10 0.52054E-08
 0.89705E-11 0.84279E-08 0.41027E-09 0.21745E-06 0.26719E-09 0.51643E-08 0.59861E-11 0.58702E-08 0.16899E-09 0.10060E-06
 0.22889E-07 0.17420E-07 0.16409E-09 0.18182E-07 0.69476E-11 0.28867E-08 0.37452E-09 0.10417E-06 0.30970E-08 0.39546E-08
 0.11521E-10 0.13086E-07 0.40750E-10 0.94372E-08 0.13077E-07 0.23475E-07 0.34031E-07 0.73017E-08 0.26442E-10 0.97116E-08
 0.18478E-11 0.76438E-09 0.35383E-12 0.18867E-08 0.65249E-11 0.86175E-08 0.12442E-07 0.25133E-07 0.48542E-06 0.40281E-08
 0.15913E-11 0.16179E-08 0.23440E-12 0.43752E-09 0.69124E-13 0.83004E-09 0.34923E-11 0.43922E-09 0.38716E-12 0.83607E-10
 0.30385E-12 0.12515E-08 0.51889E-12 0.35338E-08 0.81249E-11 0.41141E-09 0.93085E-13 0.18915E-13 0.12212E-14 0.14017E-14
 0.16265E-13 0.68669E-11 0.13970E-07 0.39812E-07 0.36202E-07 0.31412E-04 0.66887E-11 0.62902E-09 0.22710E-12 0.88630E-10
 0.11676E-11 0.18370E-08 0.19221E-10 0.16654E-05 0.24250E-05 0.50279E-07 0.44514E-07 0.24305E-05 0.27903E-10 0.25794E-08
 0.81619E-11 0.40302E-07 0.10200E-08 0.16871E-07 0.24858E-09 0.16649E-07 0.55051E-11 0.30176E-08 0.21096E-09 0.88555E-07
 0.18679E-10 0.26253E-10 0.54767E-11 0.22343E-10 0.10533E-10 0.28939E-10 0.69677E-11 0.26041E-10 0.40435E-10 0.28412E-10
 0.13449E-11 0.23138E-10 0.34224E-10 0.26447E-10 0.28250E-10 0.24877E-10 0.27862E-10 0.26442E-10 0.18660E-11 0.21442E-10
 0.29009E-11 0.35105E-10 0.11720E-12 0.26117E-10 0.10342E-10 0.43372E-10 0.46271E-10 0.37814E-10 0.20557E-10 0.18376E-10
 0.54172E-12 0.19327E-10 0.36638E-12 0.52255E-10 0.41467E-13 0.12902E-10 0.69977E-11 0.40318E-11 0.13836E-12 0.39416E-12
 0.91122E-13 0.15648E-10 0.11366E-11 0.36292E-10 0.10614E-10 0.77930E-10 0.67252E-13 0.20178E-13 0.55511E-15 0.27756E-16
 0.48572E-15 0.20303E-13 0.10495E-10 0.42238E-10 0.49928E-10 0.29387E-10 0.12156E-10 0.26094E-10 0.79714E-13 0.36302E-12
 0.22779E-12 0.45364E-11 0.27761E-11 0.16202E-10 0.31328E-10 0.30615E-10 0.28775E-10 0.23928E-10 0.28811E-10 0.17838E-10
 0.78412E-12 0.34001E-10 0.88496E-10 0.39943E-10 0.77034E-11 0.30307E-10 0.81278E-11 0.29417E-10 0.73217E-11 0.23361E-10
 0.42252E-08 0.50365E-08 0.10605E-09 0.11793E-08 0.55362E-11 0.10611E-06 0.12534E-09 0.28982E-08 0.45310E-09 0.28746E-07
 0.82876E-11 0.10853E-08 0.32510E-10 0.75204E-08 0.60675E-08 0.41799E-08 0.41728E-08 0.97116E-08 0.21442E-10 0.99573E-09
 0.11826E-11 0.48347E-08 0.26590E-12 0.50088E-09 0.66710E-11 0.87053E-08 0.62919E-08 0.41535E-08 0.22421E-08 0.30374E-07
 0.17344E-11 0.46269E-09 0.20852E-12 0.14817E-08 0.88974E-13 0.31457E-09 0.32232E-11 0.16065E-10 0.47434E-13 0.22732E-13
 0.29088E-13 0.11689E-11 0.50814E-12 0.19633E-08 0.45447E-11 0.56394E-09 0.15264E-12 0.31039E-12 0.11796E-14 0.27756E-16
 0.24980E-15 0.11657E-14 0.28387E-12 0.44254E-07 0.82324E-09 0.57640E-09 0.72953E-11 0.27397E-09 0.12559E-12 0.60896E-13
 0.17222E-13 0.12040E-12 0.40586E-11 0.24810E-08 0.23145E-08 0.32867E-08 0.35440E-08 0.22311E-08 0.40733E-10 0.20558E-06
 0.69715E-11 0.13985E-08 0.46636E-09 0.50465E-08 0.17676E-09 0.11312E-08 0.71434E-11 0.82455E-07 0.12001E-09 0.29440E-08
 0.13389E-11 0.12255E-11 0.26623E-11 0.17438E-11 0.38213E-12 0.17131E-11 0.27945E-11 0.13403E-11 0.83820E-12 0.14387E-11
 0.24546E-11 0.13618E-11 0.47727E-12 0.13598E-11 0.18463E-11 0.16444E-11 0.16351E-11 0.18478E-11 0.29008E-11 0.11827E-11
 0.15691E-12 0.13531E-11 0.54793E-12 0.19552E-11 0.37075E-12 0.17075E-11 0.17758E-11 0.15749E-11 0.10104E-11 0.16108E-11
 0.19984E-11 0.16188E-11 0.77284E-13 0.21797E-11 0.23362E-12 0.18916E-11 0.28735E-12 0.11510E-11 0.36166E-13 0.17750E-13
 0.85210E-14 0.45283E-13 0.96020E-13 0.45297E-12 0.41273E-13 0.18729E-12 0.18290E-12 0.14565E-11 0.10214E-13 0.56899E-15
 0.22204E-15 0.66613E-15 0.23370E-13 0.15907E-11 0.12567E-11 0.17968E-12 0.43035E-13 0.45933E-12 0.39180E-12 0.45644E-13
 0.71054E-14 0.17403E-13 0.22388E-12 0.11517E-11 0.13970E-11 0.20718E-11 0.25435E-11 0.18978E-11 0.77526E-12 0.18341E-11
 0.29477E-11 0.15293E-11 0.83466E-12 0.15653E-11 0.28546E-11 0.16189E-11 0.37411E-12 0.21793E-11 0.27523E-11 0.12526E-11
 0.10329E-08 0.98084E-09 0.35805E-09 0.34745E-08 0.62148E-11 0.53877E-09 0.91243E-09 0.13182E-08 0.53524E-07 0.61359E-09
 0.74340E-11 0.40302E-08 0.42250E-10 0.83927E-09 0.90615E-09 0.10498E-08 0.10708E-08 0.76438E-09 0.35105E-10 0.48347E-08
 0.13530E-11 0.27295E-09 0.35329E-12 0.44375E-06 0.71440E-11 0.80155E-09 0.89653E-09 0.10635E-08 0.13281E-08 0.61815E-09
 0.23215E-11 0.28053E-05 0.33274E-12 0.19251E-09 0.10158E-12 0.94580E-08 0.47629E-11 0.27042E-08 0.39753E-12 0.44703E-12
 0.29560E-13 0.65781E-13 0.24361E-12 0.76258E-13 0.18874E-14 0.11657E-14 0.77299E-14 0.17682E-11 0.23820E-12 0.12663E-12
 0.87569E-14 0.98394E-14 0.13443E-12 0.17576E-10 0.18485E-11 0.13836E-13 0.11519E-14 0.18319E-14 0.37401E-13 0.23294E-11
 0.46421E-13 0.58148E-13 0.39453E-12 0.41565E-10 0.16384E-08 0.12091E-08 0.11723E-08 0.15911E-08 0.66590E-10 0.51978E-09
 0.15040E-10 0.26634E-08 0.86988E-07 0.96646E-09 0.74915E-09 0.36243E-08 0.63124E-11 0.54946E-09 0.79227E-09 0.13118E-08
 0.44813E-12 0.34175E-12 0.21526E-12 0.26409E-12 0.41444E-12 0.35724E-12 0.16016E-12 0.23715E-12 0.38087E-12 0.28038E-12
 0.11617E-12 0.23809E-12 0.48060E-12 0.27786E-12 0.29156E-12 0.23559E-12 0.26183E-12 0.35386E-12 0.11716E-12 0.26585E-12
 0.54799E-12 0.35326E-12 0.48120E-13 0.39628E-12 0.48454E-12 0.30333E-12 0.30275E-12 0.32416E-12 0.36003E-12 0.45792E-12
 0.10021E-12 0.32527E-12 0.41433E-12 0.36997E-12 0.17257E-13 0.25170E-12 0.53427E-12 0.27248E-12 0.31881E-12 0.23451E-12
 0.22732E-13 0.12390E-12 0.31659E-12 0.37109E-13 0.69389E-15 0.11102E-15 0.18041E-15 0.88679E-14 0.22467E-12 0.37988E-12
 0.81810E-13 0.21300E-12 0.31580E-12 0.36536E-12 0.25116E-12 0.88679E-14 0.29143E-15 0.11102E-15 0.68001E-15 0.36346E-13
 0.39606E-12 0.12731E-12 0.79631E-13 0.22424E-12 0.27897E-12 0.27746E-12 0.28576E-12 0.25933E-12 0.48572E-12 0.35810E-12
 0.18368E-12 0.32996E-12 0.51039E-12 0.44871E-12 0.20977E-12 0.31770E-12 0.53846E-12 0.30570E-12 0.17345E-12 0.41077E-12
 0.13111E-08 0.13771E-08 0.96328E-10 0.56617E-09 0.67120E-11 0.39185E-08 0.12409E-09 0.10132E-08 0.30931E-09 0.28439E-08
 0.67928E-11 0.53471E-09 0.21057E-10 0.17013E-08 0.15081E-08 0.12808E-08 0.12571E-08 0.18867E-08 0.26117E-10 0.50088E-09
 0.19551E-11 0.44375E-06 0.39621E-12 0.30195E-09 0.40571E-11 0.18106E-08 0.15381E-08 0.12477E-08 0.10753E-08 0.28047E-08
 0.21959E-11 0.28263E-09 0.29449E-12 0.57294E-08 0.70161E-13 0.20901E-09 0.26841E-11 0.61122E-09 0.35583E-12 0.46719E-07
 0.29232E-12 0.14087E-08 0.50075E-12 0.15821E-11 0.18457E-14 0.15266E-15 0.97145E-16 0.69389E-15 0.39371E-13 0.79880E-09
 0.25188E-11 0.10754E-08 0.42939E-09 0.14179E-08 0.24835E-09 0.11606E-12 0.59674E-15 0.13878E-15 0.26368E-15 0.19429E-14
 0.42268E-12 0.82541E-09 0.16905E-10 0.11777E-08 0.90661E-09 0.11028E-08 0.11134E-08 0.86881E-09 0.28260E-10 0.44375E-08
 0.73998E-11 0.63760E-09 0.29514E-09 0.13811E-08 0.12540E-09 0.55184E-09 0.70278E-11 0.37712E-08 0.82091E-10 0.10214E-08
 0.47019E-11 0.46041E-11 0.99906E-11 0.57137E-11 0.78777E-12 0.79511E-11 0.10417E-10 0.62281E-11 0.24943E-11 0.45059E-11
 0.63007E-11 0.49482E-11 0.10459E-11 0.53200E-11 0.53853E-11 0.43502E-11 0.38331E-11 0.65250E-11 0.10341E-10 0.66709E-11
 0.37070E-12 0.71440E-11 0.48456E-12 0.40571E-11 0.55354E-12 0.50726E-11 0.64358E-11 0.75524E-11 0.60949E-11 0.81975E-11
 0.39263E-11 0.55837E-11 0.10593E-12 0.78851E-11 0.80789E-13 0.33206E-11 0.47816E-12 0.60720E-11 0.10341E-12 0.52012E-11
 0.53031E-12 0.50985E-11 0.19769E-12 0.77887E-11 0.51237E-13 0.10270E-14 0.26368E-15 0.62450E-15 0.98949E-14 0.35660E-11
 0.47112E-11 0.82991E-11 0.65992E-11 0.87273E-11 0.98140E-11 0.31748E-11 0.16501E-13 0.68001E-15 0.44409E-15 0.11102E-14
 0.43854E-13 0.79574E-11 0.13135E-10 0.59424E-11 0.40913E-11 0.45408E-11 0.45261E-11 0.62355E-11 0.12072E-11 0.41608E-11
 0.41021E-11 0.58022E-11 0.41593E-11 0.65361E-11 0.14061E-10 0.72173E-11 0.93965E-12 0.80808E-11 0.11053E-10 0.49129E-11
 0.29501E-07 0.20768E-07 0.14214E-09 0.14892E-07 0.56407E-11 0.31128E-08 0.47055E-09 0.19541E-06 0.15488E-08 0.43740E-08
 0.84548E-11 0.11243E-07 0.33872E-10 0.11003E-07 0.16026E-07 0.30524E-07 0.38544E-07 0.86175E-08 0.43371E-10 0.87053E-08
 0.17074E-11 0.80155E-09 0.30328E-12 0.18106E-08 0.50725E-11 0.96679E-08 0.14547E-07 0.35391E-07 0.73680E-07 0.44681E-08
 0.23269E-11 0.15188E-08 0.26739E-12 0.45329E-09 0.85107E-13 0.80380E-09 0.29226E-11 0.21308E-07 0.49840E-12 0.68038E-09
 0.32257E-12 0.11892E-08 0.51941E-12 0.37254E-08 0.49246E-11 0.32356E-12 0.75773E-14 0.12240E-13 0.39788E-13 0.28422E-10
 0.29294E-11 0.29899E-07 0.77264E-07 0.86793E-07 0.49095E-07 0.60144E-06 0.34686E-11 0.11102E-12 0.91038E-14 0.14017E-13
 0.17955E-12 0.14314E-09 0.36299E-10 0.36399E-06 0.42127E-04 0.71661E-07 0.60310E-07 0.28792E-04 0.41697E-10 0.28075E-08
 0.58932E-11 0.31654E-07 0.13271E-08 0.21305E-07 0.22446E-09 0.13587E-07 0.83919E-11 0.33500E-08 0.39406E-09 0.16684E-06
 0.57268E-06 0.40725E-07 0.19998E-09 0.97967E-08 0.62277E-11 0.39282E-08 0.20564E-09 0.45706E-05 0.12417E-08 0.57892E-08
 0.75578E-11 0.77011E-08 0.32181E-10 0.18145E-07 0.76011E-07 0.69651E-07 0.19317E-07 0.12442E-07 0.46271E-10 0.62919E-08
 0.17757E-11 0.89653E-09 0.30263E-12 0.15381E-08 0.64357E-11 0.14547E-07 0.11734E-06 0.68422E-07 0.84510E-08 0.55472E-08
 0.21234E-11 0.13223E-08 0.25400E-12 0.48781E-09 0.82637E-13 0.71947E-09 0.32661E-11 0.13541E-07 0.54278E-12 0.74477E-09
 0.43562E-12 0.10381E-08 0.55767E-12 0.50307E-08 0.62885E-11 0.16786E-08 0.10805E-12 0.15471E-11 0.20339E-12 0.73618E-06
 0.30338E-11 0.16803E-07 0.93577E-07 0.23623E-06 0.69488E-06 0.13226E-06 0.87270E-11 0.98879E-07 0.25092E-12 0.15896E-11
 0.12868E-11 0.28145E-04 0.43142E-10 0.82209E-07 0.36957E-06 0.35658E-06 0.17497E-05 0.28980E-06 0.41589E-10 0.34772E-08
 0.60450E-11 0.17248E-07 0.12496E-08 0.36617E-07 0.25658E-09 0.90722E-08 0.64570E-11 0.39942E-08 0.28413E-09 0.17352E-05
 0.42483E-06 0.25633E-06 0.26361E-09 0.58628E-08 0.82100E-11 0.57664E-08 0.30546E-09 0.16756E-06 0.17362E-08 0.92631E-08
 0.78146E-11 0.50039E-08 0.36886E-10 0.42854E-07 0.85955E-07 0.76359E-06 0.15396E-05 0.25133E-07 0.37814E-10 0.41535E-08
 0.15748E-11 0.10635E-08 0.32410E-12 0.12477E-08 0.75523E-11 0.35391E-07 0.68422E-07 0.16427E-05 0.36093E-06 0.91870E-08
 0.20430E-11 0.10952E-08 0.16885E-12 0.55718E-09 0.97154E-13 0.62885E-09 0.27972E-11 0.76114E-08 0.49742E-12 0.87391E-09
 0.42320E-12 0.87987E-09 0.49292E-12 0.79954E-08 0.80042E-11 0.57429E-09 0.15361E-12 0.66021E-10 0.23249E-12 0.19932E-09
 0.27469E-11 0.10684E-07 0.15795E-07 0.97660E-06 0.20939E-03 0.29157E-07 0.98766E-11 0.99330E-09 0.36533E-12 0.31240E-10
 0.15641E-11 0.71376E-09 0.45846E-10 0.30582E-07 0.70090E-07 0.11075E-05 0.27905E-05 0.41622E-07 0.53150E-10 0.50513E-08
 0.11368E-10 0.92776E-08 0.92914E-09 0.20634E-06 0.25499E-09 0.56940E-08 0.63441E-11 0.61438E-08 0.36474E-09 0.19099E-06
 0.44275E-08 0.66780E-06 0.58142E-09 0.48265E-08 0.61323E-11 0.79602E-08 0.29718E-09 0.29415E-07 0.21100E-09 0.40417E-07
 0.55535E-11 0.25798E-08 0.19512E-10 0.12920E-05 0.68798E-08 0.61185E-07 0.16861E-08 0.48542E-06 0.20557E-10 0.22421E-08
 0.10105E-11 0.13281E-08 0.36009E-12 0.10753E-08 0.60950E-11 0.73680E-07 0.84510E-08 0.36093E-06 0.80394E-09 0.20478E-07
 0.20296E-11 0.84443E-09 0.13587E-12 0.66024E-09 0.14241E-12 0.53264E-09 0.24806E-11 0.43408E-08 0.50664E-12 0.12001E-08
 0.41322E-12 0.71814E-09 0.48697E-12 0.15501E-07 0.36483E-11 0.94683E-09 0.11811E-12 0.27771E-12 0.15973E-13 0.13495E-12
 0.13305E-11 0.18586E-08 0.21497E-08 0.13187E-06 0.21356E-07 0.19828E-07 0.58417E-11 0.39970E-08 0.31265E-12 0.12935E-12
 0.23495E-13 0.29572E-12 0.97311E-11 0.55439E-08 0.39212E-08 0.54394E-07 0.17854E-07 0.15387E-07 0.22214E-10 0.10764E-07
 0.13904E-10 0.54761E-08 0.23867E-09 0.68298E-06 0.57316E-09 0.39579E-08 0.30072E-11 0.13738E-07 0.20945E-09 0.33313E-07
 0.86406E-08 0.73042E-08 0.39677E-09 0.83224E-07 0.87007E-11 0.19460E-08 0.56379E-09 0.18917E-07 0.33773E-08 0.24881E-08
 0.78753E-11 0.50264E-07 0.27117E-10 0.47890E-08 0.58167E-08 0.89300E-08 0.92651E-08 0.40281E-08 0.18376E-10 0.30374E-07
 0.16107E-11 0.61815E-09 0.45797E-12 0.28047E-08 0.81975E-11 0.44681E-08 0.55472E-08 0.91870E-08 0.20478E-07 0.24708E-08
 0.15065E-11 0.23417E-08 0.19774E-12 0.37107E-09 0.16520E-12 0.10551E-08 0.63836E-11 0.27441E-06 0.53119E-12 0.53267E-09
 0.37076E-12 0.17280E-08 0.54174E-12 0.22560E-08 0.63350E-11 0.36400E-09 0.93064E-13 0.21497E-13 0.11380E-14 0.70777E-15
 0.88679E-14 0.26317E-11 0.11582E-07 0.11100E-07 0.11165E-07 0.58554E-07 0.10411E-10 0.45347E-09 0.21731E-12 0.98394E-14
 0.79103E-15 0.11657E-14 0.20595E-13 0.65731E-11 0.94292E-07 0.12675E-07 0.12750E-07 0.42204E-07 0.48745E-10 0.17879E-08
 0.13940E-10 0.14754E-05 0.18055E-08 0.72884E-08 0.63579E-09 0.65143E-07 0.82629E-11 0.19900E-08 0.22889E-09 0.18312E-07
 0.18150E-11 0.14731E-11 0.81269E-12 0.19859E-11 0.32253E-11 0.24036E-11 0.12784E-11 0.23926E-11 0.39015E-11 0.21777E-11
 0.48298E-12 0.17264E-11 0.30780E-11 0.15923E-11 0.19616E-11 0.18695E-11 0.23407E-11 0.15914E-11 0.54173E-12 0.17344E-11
 0.19985E-11 0.23215E-11 0.10029E-12 0.21960E-11 0.39263E-11 0.23269E-11 0.21235E-11 0.20430E-11 0.20295E-11 0.15066E-11
 0.18842E-12 0.15969E-11 0.36095E-12 0.28410E-11 0.44714E-13 0.30783E-11 0.67608E-11 0.32589E-11 0.87250E-12 0.21166E-11
 0.80533E-13 0.15422E-11 0.98219E-12 0.25878E-11 0.25923E-11 0.24692E-11 0.34993E-13 0.15848E-13 0.55511E-15 0.12490E-15
 0.29143E-15 0.87569E-14 0.13941E-11 0.26321E-11 0.32573E-11 0.26847E-11 0.46394E-11 0.28703E-11 0.82614E-13 0.86042E-14
 0.18041E-15 0.13878E-16 0.61062E-15 0.15918E-13 0.17313E-11 0.21529E-11 0.19063E-11 0.24876E-11 0.43145E-11 0.17064E-11
 0.41093E-12 0.18651E-11 0.31680E-11 0.34950E-11 0.22624E-11 0.33222E-11 0.44403E-11 0.25674E-11 0.87465E-12 0.17235E-11
 0.11096E-08 0.11998E-08 0.76679E-10 0.51892E-09 0.55248E-11 0.31281E-08 0.11387E-09 0.88573E-09 0.34287E-09 0.22722E-08
 0.97360E-11 0.48393E-09 0.31485E-10 0.14415E-08 0.13067E-08 0.10993E-08 0.11236E-08 0.16179E-08 0.19327E-10 0.46269E-09
 0.16188E-11 0.28053E-05 0.32530E-12 0.28263E-09 0.55837E-11 0.15188E-08 0.13223E-08 0.10952E-08 0.84443E-09 0.23417E-08
 0.15969E-11 0.26558E-09 0.17953E-12 0.79585E-08 0.13691E-12 0.19614E-09 0.68518E-11 0.54772E-09 0.68655E-12 0.16717E-06
 0.38969E-12 0.24330E-09 0.39860E-12 0.18256E-09 0.31191E-11 0.18205E-08 0.11489E-12 0.44403E-12 0.12074E-14 0.97145E-16
 0.23592E-15 0.55511E-15 0.12858E-12 0.13755E-07 0.23338E-09 0.74293E-10 0.30845E-11 0.10167E-08 0.35265E-12 0.13844E-12
 0.73552E-15 0.12490E-15 0.11102E-15 0.13878E-14 0.38862E-12 0.16733E-08 0.46623E-09 0.34286E-09 0.12094E-10 0.22764E-06
 0.86923E-11 0.58514E-09 0.28497E-09 0.11857E-08 0.13426E-09 0.49988E-09 0.95114E-11 0.29307E-08 0.11053E-09 0.90148E-09
 0.26279E-12 0.18584E-12 0.28934E-12 0.19496E-12 0.58372E-13 0.16933E-12 0.35005E-12 0.26506E-12 0.21990E-12 0.30534E-12
 0.63674E-12 0.31631E-12 0.16886E-12 0.21409E-12 0.23561E-12 0.23411E-12 0.16764E-12 0.23444E-12 0.36635E-12 0.20852E-12
 0.77376E-13 0.33278E-12 0.41447E-12 0.29446E-12 0.10594E-12 0.26729E-12 0.25411E-12 0.16889E-12 0.13587E-12 0.19764E-12
 0.36096E-12 0.17945E-12 0.29991E-13 0.26697E-12 0.17869E-12 0.31450E-12 0.16000E-12 0.49406E-12 0.70333E-13 0.28400E-12
 0.23825E-12 0.20625E-12 0.39455E-13 0.40995E-13 0.13919E-13 0.48989E-13 0.11553E-12 0.28419E-12 0.15848E-13 0.12351E-14
 0.68001E-15 0.11102E-14 0.15987E-13 0.23281E-12 0.20206E-12 0.39690E-13 0.96867E-14 0.40329E-13 0.22361E-12 0.22757E-12
 0.10242E-13 0.99920E-15 0.48572E-15 0.12212E-14 0.43743E-13 0.29698E-12 0.20529E-12 0.47670E-13 0.16778E-13 0.40842E-13
 0.35648E-12 0.21178E-12 0.15223E-12 0.27137E-12 0.61495E-12 0.49175E-12 0.17099E-12 0.33461E-12 0.45623E-12 0.25509E-12
 0.53817E-09 0.52571E-09 0.11465E-08 0.12309E-08 0.10017E-10 0.33431E-09 0.61866E-08 0.65405E-09 0.40197E-08 0.37098E-09
 0.11059E-10 0.13357E-08 0.73301E-10 0.46562E-09 0.49016E-09 0.55114E-09 0.56158E-09 0.43752E-09 0.52255E-10 0.14817E-08
 0.21795E-11 0.19251E-09 0.36993E-12 0.57294E-08 0.78850E-11 0.45329E-09 0.48781E-09 0.55718E-09 0.66024E-09 0.37107E-09
 0.28410E-11 0.79585E-08 0.26689E-12 0.14251E-09 0.12556E-12 0.46610E-06 0.63405E-11 0.11103E-08 0.10529E-11 0.17477E-09
 0.58788E-12 0.51375E-08 0.25871E-12 0.78826E-14 0.54123E-15 0.62450E-15 0.67862E-14 0.20306E-11 0.30873E-12 0.36908E-12
 0.16140E-13 0.21039E-13 0.30180E-12 0.23537E-10 0.19132E-11 0.12074E-13 0.48572E-15 0.65226E-15 0.91455E-14 0.16629E-11
 0.17222E-11 0.27371E-12 0.20733E-13 0.18555E-13 0.42524E-12 0.78233E-10 0.22553E-11 0.11505E-13 0.76328E-15 0.49960E-15
 0.73830E-14 0.27068E-11 0.25285E-07 0.48485E-09 0.50281E-08 0.12534E-08 0.14056E-10 0.34016E-09 0.27800E-08 0.64916E-09
 0.13452E-12 0.12250E-12 0.89690E-13 0.13810E-12 0.20570E-12 0.16618E-12 0.96256E-13 0.96860E-13 0.98569E-13 0.85029E-13
 0.24267E-13 0.71224E-13 0.12796E-12 0.10075E-12 0.12981E-12 0.89025E-13 0.72414E-13 0.69122E-13 0.41356E-13 0.88981E-13
 0.23362E-12 0.10149E-12 0.17213E-13 0.70145E-13 0.80777E-13 0.85088E-13 0.82644E-13 0.97083E-13 0.14237E-12 0.16521E-12
 0.44770E-13 0.13689E-12 0.17853E-12 0.12567E-12 0.14620E-13 0.12489E-12 0.13432E-12 0.13154E-12 0.20148E-12 0.15021E-12
 0.21538E-13 0.12458E-12 0.93300E-13 0.46352E-14 0.20817E-15 0.97145E-16 0.20817E-15 0.68417E-14 0.11616E-12 0.11968E-12
 0.34722E-13 0.92260E-13 0.11897E-12 0.15384E-12 0.10893E-12 0.76189E-14 0.22204E-15 0.12490E-15 0.34694E-15 0.78132E-14
 0.18333E-12 0.15538E-12 0.67099E-13 0.91989E-13 0.98491E-13 0.11686E-12 0.79894E-13 0.66336E-14 0.13878E-15 -.55511E-16
 0.29143E-15 0.46491E-14 0.68903E-13 0.12773E-12 0.76286E-13 0.14526E-12 0.20088E-12 0.13371E-12 0.56899E-13 0.12910E-12
 0.65275E-09 0.66144E-09 0.84738E-10 0.34308E-09 0.89413E-11 0.12795E-08 0.14917E-09 0.53191E-09 0.22064E-09 0.10750E-08
 0.47274E-11 0.33111E-09 0.23333E-10 0.77028E-09 0.71490E-09 0.62428E-09 0.62335E-09 0.83004E-09 0.12902E-10 0.31457E-09
 0.18916E-11 0.94580E-08 0.25164E-12 0.20901E-09 0.33206E-11 0.80380E-09 0.71947E-09 0.62885E-09 0.53264E-09 0.10551E-08
 0.30782E-11 0.19614E-09 0.31455E-12 0.46610E-06 0.12492E-12 0.15122E-09 0.35189E-11 0.37261E-09 0.44266E-12 0.19109E-10
 0.15596E-12 0.67243E-12 0.11546E-12 0.20650E-13 0.37470E-15 -.27756E-16 0.69389E-16 0.74940E-15 0.47171E-13 0.65219E-07
 0.20045E-11 0.42375E-09 0.33726E-09 0.62195E-09 0.28337E-09 0.35999E-12 0.10131E-14 0.19429E-15 0.31919E-15 0.11102E-14
 0.17358E-12 0.20189E-07 0.28222E-10 0.53448E-09 0.44597E-09 0.57935E-09 0.31708E-09 0.16745E-12 0.72164E-15 0.97145E-16
 0.97145E-16 0.37470E-15 0.20178E-13 0.49116E-12 0.51778E-12 0.88579E-12 0.28248E-11 0.31961E-08 0.76031E-10 0.53477E-09
 0.10226E-10 0.43010E-11 0.78352E-11 0.47599E-11 0.11919E-11 0.87427E-11 0.18495E-10 0.61758E-11 0.18788E-11 0.28572E-11
 0.44135E-11 0.27245E-11 0.10323E-11 0.29701E-11 0.49188E-11 0.42267E-11 0.39245E-11 0.34924E-11 0.69977E-11 0.32231E-11
 0.28735E-12 0.47628E-11 0.53438E-12 0.26843E-11 0.47816E-12 0.29227E-11 0.32662E-11 0.27973E-11 0.24805E-11 0.63837E-11
 0.67610E-11 0.68519E-11 0.15988E-12 0.63405E-11 0.13442E-12 0.35188E-11 0.11850E-11 0.53448E-11 0.13836E-12 0.16845E-12
 0.43576E-14 0.16376E-14 0.37192E-14 0.18860E-13 0.34417E-14 0.36082E-15 0.30531E-15 0.63838E-15 0.14183E-13 0.34394E-11
 0.27880E-11 0.48560E-11 0.43858E-11 0.64362E-11 0.77082E-11 0.40814E-11 0.52028E-13 0.19706E-14 0.68001E-15 0.17486E-14
 0.42244E-13 0.43947E-11 0.13292E-10 0.63318E-11 0.48274E-11 0.50291E-11 0.49667E-11 0.29929E-11 0.29754E-13 0.56899E-15
 0.16653E-15 0.34694E-15 0.36915E-14 0.18680E-13 0.48433E-14 0.15821E-14 0.43854E-14 0.16422E-12 0.71176E-11 0.53497E-11
 0.79727E-08 0.10899E-07 0.11388E-09 0.16171E-08 0.96763E-11 0.16764E-05 0.28176E-09 0.46855E-08 0.68050E-09 0.29779E-06
 0.10265E-10 0.14357E-08 0.31367E-10 0.18391E-07 0.12261E-07 0.78374E-08 0.68698E-08 0.43922E-09 0.40317E-11 0.16065E-10
 0.11508E-11 0.27042E-08 0.27248E-12 0.61122E-09 0.60719E-11 0.21308E-07 0.13541E-07 0.76114E-08 0.43408E-08 0.27441E-06
 0.32590E-11 0.54772E-09 0.49406E-12 0.11103E-08 0.13144E-12 0.37261E-09 0.53447E-11 0.18576E-08 0.49880E-12 0.19840E-12
 0.11796E-14 0.13878E-15 0.15266E-15 0.83267E-15 0.18832E-13 0.20386E-13 0.46491E-14 0.81324E-14 0.40357E-13 0.80012E-10
 0.25480E-11 0.19520E-08 0.21091E-08 0.56209E-08 0.64912E-08 0.33075E-08 0.74619E-11 0.14559E-11 0.36929E-13 0.79908E-13
 0.42902E-12 0.10591E-08 0.29482E-10 0.29440E-08 0.37469E-08 0.56063E-08 0.60427E-08 0.37699E-08 0.13700E-10 0.14630E-12
 0.74385E-14 0.75773E-14 0.20359E-13 0.21372E-13 0.70777E-15 0.11102E-15 0.97145E-16 0.14294E-14 0.18720E-12 0.11006E-06
 0.55032E-12 0.51353E-12 0.72170E-12 0.46300E-12 0.21270E-12 0.98910E-12 0.13771E-11 0.73212E-12 0.39707E-12 0.53391E-12
 0.10695E-11 0.48811E-12 0.26300E-12 0.50582E-12 0.35685E-12 0.36950E-12 0.38777E-12 0.38719E-12 0.13831E-12 0.47393E-13
 0.36082E-13 0.39740E-12 0.31860E-12 0.35575E-12 0.10331E-12 0.49841E-12 0.54271E-12 0.49725E-12 0.50648E-12 0.53110E-12
 0.87246E-12 0.68642E-12 0.70305E-13 0.10528E-11 0.20141E-12 0.44252E-12 0.13826E-12 0.49879E-12 0.63199E-13 0.21529E-12
 0.26507E-14 0.97145E-16 0.55511E-16 0.16653E-15 0.36637E-14 0.12326E-12 0.92051E-13 0.23886E-12 0.39233E-13 0.43587E-12
 0.93812E-12 0.53779E-12 0.48341E-12 0.49767E-12 0.54833E-12 0.52054E-12 0.19254E-12 0.55350E-12 0.31207E-12 0.23241E-12
 0.95701E-13 0.54373E-12 0.10946E-11 0.52240E-12 0.49590E-12 0.49836E-12 0.58630E-12 0.54105E-12 0.28540E-12 0.42838E-12
 0.70997E-12 0.24840E-12 0.19451E-12 0.11940E-12 0.43576E-14 0.12490E-15  0.0000     0.83267E-16 0.26784E-14 0.20811E-12
 0.62566E-10 0.18412E-11 0.19235E-12 0.26133E-12 0.36584E-11 0.35937E-09 0.47001E-08 0.10964E-08 0.82652E-08 0.53954E-09
 0.16476E-10 0.29137E-08 0.79245E-10 0.71358E-09 0.75991E-09 0.87646E-09 0.87945E-09 0.83607E-10 0.39421E-12 0.22732E-13
 0.17653E-13 0.44699E-12 0.23449E-12 0.46719E-07 0.52011E-11 0.68038E-09 0.74477E-09 0.87391E-09 0.12001E-08 0.53267E-09
 0.21165E-11 0.16717E-06 0.28384E-12 0.17477E-09 0.15035E-12 0.19109E-10 0.16838E-12 0.19838E-12 0.21533E-12 0.19550E-10
 0.51570E-13 0.92981E-15 0.55511E-16 0.16653E-15 0.16653E-14 0.53521E-12 0.13042E-12 0.82122E-07 0.22024E-12 0.24566E-09
 0.18716E-11 0.19959E-08 0.18471E-08 0.98282E-09 0.94154E-09 0.13360E-08 0.79475E-11 0.10573E-09 0.12888E-12 0.65642E-13
 0.46615E-13 0.95507E-12 0.29212E-10 0.14118E-08 0.12393E-08 0.97557E-09 0.95789E-09 0.12756E-08 0.73012E-10 0.44860E-09
 0.12780E-10 0.14662E-08 0.16599E-06 0.27428E-09 0.57165E-12 0.17347E-14 0.13878E-15 0.11102E-15 0.10408E-14 0.11008E-12
 0.17815E-12 0.50571E-13 0.23592E-14 0.12212E-14 0.44686E-14 0.16268E-12 0.27538E-12 0.55021E-12 0.39402E-12 0.41450E-12
 0.12867E-12 0.36341E-12 0.58940E-12 0.43128E-12 0.42468E-12 0.31742E-12 0.32124E-12 0.30388E-12 0.91080E-13 0.29116E-13
 0.84932E-14 0.29587E-13 0.22787E-13 0.29222E-12 0.53025E-12 0.32265E-12 0.43560E-12 0.42336E-12 0.41310E-12 0.37078E-12
 0.80394E-13 0.38983E-12 0.23810E-12 0.58784E-12 0.21622E-13 0.15585E-12 0.44548E-14 0.12768E-14 0.26229E-14 0.51611E-13
 0.26923E-13 0.50224E-13 0.25396E-14 0.12768E-14 0.43021E-14 0.16681E-12 0.21580E-13 0.51921E-12 0.24161E-12 0.42596E-12
 0.80255E-13 0.36567E-12 0.41950E-12 0.42864E-12 0.44214E-12 0.31649E-12 0.51692E-12 0.31098E-12 0.22773E-13 0.29102E-13
 0.83822E-14 0.29476E-13 0.90844E-13 0.29971E-12 0.32258E-12 0.31874E-12 0.42483E-12 0.42081E-12 0.57981E-12 0.37297E-12
 0.12684E-12 0.39936E-12 0.39266E-12 0.55268E-12 0.27724E-12 0.15915E-12 0.44686E-14 0.13461E-14 0.24425E-14 0.50293E-13
 0.26579E-10 0.11485E-12 0.95757E-15 0.69389E-16 0.11102E-15 0.16237E-14 0.52568E-12 0.73253E-08 0.24742E-09 0.23813E-08
 0.84313E-11 0.42695E-09 0.26271E-10 0.11277E-08 0.10400E-08 0.89629E-09 0.85383E-09 0.12515E-08 0.15648E-10 0.11688E-11
 0.45228E-13 0.65753E-13 0.12382E-12 0.14087E-08 0.50986E-11 0.11892E-08 0.10381E-08 0.87987E-09 0.71814E-09 0.17280E-08
 0.15421E-11 0.24330E-09 0.20603E-12 0.51375E-08 0.12462E-12 0.67221E-12 0.14433E-14 0.30531E-15 0.20817E-15 0.92981E-15
 0.50029E-13 0.11960E-09 0.20085E-12 0.20647E-12 0.16349E-12 0.17152E-10 0.14316E-12 0.17072E-09 0.25992E-12 0.52271E-07
 0.18113E-11 0.49464E-09 0.48750E-09 0.80262E-09 0.84180E-09 0.62376E-09 0.42437E-11 0.25903E-07 0.21841E-12 0.53509E-12
 0.17153E-13 0.22995E-13 0.36418E-12 0.11486E-08 0.66893E-09 0.79193E-09 0.80299E-09 0.64017E-09 0.33718E-10 0.23565E-08
 0.10317E-10 0.49228E-09 0.24533E-09 0.94883E-09 0.12842E-09 0.58986E-09 0.28609E-11 0.27277E-12 0.18266E-12 0.22593E-11
 0.55279E-12 0.20664E-12 0.26368E-14  0.0000     0.69389E-16 0.27756E-16 0.43299E-14 0.11843E-12 0.19504E-12 0.24837E-12
 0.72493E-12 0.40473E-12 0.29183E-12 0.53956E-12 0.59533E-12 0.49153E-12 0.50190E-12 0.51886E-12 0.11365E-11 0.50812E-12
 0.95923E-13 0.24364E-12 0.31665E-12 0.50071E-12 0.19769E-12 0.51937E-12 0.55763E-12 0.49307E-12 0.48686E-12 0.54175E-12
 0.98214E-12 0.39839E-12 0.39371E-13 0.25865E-12 0.93342E-13 0.11542E-12 0.35250E-14 0.27756E-15 0.18041E-15 0.16653E-15
 0.26507E-14 0.20095E-12 0.64615E-13 0.50913E-12 0.13621E-12 0.48905E-12 0.20456E-12 0.86720E-12 0.71429E-13 0.75356E-12
 0.86708E-12 0.50859E-12 0.52665E-12 0.48745E-12 0.56091E-12 0.48797E-12 0.10362E-12 0.37602E-12 0.32456E-12 0.36446E-12
 0.36415E-13 0.47587E-13 0.13942E-12 0.37439E-12 0.39323E-12 0.36206E-12 0.36384E-12 0.48162E-12 0.26250E-12 0.49561E-12
 0.10920E-11 0.50667E-12 0.40506E-12 0.70707E-12 0.14499E-11 0.91563E-12 0.21179E-12 0.46535E-12 0.72583E-12 0.49226E-12
 0.76966E-08 0.11055E-08 0.18992E-12 0.13045E-14 0.12490E-15 0.13878E-16 0.62450E-15 0.21108E-13 0.20317E-13 0.75218E-14
 0.75218E-14 0.14694E-12 0.15617E-10 0.38755E-08 0.51596E-08 0.77551E-08 0.71751E-08 0.35338E-08 0.36292E-10 0.19633E-08
 0.45278E-12 0.76203E-13 0.37234E-13 0.15822E-11 0.77887E-11 0.37254E-08 0.50307E-08 0.79954E-08 0.15501E-07 0.22560E-08
 0.25879E-11 0.18256E-09 0.41037E-13 0.80908E-14 0.47601E-14 0.20761E-13 0.18832E-13 0.63838E-15 0.13878E-15 0.11102E-15
 0.12351E-14 0.20646E-12 0.50912E-12 0.20059E-08 0.69056E-11 0.38404E-09 0.13384E-12 0.97429E-09 0.50357E-12 0.60713E-09
 0.38014E-11 0.23099E-03 0.14162E-05 0.10971E-07 0.92000E-08 0.41518E-07 0.73799E-11 0.66268E-09 0.28168E-12 0.26631E-08
 0.11616E-11 0.10879E-10 0.45820E-11 0.29732E-09 0.39347E-07 0.11024E-07 0.10245E-07 0.29662E-07 0.45612E-10 0.16507E-08
 0.12250E-10 0.31704E-04 0.19011E-08 0.60469E-08 0.51061E-09 0.10965E-06 0.10937E-10 0.17859E-08 0.24199E-09 0.12652E-07
 0.83872E-11 0.68633E-11 0.61397E-11 0.16652E-12 0.44409E-14 0.15682E-14 0.48156E-14 0.18874E-13 0.35805E-14 0.38858E-15
 0.23592E-15 0.51348E-15 0.29435E-13 0.36035E-11 0.42089E-11 0.60834E-11 0.41264E-11 0.81249E-11 0.10614E-10 0.45448E-11
 0.41439E-13 0.18874E-14 0.73552E-15 0.18180E-14 0.51181E-13 0.49246E-11 0.62884E-11 0.80042E-11 0.36483E-11 0.63350E-11
 0.25924E-11 0.31190E-11 0.13919E-13 0.61062E-15 0.16653E-15 0.24980E-15 0.32058E-14 0.19207E-13 0.37331E-14 0.18041E-14
 0.44409E-14 0.16354E-12 0.13620E-12 0.69057E-11 0.10048E-11 0.59608E-11 0.13133E-12 0.49552E-11 0.15618E-12 0.12330E-10
 0.53011E-11 0.71312E-11 0.22432E-11 0.31402E-11 0.28841E-11 0.31940E-11 0.44109E-12 0.37168E-11 0.50933E-12 0.42994E-11
 0.27919E-12 0.41709E-11 0.56810E-11 0.38409E-11 0.34942E-11 0.48386E-11 0.42230E-11 0.33001E-11 0.94984E-12 0.34613E-11
 0.38203E-11 0.30713E-11 0.17467E-11 0.73582E-11 0.14733E-10 0.93024E-11 0.10945E-11 0.65302E-11 0.61296E-11 0.47147E-11
 0.59164E-09 0.59129E-09 0.53398E-09 0.74649E-09 0.37284E-11 0.73148E-12 0.58900E-12 0.44295E-12 0.20622E-13 0.36082E-15
 0.23592E-15 0.69389E-16 0.81879E-15 0.15579E-12 0.12659E-08 0.61065E-09 0.69512E-09 0.41141E-09 0.77930E-10 0.56394E-09
 0.18729E-12 0.11519E-14 0.12490E-15 0.69389E-16 0.10408E-14 0.32373E-12 0.16786E-08 0.57429E-09 0.94683E-09 0.36400E-09
 0.24693E-11 0.18205E-08 0.48947E-13 0.77716E-15 0.11102E-15 0.13878E-16 0.29143E-15 0.20428E-13 0.12323E-12 0.53535E-12
 0.16676E-12 0.17152E-10 0.48916E-12 0.38404E-09 0.59607E-11 0.16098E-09 0.13339E-12 0.93254E-07 0.34225E-12 0.20874E-09
 0.43240E-11 0.12433E-08 0.11400E-08 0.67692E-09 0.65587E-09 0.87601E-09 0.49361E-11 0.21995E-09 0.27196E-12 0.14131E-07
 0.22711E-11 0.33531E-09 0.25808E-10 0.92549E-09 0.82718E-09 0.68889E-09 0.66918E-09 0.84279E-09 0.68655E-10 0.35125E-09
 0.70119E-11 0.12049E-08 0.42939E-07 0.58317E-09 0.76296E-08 0.15312E-08 0.15777E-10 0.37208E-09 0.24957E-08 0.73491E-09
 0.13362E-12 0.12824E-12 0.56691E-13 0.13167E-12 0.20053E-12 0.14803E-12 0.76009E-13 0.12791E-12 0.69014E-13 0.46074E-14
 0.11102E-15 0.55511E-16 0.19429E-15 0.68279E-14 0.79992E-13 0.11748E-12 0.98442E-13 0.93148E-13 0.67196E-13 0.15271E-12
 0.18295E-12 0.76605E-14 0.34694E-15 0.18041E-15 0.33307E-15 0.77716E-14 0.10784E-12 0.15374E-12 0.11822E-12 0.93058E-13
 0.34986E-13 0.11480E-12 0.11542E-12 0.68834E-14 0.12490E-15  0.0000     0.15266E-15 0.47184E-14 0.92107E-13 0.13053E-12
 0.21649E-13 0.14311E-12 0.20454E-12 0.13389E-12 0.13118E-12 0.13336E-12 0.14606E-13 0.11864E-12 0.17935E-12 0.14306E-12
 0.44444E-13 0.16283E-12 0.14428E-12 0.97089E-13 0.82792E-13 0.84361E-13 0.80480E-13 0.73095E-13 0.17249E-13 0.98619E-13
 0.23642E-12 0.89959E-13 0.40995E-13 0.68782E-13 0.72388E-13 0.89796E-13 0.12985E-12 0.99426E-13 0.12704E-12 0.71544E-13
 0.24196E-13 0.84432E-13 0.99129E-13 0.97384E-13 0.95889E-13 0.16170E-12 0.20578E-12 0.14090E-12 0.89366E-13 0.12171E-12
 0.57623E-09 0.58720E-09 0.82049E-10 0.31492E-09 0.78935E-11 0.11107E-08 0.12586E-09 0.51410E-09 0.19349E-09 0.33824E-11
 0.73552E-14 0.56899E-15 0.79103E-15 0.11768E-13 0.17939E-11 0.10961E-08 0.38430E-12 0.18943E-13 0.20164E-13 0.31020E-12
 0.14564E-11 0.17681E-11 0.89373E-14 0.66613E-15 0.69389E-15 0.12365E-13 0.15469E-11 0.66021E-10 0.27758E-12 0.21469E-13
 0.15862E-13 0.44392E-12 0.28418E-12 0.20306E-11 0.67862E-14 0.74940E-15 0.55511E-15 0.81601E-14 0.23881E-12 0.82122E-07
 0.51950E-12 0.17072E-09 0.86720E-12 0.97429E-09 0.49552E-11 0.93254E-07 0.11879E-12 0.13565E-09 0.24421E-12 0.58697E-08
 0.22399E-11 0.34518E-09 0.36934E-09 0.51170E-09 0.53389E-09 0.41915E-09 0.53987E-11 0.44081E-08 0.33663E-12 0.18207E-09
 0.16710E-11 0.12833E-08 0.21192E-10 0.40816E-09 0.43235E-09 0.51266E-09 0.52035E-09 0.43304E-09 0.25908E-10 0.11730E-08
 0.71009E-11 0.34748E-09 0.17138E-09 0.59484E-09 0.88557E-10 0.31123E-09 0.63456E-11 0.10719E-08 0.84748E-10 0.48316E-09
 0.26494E-12 0.25478E-12 0.46683E-12 0.32033E-12 0.17340E-12 0.50504E-12 0.60682E-12 0.27177E-12 0.15164E-12 0.21230E-12
 0.35973E-12 0.40370E-13 0.16889E-13 0.47906E-13 0.20757E-12 0.29333E-12 0.43784E-13 0.12351E-14 0.56899E-15 0.10131E-14
 0.10131E-13 0.23807E-12 0.22464E-12 0.39455E-13 0.99087E-14 0.39760E-13 0.20334E-12 0.23234E-12 0.15835E-13 0.10131E-14
 0.48572E-15 0.10408E-14 0.15765E-13 0.30879E-12 0.11610E-12 0.47087E-13 0.14183E-13 0.40398E-13 0.39316E-13 0.22007E-12
 0.24156E-12 0.25993E-12 0.71443E-13 0.50349E-12 0.15615E-12 0.34214E-12 0.17934E-12 0.24417E-12 0.30278E-13 0.18965E-12
 0.36043E-12 0.19423E-12 0.13731E-12 0.16666E-12 0.25697E-12 0.26244E-12 0.10517E-12 0.30963E-12 0.41907E-12 0.30772E-12
 0.77966E-13 0.21373E-12 0.36991E-12 0.23109E-12 0.16975E-12 0.22986E-12 0.23754E-12 0.20984E-12 0.17001E-12 0.32377E-12
 0.64121E-12 0.29720E-12 0.22213E-12 0.26388E-12 0.35408E-12 0.16711E-12 0.58502E-13 0.19686E-12 0.28734E-12 0.18289E-12
 0.10594E-08 0.10054E-08 0.55077E-09 0.37584E-08 0.14606E-10 0.55681E-09 0.32379E-08 0.13921E-08 0.22584E-07 0.62612E-09
 0.12250E-10 0.10958E-08 0.18019E-10 0.64891E-10 0.30052E-08 0.69079E-09 0.42268E-12 0.14155E-14 0.55511E-16 0.13878E-15
 0.74940E-15 0.12669E-12 0.38011E-12 0.79880E-09 0.35662E-11 0.28422E-10 0.73618E-06 0.19932E-09 0.13511E-12 0.73552E-15
 0.19429E-15 0.19429E-15 0.13323E-14 0.36908E-12 0.11974E-12 0.65219E-07 0.34394E-11 0.80012E-10 0.43604E-12 0.24566E-09
 0.42599E-12 0.52271E-07 0.75348E-12 0.60713E-09 0.12330E-10 0.20874E-09 0.14302E-12 0.58697E-08 0.18964E-12 0.28026E-09
 0.19540E-11 0.27815E-08 0.28798E-08 0.12245E-08 0.11644E-08 0.17536E-08 0.82818E-11 0.30145E-09 0.34538E-12 0.49387E-06
 0.18593E-11 0.49426E-09 0.36884E-10 0.18579E-08 0.15570E-08 0.12362E-08 0.12163E-08 0.16496E-08 0.84167E-10 0.53257E-09
 0.14818E-10 0.28250E-08 0.36909E-05 0.99817E-09 0.55587E-09 0.38509E-08 0.71675E-11 0.55586E-09 0.45598E-09 0.13337E-08
 0.17219E-11 0.17989E-11 0.85988E-12 0.24681E-11 0.41682E-11 0.39420E-11 0.21070E-11 0.35400E-11 0.30306E-11 0.20539E-11
 0.40446E-12 0.16609E-11 0.41403E-11 0.26542E-11 0.18237E-11 0.22732E-11 0.16591E-11 0.16195E-13 0.62450E-15 0.97145E-16
 0.29143E-15 0.86736E-14 0.81754E-13 0.25188E-11 0.47112E-11 0.29294E-11 0.30339E-11 0.27469E-11 0.13305E-11 0.86875E-14
 0.18041E-15 0.19429E-15 0.49960E-15 0.16154E-13 0.34736E-13 0.20043E-11 0.27880E-11 0.25480E-11 0.93820E-12 0.18716E-11
 0.80248E-13 0.18113E-11 0.86717E-12 0.38013E-11 0.53012E-11 0.43239E-11 0.44592E-13 0.22399E-11 0.36033E-12 0.19540E-11
 0.18525E-12 0.14802E-11 0.19742E-11 0.21388E-11 0.20485E-11 0.23757E-11 0.35267E-11 0.27604E-11 0.98880E-13 0.20075E-11
 0.19864E-11 0.19388E-11 0.52778E-12 0.15953E-11 0.22908E-11 0.19375E-11 0.19075E-11 0.15949E-11 0.28617E-11 0.19271E-11
 0.47241E-12 0.21424E-11 0.37742E-11 0.25275E-11 0.12454E-11 0.23006E-11 0.30676E-11 0.22175E-11 0.77990E-12 0.15091E-11
 0.10011E-07 0.11721E-07 0.11013E-09 0.16978E-08 0.74309E-11 0.33894E-06 0.34476E-09 0.51665E-08 0.70176E-09 0.10211E-05
 0.11790E-10 0.15358E-08 0.35082E-10 0.23898E-07 0.15786E-07 0.98143E-08 0.63003E-08 0.68670E-11 0.20345E-13 0.11102E-14
 0.79103E-15 0.97006E-14 0.21302E-12 0.10754E-08 0.82993E-11 0.29899E-07 0.16803E-07 0.10684E-07 0.18586E-08 0.26316E-11
 0.87430E-14 0.61062E-15 0.11102E-14 0.21164E-13 0.92280E-13 0.42375E-09 0.48559E-11 0.19520E-08 0.53792E-12 0.19959E-08
 0.36558E-12 0.49464E-09 0.50837E-12 0.23099E-03 0.71312E-11 0.12433E-08 0.16279E-12 0.34518E-09 0.19431E-12 0.27815E-08
 0.14803E-11 0.21184E-08 0.22215E-08 0.66691E-08 0.79190E-08 0.34726E-08 0.79770E-11 0.35744E-08 0.43819E-12 0.56485E-09
 0.14979E-11 0.55040E-07 0.15269E-10 0.32094E-08 0.39249E-08 0.66244E-08 0.70688E-08 0.38776E-08 0.23755E-10 0.12231E-06
 0.69735E-11 0.21372E-08 0.51342E-09 0.12488E-07 0.18762E-09 0.16247E-08 0.75510E-11 0.53580E-06 0.26181E-09 0.54728E-08
 0.18412E-07 0.12770E-07 0.31909E-09 0.16656E-08 0.30325E-11 0.13553E-06 0.56479E-09 0.63644E-08 0.23016E-09 0.16236E-05
 0.15222E-10 0.14894E-08 0.26034E-10 0.27896E-07 0.47194E-07 0.11184E-07 0.45297E-08 0.13970E-07 0.10495E-10 0.28391E-12
 0.23426E-13 0.13446E-12 0.31576E-12 0.42939E-09 0.65992E-11 0.77264E-07 0.93577E-07 0.15795E-07 0.21497E-08 0.11582E-07
 0.13940E-11 0.12861E-12 0.15932E-13 0.30186E-12 0.11904E-12 0.33726E-09 0.43858E-11 0.21091E-08 0.48350E-12 0.18471E-08
 0.41949E-12 0.48750E-09 0.52671E-12 0.14162E-05 0.22431E-11 0.11400E-08 0.14435E-12 0.36934E-09 0.13733E-12 0.28798E-08
 0.19742E-11 0.22215E-08 0.22385E-08 0.79065E-08 0.19573E-03 0.49351E-08 0.58545E-11 0.27665E-08 0.36550E-12 0.58279E-09
 0.10372E-11 0.15058E-06 0.19717E-10 0.26767E-08 0.59733E-08 0.54056E-08 0.10047E-05 0.35002E-08 0.20480E-10 0.26401E-06
 0.56418E-11 0.18103E-08 0.33727E-09 0.15044E-07 0.54897E-09 0.19338E-08 0.62981E-11 0.70274E-07 0.60270E-09 0.72806E-08
 0.10355E-04 0.15781E-04 0.28029E-09 0.45894E-08 0.61818E-11 0.75039E-08 0.31950E-09 0.55149E-07 0.11452E-08 0.13464E-07
 0.11044E-10 0.39396E-08 0.46246E-10 0.11652E-06 0.30151E-06 0.17276E-05 0.17225E-05 0.39812E-07 0.42238E-10 0.44254E-07
 0.15906E-11 0.17576E-10 0.36526E-12 0.14179E-08 0.87273E-11 0.86793E-07 0.23623E-06 0.97660E-06 0.13187E-06 0.11100E-07
 0.26321E-11 0.13755E-07 0.23262E-12 0.23537E-10 0.15388E-12 0.62195E-09 0.64362E-11 0.56209E-08 0.49770E-12 0.98282E-09
 0.42861E-12 0.80262E-09 0.48743E-12 0.10971E-07 0.31400E-11 0.67692E-09 0.97077E-13 0.51170E-09 0.16669E-12 0.12245E-08
 0.21388E-11 0.66691E-08 0.79065E-08 0.13394E-06 0.35430E-06 0.18031E-07 0.83314E-11 0.14282E-08 0.32120E-12 0.94861E-09
 0.15212E-11 0.53692E-08 0.40705E-10 0.15883E-07 0.24907E-07 0.15283E-06 0.16002E-06 0.23575E-07 0.39605E-10 0.65611E-08
 0.80966E-11 0.68053E-08 0.91263E-09 0.39245E-05 0.21573E-09 0.43568E-08 0.81181E-11 0.83379E-08 0.30567E-09 0.60151E-07
 0.19140E-06 0.58030E-06 0.43922E-09 0.53377E-08 0.64186E-11 0.65832E-08 0.22035E-09 0.96214E-07 0.97150E-09 0.11325E-07
 0.63784E-11 0.44289E-08 0.46883E-10 0.62966E-07 0.47204E-05 0.63023E-04 0.10265E-06 0.36202E-07 0.49927E-10 0.82324E-09
 0.12568E-11 0.18484E-11 0.25108E-12 0.24835E-09 0.98139E-11 0.49095E-07 0.69488E-06 0.20939E-03 0.21356E-07 0.11165E-07
 0.32573E-11 0.23338E-09 0.20198E-12 0.19130E-11 0.10889E-12 0.28337E-09 0.77081E-11 0.64912E-08 0.54839E-12 0.94154E-09
 0.44218E-12 0.84180E-09 0.56084E-12 0.92000E-08 0.28839E-11 0.65587E-09 0.82803E-13 0.53389E-09 0.25697E-12 0.11644E-08
 0.20485E-11 0.79190E-08 0.19573E-03 0.35430E-06 0.47884E-07 0.23959E-07 0.59515E-11 0.13431E-08 0.30468E-12 0.99402E-09
 0.18399E-11 0.47090E-08 0.45002E-10 0.18913E-07 0.45180E-06 0.27607E-06 0.57279E-07 0.28666E-07 0.30737E-10 0.58270E-08
 0.77050E-11 0.77560E-08 0.27119E-08 0.49125E-06 0.29206E-09 0.48576E-08 0.62349E-11 0.70440E-08 0.19143E-09 0.10508E-06
 0.38393E-07 0.55027E-07 0.21425E-09 0.26326E-08 0.77964E-11 0.20558E-07 0.20721E-09 0.12739E-07 0.89435E-09 0.58668E-07
 0.54950E-11 0.24086E-08 0.33966E-10 0.38653E-06 0.11406E-06 0.35261E-07 0.31623E-07 0.31412E-04 0.29387E-10 0.57640E-09
 0.17975E-12 0.13892E-13 0.90067E-14 0.11620E-12 0.31748E-11 0.60144E-06 0.13226E-06 0.29157E-07 0.19828E-07 0.58554E-07
 0.26846E-11 0.74293E-10 0.39829E-13 0.12143E-13 0.77854E-14 0.35993E-12 0.40814E-11 0.33075E-08 0.52056E-12 0.13360E-08
 0.31651E-12 0.62376E-09 0.48802E-12 0.41518E-07 0.31940E-11 0.87601E-09 0.84373E-13 0.41915E-09 0.26244E-12 0.17536E-08
 0.23758E-11 0.34726E-08 0.49351E-08 0.18031E-07 0.23959E-07 0.71289E-08 0.52177E-11 0.20621E-08 0.29908E-12 0.72816E-09
 0.15947E-11 0.11828E-07 0.38542E-10 0.61799E-08 0.77400E-08 0.19135E-07 0.19388E-07 0.81724E-08 0.32487E-10 0.16389E-07
 0.82407E-11 0.36105E-08 0.56713E-09 0.61219E-07 0.23075E-09 0.25924E-08 0.52362E-11 0.23231E-07 0.13215E-09 0.14295E-07
 0.44303E-11 0.53784E-11 0.10568E-10 0.77269E-11 0.90500E-12 0.91621E-11 0.11772E-10 0.69772E-11 0.38197E-11 0.71787E-11
 0.38682E-11 0.39061E-11 0.11937E-11 0.71878E-11 0.40634E-11 0.48663E-11 0.37812E-11 0.66887E-11 0.12156E-10 0.72953E-11
 0.43118E-13 0.94369E-15 0.44409E-15 0.61062E-15 0.16528E-13 0.34687E-11 0.87270E-11 0.98766E-11 0.58416E-11 0.10411E-10
 0.46395E-11 0.30846E-11 0.96728E-14 0.74940E-15 0.33307E-15 0.10686E-14 0.52028E-13 0.74620E-11 0.19269E-12 0.79475E-11
 0.51698E-12 0.42437E-11 0.10374E-12 0.73799E-11 0.44099E-12 0.49361E-11 0.80601E-13 0.53988E-11 0.10524E-12 0.82817E-11
 0.35267E-11 0.79769E-11 0.58544E-11 0.83314E-11 0.59515E-11 0.52178E-11 0.52846E-12 0.55470E-11 0.47252E-12 0.56635E-11
 0.37127E-12 0.88284E-11 0.90494E-11 0.66471E-11 0.36347E-11 0.46297E-11 0.51615E-11 0.55372E-11 0.99320E-12 0.60270E-11
 0.57650E-11 0.44559E-11 0.24597E-11 0.69093E-11 0.98944E-11 0.73922E-11 0.76464E-12 0.70068E-11 0.85352E-11 0.47952E-11
 0.11990E-08 0.11463E-08 0.26818E-09 0.47670E-08 0.95916E-11 0.60912E-09 0.14642E-08 0.16105E-08 0.68303E-07 0.70420E-09
 0.10556E-10 0.56695E-08 0.52032E-10 0.96507E-09 0.10571E-08 0.12428E-08 0.12344E-08 0.62902E-09 0.26094E-10 0.27397E-09
 0.45916E-12 0.18041E-14 0.12490E-15 0.12490E-15 0.58287E-15 0.11093E-12 0.98879E-07 0.99330E-09 0.39970E-08 0.45347E-09
 0.28703E-11 0.10167E-08 0.40357E-13 0.83267E-15 0.22204E-15 0.83267E-16 0.16515E-14 0.14560E-11 0.55353E-12 0.10573E-09
 0.31090E-12 0.25903E-07 0.37607E-12 0.66268E-09 0.37168E-11 0.21995E-09 0.73026E-13 0.44081E-08 0.30958E-12 0.30145E-09
 0.27604E-11 0.35744E-08 0.27665E-08 0.14282E-08 0.13431E-08 0.20621E-08 0.55469E-11 0.32445E-09 0.42850E-12 0.89475E-07
 0.22168E-11 0.54670E-09 0.55215E-10 0.22633E-08 0.18973E-08 0.14089E-08 0.14030E-08 0.19409E-08 0.40966E-10 0.57984E-09
 0.97084E-11 0.34515E-08 0.17962E-07 0.11248E-08 0.60455E-09 0.51046E-08 0.92410E-11 0.61679E-09 0.73981E-09 0.15636E-08
 0.44625E-12 0.41018E-12 0.17500E-12 0.29845E-12 0.54009E-12 0.32472E-12 0.20801E-12 0.44971E-12 0.51598E-12 0.33985E-12
 0.18423E-12 0.34505E-12 0.49287E-12 0.26264E-12 0.28463E-12 0.27663E-12 0.27871E-12 0.22704E-12 0.79561E-13 0.12543E-12
 0.39180E-12 0.37248E-13 0.63838E-15 0.97145E-16 0.24980E-15 0.90067E-14 0.25088E-12 0.36531E-12 0.31249E-12 0.21715E-12
 0.82587E-13 0.35252E-12 0.22356E-12 0.89512E-14 0.31919E-15 0.11102E-15 0.59674E-15 0.36915E-13 0.31207E-12 0.12883E-12
 0.22704E-13 0.21841E-12 0.32448E-12 0.28162E-12 0.50927E-12 0.27183E-12 0.17242E-13 0.33654E-12 0.41908E-12 0.34539E-12
 0.98883E-13 0.43810E-12 0.36545E-12 0.32113E-12 0.30470E-12 0.29909E-12 0.47249E-12 0.42852E-12 0.48575E-13 0.32781E-12
 0.55661E-12 0.27008E-12 0.11682E-12 0.34874E-12 0.26819E-12 0.23675E-12 0.29282E-12 0.27473E-12 0.47893E-12 0.24474E-12
 0.11630E-12 0.27321E-12 0.38412E-12 0.23597E-12 0.16040E-12 0.34362E-12 0.41864E-12 0.27209E-12 0.21497E-12 0.33820E-12
 0.10982E-08 0.11514E-08 0.93973E-10 0.50554E-09 0.47154E-11 0.30182E-08 0.12705E-09 0.86955E-09 0.29949E-09 0.22168E-08
 0.95909E-11 0.47757E-09 0.27302E-10 0.14009E-08 0.12787E-08 0.10634E-08 0.10016E-08 0.88630E-10 0.36279E-12 0.60840E-13
 0.45686E-13 0.23295E-11 0.36443E-13 0.20262E-14 0.11380E-14 0.14044E-13 0.15896E-11 0.31240E-10 0.12926E-12 0.97283E-14
 0.85765E-14 0.13839E-12 0.22732E-12 0.16629E-11 0.76883E-14 0.10547E-14 0.18041E-14 0.79964E-13 0.23241E-12 0.65517E-13
 0.28977E-13 0.53502E-12 0.36438E-12 0.26631E-08 0.42993E-11 0.14131E-07 0.98527E-13 0.18207E-09 0.30776E-12 0.49387E-06
 0.20075E-11 0.56485E-09 0.58279E-09 0.94861E-09 0.99402E-09 0.72816E-09 0.56634E-11 0.89475E-07 0.32786E-12 0.25829E-09
 0.11534E-11 0.38722E-08 0.20192E-10 0.70392E-09 0.75186E-09 0.94954E-09 0.95681E-09 0.75301E-09 0.23275E-10 0.33095E-08
 0.55409E-11 0.57339E-09 0.19717E-09 0.11789E-08 0.97829E-10 0.49709E-09 0.45272E-11 0.28755E-08 0.87575E-10 0.87854E-09
 0.13755E-11 0.12382E-11 0.29763E-11 0.19744E-11 0.37957E-12 0.16795E-11 0.28963E-11 0.15341E-11 0.84097E-12 0.15686E-11
 0.30853E-11 0.16509E-11 0.80432E-12 0.19000E-11 0.26252E-11 0.20697E-11 0.14130E-11 0.11678E-11 0.22775E-12 0.17319E-13
 0.70222E-14 0.46504E-13 0.39610E-12 0.42293E-12 0.43729E-13 0.17955E-12 0.12869E-11 0.15643E-11 0.23453E-13 0.83267E-15
 0.18041E-15 0.66613E-15 0.10145E-13 0.17221E-11 0.18348E-12 0.17356E-12 0.42105E-13 0.42917E-12 0.95687E-13 0.46532E-13
 0.84932E-14 0.17208E-13 0.36499E-13 0.11614E-11 0.27889E-12 0.22710E-11 0.23644E-12 0.16711E-11 0.77881E-13 0.18593E-11
 0.19864E-11 0.14980E-11 0.10371E-11 0.15211E-11 0.18398E-11 0.15947E-11 0.37121E-12 0.22168E-11 0.55654E-12 0.11534E-11
 0.15899E-12 0.12417E-11 0.29763E-11 0.17219E-11 0.17014E-11 0.15995E-11 0.19226E-11 0.13038E-11 0.48501E-12 0.14121E-11
 0.25124E-11 0.13302E-11 0.86833E-12 0.13110E-11 0.29739E-11 0.15467E-11 0.38737E-12 0.18179E-11 0.26681E-11 0.11927E-11
 0.40145E-08 0.35494E-08 0.21469E-09 0.35563E-06 0.85818E-11 0.12988E-08 0.74319E-09 0.67854E-08 0.82331E-08 0.16081E-08
 0.79183E-11 0.45411E-05 0.58734E-10 0.26733E-08 0.30559E-08 0.42032E-08 0.41742E-08 0.18370E-08 0.45366E-11 0.12040E-12
 0.17514E-13 0.58092E-13 0.12740E-12 0.82541E-09 0.79574E-11 0.14314E-09 0.28145E-04 0.71376E-09 0.29568E-12 0.11380E-14
 0.13878E-15 0.16653E-15 0.10686E-14 0.27384E-12 0.15554E-12 0.20189E-07 0.43948E-11 0.10591E-08 0.54379E-12 0.95514E-12
 0.29421E-13 0.23162E-13 0.47781E-13 0.10879E-10 0.41709E-11 0.33531E-09 0.89912E-13 0.12833E-08 0.21370E-12 0.49426E-09
 0.19388E-11 0.55040E-07 0.15058E-06 0.53692E-08 0.47090E-08 0.11828E-07 0.88284E-11 0.54670E-09 0.27024E-12 0.38722E-08
 0.12417E-11 0.11003E-08 0.29773E-10 0.14563E-07 0.90266E-08 0.54811E-08 0.51662E-08 0.10401E-07 0.52388E-10 0.12051E-08
 0.10186E-10 0.54848E-07 0.21409E-08 0.34402E-08 0.22337E-09 0.60009E-06 0.64536E-11 0.13159E-08 0.27179E-09 0.63658E-08
 0.17707E-10 0.26943E-10 0.73835E-11 0.23549E-10 0.76550E-11 0.45054E-10 0.72847E-11 0.41718E-10 0.72386E-10 0.45599E-10
 0.79643E-12 0.15593E-10 0.28910E-10 0.28422E-10 0.25710E-10 0.33215E-10 0.29261E-10 0.19221E-10 0.27761E-11 0.40585E-11
 0.22392E-12 0.39435E-12 0.79520E-13 0.16905E-10 0.13135E-10 0.36299E-10 0.43142E-10 0.45846E-10 0.97311E-11 0.20567E-13
 0.58287E-15 0.69389E-16 0.59674E-15 0.20747E-13 0.67099E-13 0.28221E-10 0.13292E-10 0.29482E-10 0.10945E-11 0.29212E-10
 0.90802E-13 0.36381E-12 0.13942E-12 0.45820E-11 0.56810E-11 0.25808E-10 0.40912E-13 0.21192E-10 0.36995E-12 0.36884E-10
 0.52768E-12 0.15269E-10 0.19717E-10 0.40705E-10 0.45002E-10 0.38542E-10 0.90494E-11 0.55215E-10 0.11677E-12 0.20192E-10
 0.29762E-11 0.29773E-10 0.18016E-11 0.25493E-10 0.28695E-10 0.26344E-10 0.27916E-10 0.25694E-10 0.29753E-10 0.33133E-10
 0.13169E-11 0.24380E-10 0.40789E-10 0.29362E-10 0.70356E-11 0.23554E-10 0.10213E-10 0.29790E-10 0.50892E-11 0.25682E-10
 0.27958E-07 0.42833E-07 0.12633E-09 0.24889E-08 0.50326E-11 0.25036E-07 0.22280E-09 0.11101E-07 0.78211E-09 0.92456E-07
 0.76928E-11 0.22601E-08 0.23250E-10 0.19615E-06 0.72476E-07 0.27047E-07 0.23039E-07 0.16654E-05 0.16202E-10 0.24810E-08
 0.11517E-11 0.41565E-10 0.22440E-12 0.11777E-08 0.59424E-11 0.36399E-06 0.82209E-07 0.30582E-07 0.55439E-08 0.65731E-11
 0.15987E-13 0.14155E-14 0.12906E-14 0.18693E-13 0.91892E-13 0.53448E-09 0.63318E-11 0.29440E-08 0.52243E-12 0.14118E-08
 0.29969E-12 0.11486E-08 0.37453E-12 0.29732E-09 0.38410E-11 0.92549E-09 0.68709E-13 0.40816E-09 0.23111E-12 0.18579E-08
 0.15953E-11 0.32094E-08 0.26767E-08 0.15883E-07 0.18913E-07 0.61799E-08 0.66470E-11 0.22633E-08 0.34872E-12 0.70392E-09
 0.17219E-11 0.14563E-07 0.25493E-10 0.56760E-08 0.64222E-08 0.16004E-07 0.16297E-07 0.72085E-08 0.37666E-10 0.20327E-07
 0.11013E-10 0.33256E-08 0.72709E-09 0.45573E-07 0.18987E-09 0.23950E-08 0.64502E-11 0.29122E-07 0.14425E-09 0.11800E-07
 0.17285E-06 0.64987E-07 0.23743E-09 0.30762E-08 0.60579E-11 0.15569E-07 0.24901E-09 0.18093E-07 0.40017E-09 0.47091E-07
 0.94970E-11 0.26941E-08 0.26465E-10 0.27506E-05 0.84682E-06 0.71939E-07 0.90243E-08 0.24250E-05 0.31328E-10 0.23145E-08
 0.13971E-11 0.16384E-08 0.27903E-12 0.90661E-09 0.40912E-11 0.42127E-04 0.36957E-06 0.70090E-07 0.39212E-08 0.94292E-07
 0.17313E-11 0.38854E-12 0.43784E-13 0.42540E-12 0.98511E-13 0.44597E-09 0.48273E-11 0.37469E-08 0.49602E-12 0.12393E-08
 0.32254E-12 0.66893E-09 0.39324E-12 0.39347E-07 0.34943E-11 0.82718E-09 0.72449E-13 0.43235E-09 0.16979E-12 0.15570E-08
 0.22909E-11 0.39249E-08 0.59733E-08 0.24907E-07 0.45180E-06 0.77400E-08 0.36348E-11 0.18973E-08 0.26818E-12 0.75186E-09
 0.17013E-11 0.90266E-08 0.28695E-10 0.64222E-08 0.32144E-07 0.22286E-07 0.16803E-06 0.93584E-08 0.25316E-10 0.12944E-07
 0.10053E-10 0.41881E-08 0.74072E-09 0.14480E-06 0.37739E-09 0.28721E-08 0.43818E-11 0.18039E-07 0.20642E-09 0.15779E-07
 0.16705E-05 0.41900E-05 0.13762E-09 0.46259E-08 0.59579E-11 0.77918E-08 0.25234E-09 0.57058E-07 0.10971E-08 0.13436E-07
 0.82500E-11 0.39145E-08 0.36491E-10 0.11231E-06 0.36774E-06 0.92762E-06 0.14605E-05 0.50279E-07 0.30615E-10 0.32867E-08
 0.20720E-11 0.12091E-08 0.27746E-12 0.11028E-08 0.45409E-11 0.71661E-07 0.35658E-06 0.11075E-05 0.54394E-07 0.12675E-07
 0.21530E-11 0.16733E-08 0.29704E-12 0.78233E-10 0.11689E-12 0.57935E-09 0.50291E-11 0.56063E-08 0.49827E-12 0.97557E-09
 0.31865E-12 0.79193E-09 0.36210E-12 0.11024E-07 0.48385E-11 0.68889E-09 0.89775E-13 0.51266E-09 0.22989E-12 0.12362E-08
 0.19376E-11 0.66244E-08 0.54056E-08 0.15283E-06 0.27607E-06 0.19135E-07 0.46296E-11 0.14089E-08 0.23671E-12 0.94954E-09
 0.15996E-11 0.54811E-08 0.26344E-10 0.16004E-07 0.22286E-07 0.15194E-06 0.14348E-06 0.23244E-07 0.33376E-10 0.65409E-08
 0.83609E-11 0.67776E-08 0.91515E-09 0.43325E-05 0.18265E-09 0.44506E-08 0.45476E-11 0.79586E-08 0.18010E-09 0.63737E-07
 0.17668E-06 0.43572E-05 0.14460E-09 0.47828E-08 0.67242E-11 0.71947E-08 0.20509E-09 0.64468E-07 0.12457E-08 0.12812E-07
 0.73348E-11 0.40187E-08 0.36531E-10 0.96420E-07 0.36656E-04 0.35710E-05 0.15678E-06 0.44514E-07 0.28775E-10 0.35440E-08
 0.25435E-11 0.11723E-08 0.28574E-12 0.11134E-08 0.45261E-11 0.60310E-07 0.17497E-05 0.27905E-05 0.17854E-07 0.12750E-07
 0.19064E-11 0.46623E-09 0.20545E-12 0.22553E-11 0.79992E-13 0.31708E-09 0.49667E-11 0.60427E-08 0.58648E-12 0.95789E-09
 0.42492E-12 0.80299E-09 0.36408E-12 0.10245E-07 0.42231E-11 0.66918E-09 0.12983E-12 0.52035E-09 0.23763E-12 0.12163E-08
 0.19077E-11 0.70688E-08 0.10047E-05 0.16002E-06 0.57279E-07 0.19388E-07 0.51615E-11 0.14030E-08 0.29284E-12 0.95681E-09
 0.19227E-11 0.51662E-08 0.27916E-10 0.16297E-07 0.16803E-06 0.14348E-06 0.79839E-07 0.24556E-07 0.38343E-10 0.64186E-08
 0.93730E-11 0.69061E-08 0.23409E-08 0.16323E-05 0.25473E-09 0.44700E-08 0.71153E-11 0.80155E-08 0.13605E-09 0.67201E-07
 0.48184E-07 0.86142E-07 0.13786E-09 0.29205E-08 0.64801E-11 0.16983E-07 0.16240E-09 0.15658E-07 0.65092E-09 0.43155E-07
 0.78859E-11 0.26060E-08 0.30320E-10 0.19134E-05 0.18848E-06 0.46097E-07 0.40865E-07 0.24305E-05 0.23928E-10 0.22311E-08
 0.18978E-11 0.15911E-08 0.25931E-12 0.86881E-09 0.62355E-11 0.28792E-04 0.28980E-06 0.41622E-07 0.15387E-07 0.42204E-07
 0.24875E-11 0.34286E-09 0.47740E-13 0.11588E-13 0.67724E-14 0.16723E-12 0.29928E-11 0.37699E-08 0.54115E-12 0.12756E-08
 0.42069E-12 0.64017E-09 0.48147E-12 0.29662E-07 0.32999E-11 0.84279E-09 0.99268E-13 0.43304E-09 0.20976E-12 0.16496E-08
 0.15948E-11 0.38776E-08 0.35002E-08 0.23575E-07 0.28666E-07 0.81724E-08 0.55371E-11 0.19409E-08 0.27471E-12 0.75301E-09
 0.13037E-11 0.10401E-07 0.25694E-10 0.72085E-08 0.93584E-08 0.23244E-07 0.24556E-07 0.95172E-08 0.31985E-10 0.13556E-07
 0.65094E-11 0.39224E-08 0.55472E-09 0.96190E-07 0.13125E-09 0.28039E-08 0.36349E-11 0.19353E-07 0.19078E-09 0.16619E-07
 0.23863E-10 0.34050E-10 0.58342E-10 0.28830E-10 0.12838E-11 0.48758E-10 0.55732E-10 0.40995E-10 0.11745E-10 0.35515E-10
 0.14559E-10 0.26037E-10 0.31148E-11 0.36356E-10 0.32314E-10 0.40237E-10 0.22788E-10 0.27903E-10 0.28811E-10 0.40733E-10
 0.77523E-12 0.66590E-10 0.48570E-12 0.28260E-10 0.12071E-11 0.41697E-10 0.41589E-10 0.53150E-10 0.22214E-10 0.48745E-10
 0.43144E-11 0.12094E-10 0.16848E-13 0.76328E-15 0.27756E-15 0.70777E-15 0.29754E-13 0.13700E-10 0.28544E-12 0.73012E-10
 0.57983E-12 0.33718E-10 0.26249E-12 0.45612E-10 0.94981E-12 0.68655E-10 0.12695E-12 0.25908E-10 0.17007E-12 0.84167E-10
 0.28618E-11 0.23755E-10 0.20480E-10 0.39605E-10 0.30737E-10 0.32487E-10 0.99326E-12 0.40966E-10 0.47895E-12 0.23275E-10
 0.48510E-12 0.52389E-10 0.29753E-10 0.37666E-10 0.25316E-10 0.33376E-10 0.38343E-10 0.31986E-10 0.30197E-11 0.53970E-10
 0.16078E-10 0.28920E-10 0.14355E-10 0.44994E-10 0.57379E-10 0.36265E-10 0.14028E-11 0.37270E-10 0.68065E-10 0.43809E-10
 0.47789E-08 0.41208E-08 0.26454E-09 0.38459E-05 0.48551E-11 0.14169E-08 0.52384E-09 0.83695E-08 0.37013E-08 0.17664E-08
 0.68137E-11 0.15730E-05 0.31868E-10 0.30057E-08 0.36845E-08 0.49528E-08 0.52054E-08 0.25794E-08 0.17838E-10 0.20558E-06
 0.18341E-11 0.51978E-09 0.35812E-12 0.44375E-08 0.41609E-11 0.28075E-08 0.34772E-08 0.50513E-08 0.10764E-07 0.17879E-08
 0.17065E-11 0.22764E-06 0.40898E-13 0.56899E-15 0.41633E-16 0.13878E-16 0.59674E-15 0.14641E-12 0.42834E-12 0.44860E-09
 0.37297E-12 0.23565E-08 0.49558E-12 0.16507E-08 0.34613E-11 0.35125E-09 0.71521E-13 0.11730E-08 0.32384E-12 0.53257E-09
 0.19270E-11 0.12231E-06 0.26401E-06 0.65611E-08 0.58270E-08 0.16389E-07 0.60270E-11 0.57984E-09 0.24480E-12 0.33095E-08
 0.14121E-11 0.12051E-08 0.33134E-10 0.20327E-07 0.12944E-07 0.65409E-08 0.64186E-08 0.13556E-07 0.53970E-10 0.13392E-08
 0.10190E-10 0.11888E-06 0.34529E-08 0.40782E-08 0.22666E-09 0.62442E-04 0.45710E-11 0.14413E-08 0.24577E-09 0.80076E-08
 0.12404E-10 0.92498E-11 0.36327E-11 0.61835E-11 0.77905E-11 0.87411E-11 0.28545E-11 0.11134E-10 0.10954E-10 0.98790E-11
 0.91985E-12 0.59767E-11 0.14780E-10 0.82715E-11 0.69300E-11 0.84240E-11 0.89705E-11 0.81618E-11 0.78407E-12 0.69716E-11
 0.29478E-11 0.15040E-10 0.18365E-12 0.73998E-11 0.41021E-11 0.58932E-11 0.60450E-11 0.11368E-10 0.13904E-10 0.13940E-10
 0.41079E-12 0.86923E-11 0.35656E-12 0.74940E-14 0.15266E-15 -.13878E-16 0.23592E-15 0.76328E-14 0.70999E-12 0.12780E-10
 0.12682E-12 0.10317E-10 0.10920E-11 0.12250E-10 0.38203E-11 0.70118E-11 0.24195E-13 0.71008E-11 0.64114E-12 0.14818E-10
 0.47242E-12 0.69734E-11 0.56417E-11 0.80965E-11 0.77050E-11 0.82408E-11 0.57650E-11 0.97086E-11 0.11622E-12 0.55409E-11
 0.25124E-11 0.10186E-10 0.13168E-11 0.11013E-10 0.10053E-10 0.83609E-11 0.93729E-11 0.65095E-11 0.16078E-10 0.10190E-10
 0.13109E-11 0.59394E-11 0.12772E-10 0.68696E-11 0.22427E-11 0.66680E-11 0.50228E-11 0.73506E-11 0.27323E-11 0.62712E-11
 0.99514E-08 0.11928E-07 0.11018E-09 0.17297E-08 0.35478E-11 0.21708E-06 0.17846E-09 0.54039E-08 0.82147E-09 0.13455E-05
 0.85151E-11 0.15740E-08 0.26731E-10 0.24760E-07 0.16055E-07 0.96434E-08 0.84279E-08 0.40302E-07 0.34001E-10 0.13985E-08
 0.15293E-11 0.26634E-08 0.33009E-12 0.63760E-09 0.58021E-11 0.31654E-07 0.17248E-07 0.92776E-08 0.54761E-08 0.14754E-05
 0.18650E-11 0.58514E-09 0.21180E-12 0.27070E-11 0.47184E-14 0.19429E-15 0.22204E-15 0.77022E-14 0.24847E-12 0.14662E-08
 0.39928E-12 0.49228E-09 0.50669E-12 0.31704E-04 0.30713E-11 0.12049E-08 0.84403E-13 0.34748E-09 0.29725E-12 0.28250E-08
 0.21424E-11 0.21372E-08 0.18103E-08 0.68053E-08 0.77560E-08 0.36105E-08 0.44559E-11 0.34515E-08 0.27322E-12 0.57339E-09
 0.13303E-11 0.54848E-07 0.24380E-10 0.33256E-08 0.41881E-08 0.67776E-08 0.69061E-08 0.39224E-08 0.28920E-10 0.11888E-06
 0.59395E-11 0.21850E-08 0.46069E-09 0.12688E-07 0.14472E-09 0.16858E-08 0.69083E-11 0.36710E-06 0.12152E-09 0.55616E-08
 0.97257E-09 0.83644E-09 0.35708E-09 0.50015E-09 0.31789E-11 0.15873E-08 0.38882E-09 0.83962E-09 0.12792E-09 0.24239E-08
 0.11650E-10 0.37426E-09 0.12880E-10 0.74857E-09 0.15550E-08 0.85051E-09 0.41027E-09 0.10200E-08 0.88496E-10 0.46636E-09
 0.83464E-12 0.86988E-07 0.51039E-12 0.29514E-09 0.41592E-11 0.13271E-08 0.12496E-08 0.92914E-09 0.23867E-09 0.18055E-08
 0.31680E-11 0.28497E-09 0.15216E-12 0.25285E-07 0.68973E-13 0.20109E-13 0.36776E-14 0.20164E-13 0.19443E-12 0.16599E-06
 0.39271E-12 0.24533E-09 0.40515E-12 0.19011E-08 0.17466E-11 0.42939E-07 0.99105E-13 0.17138E-09 0.22220E-12 0.36909E-05
 0.37742E-11 0.51342E-09 0.33727E-09 0.91263E-09 0.27119E-08 0.56713E-09 0.24596E-11 0.17962E-07 0.38407E-12 0.19717E-09
 0.86837E-12 0.21409E-08 0.40789E-10 0.72709E-09 0.74072E-09 0.91515E-09 0.23409E-08 0.55472E-09 0.14355E-10 0.34529E-08
 0.12772E-10 0.46069E-09 0.13409E-09 0.10246E-08 0.54786E-09 0.56027E-09 0.25223E-11 0.33413E-08 0.32826E-09 0.76139E-09
 0.13272E-06 0.71621E-07 0.13868E-09 0.79708E-08 0.43639E-11 0.44961E-08 0.19319E-09 0.15001E-05 0.18522E-08 0.71142E-08
 0.11467E-10 0.62966E-08 0.40502E-10 0.25223E-07 0.43161E-07 0.16477E-06 0.21745E-06 0.16871E-07 0.39942E-10 0.50465E-08
 0.15653E-11 0.96646E-09 0.44870E-12 0.13811E-08 0.65361E-11 0.21305E-07 0.36617E-07 0.20634E-06 0.68298E-06 0.72884E-08
 0.34950E-11 0.11857E-08 0.27130E-12 0.48485E-09 0.12780E-12 0.49100E-12 0.18680E-13 0.21233E-13 0.11946E-12 0.27428E-09
 0.55260E-12 0.94883E-09 0.70718E-12 0.60469E-08 0.73582E-11 0.58317E-09 0.97283E-13 0.59484E-09 0.26382E-12 0.99817E-09
 0.25275E-11 0.12488E-07 0.15044E-07 0.39245E-05 0.49125E-06 0.61219E-07 0.69093E-11 0.11248E-08 0.23597E-12 0.11789E-08
 0.13109E-11 0.34402E-08 0.29362E-10 0.45573E-07 0.14480E-06 0.43325E-05 0.16323E-05 0.96190E-07 0.44994E-10 0.40782E-08
 0.68696E-11 0.12688E-07 0.10246E-08 0.67017E-07 0.19930E-09 0.71913E-08 0.69372E-11 0.48793E-08 0.25229E-09 0.27183E-05
 0.29629E-09 0.18921E-09 0.25300E-10 0.13195E-09 0.76169E-11 0.21620E-09 0.19937E-10 0.14104E-09 0.40400E-09 0.24325E-09
 0.30145E-11 0.15277E-09 0.70774E-10 0.16552E-09 0.21722E-09 0.19804E-09 0.26719E-09 0.24858E-09 0.77034E-11 0.17676E-09
 0.28547E-11 0.74915E-09 0.20985E-12 0.12540E-09 0.14061E-10 0.22446E-09 0.25658E-09 0.25499E-09 0.57316E-09 0.63579E-09
 0.22625E-11 0.13426E-09 0.61492E-12 0.50281E-08 0.76564E-13 0.51792E-12 0.46352E-14 0.68001E-15 0.45103E-14 0.57163E-12
 0.27722E-12 0.12842E-09 0.14500E-11 0.51061E-09 0.14733E-10 0.76296E-08 0.95920E-13 0.88557E-10 0.35404E-12 0.55587E-09
 0.12454E-11 0.18762E-09 0.54897E-09 0.21573E-09 0.29206E-09 0.23075E-09 0.98944E-11 0.60455E-09 0.16046E-12 0.97829E-10
 0.29738E-11 0.22337E-09 0.70355E-11 0.18987E-09 0.37739E-09 0.18265E-09 0.25473E-09 0.13125E-09 0.57379E-10 0.22666E-09
 0.22427E-11 0.14472E-09 0.54786E-09 0.19930E-09 0.27662E-10 0.12356E-09 0.16954E-10 0.43842E-09 0.33712E-10 0.15604E-09
 0.61157E-08 0.67721E-08 0.13630E-09 0.13667E-08 0.68265E-11 0.15890E-05 0.13647E-09 0.37408E-08 0.50571E-09 0.74852E-07
 0.76695E-11 0.12541E-08 0.32165E-10 0.11565E-07 0.87348E-08 0.56633E-08 0.51643E-08 0.16649E-07 0.30307E-10 0.11312E-08
 0.16189E-11 0.36243E-08 0.31774E-12 0.55184E-09 0.72173E-11 0.13587E-07 0.90722E-08 0.56940E-08 0.39579E-08 0.65143E-07
 0.33222E-11 0.49988E-09 0.49166E-12 0.12534E-08 0.14527E-12 0.88571E-12 0.15404E-14 0.69389E-16 0.55511E-16 0.17625E-14
 0.15922E-12 0.58986E-09 0.91564E-12 0.10965E-06 0.93024E-11 0.15312E-08 0.16161E-12 0.31123E-09 0.16706E-12 0.38509E-08
 0.23005E-11 0.16247E-08 0.19338E-08 0.43568E-08 0.48576E-08 0.25924E-08 0.73921E-11 0.51046E-08 0.34367E-12 0.49709E-09
 0.15466E-11 0.60009E-06 0.23554E-10 0.23950E-08 0.28721E-08 0.44506E-08 0.44700E-08 0.28039E-08 0.36265E-10 0.62442E-04
 0.66681E-11 0.16858E-08 0.56027E-09 0.71913E-08 0.12356E-09 0.13359E-08 0.89937E-11 0.52128E-06 0.16450E-09 0.37927E-08
 0.57953E-11 0.96868E-11 0.16781E-10 0.65185E-11 0.50529E-12 0.77222E-11 0.69838E-11 0.41360E-11 0.30920E-11 0.37941E-11
 0.80816E-11 0.43812E-11 0.13193E-11 0.68513E-11 0.66098E-11 0.59742E-11 0.59861E-11 0.55050E-11 0.81277E-11 0.71434E-11
 0.37415E-12 0.63123E-11 0.53849E-12 0.70278E-11 0.93969E-12 0.83919E-11 0.64571E-11 0.63441E-11 0.30072E-11 0.82628E-11
 0.44403E-11 0.95112E-11 0.17093E-12 0.14056E-10 0.20099E-12 0.28249E-11 0.43437E-14 0.16653E-15 0.83267E-16 0.15266E-15
 0.43576E-14 0.28608E-11 0.21186E-12 0.10937E-10 0.10945E-11 0.15777E-10 0.20573E-12 0.63456E-11 0.58509E-13 0.71674E-11
 0.30677E-11 0.75510E-11 0.62981E-11 0.81181E-11 0.62350E-11 0.52362E-11 0.76463E-12 0.92411E-11 0.41867E-12 0.45272E-11
 0.38748E-12 0.64536E-11 0.10213E-10 0.64502E-11 0.43818E-11 0.45476E-11 0.71153E-11 0.36349E-11 0.14028E-11 0.45711E-11
 0.50229E-11 0.69082E-11 0.25222E-11 0.69373E-11 0.16954E-10 0.89938E-11 0.67819E-12 0.65007E-11 0.10104E-10 0.60700E-11
 0.57863E-08 0.50426E-08 0.28799E-09 0.13119E-05 0.73444E-11 0.15661E-08 0.36764E-09 0.10307E-07 0.68828E-08 0.19797E-08
 0.71164E-11 0.25752E-06 0.35963E-10 0.35264E-08 0.42572E-08 0.59108E-08 0.58702E-08 0.30176E-08 0.29417E-10 0.82455E-07
 0.21793E-11 0.54946E-09 0.30568E-12 0.37712E-08 0.80807E-11 0.33500E-08 0.39942E-08 0.61438E-08 0.13738E-07 0.19900E-08
 0.25673E-11 0.29307E-08 0.33457E-12 0.34016E-09 0.13375E-12 0.31961E-08 0.16422E-12 0.12768E-14 0.18041E-15 0.55511E-16
 0.11519E-14 0.27277E-12 0.46525E-12 0.17859E-08 0.65301E-11 0.37208E-09 0.14079E-12 0.10719E-08 0.19679E-12 0.55586E-09
 0.22174E-11 0.53580E-06 0.70274E-07 0.83379E-08 0.70440E-08 0.23231E-07 0.70067E-11 0.61679E-09 0.27206E-12 0.28755E-08
 0.18179E-11 0.13159E-08 0.29790E-10 0.29122E-07 0.18039E-07 0.79586E-08 0.80155E-08 0.19353E-07 0.37270E-10 0.14413E-08
 0.73506E-11 0.36710E-06 0.33413E-08 0.48793E-08 0.43842E-09 0.52128E-06 0.65006E-11 0.16046E-08 0.36129E-09 0.10023E-07
 0.18525E-09 0.24421E-09 0.19654E-10 0.17395E-09 0.15944E-10 0.35280E-09 0.22310E-10 0.14478E-09 0.22099E-09 0.21697E-09
 0.35228E-11 0.14373E-09 0.57508E-10 0.20940E-09 0.11277E-09 0.17322E-09 0.16899E-09 0.21096E-09 0.73217E-11 0.12001E-09
 0.27524E-11 0.79227E-09 0.17343E-12 0.82091E-10 0.11053E-10 0.39406E-09 0.28413E-09 0.36474E-09 0.20945E-09 0.22889E-09
 0.87461E-12 0.11053E-09 0.45624E-12 0.27800E-08 0.56899E-13 0.76031E-10 0.71175E-11 0.18725E-12 0.27894E-14 0.98532E-15
 0.24009E-14 0.18260E-12 0.72584E-12 0.24199E-09 0.61296E-11 0.24957E-08 0.89331E-13 0.84748E-10 0.28736E-12 0.45598E-09
 0.77992E-12 0.26181E-09 0.60270E-09 0.30567E-09 0.19143E-09 0.13215E-09 0.85352E-11 0.73981E-09 0.21487E-12 0.87575E-10
 0.26681E-11 0.27179E-09 0.50893E-11 0.14425E-09 0.20642E-09 0.18010E-09 0.13605E-09 0.19078E-09 0.68065E-10 0.24577E-09
 0.27322E-11 0.12152E-09 0.32826E-09 0.25229E-09 0.33712E-10 0.16450E-09 0.10104E-10 0.36129E-09 0.18965E-10 0.11241E-09
 0.25214E-06 0.13611E-05 0.17548E-09 0.39174E-08 0.96526E-11 0.97867E-08 0.22550E-09 0.36096E-07 0.94953E-09 0.18745E-07
 0.91389E-11 0.34733E-08 0.30576E-10 0.28212E-06 0.14029E-04 0.28859E-06 0.10060E-06 0.88555E-07 0.23361E-10 0.29440E-08
 0.12526E-11 0.13118E-08 0.41088E-12 0.10214E-08 0.49128E-11 0.16684E-06 0.17352E-05 0.19099E-06 0.33313E-07 0.18312E-07
 0.17235E-11 0.90148E-09 0.25507E-12 0.64916E-09 0.12915E-12 0.53477E-09 0.53497E-11 0.11006E-06 0.20822E-12 0.11005E-12
 0.50182E-13 0.22592E-11 0.49219E-12 0.12652E-07 0.47147E-11 0.73491E-09 0.12166E-12 0.48316E-09 0.18280E-12 0.13337E-08
 0.15091E-11 0.54728E-08 0.72806E-08 0.60151E-07 0.10508E-06 0.14295E-07 0.47952E-11 0.15636E-08 0.33818E-12 0.87854E-09
 0.11926E-11 0.63658E-08 0.25682E-10 0.11800E-07 0.15779E-07 0.63737E-07 0.67201E-07 0.16619E-07 0.43809E-10 0.80076E-08
 0.62712E-11 0.55616E-08 0.76139E-09 0.27183E-05 0.15604E-09 0.37927E-08 0.60701E-11 0.10023E-07 0.11241E-09 0.39070E-07
 0.64069E-07 0.12058E-06 0.44464E-10 0.25908E-08 0.11666E-11 0.25129E-08 0.61818E-10 0.76056E-07 0.15185E-09 0.41351E-08
 0.12508E-11 0.21835E-08 0.58435E-11 0.20794E-07 0.93152E-07 0.78371E-06 0.39776E-08 0.11501E-07 0.53156E-11 0.17781E-08
 0.27604E-12 0.47116E-09 0.61625E-13 0.55681E-09 0.16757E-11 0.15118E-07 0.13103E-06 0.54640E-06 0.11505E-08 0.41889E-08
 0.32178E-12 0.47521E-09 0.72140E-13 0.24407E-09 0.37772E-13 0.27910E-09 0.14029E-11 0.32443E-08 0.13968E-12 0.16851E-10
 0.81893E-13 0.84039E-11 0.14037E-12 0.36156E-08 0.12563E-11 0.27242E-09 0.37602E-13 0.24953E-09 0.72675E-13 0.47909E-09
 0.30906E-12 0.40898E-08 0.35600E-08 0.64157E-06 0.14198E-06 0.13901E-07 0.15787E-11 0.54662E-09 0.61421E-13 0.47057E-09
 0.28125E-12 0.18965E-08 0.51118E-11 0.11324E-07 0.17051E-07 0.31963E-06 0.12662E-06 0.17347E-07 0.55782E-11 0.22757E-08
 0.12470E-11 0.38910E-08 0.19145E-09 0.94655E-07 0.77345E-10 0.25182E-08 0.11627E-11 0.27111E-08 0.38564E-10 0.95699E-07
 0.12058E-06 0.30491E-07 0.39273E-10 0.34501E-08 0.13977E-11 0.20281E-08 0.58173E-10 0.69351E-06 0.20569E-09 0.30882E-08
 0.20087E-11 0.28212E-08 0.49229E-11 0.10772E-07 0.25685E-07 0.66766E-07 0.48638E-06 0.71037E-08 0.53311E-11 0.22931E-08
 0.30341E-12 0.42445E-09 0.54035E-13 0.61980E-09 0.11608E-11 0.89182E-08 0.20948E-07 0.74672E-07 0.76845E-08 0.30293E-08
 0.33909E-12 0.54082E-09 0.54966E-13 0.22936E-09 0.20744E-13 0.29855E-09 0.88685E-12 0.48568E-08 0.13176E-12 0.44834E-12
 0.88402E-14 0.20206E-13 0.47268E-13 0.41717E-09 0.12464E-11 0.25613E-09 0.24477E-13 0.26346E-09 0.53327E-13 0.43721E-09
 0.46124E-12 0.55914E-08 0.25909E-08 0.16361E-05 0.58154E-06 0.29026E-07 0.10628E-11 0.49700E-09 0.55073E-13 0.52025E-09
 0.35353E-12 0.15241E-08 0.57544E-11 0.20303E-07 0.17314E-07 0.13227E-05 0.16145E-04 0.43820E-07 0.50790E-11 0.17990E-08
 0.15812E-11 0.57851E-08 0.24016E-09 0.28876E-07 0.36838E-10 0.32468E-08 0.94963E-12 0.21124E-08 0.29780E-10 0.19513E-05
 0.44464E-10 0.39273E-10 0.41902E-11 0.21370E-10 0.27925E-11 0.50167E-10 0.39005E-11 0.34357E-10 0.60011E-10 0.43587E-10
 0.82415E-12 0.22984E-10 0.91416E-11 0.23991E-10 0.16846E-10 0.43153E-10 0.62009E-10 0.28112E-10 0.79834E-12 0.30992E-10
 0.73887E-12 0.77701E-10 0.40324E-13 0.18744E-10 0.15822E-11 0.24184E-10 0.46391E-10 0.48031E-10 0.70771E-10 0.36001E-10
 0.19634E-12 0.24881E-10 0.81365E-13 0.13043E-09 0.12990E-13 0.17895E-10 0.13915E-11 0.25417E-10 0.20106E-12 0.41883E-13
 0.49960E-15 0.69389E-16 0.69389E-15 0.41508E-13 0.17449E-11 0.65269E-10 0.10672E-13 0.17029E-10 0.67073E-13 0.89563E-10
 0.24364E-12 0.34168E-10 0.74644E-10 0.29896E-10 0.46387E-10 0.42457E-10 0.24753E-11 0.33728E-10 0.28509E-13 0.18053E-10
 0.53935E-12 0.53192E-10 0.20303E-11 0.34611E-10 0.32962E-10 0.25608E-10 0.38719E-10 0.37312E-10 0.68634E-11 0.28245E-10
 0.41173E-12 0.25191E-10 0.97703E-10 0.37000E-10 0.42842E-11 0.28592E-10 0.19547E-11 0.52329E-10 0.52302E-11 0.24671E-10
 0.25908E-08 0.34501E-08 0.21370E-10 0.63918E-09 0.13248E-11 0.11818E-04 0.36907E-10 0.17679E-08 0.18694E-09 0.47858E-07
 0.13241E-11 0.58202E-09 0.44582E-11 0.60181E-08 0.37472E-08 0.28707E-08 0.19095E-08 0.86492E-08 0.45995E-11 0.52821E-09
 0.42443E-12 0.14742E-08 0.53980E-13 0.25447E-09 0.10398E-11 0.71501E-08 0.41075E-08 0.28029E-08 0.11509E-08 0.47648E-07
 0.46367E-12 0.23115E-09 0.54057E-13 0.52893E-09 0.25993E-13 0.15456E-09 0.72217E-12 0.72241E-09 0.80616E-13 0.45297E-13
 0.22204E-15 0.12490E-15 -.13878E-16 0.38858E-15 0.28491E-13 0.27455E-09 0.19401E-13 0.14139E-09 0.59772E-13 0.15843E-08
 0.67543E-12 0.76964E-09 0.57775E-09 0.21263E-08 0.22307E-08 0.12232E-08 0.14261E-11 0.20240E-08 0.72049E-13 0.22655E-09
 0.32920E-12 0.11510E-06 0.77437E-11 0.11402E-08 0.10542E-08 0.21345E-08 0.20007E-08 0.13307E-08 0.49474E-11 0.80334E-06
 0.17908E-11 0.78390E-09 0.79415E-10 0.36038E-08 0.33455E-10 0.61986E-09 0.12101E-11 0.12363E-05 0.35338E-10 0.18325E-08
 0.11665E-11 0.13977E-11 0.27925E-11 0.13248E-11 0.13781E-12 0.99286E-12 0.18733E-11 0.12551E-11 0.75784E-12 0.92766E-12
 0.12833E-11 0.94496E-12 0.25793E-12 0.11575E-11 0.10358E-11 0.85363E-12 0.98188E-12 0.85270E-12 0.19044E-11 0.16045E-11
 0.82220E-13 0.77179E-12 0.12235E-12 0.13636E-11 0.17971E-12 0.12890E-11 0.12304E-11 0.12141E-11 0.65830E-12 0.11292E-11
 0.87068E-12 0.18252E-11 0.20984E-13 0.17190E-11 0.34115E-13 0.13562E-11 0.18795E-12 0.15724E-11 0.31836E-13 0.54952E-12
 0.10547E-14  0.0000     -.13878E-16 0.27756E-16 0.87430E-15 0.56047E-12 0.29879E-13 0.13821E-11 0.27575E-13 0.17763E-11
 0.70322E-12 0.14075E-11 0.11066E-11 0.20385E-11 0.17262E-11 0.10826E-11 0.97944E-13 0.13140E-11 0.10765E-12 0.11229E-11
 0.86134E-13 0.15870E-11 0.22552E-11 0.69475E-12 0.13167E-11 0.17200E-11 0.12054E-11 0.81821E-12 0.29379E-12 0.89493E-12
 0.11843E-11 0.11049E-11 0.57234E-12 0.98247E-12 0.19010E-11 0.86214E-12 0.15526E-12 0.13313E-11 0.18808E-11 0.93957E-12
 0.25129E-08 0.20281E-08 0.50167E-10 0.11818E-04 0.99293E-12 0.65686E-09 0.78300E-10 0.41490E-08 0.91000E-09 0.83500E-09
 0.16291E-11 0.22817E-06 0.85225E-11 0.14388E-08 0.19098E-08 0.23489E-08 0.33326E-08 0.12286E-08 0.59495E-11 0.59208E-07
 0.45892E-12 0.23480E-09 0.59821E-13 0.18181E-08 0.14859E-11 0.13500E-08 0.17973E-08 0.24283E-08 0.10089E-07 0.83129E-09
 0.38794E-12 0.14362E-08 0.50861E-13 0.14607E-09 0.23877E-13 0.58615E-09 0.10646E-11 0.30149E-06 0.13754E-12 0.15082E-09
 0.38136E-13 0.51348E-15 -.41633E-16 0.20817E-15 0.47184E-15 0.18043E-12 0.27117E-13 0.49909E-09 0.54873E-13 0.24103E-09
 0.49443E-12 0.10104E-06 0.57541E-06 0.31845E-08 0.30774E-08 0.84723E-08 0.14058E-11 0.26439E-09 0.68701E-13 0.13745E-08
 0.21939E-12 0.55819E-09 0.94299E-11 0.10676E-07 0.11901E-07 0.32514E-08 0.34522E-08 0.70577E-08 0.11543E-10 0.61348E-09
 0.10855E-11 0.80775E-07 0.32497E-09 0.19393E-08 0.46897E-10 0.16926E-05 0.92817E-12 0.67660E-09 0.53294E-10 0.39337E-08
 0.61818E-10 0.58173E-10 0.39005E-11 0.36907E-10 0.18733E-11 0.78300E-10 0.62060E-11 0.38799E-10 0.55078E-10 0.62133E-10
 0.56918E-12 0.32713E-10 0.75628E-11 0.30962E-10 0.27697E-10 0.40888E-10 0.46201E-10 0.60006E-10 0.13471E-11 0.30178E-10
 0.42260E-12 0.12751E-09 0.51221E-13 0.35190E-10 0.16826E-11 0.39671E-10 0.41482E-10 0.71823E-10 0.87826E-10 0.87362E-10
 0.28387E-12 0.26447E-10 0.59851E-13 0.16675E-09 0.19373E-13 0.38000E-10 0.22645E-11 0.30696E-10 0.16236E-12 0.18692E-09
 0.48600E-13 0.93356E-13 0.11380E-14 0.26368E-15 0.11657E-14 0.10036E-12 0.13226E-13 0.28687E-10 0.70915E-13 0.73993E-10
 0.27528E-12 0.71034E-10 0.11050E-09 0.49586E-10 0.38563E-10 0.41163E-10 0.27099E-11 0.15062E-09 0.59403E-13 0.35770E-10
 0.56755E-12 0.45869E-10 0.11755E-11 0.55495E-10 0.77784E-10 0.52963E-10 0.30752E-10 0.36201E-10 0.11166E-10 0.73578E-10
 0.55387E-12 0.33259E-10 0.58525E-10 0.29167E-10 0.26746E-11 0.33671E-10 0.18533E-11 0.67068E-10 0.39550E-11 0.39741E-10
 0.76056E-07 0.69351E-06 0.34357E-10 0.17679E-08 0.12550E-11 0.41490E-08 0.38799E-10 0.15698E-07 0.16607E-09 0.79571E-08
 0.13711E-11 0.15297E-08 0.73087E-11 0.12135E-06 0.83187E-05 0.11435E-06 0.22602E-07 0.40978E-07 0.59969E-11 0.13109E-08
 0.35457E-12 0.57613E-09 0.45255E-13 0.45501E-09 0.15904E-11 0.70154E-07 0.16114E-04 0.10364E-06 0.47066E-08 0.79517E-08
 0.38190E-12 0.40024E-09 0.71890E-13 0.28417E-09 0.21969E-13 0.23965E-09 0.10824E-11 0.21326E-08 0.15525E-12 0.47186E-09
 0.92482E-13 0.20886E-06 0.28755E-13 0.39690E-14 0.34694E-14 0.11031E-12 0.18652E-13 0.22883E-09 0.58148E-13 0.59231E-09
 0.54512E-12 0.24374E-08 0.18490E-08 0.29873E-07 0.34617E-07 0.62930E-08 0.15927E-11 0.69333E-09 0.50952E-13 0.38961E-09
 0.45819E-12 0.28490E-08 0.66646E-11 0.52689E-08 0.53631E-08 0.28660E-07 0.24590E-07 0.74927E-08 0.82814E-11 0.35088E-08
 0.17117E-11 0.25078E-08 0.18629E-09 0.15088E-05 0.24412E-10 0.16963E-08 0.98036E-12 0.44694E-08 0.39624E-10 0.17231E-07
 0.15185E-09 0.20569E-09 0.60011E-10 0.18694E-09 0.75785E-12 0.91000E-09 0.55078E-10 0.16607E-09 0.21877E-10 0.55482E-09
 0.36375E-11 0.93373E-10 0.25465E-11 0.28651E-09 0.18238E-09 0.28930E-09 0.78493E-10 0.25931E-09 0.93405E-11 0.87984E-10
 0.20301E-12 0.23063E-07 0.77450E-13 0.63147E-10 0.42272E-12 0.33437E-09 0.19764E-09 0.42045E-09 0.66789E-10 0.35382E-09
 0.54661E-12 0.89853E-10 0.45168E-13 0.24359E-07 0.23641E-13 0.54907E-10 0.41863E-12 0.17105E-09 0.99948E-13 0.10656E-06
 0.10102E-12 0.65745E-10 0.52319E-13 0.45242E-14 0.88818E-15 0.42744E-14 0.18430E-13 0.55108E-10 0.38913E-13 0.17829E-06
 0.76347E-12 0.17525E-09 0.51171E-10 0.16370E-09 0.23935E-09 0.23053E-09 0.79919E-12 0.37594E-08 0.72454E-13 0.75582E-10
 0.26083E-12 0.14653E-08 0.10661E-10 0.19454E-09 0.66074E-10 0.13262E-09 0.26905E-09 0.27413E-09 0.28243E-11 0.25891E-09
 0.25549E-11 0.13237E-09 0.21428E-10 0.31731E-09 0.60481E-10 0.13282E-09 0.56195E-12 0.23736E-09 0.67853E-10 0.27628E-09
 0.41351E-08 0.30882E-08 0.43587E-10 0.47858E-07 0.92765E-12 0.83500E-09 0.62133E-10 0.79571E-08 0.55482E-09 0.10951E-08
 0.20325E-11 0.24363E-07 0.52144E-11 0.20600E-08 0.28974E-08 0.37601E-08 0.63517E-08 0.17114E-08 0.66609E-11 0.13806E-07
 0.21411E-12 0.26951E-09 0.51191E-13 0.13136E-08 0.91724E-12 0.18841E-08 0.26812E-08 0.38655E-08 0.57372E-07 0.10808E-08
 0.43670E-12 0.10545E-08 0.46221E-13 0.16256E-09 0.21871E-13 0.48469E-09 0.12007E-11 0.15945E-06 0.12366E-12 0.23488E-09
 0.76189E-13 0.10584E-08 0.65448E-13 0.20817E-14 0.12490E-15 0.83267E-16 0.12768E-14 0.90249E-12 0.57607E-13 0.27551E-09
 0.33139E-12 0.99986E-06 0.18402E-07 0.55297E-08 0.53509E-08 0.23629E-07 0.13423E-11 0.30665E-09 0.79700E-13 0.10106E-08
 0.29591E-12 0.69444E-09 0.85273E-11 0.35407E-07 0.46199E-07 0.56765E-08 0.63765E-08 0.17510E-07 0.58190E-11 0.77309E-09
 0.22528E-11 0.13806E-05 0.22851E-09 0.29908E-08 0.40865E-10 0.36680E-07 0.11747E-11 0.85748E-09 0.40016E-10 0.74275E-08
 0.12507E-11 0.20087E-11 0.82412E-12 0.13241E-11 0.12834E-11 0.16290E-11 0.56914E-12 0.13712E-11 0.36374E-11 0.20325E-11
 0.12906E-12 0.14632E-11 0.19345E-11 0.18968E-11 0.13714E-11 0.10420E-11 0.18464E-11 0.17470E-11 0.31101E-12 0.19706E-11
 0.69928E-12 0.19348E-11 0.13080E-13 0.10722E-11 0.13444E-11 0.24718E-11 0.17639E-11 0.11962E-11 0.15546E-11 0.19786E-11
 0.10430E-12 0.19688E-11 0.72146E-13 0.25161E-11 0.10325E-13 0.18081E-11 0.20129E-11 0.32735E-11 0.23005E-12 0.22974E-11
 0.24702E-13 0.16212E-11 0.17669E-12 0.20539E-14 0.69389E-16 -.13878E-16 0.55511E-16 0.20955E-14 0.87097E-13 0.20685E-11
 0.78368E-13 0.18800E-11 0.31680E-11 0.34944E-11 0.29167E-11 0.20656E-11 0.16482E-11 0.23301E-11 0.20917E-13 0.19809E-11
 0.66769E-12 0.20056E-11 0.22448E-12 0.11759E-11 0.21402E-11 0.24085E-11 0.15955E-11 0.11542E-11 0.16357E-11 0.18360E-11
 0.26113E-12 0.19985E-11 0.26866E-11 0.17393E-11 0.56978E-12 0.99176E-12 0.11783E-11 0.19396E-11 0.40678E-12 0.15355E-11
 0.21835E-08 0.28212E-08 0.22984E-10 0.58202E-09 0.94490E-12 0.22817E-06 0.32713E-10 0.15297E-08 0.93373E-10 0.24363E-07
 0.14632E-11 0.53615E-09 0.44169E-11 0.45683E-08 0.29008E-08 0.23777E-08 0.17361E-08 0.61121E-08 0.54633E-11 0.48520E-09
 0.20966E-12 0.17213E-08 0.82581E-13 0.24012E-09 0.87500E-12 0.52690E-08 0.32069E-08 0.23293E-08 0.77916E-09 0.25564E-07
 0.40145E-12 0.21847E-09 0.47142E-13 0.57922E-09 0.24392E-13 0.14756E-09 0.94234E-12 0.64794E-09 0.10927E-12 0.12291E-08
 0.75086E-13 0.19019E-09 0.72317E-13 0.29046E-13 0.55511E-16 0.13878E-16 -.41633E-16 0.26368E-15 0.78132E-14 0.34657E-09
 0.37208E-12 0.70041E-09 0.49320E-09 0.18132E-08 0.18795E-08 0.10830E-08 0.14678E-11 0.24133E-08 0.60250E-13 0.21410E-09
 0.37365E-12 0.75869E-06 0.56519E-11 0.10148E-08 0.98460E-09 0.18122E-08 0.16852E-08 0.11697E-08 0.66424E-11 0.22341E-05
 0.16060E-11 0.70421E-09 0.77092E-10 0.29228E-08 0.33818E-10 0.56708E-09 0.82519E-12 0.14301E-06 0.20020E-10 0.15615E-08
 0.58435E-11 0.49230E-11 0.91417E-11 0.44583E-11 0.25798E-12 0.85225E-11 0.75630E-11 0.73088E-11 0.25465E-11 0.52145E-11
 0.19345E-11 0.44170E-11 0.71716E-12 0.49436E-11 0.46297E-11 0.51539E-11 0.58492E-11 0.10245E-10 0.64276E-11 0.70020E-11
 0.11666E-12 0.63954E-11 0.54604E-13 0.57733E-11 0.36843E-12 0.63524E-11 0.57310E-11 0.61345E-11 0.44522E-11 0.11012E-10
 0.57238E-12 0.51274E-11 0.26631E-13 0.14978E-10 0.31967E-13 0.79121E-11 0.40766E-12 0.99318E-11 0.49818E-13 0.90758E-11
 0.10747E-12 0.65359E-11 0.50487E-13 0.26981E-11 0.66752E-14 0.15266E-15 0.69389E-16 0.30531E-15 0.37609E-14 0.29992E-11
 0.72544E-12 0.80358E-11 0.46140E-11 0.68537E-11 0.87601E-11 0.10424E-10 0.47347E-12 0.16110E-10 0.12217E-12 0.73925E-11
 0.12572E-12 0.73181E-11 0.55285E-11 0.93386E-11 0.56384E-11 0.60487E-11 0.63777E-11 0.57543E-11 0.11030E-11 0.83152E-11
 0.16647E-11 0.47370E-11 0.31314E-11 0.82501E-11 0.13184E-10 0.84551E-11 0.29448E-12 0.57012E-11 0.67321E-11 0.46443E-11
 0.20794E-07 0.10772E-07 0.23991E-10 0.60181E-08 0.11575E-11 0.14388E-08 0.30962E-10 0.12135E-06 0.28651E-09 0.20600E-08
 0.18967E-11 0.45683E-08 0.49436E-11 0.54059E-08 0.95716E-08 0.16066E-07 0.73995E-07 0.41048E-08 0.56093E-11 0.34919E-08
 0.36393E-12 0.36201E-09 0.51486E-13 0.76739E-09 0.93424E-12 0.46963E-08 0.87200E-08 0.16449E-07 0.60988E-08 0.20569E-08
 0.47375E-12 0.65167E-09 0.51110E-13 0.20398E-09 0.16162E-13 0.34606E-09 0.83747E-12 0.85733E-08 0.14351E-12 0.30891E-09
 0.90634E-13 0.51111E-09 0.83589E-13 0.17180E-08 0.87887E-12 0.26007E-13 0.88818E-15 0.16376E-14 0.77161E-14 0.20526E-10
 0.51675E-12 0.11326E-07 0.33782E-08 0.41807E-07 0.35520E-07 0.26098E-06 0.16061E-11 0.42114E-09 0.70978E-13 0.62778E-09
 0.32688E-12 0.11494E-08 0.76412E-11 0.11391E-06 0.66473E-07 0.42356E-07 0.54572E-07 0.21298E-05 0.66326E-11 0.13134E-08
 0.12069E-11 0.11668E-07 0.32589E-09 0.10213E-07 0.37085E-10 0.53731E-08 0.84797E-12 0.15216E-08 0.54787E-10 0.99800E-07
 0.93152E-07 0.25685E-07 0.16846E-10 0.37472E-08 0.10358E-11 0.19098E-08 0.27697E-10 0.83187E-05 0.18238E-09 0.28974E-08
 0.13714E-11 0.29008E-08 0.46297E-11 0.95716E-08 0.14697E-07 0.47272E-07 0.71633E-08 0.64481E-08 0.50334E-11 0.25166E-08
 0.27956E-12 0.41085E-09 0.59748E-13 0.64314E-09 0.11790E-11 0.78201E-08 0.28448E-07 0.50082E-07 0.18802E-08 0.27531E-08
 0.36180E-12 0.56100E-09 0.73762E-13 0.22247E-09 0.18952E-13 0.30793E-09 0.92423E-12 0.49860E-08 0.77748E-13 0.34240E-09
 0.11765E-12 0.44538E-09 0.87408E-13 0.24161E-08 0.94763E-12 0.66657E-09 0.14572E-13 0.42241E-12 0.37956E-13 0.17314E-08
 0.40725E-12 0.63142E-08 0.48179E-08 0.25285E-06 0.19028E-03 0.38322E-07 0.90317E-12 0.48216E-09 0.54970E-13 0.54397E-09
 0.38034E-12 0.14064E-08 0.82221E-11 0.25034E-07 0.59189E-07 0.30791E-06 0.56410E-06 0.53441E-07 0.59909E-11 0.17033E-08
 0.15202E-11 0.62869E-08 0.28285E-09 0.23411E-07 0.31780E-10 0.35778E-08 0.12077E-11 0.19683E-08 0.32698E-10 0.96601E-05
 0.78371E-06 0.66766E-07 0.43153E-10 0.28707E-08 0.85361E-12 0.23489E-08 0.40888E-10 0.11435E-06 0.28930E-09 0.37601E-08
 0.10419E-11 0.23777E-08 0.51538E-11 0.16066E-07 0.47272E-07 0.21498E-06 0.15895E-06 0.99556E-08 0.49626E-11 0.19457E-08
 0.44244E-12 0.45647E-09 0.45363E-13 0.57202E-09 0.90985E-12 0.12672E-07 0.38875E-07 0.23126E-06 0.34022E-08 0.37685E-08
 0.51041E-12 0.49627E-09 0.43653E-13 0.24181E-09 0.20036E-13 0.28148E-09 0.98035E-12 0.37291E-08 0.96659E-13 0.37987E-09
 0.58112E-13 0.39876E-09 0.11473E-12 0.31389E-08 0.10763E-11 0.26885E-09 0.18388E-13 0.75542E-10 0.40981E-13 0.26791E-09
 0.41610E-12 0.44506E-08 0.26415E-08 0.15868E-05 0.60859E-05 0.16941E-07 0.11569E-11 0.53463E-09 0.68338E-13 0.48343E-09
 0.36995E-12 0.17675E-08 0.76563E-11 0.12694E-07 0.14090E-07 0.10602E-05 0.46999E-06 0.23056E-07 0.63941E-11 0.20850E-08
 0.24552E-11 0.44545E-08 0.11971E-09 0.59764E-07 0.48094E-10 0.26409E-08 0.17182E-11 0.25047E-08 0.29050E-10 0.14396E-06
 0.39776E-08 0.48638E-06 0.62009E-10 0.19095E-08 0.98193E-12 0.33326E-08 0.46201E-10 0.22602E-07 0.78493E-10 0.63517E-08
 0.18464E-11 0.17361E-08 0.58492E-11 0.73995E-07 0.71633E-08 0.15895E-06 0.10060E-08 0.26301E-07 0.41714E-11 0.13802E-08
 0.35248E-12 0.52717E-09 0.84414E-13 0.49165E-09 0.65026E-12 0.35956E-07 0.52750E-08 0.51023E-06 0.43180E-09 0.68049E-08
 0.43086E-12 0.44805E-09 0.56156E-13 0.26268E-09 0.17097E-13 0.25207E-09 0.83891E-12 0.17268E-08 0.78063E-13 0.45406E-09
 0.78538E-13 0.32925E-09 0.87810E-13 0.42498E-08 0.75082E-12 0.34209E-09 0.13059E-13 0.49377E-13 0.68140E-14 0.52014E-13
 0.22403E-12 0.20910E-08 0.75234E-09 0.78909E-07 0.13918E-07 0.60258E-08 0.93970E-12 0.65824E-09 0.56538E-13 0.35073E-09
 0.30873E-12 0.23567E-08 0.68622E-11 0.71039E-08 0.28101E-08 0.10011E-06 0.25123E-07 0.82995E-08 0.53281E-11 0.29226E-08
 0.21071E-11 0.29178E-08 0.70060E-10 0.45768E-04 0.85146E-10 0.19097E-08 0.12704E-11 0.36254E-08 0.26472E-10 0.20995E-07
 0.11501E-07 0.71037E-08 0.28112E-10 0.86492E-08 0.85266E-12 0.12286E-08 0.60006E-10 0.40978E-07 0.25931E-09 0.17114E-08
 0.17470E-11 0.61121E-08 0.10244E-10 0.41048E-08 0.64481E-08 0.99556E-08 0.26301E-07 0.31129E-08 0.55346E-11 0.46230E-08
 0.44167E-12 0.33565E-09 0.59676E-13 0.86098E-09 0.16505E-11 0.35711E-08 0.58724E-08 0.10272E-07 0.65629E-07 0.16943E-08
 0.47441E-12 0.72688E-09 0.43915E-13 0.19173E-09 0.21080E-13 0.37689E-09 0.98138E-12 0.80625E-10 0.60105E-13 0.18329E-10
 0.71082E-13 0.58538E-09 0.99074E-13 0.15344E-08 0.92400E-12 0.17665E-09 0.13559E-13 0.29976E-14 0.30531E-15 0.40246E-15
 0.25813E-14 0.10619E-11 0.23564E-08 0.17696E-07 0.17518E-07 0.68426E-05 0.11941E-11 0.21867E-09 0.42286E-13 0.10286E-10
 0.27421E-12 0.67178E-09 0.66175E-11 0.20912E-05 0.42732E-05 0.20691E-07 0.22861E-07 0.49623E-06 0.11313E-10 0.11247E-08
 0.12251E-11 0.19769E-07 0.24739E-09 0.68861E-08 0.59818E-10 0.75765E-08 0.71601E-12 0.12918E-08 0.53527E-10 0.35507E-07
 0.53156E-11 0.53312E-11 0.79840E-12 0.45996E-11 0.19044E-11 0.59497E-11 0.13471E-11 0.59970E-11 0.93404E-11 0.66610E-11
 0.31101E-12 0.54634E-11 0.64276E-11 0.56094E-11 0.50334E-11 0.49627E-11 0.41715E-11 0.55347E-11 0.53401E-12 0.48743E-11
 0.80686E-12 0.10894E-10 0.34208E-13 0.63966E-11 0.16188E-11 0.66913E-11 0.65550E-11 0.76448E-11 0.56376E-11 0.65017E-11
 0.10284E-12 0.55939E-11 0.11588E-12 0.10628E-10 0.99087E-14 0.46060E-11 0.18487E-11 0.86470E-12 0.32405E-13 0.72525E-13
 0.17819E-13 0.25915E-11 0.17415E-12 0.60747E-11 0.14060E-11 0.98542E-11 0.11699E-13 0.29421E-14 0.18041E-15  0.0000    
 0.55511E-16 0.29837E-14 0.19209E-11 0.68468E-11 0.60575E-11 0.54083E-11 0.19132E-11 0.35203E-11 0.15793E-13 0.68695E-13
 0.52680E-13 0.93857E-12 0.75320E-12 0.56442E-11 0.73364E-11 0.73162E-11 0.87300E-11 0.64512E-11 0.53647E-11 0.65284E-11
 0.22225E-12 0.70198E-11 0.12053E-10 0.64431E-11 0.12431E-11 0.73342E-11 0.23706E-11 0.93388E-11 0.20595E-11 0.52554E-11
 0.17781E-08 0.22931E-08 0.30992E-10 0.52821E-09 0.16045E-11 0.59208E-07 0.30177E-10 0.13109E-08 0.87984E-10 0.13806E-07
 0.19705E-11 0.48520E-09 0.70020E-11 0.34919E-08 0.25166E-08 0.19457E-08 0.13802E-08 0.46230E-08 0.48743E-11 0.44718E-09
 0.29668E-12 0.20740E-08 0.53632E-13 0.22436E-09 0.12993E-11 0.39303E-08 0.26370E-08 0.19226E-08 0.79996E-09 0.14383E-07
 0.40796E-12 0.20589E-09 0.50637E-13 0.63746E-09 0.19922E-13 0.14095E-09 0.92029E-12 0.30709E-11 0.11519E-13 0.77993E-14
 0.58981E-14 0.14339E-12 0.56080E-13 0.26049E-09 0.60417E-12 0.16620E-09 0.17014E-13 0.45020E-13 0.19429E-15 -.13878E-16
 0.23592E-15 0.27756E-15 0.42494E-13 0.11035E-08 0.22468E-09 0.62051E-10 0.89867E-12 0.31038E-10 0.16806E-13 0.12365E-13
 0.58842E-14 0.29060E-13 0.87369E-12 0.14029E-08 0.86971E-09 0.15180E-08 0.14654E-08 0.10143E-08 0.59519E-11 0.11756E-06
 0.17949E-11 0.63251E-09 0.14694E-09 0.23303E-08 0.24355E-10 0.51363E-09 0.14321E-11 0.41929E-07 0.33902E-10 0.13379E-08
 0.27596E-12 0.30336E-12 0.73887E-12 0.42440E-12 0.82153E-13 0.45895E-12 0.42252E-12 0.35458E-12 0.20289E-12 0.21418E-12
 0.69917E-12 0.20969E-12 0.11665E-12 0.36398E-12 0.27955E-12 0.44241E-12 0.35241E-12 0.44172E-12 0.80682E-12 0.29681E-12
 0.32331E-13 0.38015E-12 0.10186E-12 0.32710E-12 0.84315E-13 0.22048E-12 0.34987E-12 0.46866E-12 0.31199E-12 0.30147E-12
 0.43530E-12 0.36806E-12 0.12135E-13 0.35697E-12 0.34497E-13 0.34955E-12 0.62256E-13 0.27159E-12 0.86597E-14 0.60230E-14
 0.25258E-14 0.62311E-14 0.12573E-13 0.41550E-13 0.53707E-14 0.23051E-13 0.21205E-13 0.17664E-12 0.21094E-14 0.55511E-16
 0.69389E-16 0.13878E-15 0.45519E-14 0.18602E-12 0.14919E-12 0.22551E-13 0.58148E-14 0.42077E-13 0.50807E-13 0.61479E-14
 0.21927E-14 0.59119E-14 0.52180E-13 0.27348E-12 0.30548E-12 0.37410E-12 0.37374E-12 0.32813E-12 0.12373E-12 0.39913E-12
 0.64146E-12 0.29002E-12 0.25883E-12 0.47045E-12 0.55467E-12 0.21350E-12 0.86075E-13 0.35509E-12 0.52114E-12 0.35901E-12
 0.47116E-09 0.42445E-09 0.77701E-10 0.14742E-08 0.77172E-12 0.23480E-09 0.12751E-09 0.57613E-09 0.23063E-07 0.26951E-09
 0.19348E-11 0.17213E-08 0.63954E-11 0.36201E-09 0.41085E-09 0.45647E-09 0.52717E-09 0.33565E-09 0.10894E-10 0.20740E-08
 0.38018E-12 0.11981E-09 0.54770E-13 0.13185E-06 0.12063E-11 0.34898E-09 0.40277E-09 0.46148E-09 0.80140E-09 0.26908E-09
 0.45550E-12 0.95002E-05 0.48813E-13 0.84097E-10 0.16431E-13 0.44683E-08 0.10711E-11 0.98436E-09 0.61395E-13 0.85876E-13
 0.60646E-14 0.89095E-14 0.52680E-13 0.14488E-13 0.37470E-15 0.30531E-15 0.11796E-14 0.38183E-12 0.36443E-13 0.17319E-13
 0.12629E-14 0.13878E-14 0.17875E-13 0.32484E-11 0.39518E-12 0.20539E-14 0.40246E-15 0.26368E-15 0.71609E-14 0.48946E-12
 0.62450E-14 0.12074E-13 0.72331E-13 0.67367E-11 0.10294E-08 0.52054E-09 0.53913E-09 0.69412E-09 0.14046E-10 0.22716E-09
 0.26313E-11 0.11417E-08 0.97332E-09 0.42250E-09 0.13342E-09 0.15566E-08 0.13936E-11 0.24044E-09 0.57979E-10 0.56791E-09
 0.61645E-13 0.53944E-13 0.40310E-13 0.53940E-13 0.12232E-12 0.59833E-13 0.51213E-13 0.45325E-13 0.77547E-13 0.51161E-13
 0.13123E-13 0.82513E-13 0.54570E-13 0.51487E-13 0.59735E-13 0.45403E-13 0.84436E-13 0.59675E-13 0.34212E-13 0.53563E-13
 0.10192E-12 0.54708E-13 0.65721E-14 0.54304E-13 0.78542E-13 0.72661E-13 0.60455E-13 0.68340E-13 0.10249E-12 0.51348E-13
 0.14108E-13 0.76897E-13 0.47022E-13 0.63055E-13 0.44071E-14 0.68671E-13 0.10162E-12 0.67481E-13 0.64670E-13 0.43521E-13
 0.45103E-14 0.16598E-13 0.40426E-13 0.68973E-14 0.27756E-15 0.83267E-16 -.69389E-16 0.16931E-14 0.41675E-13 0.71665E-13
 0.14072E-13 0.27686E-13 0.54637E-13 0.69597E-13 0.46657E-13 0.16376E-14 0.12490E-15 0.15266E-15 0.15266E-15 0.69805E-14
 0.51209E-13 0.16986E-13 0.15710E-13 0.42119E-13 0.56288E-13 0.68230E-13 0.55156E-13 0.70888E-13 0.12159E-12 0.61495E-13
 0.20872E-13 0.78719E-13 0.73570E-13 0.51662E-13 0.59606E-13 0.67071E-13 0.10707E-12 0.73453E-13 0.28618E-13 0.55482E-13
 0.55681E-09 0.61980E-09 0.18744E-10 0.25447E-09 0.13635E-11 0.18181E-08 0.35190E-10 0.45501E-09 0.63147E-10 0.13136E-08
 0.10722E-11 0.24012E-09 0.57732E-11 0.76739E-09 0.64314E-09 0.57202E-09 0.49165E-09 0.86098E-09 0.63965E-11 0.22436E-09
 0.32700E-12 0.13185E-06 0.54225E-13 0.13558E-09 0.10332E-11 0.81175E-09 0.66480E-09 0.56489E-09 0.38035E-09 0.12957E-08
 0.36754E-12 0.12651E-09 0.45031E-13 0.23942E-08 0.24232E-13 0.93160E-10 0.75217E-12 0.27427E-09 0.94390E-13 0.14281E-07
 0.69472E-13 0.15699E-07 0.55608E-13 0.14769E-12 0.33307E-15 0.13878E-16 -.55511E-16 0.15266E-15 0.96034E-14 0.22672E-09
 0.48241E-12 0.64410E-09 0.12721E-09 0.64325E-09 0.84793E-10 0.28255E-13 0.24980E-15 0.83267E-16 0.23592E-15 0.23592E-15
 0.40620E-13 0.50259E-10 0.27345E-11 0.76773E-09 0.34528E-09 0.50173E-09 0.47853E-09 0.39048E-09 0.93107E-11 0.20384E-08
 0.18575E-11 0.28685E-09 0.80351E-10 0.62767E-09 0.32047E-10 0.24888E-09 0.11086E-11 0.17301E-08 0.16872E-10 0.46180E-09
 0.16757E-11 0.11609E-11 0.15822E-11 0.10398E-11 0.17975E-12 0.14860E-11 0.16826E-11 0.15905E-11 0.42263E-12 0.91722E-12
 0.13444E-11 0.87503E-12 0.36837E-12 0.93430E-12 0.11790E-11 0.90988E-12 0.65030E-12 0.16506E-11 0.16188E-11 0.12992E-11
 0.84277E-13 0.12064E-11 0.78551E-13 0.10332E-11 0.19538E-12 0.10196E-11 0.14737E-11 0.14030E-11 0.64544E-12 0.13216E-11
 0.86833E-12 0.13490E-11 0.21830E-13 0.14193E-11 0.34384E-13 0.12689E-11 0.18859E-12 0.14128E-11 0.22649E-13 0.12156E-11
 0.12973E-12 0.99784E-12 0.30698E-13 0.92248E-12 0.66336E-14 0.18041E-15 0.69389E-16 0.33307E-15 0.21372E-14 0.68345E-12
 0.76553E-12 0.12028E-11 0.92050E-12 0.12425E-11 0.15709E-11 0.63224E-12 0.35666E-14 0.22204E-15 0.12490E-15 0.22204E-15
 0.58287E-14 0.92699E-12 0.19977E-11 0.10923E-11 0.99825E-12 0.10992E-11 0.96428E-12 0.14160E-11 0.47955E-12 0.15510E-11
 0.17358E-11 0.11743E-11 0.85311E-12 0.15177E-11 0.30702E-11 0.12461E-11 0.99706E-13 0.14380E-11 0.25313E-11 0.99126E-12
 0.15118E-07 0.89182E-08 0.24184E-10 0.71501E-08 0.12890E-11 0.13500E-08 0.39671E-10 0.70154E-07 0.33437E-09 0.18841E-08
 0.24717E-11 0.52690E-08 0.63524E-11 0.46963E-08 0.78201E-08 0.12672E-07 0.35956E-07 0.35711E-08 0.66912E-11 0.39303E-08
 0.22035E-12 0.34898E-09 0.72621E-13 0.81175E-09 0.10195E-11 0.41064E-08 0.70581E-08 0.13540E-07 0.13630E-06 0.18971E-08
 0.38104E-12 0.68623E-09 0.72576E-13 0.19835E-09 0.21914E-13 0.35837E-09 0.10033E-11 0.10355E-07 0.14233E-12 0.29709E-09
 0.58813E-13 0.54348E-09 0.99039E-13 0.16216E-08 0.63061E-12 0.41953E-13 0.11935E-14 0.21927E-14 0.96173E-14 0.67633E-11
 0.66431E-12 0.14270E-07 0.43210E-08 0.27390E-07 0.24864E-07 0.23488E-06 0.67052E-12 0.27423E-13 0.18874E-14 0.21094E-14
 0.22551E-13 0.27721E-10 0.60924E-11 0.27256E-06 0.71508E-07 0.29245E-07 0.32373E-07 0.60269E-04 0.12557E-10 0.12286E-08
 0.22213E-11 0.14805E-07 0.28188E-09 0.83797E-08 0.41695E-10 0.63024E-08 0.11074E-11 0.14179E-08 0.61944E-10 0.57873E-07
 0.13103E-06 0.20948E-07 0.46391E-10 0.41075E-08 0.12304E-11 0.17973E-08 0.41482E-10 0.16114E-04 0.19764E-09 0.26812E-08
 0.17640E-11 0.32069E-08 0.57310E-11 0.87200E-08 0.28448E-07 0.38875E-07 0.52750E-08 0.58724E-08 0.65549E-11 0.26370E-08
 0.34981E-12 0.40277E-09 0.60351E-13 0.66480E-09 0.14736E-11 0.70581E-08 0.44625E-07 0.37954E-07 0.14499E-08 0.26214E-08
 0.56983E-12 0.57157E-09 0.43015E-13 0.21953E-09 0.19762E-13 0.31280E-09 0.14897E-11 0.56202E-08 0.10267E-12 0.33771E-09
 0.12031E-12 0.45549E-09 0.97304E-13 0.22951E-08 0.82358E-12 0.20015E-08 0.12740E-13 0.34778E-12 0.37456E-13 0.44641E-08
 0.50897E-12 0.69639E-08 0.41764E-08 0.16108E-06 0.15050E-05 0.49489E-07 0.14586E-11 0.30815E-08 0.46796E-13 0.35549E-12
 0.15013E-12 0.47054E-08 0.56568E-11 0.32066E-07 0.30740E-07 0.19296E-06 0.30085E-05 0.84520E-07 0.78694E-11 0.15991E-08
 0.27795E-11 0.70714E-08 0.26618E-09 0.18669E-07 0.42207E-10 0.37736E-08 0.17471E-11 0.18672E-08 0.38166E-10 0.39971E-05
 0.54640E-06 0.74672E-07 0.48031E-10 0.28029E-08 0.12141E-11 0.24283E-08 0.71823E-10 0.10364E-06 0.42045E-09 0.38655E-08
 0.11962E-11 0.23293E-08 0.61344E-11 0.16449E-07 0.50082E-07 0.23126E-06 0.51023E-06 0.10272E-07 0.76447E-11 0.19226E-08
 0.46855E-12 0.46148E-09 0.68306E-13 0.56489E-09 0.14029E-11 0.13540E-07 0.37954E-07 0.26854E-06 0.59378E-08 0.38628E-08
 0.47122E-12 0.49427E-09 0.50137E-13 0.24317E-09 0.21925E-13 0.27993E-09 0.11763E-11 0.35758E-08 0.11031E-12 0.38260E-09
 0.88883E-13 0.39659E-09 0.11439E-12 0.32044E-08 0.91207E-12 0.25124E-09 0.17070E-13 0.63379E-11 0.35666E-13 0.59772E-10
 0.51645E-12 0.49248E-08 0.20736E-08 0.10702E-05 0.58091E-05 0.16846E-07 0.13262E-11 0.42960E-09 0.69778E-13 0.46187E-11
 0.18392E-12 0.15886E-09 0.72992E-11 0.13758E-07 0.13687E-07 0.98127E-06 0.41242E-06 0.21823E-07 0.73524E-11 0.21260E-08
 0.35807E-11 0.44298E-08 0.14564E-09 0.62609E-07 0.43072E-10 0.26357E-08 0.20744E-11 0.25714E-08 0.34242E-10 0.11592E-06
 0.11505E-08 0.76845E-08 0.70771E-10 0.11509E-08 0.65833E-12 0.10089E-07 0.87826E-10 0.47066E-08 0.66789E-10 0.57372E-07
 0.15546E-11 0.77916E-09 0.44522E-11 0.60988E-08 0.18802E-08 0.34022E-08 0.43180E-09 0.65629E-07 0.56376E-11 0.79996E-09
 0.31202E-12 0.80140E-09 0.10257E-12 0.38035E-09 0.64548E-12 0.13630E-06 0.14499E-08 0.59378E-08 0.22861E-09 0.78539E-07
 0.48771E-12 0.31354E-09 0.48952E-13 0.35157E-09 0.28595E-13 0.20646E-09 0.53981E-12 0.12079E-08 0.10922E-12 0.72678E-09
 0.75582E-13 0.24338E-09 0.71162E-13 0.18559E-07 0.67098E-12 0.59706E-09 0.20720E-13 0.41966E-13 0.31364E-14 0.17930E-13
 0.23760E-12 0.38759E-09 0.30606E-09 0.52705E-08 0.23455E-08 0.23693E-08 0.85737E-12 0.17670E-07 0.54623E-13 0.17444E-13
 0.47740E-14 0.43660E-13 0.18233E-11 0.13316E-08 0.71765E-09 0.83081E-08 0.25216E-08 0.22828E-08 0.42175E-11 0.16606E-07
 0.30588E-11 0.14315E-08 0.53249E-10 0.25086E-07 0.10997E-09 0.10850E-08 0.10763E-11 0.14824E-07 0.51622E-10 0.41111E-08
 0.41889E-08 0.30293E-08 0.36001E-10 0.47648E-07 0.11291E-11 0.83129E-09 0.87362E-10 0.79517E-08 0.35382E-09 0.10808E-08
 0.19785E-11 0.25564E-07 0.11012E-10 0.20569E-08 0.27531E-08 0.37685E-08 0.68049E-08 0.16943E-08 0.65017E-11 0.14383E-07
 0.30135E-12 0.26908E-09 0.51392E-13 0.12957E-08 0.13215E-11 0.18971E-08 0.26214E-08 0.38628E-08 0.78539E-07 0.10711E-08
 0.34226E-12 0.10631E-08 0.54932E-13 0.16259E-09 0.23749E-13 0.48117E-09 0.11085E-11 0.20229E-06 0.12288E-12 0.23292E-09
 0.76522E-13 0.78204E-09 0.83277E-13 0.98469E-09 0.11019E-11 0.15893E-09 0.13572E-13 0.32058E-14 0.31919E-15 0.30531E-15
 0.14988E-14 0.35644E-12 0.10754E-08 0.47925E-08 0.52476E-08 0.23126E-07 0.13651E-11 0.16879E-09 0.28172E-13 0.14433E-14
 0.22204E-15 0.36082E-15 0.31364E-14 0.10348E-11 0.30020E-06 0.54961E-08 0.61667E-08 0.17155E-07 0.10060E-10 0.76828E-09
 0.20802E-11 0.16548E-05 0.34761E-09 0.30117E-08 0.10062E-09 0.34654E-07 0.15117E-11 0.86256E-09 0.61283E-10 0.74323E-08
 0.32182E-12 0.33915E-12 0.19642E-12 0.46375E-12 0.87065E-12 0.38798E-12 0.28381E-12 0.38192E-12 0.54660E-12 0.43667E-12
 0.10435E-12 0.40147E-12 0.57236E-12 0.47385E-12 0.36175E-12 0.51046E-12 0.43088E-12 0.47450E-12 0.10289E-12 0.40790E-12
 0.43539E-12 0.45539E-12 0.14194E-13 0.36760E-12 0.86839E-12 0.38105E-12 0.56992E-12 0.47127E-12 0.48762E-12 0.34221E-12
 0.33492E-13 0.42073E-12 0.10161E-12 0.74924E-12 0.74801E-14 0.43229E-12 0.82087E-12 0.51723E-12 0.21882E-12 0.33772E-12
 0.15585E-13 0.35129E-12 0.16899E-12 0.50866E-12 0.57741E-12 0.43848E-12 0.46629E-14 0.24841E-14 0.69389E-16 0.27756E-16
 0.22204E-15 0.11241E-14 0.24272E-12 0.49925E-12 0.52383E-12 0.62483E-12 0.76528E-12 0.53221E-12 0.14364E-13 0.13184E-14
 0.83267E-16 -.55511E-16 0.13878E-15 0.23731E-14 0.23079E-12 0.40698E-12 0.41905E-12 0.49624E-12 0.74580E-12 0.38278E-12
 0.79728E-13 0.31403E-12 0.79216E-12 0.53385E-12 0.28699E-12 0.44952E-12 0.72053E-12 0.69818E-12 0.24745E-12 0.44523E-12
 0.47521E-09 0.54082E-09 0.24881E-10 0.23115E-09 0.18252E-11 0.14362E-08 0.26447E-10 0.40024E-09 0.89853E-10 0.10545E-08
 0.19687E-11 0.21847E-09 0.51274E-11 0.65167E-09 0.56100E-09 0.49627E-09 0.44805E-09 0.72688E-09 0.55939E-11 0.20589E-09
 0.36801E-12 0.95002E-05 0.76928E-13 0.12651E-09 0.13490E-11 0.68623E-09 0.57157E-09 0.49427E-09 0.31354E-09 0.10631E-08
 0.42073E-12 0.11818E-09 0.53372E-13 0.33736E-08 0.25854E-13 0.87672E-10 0.92139E-12 0.24627E-09 0.14991E-12 0.50120E-07
 0.73330E-13 0.10744E-09 0.70943E-13 0.29748E-10 0.79049E-12 0.67488E-09 0.18263E-13 0.53263E-13 0.23592E-15 0.55511E-16
 0.12490E-15 0.23592E-15 0.17500E-13 0.78923E-09 0.80265E-10 0.13030E-10 0.61902E-12 0.27466E-09 0.67849E-13 0.18138E-13
 0.34694E-15 0.27756E-16 0.27756E-16 0.34694E-15 0.49807E-13 0.92554E-09 0.18709E-09 0.75197E-10 0.23077E-11 0.37925E-07
 0.16590E-11 0.26035E-09 0.94192E-10 0.54405E-09 0.20473E-10 0.22583E-09 0.13982E-11 0.13500E-08 0.28832E-10 0.40576E-09
 0.72189E-13 0.55084E-13 0.81385E-13 0.54092E-13 0.20962E-13 0.50823E-13 0.59829E-13 0.71904E-13 0.45173E-13 0.46242E-13
 0.72127E-13 0.47176E-13 0.26640E-13 0.51065E-13 0.73762E-13 0.43652E-13 0.56150E-13 0.43958E-13 0.11587E-12 0.50661E-13
 0.12223E-13 0.48840E-13 0.47172E-13 0.45047E-13 0.21867E-13 0.72510E-13 0.43102E-13 0.50201E-13 0.48871E-13 0.54826E-13
 0.10168E-12 0.53314E-13 0.81996E-14 0.55289E-13 0.25872E-13 0.58981E-13 0.25396E-13 0.54137E-13 0.82712E-14 0.60243E-13
 0.61159E-13 0.56330E-13 0.95757E-14 0.80214E-14 0.30947E-14 0.79103E-14 0.21108E-13 0.40051E-13 0.24564E-14 0.23592E-15
 0.15266E-15 0.30531E-15 0.33029E-14 0.35791E-13 0.37484E-13 0.96451E-14 0.21788E-14 0.98810E-14 0.41550E-13 0.35333E-13
 0.20539E-14 0.19429E-15 -.27756E-16 0.44409E-15 0.67585E-14 0.40967E-13 0.37484E-13 0.78271E-14 0.38580E-14 0.79659E-14
 0.87125E-13 0.57329E-13 0.38997E-13 0.58759E-13 0.70943E-13 0.53929E-13 0.27638E-13 0.61812E-13 0.65926E-13 0.53138E-13
 0.24407E-09 0.22936E-09 0.13043E-09 0.52893E-09 0.17189E-11 0.14607E-09 0.16675E-09 0.28417E-09 0.24359E-07 0.16256E-09
 0.25160E-11 0.57922E-09 0.14978E-10 0.20398E-09 0.22247E-09 0.24181E-09 0.26268E-09 0.19173E-09 0.10628E-10 0.63746E-09
 0.35681E-12 0.84097E-10 0.63017E-13 0.23942E-08 0.14192E-11 0.19835E-09 0.21953E-09 0.24317E-09 0.35157E-09 0.16259E-09
 0.74921E-12 0.33736E-08 0.55201E-13 0.62536E-10 0.21236E-13 0.13419E-06 0.85026E-12 0.47959E-09 0.14165E-12 0.77108E-10
 0.95410E-13 0.18524E-08 0.67391E-13 0.21927E-14 0.23592E-15 0.19429E-15 0.84655E-15 0.46112E-12 0.41911E-13 0.48225E-13
 0.24564E-14 0.31364E-14 0.44020E-13 0.36701E-11 0.40368E-12 0.22621E-14 0.15266E-15 0.36082E-15 0.17486E-14 0.36557E-12
 0.19396E-12 0.41633E-13 0.29421E-14 0.29143E-14 0.52222E-13 0.17417E-10 0.49755E-12 0.14710E-14 0.24980E-15 0.13878E-16
 0.19429E-14 0.75752E-12 0.32450E-08 0.21337E-09 0.18783E-09 0.54553E-09 0.19507E-11 0.14843E-09 0.96614E-10 0.28291E-09
 0.37696E-13 0.20799E-13 0.12962E-13 0.26014E-13 0.34098E-13 0.23830E-13 0.19318E-13 0.21864E-13 0.23682E-13 0.21986E-13
 0.10280E-13 0.24380E-13 0.31912E-13 0.16256E-13 0.18993E-13 0.20059E-13 0.17208E-13 0.21150E-13 0.99365E-14 0.19922E-13
 0.34535E-13 0.16368E-13 0.43021E-14 0.24165E-13 0.34356E-13 0.21859E-13 0.19810E-13 0.21937E-13 0.28595E-13 0.23793E-13
 0.74524E-14 0.25847E-13 0.25781E-13 0.21266E-13 0.41599E-14 0.24009E-13 0.25091E-13 0.19554E-13 0.30406E-13 0.27367E-13
 0.37470E-14 0.18319E-13 0.24675E-13 0.11935E-14 0.27756E-16 0.83267E-16  0.0000     0.10131E-14 0.21178E-13 0.18541E-13
 0.45797E-14 0.13448E-13 0.20858E-13 0.17028E-13 0.12781E-13 0.12212E-14 0.41633E-16 0.18041E-15 0.18041E-15 0.11796E-14
 0.21566E-13 0.17195E-13 0.11754E-13 0.13475E-13 0.12990E-13 0.18416E-13 0.14572E-13 0.90206E-15 -.13878E-16 0.69389E-16
 0.12490E-15 0.13600E-14 0.18541E-13 0.18707E-13 0.13295E-13 0.26715E-13 0.30059E-13 0.19901E-13 0.10707E-13 0.24786E-13
 0.27910E-09 0.29855E-09 0.17895E-10 0.15456E-09 0.13563E-11 0.58615E-09 0.38000E-10 0.23965E-09 0.54907E-10 0.48469E-09
 0.18082E-11 0.14756E-09 0.79121E-11 0.34606E-09 0.30793E-09 0.28148E-09 0.25207E-09 0.37689E-09 0.46060E-11 0.14095E-09
 0.34952E-12 0.44683E-08 0.68601E-13 0.93160E-10 0.12688E-11 0.35837E-09 0.31280E-09 0.27993E-09 0.20646E-09 0.48117E-09
 0.43218E-12 0.87672E-10 0.58967E-13 0.13419E-06 0.24120E-13 0.67953E-10 0.77709E-12 0.16530E-09 0.77743E-13 0.31478E-11
 0.37026E-13 0.11263E-12 0.28075E-13 0.43854E-14 0.19429E-15 -.15266E-15 0.27756E-16 0.24980E-15 0.76605E-14 0.11953E-07
 0.38726E-12 0.19043E-09 0.12614E-09 0.27774E-09 0.93091E-10 0.44451E-13 0.31919E-15 0.13878E-15 0.29143E-15 0.30531E-15
 0.22163E-13 0.72771E-07 0.53344E-11 0.24491E-09 0.18178E-09 0.25748E-09 0.12980E-09 0.27062E-13 0.33307E-15 0.12490E-15
 -.13878E-16 0.22204E-15 0.44686E-14 0.11879E-12 0.92495E-13 0.20779E-12 0.47393E-12 0.22008E-08 0.19106E-10 0.24162E-09
 0.14029E-11 0.88692E-12 0.13917E-11 0.72220E-12 0.18809E-12 0.10645E-11 0.22645E-11 0.10826E-11 0.41860E-12 0.12008E-11
 0.20130E-11 0.94245E-12 0.40775E-12 0.83760E-12 0.92436E-12 0.98041E-12 0.83896E-12 0.98133E-12 0.18488E-11 0.92015E-12
 0.62242E-13 0.10712E-11 0.10173E-12 0.75232E-12 0.18860E-12 0.10034E-11 0.14898E-11 0.11764E-11 0.54004E-12 0.11086E-11
 0.82093E-12 0.92153E-12 0.25362E-13 0.85033E-12 0.25258E-13 0.77707E-12 0.16320E-12 0.10589E-11 0.38428E-13 0.28810E-13
 0.97145E-15 0.40246E-15 0.90206E-15 0.33862E-14 0.91593E-15 0.13878E-15 0.19429E-15 0.24980E-15 0.32752E-14 0.84899E-12
 0.60731E-12 0.92983E-12 0.75368E-12 0.82043E-12 0.91800E-12 0.56782E-12 0.70499E-14 0.34694E-15 0.20817E-15 0.30531E-15
 0.57038E-14 0.59276E-12 0.15765E-11 0.80982E-12 0.84017E-12 0.95389E-12 0.10697E-11 0.76845E-12 0.67724E-14 0.16653E-15
 0.19429E-15 0.19429E-15 0.99920E-15 0.33584E-14 0.11102E-14 0.40246E-15 0.90206E-15 0.28255E-13 0.19811E-11 0.10820E-11
 0.32443E-08 0.48568E-08 0.25417E-10 0.72241E-09 0.15723E-11 0.30149E-06 0.30696E-10 0.21326E-08 0.17105E-09 0.15945E-06
 0.32735E-11 0.64794E-09 0.99319E-11 0.85733E-08 0.49860E-08 0.37291E-08 0.17268E-08 0.80625E-10 0.86456E-12 0.30709E-11
 0.27148E-12 0.98436E-09 0.67425E-13 0.27427E-09 0.14128E-11 0.10355E-07 0.56202E-08 0.35758E-08 0.12079E-08 0.20229E-06
 0.51717E-12 0.24627E-09 0.54082E-13 0.47959E-09 0.19505E-13 0.16530E-09 0.10588E-11 0.82616E-09 0.12855E-12 0.43798E-13
 0.33307E-15 0.27756E-16 0.55511E-16 0.36082E-15 0.35527E-14 0.44131E-14 0.12768E-14 0.23176E-14 0.78410E-14 0.17338E-10
 0.50025E-12 0.87728E-09 0.70020E-09 0.26931E-08 0.27778E-08 0.14966E-08 0.89895E-12 0.14222E-12 0.70083E-14 0.15016E-13
 0.40745E-13 0.18133E-09 0.53982E-11 0.13271E-08 0.13227E-08 0.26842E-08 0.24929E-08 0.16703E-08 0.25318E-11 0.28894E-13
 0.21649E-14 0.22343E-14 0.45519E-14 0.40246E-14 0.33307E-15  0.0000     0.69389E-16 0.58287E-15 0.41037E-13 0.14502E-07
 0.13968E-12 0.13155E-12 0.20103E-12 0.80644E-13 0.31905E-13 0.13770E-12 0.16233E-12 0.15531E-12 0.10003E-12 0.12374E-12
 0.23005E-12 0.10924E-12 0.49768E-13 0.14356E-12 0.77673E-13 0.96739E-13 0.78021E-13 0.60091E-13 0.32252E-13 0.11657E-13
 0.86042E-14 0.61312E-13 0.64615E-13 0.94390E-13 0.22600E-13 0.14239E-12 0.10262E-12 0.11019E-12 0.10913E-12 0.12279E-12
 0.21882E-12 0.14982E-12 0.82573E-14 0.14147E-12 0.30281E-13 0.77813E-13 0.38219E-13 0.12861E-12 0.16084E-13 0.48753E-13
 0.61062E-15 -.41633E-16 0.12490E-15 -.97145E-16 0.83267E-15 0.29407E-13 0.24550E-13 0.63546E-13 0.94924E-14 0.75329E-13
 0.16469E-12 0.83353E-13 0.71224E-13 0.11610E-12 0.95812E-13 0.99018E-13 0.29976E-13 0.58370E-13 0.40606E-13 0.51209E-13
 0.12546E-13 0.57759E-13 0.17124E-12 0.99462E-13 0.86951E-13 0.11641E-12 0.85989E-13 0.83194E-13 0.49794E-13 0.74329E-13
 0.17425E-12 0.65295E-13 0.51875E-13 0.28783E-13 0.12768E-14 0.41633E-16 0.55511E-16 0.55511E-16 0.68001E-15 0.47573E-13
 0.16851E-10 0.44821E-12 0.41883E-13 0.45394E-13 0.54957E-12 0.15082E-09 0.18692E-09 0.47186E-09 0.10656E-06 0.23488E-09
 0.22973E-11 0.12291E-08 0.90757E-11 0.30891E-09 0.34240E-09 0.37987E-09 0.45406E-09 0.18329E-10 0.72428E-13 0.75773E-14
 0.57732E-14 0.85820E-13 0.43646E-13 0.14281E-07 0.12155E-11 0.29709E-09 0.33771E-09 0.38260E-09 0.72678E-09 0.23292E-09
 0.33759E-12 0.50120E-07 0.60160E-13 0.77108E-10 0.27381E-13 0.31475E-11 0.28616E-13 0.43798E-13 0.48836E-13 0.64641E-11
 0.91593E-14 0.20817E-15 -.41633E-16 -.27756E-16 0.47184E-15 0.97672E-13 0.18902E-13 0.11251E-06 0.59078E-13 0.10887E-09
 0.41029E-12 0.85951E-09 0.14869E-08 0.42782E-09 0.41985E-09 0.56912E-09 0.13065E-11 0.26510E-10 0.17000E-13 0.87846E-14
 0.61895E-14 0.12867E-12 0.37764E-11 0.58951E-09 0.67782E-09 0.42927E-09 0.43493E-09 0.54934E-09 0.13007E-10 0.19712E-09
 0.21363E-11 0.64572E-09 0.11180E-08 0.81856E-10 0.98532E-13 0.58287E-15 0.16653E-15 0.16653E-15 0.13878E-15 0.19762E-13
 0.81921E-13 0.88679E-14 0.52736E-15 0.49960E-15 0.80491E-15 0.38025E-13 0.48420E-13 0.92412E-13 0.10103E-12 0.76439E-13
 0.24800E-13 0.75162E-13 0.10748E-12 0.90757E-13 0.11758E-12 0.58131E-13 0.78534E-13 0.71249E-13 0.17958E-13 0.59674E-14
 0.27062E-14 0.59952E-14 0.45658E-14 0.69320E-13 0.12967E-12 0.58879E-13 0.12028E-12 0.89026E-13 0.75516E-13 0.76536E-13
 0.15377E-13 0.73455E-13 0.61076E-13 0.95340E-13 0.37748E-14 0.37026E-13 0.99920E-15 0.38858E-15 0.55511E-15 0.91593E-14
 0.12365E-13 0.89512E-14 0.49960E-15 0.20817E-15 0.92981E-15 0.38941E-13 0.38303E-14 0.89068E-13 0.61895E-13 0.77341E-13
 0.15515E-13 0.75530E-13 0.76557E-13 0.90036E-13 0.12125E-12 0.58216E-13 0.12662E-12 0.72282E-13 0.45797E-14 0.60507E-14
 0.25258E-14 0.59952E-14 0.17819E-13 0.70915E-13 0.79253E-13 0.58582E-13 0.11665E-12 0.88910E-13 0.10623E-12 0.76536E-13
 0.24730E-13 0.74621E-13 0.10066E-12 0.92232E-13 0.48350E-13 0.37401E-13 0.94369E-15 0.51348E-15 0.58287E-15 0.89234E-14
 0.84036E-11 0.20262E-13 0.19429E-15 0.69389E-16  0.0000     0.31919E-15 0.93342E-13 0.20886E-06 0.65745E-10 0.10584E-08
 0.16213E-11 0.19019E-09 0.65360E-11 0.51111E-09 0.44538E-09 0.39876E-09 0.32925E-09 0.58538E-09 0.25916E-11 0.14332E-12
 0.62728E-14 0.88124E-14 0.16501E-13 0.15699E-07 0.99780E-12 0.54348E-09 0.45549E-09 0.39659E-09 0.24338E-09 0.78204E-09
 0.35123E-12 0.10744E-09 0.56039E-13 0.18524E-08 0.18402E-13 0.11251E-12 0.24980E-15 0.19429E-15 0.55511E-16 0.29143E-15
 0.88679E-14 0.27482E-10 0.46158E-13 0.44936E-13 0.28158E-13 0.29449E-11 0.26590E-13 0.75731E-10 0.56843E-13 0.29728E-07
 0.30818E-12 0.22150E-09 0.17857E-09 0.35744E-09 0.36286E-09 0.28018E-09 0.10435E-11 0.15738E-07 0.41495E-13 0.96673E-13
 0.58564E-14 0.77716E-14 0.68889E-13 0.77608E-10 0.26017E-09 0.35702E-09 0.34849E-09 0.28948E-09 0.56580E-11 0.10876E-08
 0.17265E-11 0.22115E-09 0.84443E-10 0.43057E-09 0.29185E-10 0.27969E-09 0.47787E-12 0.46657E-13 0.40606E-13 0.52063E-12
 0.14040E-12 0.47365E-13 0.52736E-15 0.41633E-16 0.19429E-15 0.41633E-16 0.12768E-14 0.28866E-13 0.52069E-13 0.65420E-13
 0.17672E-12 0.72331E-13 0.50474E-13 0.83534E-13 0.87364E-13 0.11465E-12 0.87727E-13 0.98952E-13 0.17411E-12 0.56052E-13
 0.12546E-13 0.52819E-13 0.40593E-13 0.55470E-13 0.30503E-13 0.99018E-13 0.97228E-13 0.11456E-12 0.71040E-13 0.83333E-13
 0.16892E-12 0.70818E-13 0.95479E-14 0.67293E-13 0.24619E-13 0.28158E-13 0.70777E-15 0.11102E-15 0.13878E-15 0.12490E-15
 0.63838E-15 0.46088E-13 0.16348E-13 0.13047E-12 0.37845E-13 0.83253E-13 0.30656E-13 0.12801E-12 0.83267E-14 0.15959E-12
 0.21770E-12 0.11887E-12 0.11215E-12 0.10887E-12 0.10552E-12 0.13965E-12 0.22444E-13 0.97703E-13 0.65101E-13 0.58065E-13
 0.86320E-14 0.11990E-13 0.32516E-13 0.59008E-13 0.79631E-13 0.95833E-13 0.79015E-13 0.13898E-12 0.49845E-13 0.10966E-12
 0.23301E-12 0.11910E-12 0.10171E-12 0.15375E-12 0.16517E-12 0.13103E-12 0.31627E-13 0.79978E-13 0.20284E-12 0.12822E-12
 0.36156E-08 0.41717E-09 0.41522E-13 0.37470E-15 0.83267E-16 -.55511E-16 0.26368E-15 0.39968E-14 0.43299E-14 0.20955E-14
 0.21094E-14 0.29018E-13 0.26982E-11 0.17180E-08 0.24161E-08 0.31389E-08 0.42498E-08 0.15344E-08 0.60746E-11 0.26049E-09
 0.41467E-13 0.14544E-13 0.69528E-14 0.14780E-12 0.92225E-12 0.16216E-08 0.22951E-08 0.32044E-08 0.18559E-07 0.98469E-09
 0.50875E-12 0.29748E-10 0.81046E-14 0.23315E-14 0.13045E-14 0.43299E-14 0.33029E-14 0.19429E-15 0.16653E-15 0.11102E-15
 0.24980E-15 0.44992E-13 0.13058E-12 0.88416E-09 0.12715E-11 0.16953E-09 0.19693E-13 0.44071E-09 0.54567E-13 0.26429E-09
 0.56222E-12 0.30910E-05 0.36792E-07 0.45884E-08 0.43069E-08 0.15978E-07 0.16027E-11 0.28945E-09 0.68640E-13 0.14605E-08
 0.27382E-12 0.23570E-11 0.94483E-12 0.62185E-10 0.37355E-06 0.45076E-08 0.50413E-08 0.12279E-07 0.13288E-10 0.71598E-09
 0.38149E-11 0.38267E-05 0.35860E-09 0.25989E-08 0.40471E-10 0.65754E-07 0.16776E-11 0.78478E-09 0.41792E-10 0.55560E-08
 0.12564E-11 0.12464E-11 0.17449E-11 0.28477E-13 0.10408E-14 0.38858E-15 0.12768E-14 0.34139E-14 0.86042E-15 0.27756E-15
 0.18041E-15 0.15266E-15 0.66197E-14 0.87894E-12 0.94777E-12 0.10763E-11 0.75085E-12 0.92398E-12 0.14060E-11 0.60414E-12
 0.54123E-14 0.34694E-15 0.27756E-15 0.38858E-15 0.67168E-14 0.63058E-12 0.82355E-12 0.91199E-12 0.67101E-12 0.11020E-11
 0.57736E-12 0.79052E-12 0.30254E-14 0.41633E-16 -.13878E-16 0.55511E-16 0.77716E-15 0.37192E-14 0.10547E-14 0.37470E-15
 0.10408E-14 0.28158E-13 0.37900E-13 0.12716E-11 0.14932E-12 0.10959E-11 0.24800E-13 0.74032E-12 0.25299E-13 0.12570E-11
 0.72149E-12 0.11792E-11 0.51040E-12 0.13115E-11 0.13056E-11 0.10849E-11 0.17573E-12 0.98816E-12 0.98675E-13 0.99229E-12
 0.61368E-13 0.11261E-11 0.15675E-11 0.10588E-11 0.77219E-12 0.10841E-11 0.83140E-12 0.88318E-12 0.37682E-12 0.11590E-11
 0.17439E-11 0.12921E-11 0.39124E-12 0.12046E-11 0.19794E-11 0.10839E-11 0.17822E-12 0.86043E-12 0.12029E-11 0.95295E-12
 0.27242E-09 0.25613E-09 0.65269E-10 0.27455E-09 0.56047E-12 0.18047E-12 0.10021E-12 0.11000E-12 0.43576E-14 0.22204E-15
 0.19429E-15 0.97145E-16 0.13878E-15 0.26035E-13 0.66657E-09 0.26885E-09 0.34209E-09 0.17665E-09 0.98542E-11 0.16620E-09
 0.23065E-13 0.27756E-15 0.13878E-15 0.55511E-16 0.24980E-15 0.41994E-13 0.20015E-08 0.25124E-09 0.59706E-09 0.15893E-09
 0.43857E-12 0.67488E-09 0.78965E-14 0.26368E-15 0.22204E-15 0.69389E-16 0.12490E-15 0.44131E-14 0.29476E-13 0.97422E-13
 0.38913E-13 0.29450E-11 0.83253E-13 0.16953E-09 0.10959E-11 0.70124E-10 0.25199E-13 0.51663E-07 0.62452E-13 0.91409E-10
 0.52085E-12 0.53195E-09 0.62721E-09 0.29857E-09 0.29528E-09 0.38339E-09 0.18087E-11 0.96660E-10 0.73377E-13 0.57793E-08
 0.39527E-12 0.14638E-09 0.85813E-11 0.39857E-09 0.40556E-09 0.29907E-09 0.30427E-09 0.36669E-09 0.20044E-10 0.15434E-09
 0.25969E-11 0.52235E-09 0.14684E-08 0.25340E-09 0.32377E-09 0.65303E-09 0.18363E-11 0.16182E-09 0.89278E-10 0.31840E-09
 0.37619E-13 0.24536E-13 0.10776E-13 0.19484E-13 0.29976E-13 0.27062E-13 0.13281E-13 0.18596E-13 0.18208E-13 0.12490E-14
  0.0000     0.83267E-16 0.13878E-16 0.97145E-15 0.14766E-13 0.18374E-13 0.13115E-13 0.13739E-13 0.11685E-13 0.17084E-13
 0.21316E-13 0.10963E-14 0.12490E-15 0.11102E-15 -.27756E-16 0.13323E-14 0.12670E-13 0.17042E-13 0.20678E-13 0.13559E-13
 0.45797E-14 0.18222E-13 0.21066E-13 0.87430E-15  0.0000     -.11102E-15 0.27756E-16 0.14155E-14 0.24578E-13 0.18846E-13
 0.39135E-14 0.26520E-13 0.30587E-13 0.19623E-13 0.24758E-13 0.25171E-13 0.40627E-14 0.20380E-13 0.25778E-13 0.26649E-13
 0.74992E-14 0.23516E-13 0.28781E-13 0.21889E-13 0.19780E-13 0.21736E-13 0.34048E-13 0.24900E-13 0.43305E-14 0.16103E-13
 0.34500E-13 0.20237E-13 0.97630E-14 0.20900E-13 0.17136E-13 0.20130E-13 0.19021E-13 0.16274E-13 0.31604E-13 0.24620E-13
 0.10318E-13 0.21835E-13 0.23722E-13 0.21969E-13 0.19290E-13 0.23481E-13 0.34073E-13 0.26470E-13 0.12979E-13 0.20914E-13
 0.24953E-09 0.26346E-09 0.17029E-10 0.14139E-09 0.13823E-11 0.49909E-09 0.28688E-10 0.22883E-09 0.55108E-10 0.90268E-12
 0.20678E-14 0.22204E-15 0.22204E-15 0.16792E-14 0.42225E-12 0.75542E-10 0.49405E-13 0.29837E-14 0.29698E-14 0.44825E-13
 0.17650E-12 0.38175E-12 0.16515E-14 0.16653E-15 0.24980E-15 0.22898E-14 0.34772E-12 0.63381E-11 0.41869E-13 0.31225E-14
 0.26229E-14 0.53194E-13 0.40176E-13 0.46110E-12 0.83267E-15 0.12490E-15 0.18041E-15 0.24009E-14 0.63574E-13 0.11251E-06
 0.89095E-13 0.75731E-10 0.12806E-12 0.44071E-09 0.74046E-12 0.51663E-07 0.20359E-13 0.60515E-10 0.51653E-13 0.26976E-08
 0.62493E-12 0.15431E-09 0.13860E-09 0.22879E-09 0.23210E-09 0.18778E-09 0.11182E-11 0.20429E-08 0.59006E-13 0.81585E-10
 0.30262E-12 0.58400E-09 0.55072E-11 0.18235E-09 0.18310E-09 0.22864E-09 0.22614E-09 0.19359E-09 0.71086E-11 0.52795E-09
 0.17458E-11 0.15517E-09 0.58032E-10 0.26762E-09 0.21041E-10 0.13939E-09 0.12566E-11 0.48645E-09 0.23737E-10 0.21682E-09
 0.72699E-13 0.53369E-13 0.66962E-13 0.59959E-13 0.27714E-13 0.54901E-13 0.70943E-13 0.58259E-13 0.39066E-13 0.57510E-13
 0.87291E-13 0.80769E-14 0.39274E-14 0.77577E-14 0.37956E-13 0.41092E-13 0.69111E-14 0.33307E-15 0.83267E-16 0.22204E-15
 0.19845E-14 0.36471E-13 0.41633E-13 0.96312E-14 0.21927E-14 0.96312E-14 0.37387E-13 0.35680E-13 0.30809E-14 0.16653E-15
 0.12490E-15 0.29143E-15 0.24147E-14 0.42050E-13 0.21150E-13 0.77438E-14 0.32196E-14 0.79242E-14 0.96034E-14 0.59217E-13
 0.61853E-13 0.56788E-13 0.82989E-14 0.54401E-13 0.25258E-13 0.62381E-13 0.25792E-13 0.51584E-13 0.84655E-14 0.55821E-13
 0.10142E-12 0.53969E-13 0.49627E-13 0.49847E-13 0.43419E-13 0.71282E-13 0.21611E-13 0.46566E-13 0.47289E-13 0.46387E-13
 0.12343E-13 0.51155E-13 0.11544E-12 0.43462E-13 0.56743E-13 0.43413E-13 0.74767E-13 0.51080E-13 0.26741E-13 0.48089E-13
 0.72697E-13 0.45258E-13 0.46046E-13 0.72118E-13 0.60186E-13 0.49555E-13 0.21046E-13 0.54806E-13 0.81136E-13 0.54331E-13
 0.47909E-09 0.43721E-09 0.89563E-10 0.15843E-08 0.17764E-11 0.24103E-09 0.73993E-10 0.59231E-09 0.17829E-06 0.27551E-09
 0.20687E-11 0.34657E-09 0.29992E-11 0.20526E-10 0.17314E-08 0.26791E-09 0.52097E-13 0.36082E-15 0.41633E-16 -.11102E-15
 0.27756E-15 0.17292E-13 0.71554E-13 0.22672E-09 0.68352E-12 0.67634E-11 0.44641E-08 0.59772E-10 0.17875E-13 0.24980E-15
 0.15266E-15 0.13878E-16 0.30531E-15 0.48281E-13 0.18596E-13 0.11953E-07 0.84906E-12 0.17338E-10 0.75398E-13 0.10887E-09
 0.77383E-13 0.29728E-07 0.15965E-12 0.26429E-09 0.12570E-11 0.91409E-10 0.26696E-13 0.26976E-08 0.55803E-13 0.12328E-09
 0.49052E-12 0.11943E-08 0.18331E-08 0.53287E-09 0.52688E-09 0.75570E-09 0.18009E-11 0.13192E-09 0.81357E-13 0.41548E-06
 0.40279E-12 0.21726E-09 0.91192E-11 0.80869E-09 0.78714E-09 0.53590E-09 0.55273E-09 0.71244E-09 0.87760E-11 0.23088E-09
 0.26477E-11 0.11864E-08 0.18929E-08 0.43227E-09 0.74463E-10 0.16385E-08 0.23307E-11 0.24464E-09 0.10462E-09 0.57839E-09
 0.30914E-12 0.46114E-12 0.24363E-12 0.67536E-12 0.70322E-12 0.49445E-12 0.27511E-12 0.54506E-12 0.76332E-12 0.33129E-12
 0.78257E-13 0.37206E-12 0.72536E-12 0.51664E-12 0.40723E-12 0.41608E-12 0.22411E-12 0.25813E-14 0.12490E-15  0.0000    
 0.23592E-15 0.11796E-14 0.14141E-13 0.48235E-12 0.76555E-12 0.66424E-12 0.50892E-12 0.51627E-12 0.23744E-12 0.14433E-14
  0.0000     0.13878E-16 0.16653E-15 0.24286E-14 0.45797E-14 0.38731E-12 0.60731E-12 0.50034E-12 0.16471E-12 0.41037E-12
 0.15599E-13 0.30818E-12 0.21781E-12 0.56207E-12 0.72145E-12 0.52073E-12 0.73726E-14 0.62499E-12 0.10134E-12 0.49049E-12
 0.33304E-13 0.33921E-12 0.48307E-12 0.48679E-12 0.56168E-12 0.38329E-12 0.79781E-12 0.41271E-12 0.14211E-13 0.41067E-12
 0.42914E-12 0.43901E-12 0.99780E-13 0.47553E-12 0.42396E-12 0.52264E-12 0.35512E-12 0.47830E-12 0.55331E-12 0.44230E-12
 0.10352E-12 0.43102E-12 0.54469E-12 0.40008E-12 0.28168E-12 0.37817E-12 0.82937E-12 0.49689E-12 0.19155E-12 0.34164E-12
 0.40898E-08 0.55914E-08 0.34168E-10 0.76964E-09 0.14076E-11 0.10104E-06 0.71034E-10 0.24374E-08 0.17525E-09 0.99986E-06
 0.18801E-11 0.70041E-09 0.80358E-11 0.11326E-07 0.63142E-08 0.44506E-08 0.20910E-08 0.10621E-11 0.29005E-14 0.20817E-15
 0.30531E-15 0.14017E-14 0.27797E-13 0.64410E-09 0.12028E-11 0.14270E-07 0.69639E-08 0.49248E-08 0.38759E-09 0.35663E-12
 0.13739E-14 0.27756E-15 0.33307E-15 0.31919E-14 0.13559E-13 0.19043E-09 0.92975E-12 0.87728E-09 0.83499E-13 0.85951E-09
 0.75440E-13 0.22150E-09 0.11869E-12 0.30910E-05 0.11792E-11 0.53195E-09 0.23551E-13 0.15431E-09 0.53993E-13 0.11943E-08
 0.33924E-12 0.95953E-09 0.66613E-09 0.30675E-08 0.32592E-08 0.16087E-08 0.13088E-11 0.15079E-08 0.51047E-13 0.25430E-09
 0.28530E-12 0.21913E-07 0.56816E-11 0.14913E-08 0.13778E-08 0.30625E-08 0.28756E-08 0.17721E-08 0.95122E-11 0.43968E-07
 0.18131E-11 0.96457E-09 0.11316E-09 0.57847E-08 0.44071E-10 0.74376E-09 0.10576E-11 0.13933E-06 0.28663E-10 0.25778E-08
 0.35600E-08 0.25909E-08 0.74644E-10 0.57775E-09 0.11067E-11 0.57541E-06 0.11050E-09 0.18490E-08 0.51171E-10 0.18402E-07
 0.31679E-11 0.49320E-09 0.46140E-11 0.33782E-08 0.48179E-08 0.26415E-08 0.75234E-09 0.23564E-08 0.19209E-11 0.42605E-13
 0.45242E-14 0.17764E-13 0.54429E-13 0.12721E-09 0.92051E-12 0.43210E-08 0.41764E-08 0.20736E-08 0.30606E-09 0.10754E-08
 0.24267E-12 0.17486E-13 0.31086E-14 0.44117E-13 0.20942E-13 0.12614E-09 0.75363E-12 0.70020E-09 0.71256E-13 0.14869E-08
 0.76519E-13 0.17857E-09 0.11214E-12 0.36792E-07 0.51043E-12 0.62721E-09 0.28852E-13 0.13860E-09 0.49710E-13 0.18331E-08
 0.48308E-12 0.66613E-09 0.47108E-09 0.13565E-08 0.13479E-07 0.11552E-08 0.63375E-12 0.20983E-08 0.10361E-12 0.21332E-09
 0.32375E-12 0.64443E-05 0.56395E-11 0.83621E-09 0.99284E-09 0.96957E-09 0.28072E-07 0.74114E-09 0.44861E-11 0.16746E-06
 0.15946E-11 0.65612E-09 0.10180E-09 0.28427E-08 0.13953E-09 0.64530E-09 0.66912E-12 0.12450E-06 0.69071E-10 0.12194E-08
 0.64157E-06 0.16361E-05 0.29896E-10 0.21263E-08 0.20385E-11 0.31845E-08 0.49586E-10 0.29873E-07 0.16370E-09 0.55297E-08
 0.34944E-11 0.18132E-08 0.68537E-11 0.41807E-07 0.25285E-06 0.15868E-05 0.78909E-07 0.17696E-07 0.68467E-11 0.11035E-08
 0.18593E-12 0.32483E-11 0.69708E-13 0.64325E-09 0.12425E-11 0.27390E-07 0.16108E-06 0.10702E-05 0.52705E-08 0.47925E-08
 0.49930E-12 0.78923E-09 0.35735E-13 0.36704E-11 0.17084E-13 0.27774E-09 0.82039E-12 0.26931E-08 0.11613E-12 0.42782E-09
 0.90010E-13 0.35744E-09 0.10883E-12 0.45884E-08 0.13113E-11 0.29857E-09 0.21837E-13 0.22879E-09 0.49951E-13 0.53287E-09
 0.48695E-12 0.30675E-08 0.13565E-08 0.80698E-07 0.96417E-07 0.88956E-08 0.14615E-11 0.62034E-09 0.67767E-13 0.42639E-09
 0.45733E-12 0.22720E-08 0.78222E-11 0.73964E-08 0.68027E-08 0.77738E-07 0.48118E-07 0.11522E-07 0.62841E-11 0.27697E-08
 0.12106E-11 0.31431E-08 0.28103E-09 0.66469E-06 0.54215E-10 0.19982E-08 0.11899E-11 0.34327E-08 0.53901E-10 0.32937E-07
 0.14198E-06 0.58154E-06 0.46387E-10 0.22307E-08 0.17261E-11 0.30774E-08 0.38563E-10 0.34617E-07 0.23935E-09 0.53509E-08
 0.29166E-11 0.18795E-08 0.87601E-11 0.35520E-07 0.19028E-03 0.60859E-05 0.13918E-07 0.17518E-07 0.60573E-11 0.22468E-09
 0.14913E-12 0.39485E-12 0.46713E-13 0.84793E-10 0.15709E-11 0.24864E-07 0.15050E-05 0.58091E-05 0.23455E-08 0.52476E-08
 0.52378E-12 0.80265E-10 0.37303E-13 0.40359E-12 0.12768E-13 0.93091E-10 0.91796E-12 0.27778E-08 0.95835E-13 0.41985E-09
 0.12130E-12 0.36286E-09 0.10545E-12 0.43069E-08 0.13054E-11 0.29528E-09 0.19879E-13 0.23210E-09 0.43417E-13 0.52688E-09
 0.56155E-12 0.32592E-08 0.13479E-07 0.96417E-07 0.23499E-07 0.96073E-08 0.13781E-11 0.60860E-09 0.60406E-13 0.43301E-09
 0.35268E-12 0.21799E-08 0.64841E-11 0.77673E-08 0.20298E-03 0.81826E-07 0.30693E-07 0.11549E-07 0.55551E-11 0.27271E-08
 0.17605E-11 0.32572E-08 0.30121E-09 0.35555E-06 0.54464E-10 0.20704E-08 0.12335E-11 0.32885E-08 0.44390E-10 0.37538E-07
 0.13901E-07 0.29026E-07 0.42457E-10 0.12232E-08 0.10826E-11 0.84723E-08 0.41163E-10 0.62930E-08 0.23053E-09 0.23629E-07
 0.20656E-11 0.10830E-08 0.10424E-10 0.26098E-06 0.38322E-07 0.16941E-07 0.60258E-08 0.68426E-05 0.54084E-11 0.62051E-10
 0.22551E-13 0.20955E-14 0.17764E-14 0.28366E-13 0.63238E-12 0.23488E-06 0.49489E-07 0.16846E-07 0.23693E-08 0.23126E-07
 0.62479E-12 0.13030E-10 0.97145E-14 0.22760E-14 0.12490E-14 0.44353E-13 0.56778E-12 0.14966E-08 0.99025E-13 0.56912E-09
 0.58202E-13 0.28018E-09 0.13974E-12 0.15978E-07 0.10849E-11 0.38339E-09 0.21757E-13 0.18778E-09 0.71250E-13 0.75570E-09
 0.38333E-12 0.16087E-08 0.11552E-08 0.88956E-08 0.96073E-08 0.33264E-08 0.10296E-11 0.89752E-09 0.72145E-13 0.32828E-09
 0.21239E-12 0.50410E-08 0.63892E-11 0.29199E-08 0.27313E-08 0.90208E-08 0.77007E-08 0.37789E-08 0.60069E-11 0.67212E-08
 0.23811E-11 0.16485E-08 0.15223E-09 0.31442E-07 0.27344E-10 0.11739E-08 0.12049E-11 0.92707E-08 0.22299E-10 0.65793E-08
 0.15787E-11 0.10630E-11 0.24753E-11 0.14261E-11 0.98059E-13 0.14059E-11 0.27099E-11 0.15927E-11 0.79918E-12 0.13425E-11
 0.16482E-11 0.14677E-11 0.47358E-12 0.16062E-11 0.90314E-12 0.11569E-11 0.93972E-12 0.11941E-11 0.19132E-11 0.89878E-12
 0.57732E-14 0.22204E-15 0.27756E-16 0.33307E-15 0.35666E-14 0.67062E-12 0.14586E-11 0.13263E-11 0.85736E-12 0.13650E-11
 0.76531E-12 0.61906E-12 0.21511E-14 0.34694E-15 0.41633E-16 0.19429E-15 0.69389E-14 0.89906E-12 0.30205E-13 0.13065E-11
 0.12659E-12 0.10435E-11 0.22557E-13 0.16028E-11 0.17569E-12 0.18087E-11 0.34197E-13 0.11183E-11 0.21760E-13 0.18008E-11
 0.79783E-12 0.13088E-11 0.63371E-12 0.14615E-11 0.13781E-11 0.10296E-11 0.18916E-12 0.13257E-11 0.78059E-13 0.10452E-11
 0.85040E-13 0.15679E-11 0.15104E-11 0.16710E-11 0.61620E-12 0.93592E-12 0.11232E-11 0.94061E-12 0.35493E-12 0.10113E-11
 0.12819E-11 0.92549E-12 0.41958E-12 0.17269E-11 0.16130E-11 0.13782E-11 0.17428E-12 0.11954E-11 0.14397E-11 0.11725E-11
 0.54662E-09 0.49700E-09 0.33728E-10 0.20240E-08 0.13140E-11 0.26439E-09 0.15062E-09 0.69333E-09 0.37594E-08 0.30665E-09
 0.23300E-11 0.24133E-08 0.16110E-10 0.42114E-09 0.48216E-09 0.53463E-09 0.65824E-09 0.21867E-09 0.35203E-11 0.31038E-10
 0.42050E-13 0.26368E-15 0.69389E-16 -.41633E-16 0.31919E-15 0.27367E-13 0.30815E-08 0.42960E-09 0.17670E-07 0.16879E-09
 0.53224E-12 0.27466E-09 0.97700E-14 0.37470E-15 0.18041E-15 -.97145E-16 0.15266E-15 0.14216E-12 0.58453E-13 0.26510E-10
 0.72255E-13 0.15738E-07 0.97786E-13 0.28945E-09 0.98811E-12 0.96660E-10 0.24804E-13 0.20429E-08 0.46513E-13 0.13192E-09
 0.41263E-12 0.15079E-08 0.20983E-08 0.62034E-09 0.60860E-09 0.89752E-09 0.13256E-11 0.14166E-09 0.56669E-13 0.48472E-07
 0.35817E-12 0.23888E-09 0.11160E-10 0.97053E-09 0.10101E-08 0.61877E-09 0.64382E-09 0.84199E-09 0.98090E-11 0.25309E-09
 0.13041E-11 0.14610E-08 0.37382E-09 0.49095E-09 0.11070E-09 0.21513E-08 0.16702E-11 0.26926E-09 0.54255E-10 0.68025E-09
 0.61444E-13 0.55094E-13 0.28509E-13 0.72080E-13 0.10766E-12 0.68762E-13 0.59331E-13 0.51010E-13 0.72475E-13 0.79720E-13
 0.20835E-13 0.60264E-13 0.12217E-12 0.70968E-13 0.55012E-13 0.68324E-13 0.56469E-13 0.42480E-13 0.15682E-13 0.16709E-13
 0.50682E-13 0.70222E-14 0.20817E-15 0.55511E-16 0.27756E-16 0.18041E-14 0.46879E-13 0.69694E-13 0.54512E-13 0.28103E-13
 0.14252E-13 0.67543E-13 0.41495E-13 0.15682E-14 0.16653E-15 0.83267E-16 -.27756E-16 0.70360E-14 0.40704E-13 0.16931E-13
 0.45935E-14 0.41495E-13 0.65010E-13 0.68612E-13 0.98564E-13 0.73280E-13 0.43354E-14 0.58951E-13 0.47266E-13 0.81354E-13
 0.14189E-13 0.50944E-13 0.10356E-12 0.67711E-13 0.60387E-13 0.72144E-13 0.78031E-13 0.56700E-13 0.66989E-14 0.52673E-13
 0.10355E-12 0.54835E-13 0.34306E-13 0.58895E-13 0.85153E-13 0.45129E-13 0.59338E-13 0.50554E-13 0.53707E-13 0.84481E-13
 0.13230E-13 0.51058E-13 0.78702E-13 0.45757E-13 0.51509E-13 0.58432E-13 0.12250E-12 0.54770E-13 0.39892E-13 0.53622E-13
 0.47057E-09 0.52025E-09 0.18053E-10 0.22655E-09 0.11229E-11 0.13745E-08 0.35770E-10 0.38961E-09 0.75582E-10 0.10106E-08
 0.19809E-11 0.21410E-09 0.73926E-11 0.62778E-09 0.54397E-09 0.48343E-09 0.35073E-09 0.10286E-10 0.68570E-13 0.12282E-13
 0.62589E-14 0.48940E-12 0.70222E-14 0.31919E-15 0.15266E-15 0.20817E-14 0.35541E-12 0.46187E-11 0.17458E-13 0.14710E-14
 0.12074E-14 0.18111E-13 0.35069E-13 0.36557E-12 0.12074E-14 0.19429E-15 0.15266E-15 0.15071E-13 0.51126E-13 0.88818E-14
 0.60785E-14 0.96492E-13 0.57954E-13 0.14605E-08 0.99230E-12 0.57793E-08 0.16030E-13 0.81585E-10 0.46431E-13 0.41548E-06
 0.41061E-12 0.25430E-09 0.21332E-09 0.42639E-09 0.43301E-09 0.32828E-09 0.10451E-11 0.48472E-07 0.52725E-13 0.11528E-09
 0.33596E-12 0.17682E-08 0.67545E-11 0.31387E-09 0.30448E-09 0.42703E-09 0.41421E-09 0.34191E-09 0.43774E-11 0.15138E-08
 0.15446E-11 0.25576E-09 0.84453E-10 0.52761E-09 0.26777E-10 0.22319E-09 0.65013E-12 0.13190E-08 0.26129E-10 0.39749E-09
 0.28132E-12 0.35348E-12 0.53936E-12 0.32917E-12 0.86134E-13 0.21950E-12 0.56752E-12 0.45824E-12 0.26083E-12 0.29594E-12
 0.66772E-12 0.37366E-12 0.12583E-12 0.32699E-12 0.38027E-12 0.37001E-12 0.30867E-12 0.27436E-12 0.52819E-13 0.59119E-14
 0.22760E-14 0.62728E-14 0.51320E-13 0.40523E-13 0.59674E-14 0.22551E-13 0.15031E-12 0.18399E-12 0.44964E-14 0.30531E-15
 0.27756E-16 0.13878E-15 0.19429E-14 0.19387E-12 0.21413E-13 0.22204E-13 0.55234E-14 0.40815E-13 0.12546E-13 0.61617E-14
 0.25951E-14 0.59119E-14 0.86597E-14 0.27384E-12 0.61146E-13 0.39525E-12 0.34542E-13 0.30264E-12 0.12358E-13 0.40280E-12
 0.42909E-12 0.28535E-12 0.32367E-12 0.45733E-12 0.35273E-12 0.21241E-12 0.84927E-13 0.35820E-12 0.10347E-12 0.33601E-12
 0.32601E-13 0.30622E-12 0.82470E-12 0.42165E-12 0.36554E-12 0.43408E-12 0.28611E-12 0.34859E-12 0.11599E-12 0.21264E-12
 0.71353E-12 0.20706E-12 0.20919E-12 0.35507E-12 0.44177E-12 0.42075E-12 0.83478E-13 0.43691E-12 0.73992E-12 0.29893E-12
 0.18965E-08 0.15241E-08 0.53192E-10 0.11510E-06 0.15870E-11 0.55819E-09 0.45869E-10 0.28490E-08 0.14653E-08 0.69444E-09
 0.20056E-11 0.75869E-06 0.73181E-11 0.11494E-08 0.14064E-08 0.17675E-08 0.23567E-08 0.67178E-09 0.93860E-12 0.29116E-13
 0.59397E-14 0.11977E-13 0.17014E-13 0.50259E-10 0.92693E-12 0.27721E-10 0.47054E-08 0.15886E-09 0.43576E-13 0.33307E-15
 0.83267E-16 0.27756E-16 0.26368E-15 0.41800E-13 0.17306E-13 0.72771E-07 0.59278E-12 0.18133E-09 0.57829E-13 0.12884E-12
 0.59397E-14 0.78826E-14 0.11824E-13 0.23572E-11 0.11260E-11 0.14638E-09 0.20133E-13 0.58400E-09 0.51090E-13 0.21726E-09
 0.43904E-12 0.21913E-07 0.64443E-05 0.22720E-08 0.21799E-08 0.50410E-08 0.15678E-11 0.23888E-09 0.54995E-13 0.17682E-08
 0.30629E-12 0.47812E-09 0.62267E-11 0.58858E-08 0.60195E-08 0.22900E-08 0.24281E-08 0.43280E-08 0.98728E-11 0.52699E-09
 0.23007E-11 0.21572E-07 0.20011E-09 0.14853E-08 0.45484E-10 0.16464E-06 0.18497E-11 0.57555E-09 0.62131E-10 0.27169E-08
 0.51117E-11 0.57543E-11 0.20303E-11 0.77437E-11 0.22551E-11 0.94300E-11 0.11755E-11 0.66646E-11 0.10661E-10 0.85273E-11
 0.22446E-12 0.56518E-11 0.55285E-11 0.76411E-11 0.82220E-11 0.76563E-11 0.68620E-11 0.66173E-11 0.75304E-12 0.87369E-12
 0.52125E-13 0.72317E-13 0.15626E-13 0.27345E-11 0.19977E-11 0.60923E-11 0.56567E-11 0.72993E-11 0.18233E-11 0.29143E-14
 0.83267E-16  0.0000     0.83267E-16 0.30531E-14 0.11630E-13 0.53342E-11 0.15764E-11 0.53981E-11 0.17126E-12 0.37763E-11
 0.17736E-13 0.68889E-13 0.32585E-13 0.94459E-12 0.15673E-11 0.85814E-11 0.97908E-14 0.55072E-11 0.11546E-12 0.91191E-11
 0.99634E-13 0.56815E-11 0.56395E-11 0.78221E-11 0.64842E-11 0.63892E-11 0.15104E-11 0.11160E-10 0.34302E-13 0.67544E-11
 0.82468E-12 0.62267E-11 0.51588E-12 0.52273E-11 0.41749E-11 0.51221E-11 0.50406E-11 0.54250E-11 0.58860E-11 0.71040E-11
 0.30790E-12 0.58596E-11 0.94082E-11 0.64894E-11 0.13578E-11 0.51245E-11 0.18370E-11 0.55789E-11 0.77139E-12 0.54569E-11
 0.11324E-07 0.20303E-07 0.34611E-10 0.11402E-08 0.69476E-12 0.10676E-07 0.55495E-10 0.52689E-08 0.19454E-09 0.35407E-07
 0.11759E-11 0.10148E-08 0.93387E-11 0.11391E-06 0.25034E-07 0.12694E-07 0.71039E-08 0.20912E-05 0.56442E-11 0.14029E-08
 0.27341E-12 0.67367E-11 0.42216E-13 0.76773E-09 0.10924E-11 0.27256E-06 0.32066E-07 0.13758E-07 0.13316E-08 0.10350E-11
 0.24980E-14 0.27756E-15 0.22204E-15 0.29143E-14 0.13489E-13 0.24491E-09 0.80971E-12 0.13271E-08 0.99528E-13 0.58951E-09
 0.70853E-13 0.77608E-10 0.59022E-13 0.62185E-10 0.10588E-11 0.39857E-09 0.21039E-13 0.18235E-09 0.43554E-13 0.80869E-09
 0.47554E-12 0.14913E-08 0.83621E-09 0.73964E-08 0.77673E-08 0.29199E-08 0.16709E-11 0.97053E-09 0.58898E-13 0.31387E-09
 0.42169E-12 0.58858E-08 0.52274E-11 0.25989E-08 0.23508E-08 0.73218E-08 0.65471E-08 0.32478E-08 0.94229E-11 0.84577E-08
 0.16923E-11 0.15029E-08 0.12222E-09 0.21803E-07 0.39636E-10 0.10982E-08 0.81569E-12 0.11931E-07 0.26377E-10 0.56118E-08
 0.17051E-07 0.17314E-07 0.32962E-10 0.10542E-08 0.13168E-11 0.11901E-07 0.77784E-10 0.53631E-08 0.66074E-10 0.46199E-07
 0.21402E-11 0.98460E-09 0.56384E-11 0.66473E-07 0.59189E-07 0.14090E-07 0.28101E-08 0.42732E-05 0.73364E-11 0.86971E-09
 0.30562E-12 0.10294E-08 0.56316E-13 0.34528E-09 0.99823E-12 0.71508E-07 0.30740E-07 0.13687E-07 0.71765E-09 0.30020E-06
 0.23076E-12 0.49585E-13 0.68001E-14 0.52292E-13 0.13017E-13 0.18178E-09 0.84012E-12 0.13227E-08 0.87029E-13 0.67782E-09
 0.79305E-13 0.26017E-09 0.79603E-13 0.37355E-06 0.77222E-12 0.40556E-09 0.17212E-13 0.18310E-09 0.56798E-13 0.78714E-09
 0.42401E-12 0.13778E-08 0.99284E-09 0.68027E-08 0.20298E-03 0.27313E-08 0.61624E-12 0.10101E-08 0.85173E-13 0.30448E-09
 0.36551E-12 0.60195E-08 0.41749E-11 0.23508E-08 0.30478E-08 0.51890E-08 0.21298E-06 0.28905E-08 0.57244E-11 0.82238E-08
 0.18922E-11 0.14164E-08 0.11349E-09 0.18099E-07 0.63717E-10 0.10865E-08 0.99355E-12 0.16166E-07 0.56477E-10 0.44787E-08
 0.31963E-06 0.13227E-05 0.25608E-10 0.21345E-08 0.17200E-11 0.32514E-08 0.52963E-10 0.28660E-07 0.13262E-09 0.56765E-08
 0.24085E-11 0.18122E-08 0.60487E-11 0.42356E-07 0.30791E-06 0.10602E-05 0.10011E-06 0.20691E-07 0.73162E-11 0.15180E-08
 0.37410E-12 0.52054E-09 0.68390E-13 0.50173E-09 0.10992E-11 0.29245E-07 0.19296E-06 0.98127E-06 0.83081E-08 0.54961E-08
 0.40690E-12 0.92554E-09 0.41037E-13 0.17417E-10 0.18527E-13 0.25748E-09 0.95383E-12 0.26842E-08 0.11636E-12 0.42927E-09
 0.58486E-13 0.35702E-09 0.95774E-13 0.45076E-08 0.10840E-11 0.29907E-09 0.20151E-13 0.22864E-09 0.43396E-13 0.53590E-09
 0.52275E-12 0.30625E-08 0.96957E-09 0.77738E-07 0.81826E-07 0.90208E-08 0.93591E-12 0.61877E-09 0.45088E-13 0.42703E-09
 0.43410E-12 0.22900E-08 0.51222E-11 0.73218E-08 0.51890E-08 0.72081E-07 0.47796E-07 0.11229E-07 0.54565E-11 0.27734E-08
 0.10331E-11 0.31457E-08 0.20196E-09 0.74455E-06 0.33204E-10 0.20214E-08 0.85852E-12 0.34313E-08 0.46507E-10 0.32862E-07
 0.12662E-06 0.16145E-04 0.38719E-10 0.20007E-08 0.12054E-11 0.34522E-08 0.30752E-10 0.24590E-07 0.26905E-09 0.63765E-08
 0.15956E-11 0.16852E-08 0.63777E-11 0.54572E-07 0.56410E-06 0.46999E-06 0.25123E-07 0.22861E-07 0.87301E-11 0.14654E-08
 0.37375E-12 0.53913E-09 0.55209E-13 0.47853E-09 0.96423E-12 0.32373E-07 0.30085E-05 0.41242E-06 0.25216E-08 0.61667E-08
 0.41916E-12 0.18709E-09 0.37609E-13 0.49760E-12 0.14544E-13 0.12980E-09 0.10698E-11 0.24929E-08 0.86098E-13 0.43493E-09
 0.11677E-12 0.34849E-09 0.79267E-13 0.50413E-08 0.83145E-12 0.30427E-09 0.19020E-13 0.22614E-09 0.74817E-13 0.55273E-09
 0.35531E-12 0.28756E-08 0.28072E-07 0.48118E-07 0.30693E-07 0.77007E-08 0.11233E-11 0.64382E-09 0.59331E-13 0.41421E-09
 0.28617E-12 0.24281E-08 0.50409E-11 0.65471E-08 0.21298E-06 0.47796E-07 0.61366E-07 0.93174E-08 0.44898E-11 0.30501E-08
 0.13548E-11 0.28523E-08 0.28645E-09 0.42994E-05 0.35003E-10 0.18719E-08 0.10649E-11 0.39024E-08 0.16456E-10 0.23921E-07
 0.17347E-07 0.43820E-07 0.37312E-10 0.13307E-08 0.81814E-12 0.70577E-08 0.36201E-10 0.74927E-08 0.27413E-09 0.17510E-07
 0.11542E-11 0.11697E-08 0.57543E-11 0.21298E-05 0.53441E-07 0.23056E-07 0.82995E-08 0.49623E-06 0.64511E-11 0.10143E-08
 0.32815E-12 0.69412E-09 0.70804E-13 0.39048E-09 0.14160E-11 0.60269E-04 0.84520E-07 0.21823E-07 0.22828E-08 0.17155E-07
 0.49631E-12 0.75197E-10 0.78687E-14 0.16098E-14 0.98532E-15 0.26978E-13 0.76834E-12 0.16703E-08 0.83239E-13 0.54934E-09
 0.88782E-13 0.28948E-09 0.13890E-12 0.12279E-07 0.88298E-12 0.36669E-09 0.16137E-13 0.19359E-09 0.50983E-13 0.71244E-09
 0.47821E-12 0.17721E-08 0.74114E-09 0.11522E-07 0.11549E-07 0.37789E-08 0.94053E-12 0.84199E-09 0.50503E-13 0.34191E-09
 0.34854E-12 0.43280E-08 0.54250E-11 0.32478E-08 0.28905E-08 0.11229E-07 0.93174E-08 0.43426E-08 0.48003E-11 0.56880E-08
 0.18229E-11 0.18030E-08 0.14220E-09 0.50374E-07 0.23155E-10 0.12797E-08 0.11192E-11 0.76953E-08 0.23520E-10 0.79723E-08
 0.55782E-11 0.50791E-11 0.68635E-11 0.49474E-11 0.29381E-12 0.11543E-10 0.11166E-10 0.82814E-11 0.28243E-11 0.58190E-11
 0.16357E-11 0.66424E-11 0.11030E-11 0.66326E-11 0.59908E-11 0.63940E-11 0.53281E-11 0.11313E-10 0.53647E-11 0.59519E-11
 0.12371E-12 0.14046E-10 0.12159E-12 0.93106E-11 0.47955E-12 0.12557E-10 0.78694E-11 0.73524E-11 0.42174E-11 0.10060E-10
 0.74581E-12 0.23077E-11 0.39274E-14 0.23592E-15 0.16653E-15 0.29143E-15 0.67724E-14 0.25318E-11 0.49898E-13 0.13007E-10
 0.10620E-12 0.56579E-11 0.49815E-13 0.13288E-10 0.37679E-12 0.20044E-10 0.31638E-13 0.71086E-11 0.26836E-13 0.87760E-11
 0.55340E-12 0.95122E-11 0.44862E-11 0.62842E-11 0.55550E-11 0.60069E-11 0.35491E-12 0.98091E-11 0.53723E-13 0.43773E-11
 0.11606E-12 0.98729E-11 0.58861E-11 0.94229E-11 0.57244E-11 0.54565E-11 0.44898E-11 0.48003E-11 0.69212E-12 0.55669E-11
 0.18694E-11 0.48184E-11 0.25545E-11 0.81387E-11 0.76552E-11 0.70489E-11 0.25230E-12 0.56161E-11 0.80620E-11 0.49422E-11
 0.22757E-08 0.17990E-08 0.28245E-10 0.80334E-06 0.89488E-12 0.61348E-09 0.73578E-10 0.35088E-08 0.25891E-09 0.77309E-09
 0.18360E-11 0.22341E-05 0.83152E-11 0.13134E-08 0.17033E-08 0.20850E-08 0.29226E-08 0.11247E-08 0.65283E-11 0.11756E-06
 0.39917E-12 0.22716E-09 0.61519E-13 0.20384E-08 0.15510E-11 0.12286E-08 0.15991E-08 0.21260E-08 0.16606E-07 0.76828E-09
 0.38275E-12 0.37925E-07 0.79381E-14 0.23592E-15  0.0000      0.0000     0.83267E-16 0.28866E-13 0.74329E-13 0.19712E-09
 0.76564E-13 0.10876E-08 0.10964E-12 0.71598E-09 0.11589E-11 0.15434E-09 0.24610E-13 0.52795E-09 0.48120E-13 0.23088E-09
 0.44226E-12 0.43968E-07 0.16746E-06 0.27697E-08 0.27271E-08 0.67212E-08 0.10113E-11 0.25309E-09 0.84550E-13 0.15138E-08
 0.21257E-12 0.52699E-09 0.71041E-11 0.84577E-08 0.82238E-08 0.27734E-08 0.30501E-08 0.56880E-08 0.55668E-11 0.57492E-09
 0.16487E-11 0.42618E-07 0.19226E-09 0.17451E-08 0.48411E-10 0.56185E-05 0.10275E-11 0.63551E-09 0.44749E-10 0.33901E-08
 0.12469E-11 0.15812E-11 0.41165E-12 0.17908E-11 0.11843E-11 0.10854E-11 0.55385E-12 0.17116E-11 0.25548E-11 0.22528E-11
 0.26114E-12 0.16060E-11 0.16647E-11 0.12070E-11 0.15202E-11 0.24552E-11 0.21071E-11 0.12250E-11 0.22223E-12 0.17950E-11
 0.64151E-12 0.26313E-11 0.20853E-13 0.18574E-11 0.17358E-11 0.22213E-11 0.27795E-11 0.35806E-11 0.30587E-11 0.20802E-11
 0.79561E-13 0.16590E-11 0.87194E-13 0.20262E-14 0.18041E-15 0.27756E-16 0.12490E-15 0.20678E-14 0.17447E-12 0.21363E-11
 0.24647E-13 0.17266E-11 0.23309E-12 0.38148E-11 0.17437E-11 0.25967E-11 0.10351E-13 0.17458E-11 0.72639E-13 0.26476E-11
 0.10356E-12 0.18131E-11 0.15945E-11 0.12105E-11 0.17605E-11 0.23812E-11 0.12818E-11 0.13041E-11 0.13157E-13 0.15445E-11
 0.71349E-12 0.23006E-11 0.30785E-12 0.16923E-11 0.18921E-11 0.10331E-11 0.13547E-11 0.18230E-11 0.18694E-11 0.16488E-11
 0.12920E-12 0.19172E-11 0.37823E-11 0.14113E-11 0.57594E-12 0.14787E-11 0.12716E-11 0.14709E-11 0.79017E-12 0.19360E-11
 0.38910E-08 0.57851E-08 0.25191E-10 0.78390E-09 0.11050E-11 0.80775E-07 0.33259E-10 0.25078E-08 0.13237E-09 0.13806E-05
 0.19985E-11 0.70421E-09 0.47370E-11 0.11668E-07 0.62869E-08 0.44545E-08 0.29178E-08 0.19769E-07 0.70199E-11 0.63251E-09
 0.29007E-12 0.11417E-08 0.78842E-13 0.28685E-09 0.11742E-11 0.14805E-07 0.70714E-08 0.44298E-08 0.14315E-08 0.16548E-05
 0.31403E-12 0.26035E-09 0.57468E-13 0.75785E-12 0.13600E-14 0.83267E-16 -.24980E-15 0.20955E-14 0.65323E-13 0.64572E-09
 0.74468E-13 0.22115E-09 0.11893E-12 0.38267E-05 0.12921E-11 0.52235E-09 0.21794E-13 0.15517E-09 0.45259E-13 0.11864E-08
 0.43095E-12 0.96457E-09 0.65612E-09 0.31431E-08 0.32572E-08 0.16485E-08 0.92546E-12 0.14610E-08 0.51049E-13 0.25576E-09
 0.20710E-12 0.21572E-07 0.58596E-11 0.15029E-08 0.14164E-08 0.31457E-08 0.28523E-08 0.18030E-08 0.48184E-11 0.42618E-07
 0.19173E-11 0.96593E-09 0.14794E-09 0.59832E-08 0.34973E-10 0.74974E-09 0.85965E-12 0.11882E-06 0.33705E-10 0.25904E-08
 0.19145E-09 0.24016E-09 0.97703E-10 0.79415E-10 0.57236E-12 0.32497E-09 0.58525E-10 0.18629E-09 0.21428E-10 0.22851E-09
 0.26866E-11 0.77092E-10 0.31314E-11 0.32589E-09 0.28285E-09 0.11971E-09 0.70060E-10 0.24739E-09 0.12053E-10 0.14694E-09
 0.25880E-12 0.97332E-09 0.73565E-13 0.80351E-10 0.85305E-12 0.28188E-09 0.26618E-09 0.14564E-09 0.53249E-10 0.34761E-09
 0.79220E-12 0.94192E-10 0.38899E-13 0.32450E-08 0.18485E-13 0.41911E-14 0.83267E-15 0.44131E-14 0.52069E-13 0.11180E-08
 0.10059E-12 0.84443E-10 0.10178E-12 0.35860E-09 0.39108E-12 0.14684E-08 0.23713E-13 0.58032E-10 0.46005E-13 0.18929E-08
 0.54469E-12 0.11316E-09 0.10180E-09 0.28103E-09 0.30121E-09 0.15223E-09 0.41951E-12 0.37382E-09 0.78653E-13 0.84453E-10
 0.20920E-12 0.20011E-09 0.94082E-11 0.12222E-09 0.11349E-09 0.20196E-09 0.28645E-09 0.14220E-09 0.25544E-11 0.19226E-09
 0.37824E-11 0.14794E-09 0.26060E-10 0.16429E-09 0.81754E-10 0.14611E-09 0.77775E-12 0.52510E-09 0.57508E-10 0.13634E-09
 0.94655E-07 0.28876E-07 0.37000E-10 0.36038E-08 0.98251E-12 0.19393E-08 0.29167E-10 0.15088E-05 0.31731E-09 0.29908E-08
 0.17392E-11 0.29228E-08 0.82501E-11 0.10213E-07 0.23411E-07 0.59764E-07 0.45768E-04 0.68861E-08 0.64431E-11 0.23303E-08
 0.47039E-12 0.42250E-09 0.51667E-13 0.62767E-09 0.15178E-11 0.83797E-08 0.18669E-07 0.62609E-07 0.25086E-07 0.30117E-08
 0.53381E-12 0.54405E-09 0.58786E-13 0.21337E-09 0.18624E-13 0.11868E-12 0.33584E-14 0.38858E-14 0.28894E-13 0.81856E-10
 0.92162E-13 0.43057E-09 0.15385E-12 0.25989E-08 0.12046E-11 0.25340E-09 0.21837E-13 0.26762E-09 0.72104E-13 0.43227E-09
 0.40012E-12 0.57847E-08 0.28427E-08 0.66469E-06 0.35555E-06 0.31442E-07 0.17268E-11 0.49095E-09 0.45754E-13 0.52761E-09
 0.35503E-12 0.14853E-08 0.64895E-11 0.21803E-07 0.18099E-07 0.74455E-06 0.42994E-05 0.50374E-07 0.81387E-11 0.17451E-08
 0.14113E-11 0.59832E-08 0.16429E-09 0.26589E-07 0.37764E-10 0.33204E-08 0.12833E-11 0.20747E-08 0.43146E-10 0.28862E-05
 0.77345E-10 0.36838E-10 0.42841E-11 0.33455E-10 0.19011E-11 0.46898E-10 0.26747E-11 0.24412E-10 0.60481E-10 0.40865E-10
 0.56986E-12 0.33818E-10 0.13184E-10 0.37085E-10 0.31780E-10 0.48094E-10 0.85146E-10 0.59818E-10 0.12431E-11 0.24355E-10
 0.55475E-12 0.13342E-09 0.59702E-13 0.32047E-10 0.30703E-11 0.41695E-10 0.42207E-10 0.43072E-10 0.10997E-09 0.10062E-09
 0.28709E-12 0.20473E-10 0.71054E-13 0.18783E-09 0.13364E-13 0.92523E-13 0.95757E-15 0.44409E-15 0.12768E-14 0.98532E-13
 0.48211E-13 0.29185E-10 0.16517E-12 0.40471E-10 0.19793E-11 0.32377E-09 0.19307E-13 0.21041E-10 0.60159E-13 0.74463E-10
 0.28169E-12 0.44071E-10 0.13953E-09 0.54215E-10 0.54464E-10 0.27344E-10 0.16130E-11 0.11070E-09 0.51607E-13 0.26777E-10
 0.44170E-12 0.45484E-10 0.13577E-11 0.39636E-10 0.63717E-10 0.33204E-10 0.35003E-10 0.23155E-10 0.76551E-11 0.48411E-10
 0.57594E-12 0.34973E-10 0.81754E-10 0.37764E-10 0.69045E-11 0.35702E-10 0.19331E-11 0.52139E-10 0.39464E-11 0.45216E-10
 0.25182E-08 0.32468E-08 0.28592E-10 0.61986E-09 0.86211E-12 0.16926E-05 0.33671E-10 0.16963E-08 0.13282E-09 0.36680E-07
 0.99175E-12 0.56708E-09 0.84550E-11 0.53731E-08 0.35778E-08 0.26409E-08 0.19097E-08 0.75765E-08 0.73340E-11 0.51363E-09
 0.21346E-12 0.15566E-08 0.67093E-13 0.24888E-09 0.12461E-11 0.63024E-08 0.37736E-08 0.26357E-08 0.10850E-08 0.34654E-07
 0.44952E-12 0.22583E-09 0.53735E-13 0.54553E-09 0.26784E-13 0.20782E-12 0.34694E-15 -.55511E-16 0.83267E-16 0.41633E-15
 0.37526E-13 0.27969E-09 0.13098E-12 0.65754E-07 0.10839E-11 0.65303E-09 0.23342E-13 0.13939E-09 0.49487E-13 0.16385E-08
 0.37811E-12 0.74376E-09 0.64530E-09 0.19982E-08 0.20704E-08 0.11739E-08 0.13781E-11 0.21513E-08 0.58474E-13 0.22319E-09
 0.42061E-12 0.16464E-06 0.51245E-11 0.10982E-08 0.10865E-08 0.20214E-08 0.18719E-08 0.12797E-08 0.70489E-11 0.56185E-05
 0.14787E-11 0.74974E-09 0.14611E-09 0.33204E-08 0.35702E-10 0.59857E-09 0.90855E-12 0.41749E-06 0.35902E-10 0.17105E-08
 0.11626E-11 0.94964E-12 0.19546E-11 0.12101E-11 0.15520E-12 0.92821E-12 0.18534E-11 0.98044E-12 0.56193E-12 0.11747E-11
 0.11784E-11 0.82522E-12 0.29442E-12 0.84799E-12 0.12077E-11 0.17183E-11 0.12704E-11 0.71592E-12 0.23706E-11 0.14322E-11
 0.86150E-13 0.13937E-11 0.10707E-12 0.11087E-11 0.99744E-13 0.11074E-11 0.17471E-11 0.20744E-11 0.10762E-11 0.15117E-11
 0.72058E-12 0.13981E-11 0.27554E-13 0.19509E-11 0.30004E-13 0.47400E-12 0.83267E-15 0.11102E-15 0.13878E-16 0.15266E-15
 0.99920E-15 0.47780E-12 0.31641E-13 0.16777E-11 0.17826E-12 0.18363E-11 0.33980E-13 0.12566E-11 0.21080E-13 0.23307E-11
 0.82945E-12 0.10576E-11 0.66915E-12 0.11899E-11 0.12336E-11 0.12049E-11 0.17426E-12 0.16703E-11 0.12252E-12 0.65018E-12
 0.83603E-13 0.18496E-11 0.18370E-11 0.81574E-12 0.99355E-12 0.85858E-12 0.10650E-11 0.11193E-11 0.25227E-12 0.10276E-11
 0.12716E-11 0.85962E-12 0.77771E-12 0.12834E-11 0.19331E-11 0.90862E-12 0.13914E-12 0.14522E-11 0.26926E-11 0.13795E-11
 0.27111E-08 0.21124E-08 0.52329E-10 0.12363E-05 0.13312E-11 0.67660E-09 0.67068E-10 0.44694E-08 0.23736E-09 0.85748E-09
 0.19397E-11 0.14301E-06 0.57012E-11 0.15216E-08 0.19683E-08 0.25047E-08 0.36254E-08 0.12918E-08 0.93388E-11 0.41929E-07
 0.35507E-12 0.24044E-09 0.73429E-13 0.17301E-08 0.14379E-11 0.14179E-08 0.18672E-08 0.25714E-08 0.14824E-07 0.86256E-09
 0.69816E-12 0.13500E-08 0.61680E-13 0.14843E-09 0.19873E-13 0.22008E-08 0.28283E-13 0.38858E-15 0.33307E-15 0.55511E-16
 0.19429E-15 0.46491E-13 0.80019E-13 0.78478E-09 0.86035E-12 0.16182E-09 0.26337E-13 0.48645E-09 0.54637E-13 0.24464E-09
 0.49679E-12 0.13933E-06 0.12450E-06 0.34327E-08 0.32885E-08 0.92707E-08 0.11954E-11 0.26926E-09 0.54764E-13 0.13190E-08
 0.43684E-12 0.57555E-09 0.55788E-11 0.11931E-07 0.16166E-07 0.34313E-08 0.39024E-08 0.76953E-08 0.56160E-11 0.63551E-09
 0.14709E-11 0.11882E-06 0.52510E-09 0.20747E-08 0.52139E-10 0.41749E-06 0.14521E-11 0.69918E-09 0.35814E-10 0.43212E-08
 0.38564E-10 0.29780E-10 0.52302E-11 0.35338E-10 0.18808E-11 0.53294E-10 0.39551E-11 0.39624E-10 0.67853E-10 0.40016E-10
 0.40679E-12 0.20020E-10 0.67322E-11 0.54787E-10 0.32698E-10 0.29050E-10 0.26472E-10 0.53527E-10 0.20595E-11 0.33902E-10
 0.52122E-12 0.57979E-10 0.28595E-13 0.16872E-10 0.25313E-11 0.61944E-10 0.38166E-10 0.34242E-10 0.51622E-10 0.61283E-10
 0.24742E-12 0.28832E-10 0.66024E-13 0.96614E-10 0.10762E-13 0.19106E-10 0.19811E-11 0.41050E-13 0.56899E-15 0.15266E-15
 0.52736E-15 0.40343E-13 0.20287E-12 0.41791E-10 0.12029E-11 0.89278E-10 0.13031E-13 0.23737E-10 0.81143E-13 0.10462E-09
 0.19156E-12 0.28663E-10 0.69071E-10 0.53901E-10 0.44390E-10 0.22299E-10 0.14397E-11 0.54255E-10 0.39824E-13 0.26129E-10
 0.73993E-12 0.62131E-10 0.77148E-12 0.26377E-10 0.56477E-10 0.46507E-10 0.16456E-10 0.23520E-10 0.80621E-11 0.44749E-10
 0.79017E-12 0.33705E-10 0.57508E-10 0.43146E-10 0.39465E-11 0.35902E-10 0.26927E-11 0.35814E-10 0.37254E-11 0.42688E-10
 0.95699E-07 0.19513E-05 0.24671E-10 0.18325E-08 0.93950E-12 0.39337E-08 0.39741E-10 0.17231E-07 0.27628E-09 0.74275E-08
 0.15355E-11 0.15615E-08 0.46443E-11 0.99800E-07 0.96601E-05 0.14396E-06 0.20995E-07 0.35507E-07 0.52554E-11 0.13379E-08
 0.35900E-12 0.56791E-09 0.55565E-13 0.46180E-09 0.99118E-12 0.57873E-07 0.39971E-05 0.11592E-06 0.41111E-08 0.74323E-08
 0.44514E-12 0.40576E-09 0.53124E-13 0.28291E-09 0.24855E-13 0.24162E-09 0.10820E-11 0.14502E-07 0.47712E-13 0.19831E-13
 0.89234E-14 0.52065E-12 0.12824E-12 0.55560E-08 0.95288E-12 0.31840E-09 0.20831E-13 0.21682E-09 0.54279E-13 0.57839E-09
 0.34166E-12 0.25778E-08 0.12194E-08 0.32937E-07 0.37538E-07 0.65793E-08 0.11724E-11 0.68025E-09 0.53613E-13 0.39749E-09
 0.29888E-12 0.27169E-08 0.54570E-11 0.56118E-08 0.44787E-08 0.32862E-07 0.23921E-07 0.79723E-08 0.49421E-11 0.33901E-08
 0.19360E-11 0.25904E-08 0.13634E-09 0.28862E-05 0.45216E-10 0.17105E-08 0.13795E-11 0.43212E-08 0.42688E-10 0.19467E-07
 0.11676E-06 0.67476E-07 0.17870E-10 0.14431E-08 0.45305E-12 0.14473E-08 0.18038E-10 0.35035E-07 0.62480E-10 0.24564E-08
 0.64246E-12 0.11818E-08 0.24974E-11 0.12912E-07 0.48261E-07 0.42570E-06 0.15066E-08 0.71381E-08 0.22700E-11 0.96578E-09
 0.77052E-13 0.26786E-09 0.43741E-13 0.30897E-09 0.36337E-12 0.99085E-08 0.59895E-07 0.35386E-06 0.50667E-09 0.24156E-08
 0.16216E-12 0.26307E-09 0.22898E-13 0.13727E-09 0.14454E-13 0.15497E-09 0.42803E-12 0.16281E-08 0.25729E-13 0.20659E-11
 0.10006E-13 0.14478E-11 0.25868E-13 0.23306E-08 0.39163E-12 0.15495E-09 0.14468E-13 0.13850E-09 0.22889E-13 0.27851E-09
 0.15777E-12 0.21502E-08 0.11555E-08 0.24780E-06 0.10213E-06 0.70417E-08 0.35027E-12 0.31397E-09 0.43855E-13 0.26176E-09
 0.78116E-13 0.11226E-08 0.22085E-11 0.58173E-08 0.41766E-08 0.13846E-06 0.87145E-07 0.88777E-08 0.23900E-11 0.13133E-08
 0.63837E-12 0.21172E-08 0.76049E-10 0.62049E-07 0.21063E-10 0.13349E-08 0.44974E-12 0.15930E-08 0.15785E-10 0.33869E-07
 0.67476E-07 0.16861E-07 0.10424E-10 0.19928E-08 0.52296E-12 0.11032E-08 0.17243E-10 0.61668E-06 0.93402E-10 0.17048E-08
 0.50948E-12 0.16153E-08 0.30402E-11 0.57879E-08 0.16367E-07 0.35400E-07 0.38988E-06 0.39105E-08 0.22404E-11 0.13067E-08
 0.99628E-13 0.23614E-09 0.34979E-13 0.34991E-09 0.43703E-12 0.47344E-08 0.12105E-07 0.40849E-07 0.65844E-08 0.16891E-08
 0.10910E-12 0.30384E-09 0.19994E-13 0.12798E-09 0.13000E-13 0.16751E-09 0.34690E-12 0.30406E-08 0.32641E-13 0.10628E-12
 0.24702E-14 0.58009E-14 0.11047E-13 0.12200E-09 0.34907E-12 0.14239E-09 0.92704E-14 0.14901E-09 0.27776E-13 0.24215E-09
 0.13228E-12 0.32172E-08 0.10177E-08 0.47940E-06 0.33692E-06 0.16872E-07 0.44822E-12 0.27627E-09 0.35535E-13 0.29381E-09
 0.11786E-12 0.83905E-09 0.19796E-11 0.12050E-07 0.56666E-08 0.41682E-06 0.79825E-04 0.26479E-07 0.26054E-11 0.98273E-09
 0.63938E-12 0.32996E-08 0.69059E-10 0.15013E-07 0.15052E-10 0.18438E-08 0.51288E-12 0.11686E-08 0.16528E-10 0.11016E-05
 0.17870E-10 0.10424E-10 0.16425E-11 0.11863E-10 0.81231E-12 0.20112E-10 0.17709E-11 0.11743E-10 0.25340E-10 0.15322E-10
 0.21233E-12 0.79040E-11 0.55973E-11 0.13116E-10 0.85773E-11 0.14858E-10 0.25191E-10 0.11497E-10 0.45010E-12 0.11014E-10
 0.22767E-12 0.18826E-10 0.19051E-13 0.13029E-10 0.73511E-12 0.11801E-10 0.18609E-10 0.28030E-10 0.60454E-10 0.26017E-10
 0.48207E-13 0.78512E-11 0.24201E-13 0.37749E-10 0.63387E-14 0.83168E-11 0.39755E-12 0.67022E-11 0.33251E-13 0.92010E-14
 0.11102E-15 -.69389E-16 0.19429E-15 0.91455E-14 0.29460E-12 0.12579E-10 0.31364E-14 0.81428E-11 0.32521E-13 0.28201E-10
 0.72640E-13 0.97769E-11 0.16805E-10 0.22249E-10 0.41265E-10 0.24134E-10 0.10097E-11 0.16419E-10 0.13397E-13 0.12804E-10
 0.25878E-12 0.14856E-10 0.63173E-12 0.12323E-10 0.18482E-10 0.10583E-10 0.15778E-10 0.13321E-10 0.34704E-11 0.15420E-10
 0.25514E-12 0.82738E-11 0.23745E-10 0.13604E-10 0.18319E-11 0.10065E-10 0.87611E-12 0.19970E-10 0.15252E-11 0.14007E-10
 0.14431E-08 0.19928E-08 0.11862E-10 0.36020E-09 0.49680E-12 0.60199E-04 0.15538E-10 0.10046E-08 0.69864E-10 0.28180E-07
 0.60021E-12 0.33106E-09 0.22702E-11 0.34198E-08 0.20226E-08 0.16426E-08 0.97358E-09 0.49680E-08 0.16855E-11 0.29896E-09
 0.12066E-12 0.82221E-09 0.24795E-13 0.14292E-09 0.54895E-12 0.40245E-08 0.22454E-08 0.15647E-08 0.72529E-09 0.27421E-07
 0.13394E-12 0.13064E-09 0.17486E-13 0.29474E-09 0.99191E-14 0.86624E-10 0.35738E-12 0.41166E-09 0.29698E-13 0.16945E-13
 0.13878E-16 0.97145E-16 0.27756E-16 0.16653E-15 0.10714E-13 0.12239E-09 0.64670E-14 0.79558E-10 0.25556E-13 0.87834E-09
 0.23119E-12 0.43674E-09 0.22504E-09 0.12194E-08 0.12393E-08 0.68657E-09 0.83782E-12 0.11187E-08 0.19442E-13 0.12773E-09
 0.24436E-12 0.55161E-07 0.16901E-11 0.64449E-09 0.55762E-09 0.12123E-08 0.10930E-08 0.75528E-09 0.23181E-11 0.36667E-06
 0.63637E-12 0.44277E-09 0.52381E-10 0.20724E-08 0.11262E-10 0.34909E-09 0.45020E-12 0.11945E-05 0.14903E-10 0.10335E-08
 0.45298E-12 0.52297E-12 0.81225E-12 0.49680E-12 0.53417E-13 0.53410E-12 0.84304E-12 0.46387E-12 0.27292E-12 0.56569E-12
 0.36351E-12 0.41645E-12 0.10678E-12 0.41275E-12 0.56238E-12 0.39953E-12 0.36682E-12 0.54773E-12 0.68839E-12 0.58798E-12
 0.32263E-13 0.34536E-12 0.32183E-13 0.80122E-12 0.87830E-13 0.46223E-12 0.56018E-12 0.79638E-12 0.64360E-12 0.81578E-12
 0.24829E-12 0.28586E-12 0.52120E-14 0.74897E-12 0.19752E-13 0.94072E-12 0.11069E-12 0.92576E-12 0.17028E-13 0.20207E-12
 0.27756E-15 0.13878E-16 -.55511E-16  0.0000     0.22204E-15 0.20460E-12 0.16001E-13 0.81586E-12 0.16251E-13 0.12701E-11
 0.40402E-12 0.63271E-12 0.27011E-12 0.30150E-12 0.50663E-12 0.76962E-12 0.95869E-13 0.88322E-12 0.48812E-13 0.41812E-12
 0.42860E-13 0.95874E-12 0.59425E-12 0.31215E-12 0.51274E-12 0.62400E-12 0.44280E-12 0.52502E-12 0.10860E-12 0.41037E-12
 0.63160E-12 0.39960E-12 0.23898E-12 0.43818E-12 0.54346E-12 0.52448E-12 0.55443E-13 0.48281E-12 0.85115E-12 0.50887E-12
 0.14473E-08 0.11032E-08 0.20112E-10 0.60199E-04 0.53417E-12 0.36304E-09 0.20781E-10 0.22663E-08 0.22489E-09 0.45913E-09
 0.79778E-12 0.15419E-06 0.31811E-11 0.79581E-09 0.10938E-08 0.12934E-08 0.23023E-08 0.68360E-09 0.23830E-11 0.34699E-07
 0.16348E-12 0.13077E-09 0.26038E-13 0.10292E-08 0.84607E-12 0.74073E-09 0.10176E-08 0.13362E-08 0.60824E-08 0.46108E-09
 0.14764E-12 0.81775E-09 0.14159E-13 0.81410E-10 0.13912E-13 0.32946E-09 0.87580E-12 0.15524E-06 0.71124E-13 0.74308E-10
 0.92426E-14 0.27756E-15 0.41633E-16 0.97145E-16 0.27756E-16 0.43743E-13 0.96173E-14 0.28435E-09 0.39094E-13 0.13463E-09
 0.36773E-12 0.49993E-07 0.36162E-07 0.17271E-08 0.17604E-08 0.46654E-08 0.86286E-12 0.14776E-09 0.31655E-13 0.78015E-09
 0.12773E-12 0.31167E-09 0.42593E-11 0.56627E-08 0.10195E-07 0.17694E-08 0.20210E-08 0.37886E-08 0.39133E-11 0.34020E-09
 0.56793E-12 0.39077E-07 0.10297E-09 0.10715E-08 0.19472E-10 0.13742E-05 0.57249E-12 0.37577E-09 0.16352E-10 0.21708E-08
 0.18038E-10 0.17243E-10 0.17708E-11 0.15538E-10 0.84301E-12 0.20781E-10 0.17699E-11 0.16134E-10 0.24271E-10 0.17903E-10
 0.16339E-12 0.14146E-10 0.45846E-11 0.12774E-10 0.13822E-10 0.15654E-10 0.16724E-10 0.31920E-10 0.64544E-12 0.85504E-11
 0.21378E-12 0.29512E-10 0.13345E-13 0.15125E-10 0.13393E-11 0.31153E-10 0.13702E-10 0.23434E-10 0.45201E-10 0.42302E-10
 0.12083E-12 0.10639E-10 0.23327E-13 0.76294E-10 0.93259E-14 0.19881E-10 0.15969E-11 0.24889E-10 0.86639E-13 0.45522E-10
 0.17777E-13 0.29213E-13 0.11102E-15 -.13878E-16 0.20817E-15 0.30712E-13 0.50654E-14 0.11156E-10 0.37997E-13 0.75790E-10
 0.19493E-12 0.35727E-10 0.52837E-10 0.24516E-10 0.14930E-10 0.15508E-10 0.11572E-11 0.72534E-10 0.30831E-13 0.13149E-10
 0.17916E-12 0.40316E-10 0.95011E-12 0.21749E-10 0.20818E-10 0.16832E-10 0.15269E-10 0.95019E-11 0.53074E-11 0.36973E-10
 0.19659E-12 0.13476E-10 0.29103E-10 0.12152E-10 0.16261E-11 0.14151E-10 0.52676E-12 0.19266E-10 0.16881E-11 0.16121E-10
 0.35035E-07 0.61668E-06 0.11743E-10 0.10046E-08 0.46386E-12 0.22663E-08 0.16134E-10 0.95207E-08 0.77552E-10 0.42954E-08
 0.62534E-12 0.86775E-09 0.28357E-11 0.60245E-07 0.15528E-05 0.74722E-07 0.76999E-08 0.20592E-07 0.22285E-11 0.74591E-09
 0.10286E-12 0.31790E-09 0.24827E-13 0.25660E-09 0.57413E-12 0.36017E-07 0.57913E-04 0.64233E-07 0.19771E-08 0.42936E-08
 0.23988E-12 0.22531E-09 0.23268E-13 0.15855E-09 0.90483E-14 0.13450E-09 0.49512E-12 0.12237E-08 0.40190E-13 0.26093E-09
 0.32724E-13 0.94567E-09 0.82018E-14 0.12768E-14 0.99920E-15 0.31558E-13 0.63144E-14 0.13570E-09 0.17431E-13 0.33131E-09
 0.23784E-12 0.13811E-08 0.77312E-09 0.17592E-07 0.18379E-07 0.35484E-08 0.65044E-12 0.38397E-09 0.33221E-13 0.22055E-09
 0.14975E-12 0.15675E-08 0.36759E-11 0.29996E-08 0.22408E-08 0.17510E-07 0.12225E-07 0.42918E-08 0.32976E-11 0.19513E-08
 0.81174E-12 0.14264E-08 0.89971E-10 0.12170E-05 0.10409E-10 0.96024E-09 0.42681E-12 0.24238E-08 0.14125E-10 0.10184E-07
 0.62480E-10 0.93402E-10 0.25340E-10 0.69864E-10 0.27293E-12 0.22489E-09 0.24271E-10 0.77552E-10 0.90038E-11 0.12071E-09
 0.96847E-12 0.62727E-10 0.10635E-11 0.92477E-10 0.91655E-10 0.13750E-09 0.34410E-10 0.82460E-10 0.33789E-11 0.52548E-10
 0.74877E-13 0.55987E-09 0.36744E-13 0.36710E-10 0.16896E-12 0.11592E-09 0.12538E-09 0.16001E-09 0.20955E-10 0.15263E-09
 0.30246E-12 0.46460E-10 0.20368E-13 0.13659E-07 0.92287E-14 0.23923E-10 0.12686E-12 0.52807E-10 0.29421E-13 0.73415E-09
 0.27506E-13 0.24247E-10 0.13850E-13 0.11102E-14 0.27756E-15 0.11657E-14 0.48711E-14 0.21067E-10 0.10769E-13 0.49082E-09
 0.22475E-12 0.54850E-10 0.15621E-10 0.60574E-10 0.94218E-10 0.90141E-10 0.36023E-12 0.12398E-08 0.39965E-13 0.38400E-10
 0.78571E-13 0.36671E-09 0.68962E-11 0.78756E-10 0.26533E-10 0.78782E-10 0.12254E-09 0.78764E-10 0.10516E-11 0.16379E-09
 0.93270E-12 0.48542E-10 0.93313E-11 0.14832E-09 0.29826E-10 0.51551E-10 0.23532E-12 0.18940E-09 0.18635E-10 0.72475E-10
 0.24564E-08 0.17048E-08 0.15322E-10 0.28180E-07 0.56565E-12 0.45913E-09 0.17903E-10 0.42954E-08 0.12071E-09 0.59606E-09
 0.52454E-12 0.14225E-07 0.26417E-11 0.11402E-08 0.16617E-08 0.20803E-08 0.46508E-08 0.94365E-09 0.19279E-11 0.80829E-08
 0.13964E-12 0.14998E-09 0.23718E-13 0.73536E-09 0.27893E-12 0.10383E-08 0.15258E-08 0.21381E-08 0.28643E-07 0.59380E-09
 0.20172E-12 0.59189E-09 0.25318E-13 0.90513E-10 0.53362E-14 0.27297E-09 0.25781E-12 0.11308E-06 0.40010E-13 0.13049E-09
 0.23134E-13 0.84420E-09 0.17805E-13 0.44409E-15 0.13878E-16  0.0000     0.69389E-16 0.23781E-12 0.13156E-13 0.15209E-09
 0.12353E-12 0.88034E-06 0.29106E-08 0.29929E-08 0.30653E-08 0.12494E-07 0.48197E-12 0.17046E-09 0.33742E-13 0.57146E-09
 0.12215E-12 0.38450E-09 0.30287E-11 0.18466E-07 0.83524E-07 0.30547E-08 0.38590E-08 0.92935E-08 0.31441E-11 0.42679E-09
 0.92579E-12 0.13342E-05 0.74918E-10 0.16442E-08 0.15761E-10 0.22820E-07 0.41827E-12 0.47453E-09 0.11777E-10 0.40773E-08
 0.64240E-12 0.50945E-12 0.21234E-12 0.60017E-12 0.36355E-12 0.79776E-12 0.16333E-12 0.62538E-12 0.96840E-12 0.52450E-12
 0.66321E-13 0.60204E-12 0.11997E-11 0.66659E-12 0.73037E-12 0.54602E-12 0.65443E-12 0.83124E-12 0.11256E-12 0.83318E-12
 0.22876E-12 0.49252E-12 0.73343E-14 0.54029E-12 0.39382E-12 0.60717E-12 0.87450E-12 0.70989E-12 0.46619E-12 0.43943E-12
 0.45024E-13 0.11827E-11 0.54770E-13 0.66128E-12 0.10907E-14 0.36589E-12 0.38177E-12 0.80417E-12 0.10438E-12 0.76728E-12
 0.92426E-14 0.48928E-12 0.45589E-13 0.66613E-15  0.0000     0.27756E-16 0.55511E-16 0.58287E-15 0.22621E-13 0.59204E-12
 0.29504E-13 0.66050E-12 0.14300E-11 0.81841E-12 0.55314E-12 0.39042E-12 0.17796E-12 0.64764E-12 0.15750E-13 0.11732E-11
 0.28688E-12 0.43863E-12 0.66241E-13 0.70068E-12 0.10805E-11 0.59103E-12 0.45952E-12 0.58114E-12 0.91977E-12 0.47156E-12
 0.85245E-13 0.83769E-12 0.96144E-12 0.82049E-12 0.20106E-12 0.52877E-12 0.63712E-12 0.68292E-12 0.25034E-12 0.62417E-12
 0.11818E-08 0.16153E-08 0.79039E-11 0.33106E-09 0.41637E-12 0.15419E-06 0.14146E-10 0.86775E-09 0.62727E-10 0.14225E-07
 0.60206E-12 0.30130E-09 0.27481E-11 0.26287E-08 0.15845E-08 0.13520E-08 0.84016E-09 0.36117E-08 0.20706E-11 0.27513E-09
 0.13476E-12 0.95600E-09 0.18773E-13 0.13504E-09 0.41442E-12 0.30352E-08 0.17727E-08 0.13244E-08 0.30409E-09 0.14943E-07
 0.13015E-12 0.12270E-09 0.33128E-13 0.32100E-09 0.51504E-14 0.83201E-10 0.27947E-12 0.36844E-09 0.36932E-13 0.68102E-09
 0.27443E-13 0.10762E-09 0.33265E-13 0.10270E-13 0.13878E-16 0.27756E-16 0.27756E-16 0.69389E-16 0.27339E-14 0.15876E-09
 0.12629E-12 0.39456E-09 0.23867E-09 0.10291E-08 0.10276E-08 0.61557E-09 0.29607E-12 0.13224E-08 0.28703E-13 0.12055E-09
 0.17947E-12 0.30952E-06 0.98625E-12 0.57460E-09 0.53126E-09 0.10295E-08 0.89394E-09 0.66507E-09 0.28141E-11 0.11648E-05
 0.44031E-12 0.39961E-09 0.46493E-10 0.16468E-08 0.18053E-10 0.32000E-09 0.38493E-12 0.89153E-07 0.11178E-10 0.89238E-09
 0.24973E-11 0.30402E-11 0.55974E-11 0.22703E-11 0.10684E-12 0.31811E-11 0.45847E-11 0.28358E-11 0.10635E-11 0.26418E-11
 0.11998E-11 0.27481E-11 0.30699E-12 0.25534E-11 0.23439E-11 0.24153E-11 0.21628E-11 0.35402E-11 0.30286E-11 0.28834E-11
 0.42163E-13 0.34828E-11 0.30440E-13 0.24563E-11 0.10832E-12 0.25349E-11 0.15648E-11 0.23336E-11 0.14784E-11 0.21260E-11
 0.25888E-12 0.30682E-11 0.13443E-13 0.44582E-11 0.87083E-14 0.21788E-11 0.10081E-12 0.28149E-11 0.18382E-13 0.32235E-11
 0.43968E-13 0.27668E-11 0.19762E-13 0.85570E-12 0.16653E-14 0.97145E-16 0.55511E-16 0.15266E-15 0.11380E-14 0.91320E-12
 0.28355E-12 0.33079E-11 0.18751E-11 0.25562E-11 0.31844E-11 0.29277E-11 0.11805E-12 0.34821E-11 0.33442E-13 0.25807E-11
 0.63535E-13 0.43988E-11 0.24407E-11 0.19550E-11 0.18976E-11 0.23409E-11 0.17575E-11 0.23585E-11 0.32504E-12 0.32864E-11
 0.92909E-12 0.25967E-11 0.11064E-11 0.32484E-11 0.61759E-11 0.30661E-11 0.11014E-12 0.26269E-11 0.34329E-11 0.24158E-11
 0.12912E-07 0.57879E-08 0.13116E-10 0.34198E-08 0.41274E-12 0.79581E-09 0.12774E-10 0.60245E-07 0.92477E-10 0.11402E-08
 0.66656E-12 0.26287E-08 0.25534E-11 0.29283E-08 0.56743E-08 0.86877E-08 0.84173E-07 0.21966E-08 0.22350E-11 0.19919E-08
 0.10358E-12 0.20250E-09 0.23838E-13 0.43492E-09 0.43592E-12 0.25230E-08 0.49612E-08 0.89264E-08 0.48888E-08 0.11325E-08
 0.13811E-12 0.36825E-09 0.22126E-13 0.11362E-09 0.71883E-14 0.19439E-09 0.23714E-12 0.50578E-08 0.40527E-13 0.17230E-09
 0.38421E-13 0.28741E-09 0.38934E-13 0.88530E-09 0.22300E-12 0.12115E-13 0.31919E-15 0.88818E-15 0.35250E-14 0.59169E-11
 0.14889E-12 0.67926E-08 0.15127E-08 0.21419E-07 0.20669E-07 0.17660E-06 0.43822E-12 0.23243E-09 0.14900E-13 0.35652E-09
 0.16441E-12 0.63458E-09 0.23352E-11 0.68861E-07 0.17283E-07 0.21653E-07 0.42117E-07 0.15457E-05 0.26271E-11 0.72255E-09
 0.60118E-12 0.68558E-08 0.86512E-10 0.55457E-08 0.97646E-11 0.31267E-08 0.54425E-12 0.83608E-09 0.17823E-10 0.49934E-07
 0.48261E-07 0.16367E-07 0.85773E-11 0.20226E-08 0.56240E-12 0.10938E-08 0.13822E-10 0.15528E-05 0.91655E-10 0.16617E-08
 0.73035E-12 0.15845E-08 0.23439E-11 0.56743E-08 0.77568E-08 0.30064E-07 0.34346E-08 0.38165E-08 0.18518E-11 0.13566E-08
 0.14147E-12 0.23308E-09 0.28170E-13 0.35027E-09 0.34162E-12 0.49823E-08 0.12466E-07 0.35992E-07 0.89955E-09 0.15636E-08
 0.18293E-12 0.30553E-09 0.17237E-13 0.12588E-09 0.98654E-14 0.17021E-09 0.27831E-12 0.25834E-08 0.22865E-13 0.19536E-09
 0.41489E-13 0.24608E-09 0.34462E-13 0.14412E-08 0.32525E-12 0.76107E-09 0.45103E-14 0.13893E-12 0.11699E-13 0.36346E-08
 0.13732E-12 0.32180E-08 0.15895E-08 0.19002E-06 0.10575E-04 0.17860E-07 0.26513E-12 0.27583E-09 0.16792E-13 0.30142E-09
 0.19902E-12 0.81614E-09 0.19172E-11 0.12463E-07 0.24158E-07 0.19039E-06 0.19022E-06 0.24964E-07 0.16485E-11 0.10002E-08
 0.45392E-12 0.33375E-08 0.13691E-09 0.13703E-07 0.15942E-10 0.18932E-08 0.44039E-12 0.11325E-08 0.13519E-10 0.42308E-05
 0.42570E-06 0.35400E-07 0.14858E-10 0.16426E-08 0.39951E-12 0.12934E-08 0.15654E-10 0.74722E-07 0.13750E-09 0.20803E-08
 0.54594E-12 0.13520E-08 0.24152E-11 0.86877E-08 0.30064E-07 0.10632E-06 0.94605E-07 0.54337E-08 0.18106E-11 0.11065E-08
 0.15997E-12 0.25528E-09 0.24776E-13 0.32368E-09 0.27460E-12 0.67979E-08 0.23048E-07 0.11839E-06 0.22732E-08 0.20758E-08
 0.21502E-12 0.27945E-09 0.17256E-13 0.13448E-09 0.83406E-14 0.15809E-09 0.40437E-12 0.21040E-08 0.28338E-13 0.21187E-09
 0.25258E-13 0.22665E-09 0.34601E-13 0.17577E-08 0.36468E-12 0.14782E-09 0.93398E-14 0.35450E-10 0.21608E-13 0.13774E-09
 0.17844E-12 0.27239E-08 0.71388E-09 0.23659E-05 0.87822E-06 0.99901E-08 0.33131E-12 0.29808E-09 0.20622E-13 0.27198E-09
 0.17644E-12 0.97480E-09 0.25187E-11 0.76269E-08 0.50843E-08 0.77686E-06 0.22797E-06 0.13659E-07 0.24098E-11 0.11502E-08
 0.60595E-12 0.25741E-08 0.69068E-10 0.29914E-07 0.14777E-10 0.15136E-08 0.62150E-12 0.13804E-08 0.11897E-10 0.98600E-07
 0.15066E-08 0.38988E-06 0.25191E-10 0.97358E-09 0.36685E-12 0.23023E-08 0.16724E-10 0.76999E-08 0.34410E-10 0.46508E-08
 0.65446E-12 0.84016E-09 0.21628E-11 0.84173E-07 0.34346E-08 0.94605E-07 0.34903E-09 0.34541E-07 0.23499E-11 0.72695E-09
 0.13891E-12 0.32527E-09 0.21970E-13 0.25300E-09 0.25555E-12 0.63277E-07 0.28350E-08 0.11269E-06 0.14536E-09 0.46796E-08
 0.21895E-12 0.22802E-09 0.13260E-13 0.16296E-09 0.54123E-14 0.13360E-09 0.38904E-12 0.93104E-09 0.35583E-13 0.27153E-09
 0.25611E-13 0.16795E-09 0.23630E-13 0.41168E-08 0.28406E-12 0.22352E-09 0.75079E-14 0.34778E-13 0.45935E-14 0.36887E-13
 0.12915E-12 0.84574E-09 0.27517E-09 0.12318E-07 0.41323E-08 0.23696E-08 0.30594E-12 0.40188E-09 0.25535E-13 0.19406E-09
 0.14339E-12 0.14955E-08 0.21804E-11 0.25997E-08 0.63807E-09 0.15923E-07 0.12745E-07 0.42223E-08 0.17651E-11 0.18360E-08
 0.10436E-11 0.13576E-08 0.27289E-10 0.28563E-06 0.21547E-10 0.89807E-09 0.50061E-12 0.23736E-08 0.14757E-10 0.80645E-08
 0.71381E-08 0.39105E-08 0.11497E-10 0.49680E-08 0.54770E-12 0.68360E-09 0.31920E-10 0.20592E-07 0.82460E-10 0.94365E-09
 0.83117E-12 0.36117E-08 0.35401E-11 0.21966E-08 0.38165E-08 0.54337E-08 0.34541E-07 0.17170E-08 0.22994E-11 0.26439E-08
 0.12475E-12 0.18615E-09 0.25857E-13 0.48843E-09 0.58179E-12 0.19675E-08 0.33501E-08 0.55340E-08 0.40853E-08 0.93646E-09
 0.13770E-12 0.41354E-09 0.17292E-13 0.10662E-09 0.49752E-14 0.21176E-09 0.27148E-12 0.31920E-10 0.29143E-13 0.98078E-11
 0.30961E-13 0.32776E-09 0.31274E-13 0.83674E-09 0.47406E-12 0.92859E-10 0.66197E-14 0.17486E-14 0.19429E-15 0.69389E-16
 0.15682E-14 0.50913E-12 0.85123E-09 0.81987E-08 0.10792E-07 0.30834E-05 0.38596E-12 0.11989E-09 0.21400E-13 0.51148E-11
 0.10375E-12 0.34854E-09 0.14312E-11 0.14491E-05 0.36525E-07 0.10570E-07 0.16041E-07 0.24649E-06 0.21732E-11 0.62258E-09
 0.72841E-12 0.11647E-07 0.91565E-10 0.37835E-08 0.24081E-10 0.44388E-08 0.32567E-12 0.71409E-09 0.16813E-10 0.18581E-07
 0.22701E-11 0.22405E-11 0.45017E-12 0.16856E-11 0.68844E-12 0.23832E-11 0.64543E-12 0.22286E-11 0.33788E-11 0.19280E-11
 0.11255E-12 0.20707E-11 0.30286E-11 0.22351E-11 0.18519E-11 0.18107E-11 0.23499E-11 0.22995E-11 0.22940E-12 0.17383E-11
 0.25155E-12 0.20879E-11 0.89976E-14 0.29921E-11 0.13150E-11 0.37508E-11 0.42435E-11 0.27401E-11 0.16844E-11 0.10658E-11
 0.45896E-13 0.18625E-11 0.27020E-13 0.31953E-11 0.32335E-14 0.11424E-11 0.55575E-12 0.31330E-12 0.10464E-13 0.27978E-13
 0.68834E-14 0.11010E-11 0.87971E-13 0.36460E-11 0.81743E-12 0.35979E-11 0.52042E-14 0.18735E-14 0.41633E-16 -.83267E-16
 0.83267E-16 0.18180E-14 0.82843E-12 0.27033E-11 0.34688E-11 0.32049E-11 0.96297E-12 0.14317E-11 0.60785E-14 0.27089E-13
 0.16959E-13 0.33407E-12 0.23026E-12 0.13007E-11 0.22740E-11 0.24194E-11 0.20261E-11 0.21565E-11 0.24630E-11 0.10648E-11
 0.66307E-13 0.26073E-11 0.77881E-11 0.36125E-11 0.99233E-12 0.32728E-11 0.61956E-12 0.19237E-11 0.62945E-12 0.18469E-11
 0.96578E-09 0.13067E-08 0.11013E-10 0.29896E-09 0.58799E-12 0.34699E-07 0.85503E-11 0.74591E-09 0.52548E-10 0.80829E-08
 0.83305E-12 0.27513E-09 0.28834E-11 0.19919E-08 0.13566E-08 0.11065E-08 0.72695E-09 0.26439E-08 0.17382E-11 0.25264E-09
 0.98788E-13 0.11390E-08 0.24803E-13 0.12653E-09 0.75735E-12 0.22760E-08 0.14569E-08 0.10917E-08 0.29103E-09 0.84404E-08
 0.13049E-12 0.11619E-09 0.21740E-13 0.35546E-09 0.83961E-14 0.79166E-10 0.25868E-12 0.10908E-11 0.38580E-14 0.19984E-14
 0.20539E-14 0.59341E-13 0.38219E-13 0.17154E-09 0.38326E-12 0.87850E-10 0.96312E-14 0.25063E-13 0.19429E-15 -.13878E-16
 0.12490E-15 0.15266E-15 0.23787E-13 0.52883E-09 0.11807E-09 0.38515E-10 0.62032E-12 0.21758E-10 0.69389E-14 0.42188E-14
 0.14155E-14 0.10020E-13 0.31303E-12 0.88217E-09 0.43596E-09 0.86378E-09 0.80656E-09 0.57465E-09 0.35853E-11 0.76690E-07
 0.41356E-12 0.35780E-09 0.64701E-10 0.13268E-08 0.17687E-10 0.28833E-09 0.83711E-12 0.26255E-07 0.10592E-10 0.76056E-09
 0.76967E-13 0.99562E-13 0.22764E-12 0.12062E-12 0.32209E-13 0.16349E-12 0.21372E-12 0.10284E-12 0.74740E-13 0.13972E-12
 0.22867E-12 0.13479E-12 0.42139E-13 0.10364E-12 0.14144E-12 0.15998E-12 0.13885E-12 0.12483E-12 0.25148E-12 0.98884E-13
 0.90780E-14 0.12408E-12 0.48491E-13 0.24218E-12 0.41782E-13 0.12869E-12 0.11105E-12 0.15272E-12 0.94716E-13 0.12357E-12
 0.18668E-12 0.17691E-12 0.60685E-14 0.17904E-12 0.18055E-13 0.16796E-12 0.29227E-13 0.10361E-12 0.27478E-14 0.14988E-14
 0.80491E-15 0.31086E-14 0.62450E-14 0.36582E-13 0.43160E-14 0.13697E-13 0.10617E-13 0.94494E-13 0.70777E-15 -.13878E-16
 0.27756E-16 -.27756E-16 0.18457E-14 0.99712E-13 0.76231E-13 0.13517E-13 0.45519E-14 0.37123E-13 0.25174E-13 0.32196E-14
 0.83267E-15 0.15543E-14 0.16653E-13 0.10295E-12 0.14258E-12 0.17832E-12 0.19663E-12 0.16527E-12 0.62436E-13 0.19107E-12
 0.27714E-12 0.12058E-12 0.78417E-13 0.15298E-12 0.17704E-12 0.12466E-12 0.42455E-13 0.26395E-12 0.24704E-12 0.11879E-12
 0.26786E-09 0.23614E-09 0.18826E-10 0.82221E-09 0.34532E-12 0.13077E-09 0.29512E-10 0.31790E-09 0.55987E-09 0.14998E-09
 0.49258E-12 0.95600E-09 0.34827E-11 0.20250E-09 0.23308E-09 0.25528E-09 0.32527E-09 0.18615E-09 0.20879E-11 0.11390E-08
 0.12412E-12 0.66862E-10 0.35704E-13 0.67684E-07 0.63797E-12 0.19444E-09 0.22733E-09 0.25702E-09 0.54352E-09 0.14991E-09
 0.20829E-12 0.13741E-04 0.34135E-13 0.47121E-10 0.73852E-14 0.25634E-08 0.44406E-12 0.56136E-09 0.29685E-13 0.33723E-13
 0.19151E-14 0.46352E-14 0.22274E-13 0.81324E-14 0.22204E-15 0.29143E-15 0.55511E-15 0.14005E-12 0.12101E-13 0.83406E-14
 0.76328E-15 0.77716E-15 0.84655E-14 0.10843E-11 0.14455E-12 0.12629E-14 0.27756E-15 0.12490E-15 0.40107E-14 0.20972E-12
 0.31364E-14 0.43299E-14 0.28033E-13 0.34247E-11 0.59328E-09 0.28995E-09 0.30714E-09 0.38366E-09 0.42407E-11 0.12645E-09
 0.15824E-11 0.63358E-09 0.35523E-09 0.23400E-09 0.36896E-10 0.86043E-09 0.49471E-12 0.13355E-09 0.48205E-10 0.31553E-09
 0.43747E-13 0.34880E-13 0.19067E-13 0.24773E-13 0.32143E-13 0.26001E-13 0.13320E-13 0.24903E-13 0.36803E-13 0.23764E-13
 0.73641E-14 0.18722E-13 0.30418E-13 0.23873E-13 0.28204E-13 0.24789E-13 0.21975E-13 0.25894E-13 0.89950E-14 0.24774E-13
 0.48571E-13 0.35646E-13 0.46625E-14 0.34652E-13 0.37017E-13 0.19676E-13 0.27571E-13 0.31621E-13 0.53269E-13 0.33803E-13
 0.77366E-14 0.32710E-13 0.35349E-13 0.29743E-13 0.12663E-14 0.14674E-13 0.31024E-13 0.20470E-13 0.29449E-13 0.21663E-13
 0.16098E-14 0.69111E-14 0.20040E-13 0.38441E-14 0.11102E-15 0.41633E-16 0.97145E-16 0.70777E-15 0.13295E-13 0.22593E-13
 0.70083E-14 0.21580E-13 0.27034E-13 0.22246E-13 0.14835E-13 0.73552E-15 -.97145E-16 -.41633E-16 0.13878E-15 0.38719E-14
 0.25327E-13 0.70777E-14 0.61062E-14 0.21205E-13 0.25507E-13 0.20456E-13 0.16823E-13 0.14960E-13 0.33074E-13 0.29385E-13
 0.15809E-13 0.33172E-13 0.40174E-13 0.33625E-13 0.30858E-13 0.30990E-13 0.48720E-13 0.19655E-13 0.13294E-13 0.35521E-13
 0.30897E-09 0.34991E-09 0.13029E-10 0.14292E-09 0.80118E-12 0.10292E-08 0.15125E-10 0.25660E-09 0.36710E-10 0.73536E-09
 0.54030E-12 0.13504E-09 0.24563E-11 0.43492E-09 0.35027E-09 0.32368E-09 0.25300E-09 0.48843E-09 0.29920E-11 0.12653E-09
 0.24210E-12 0.67684E-07 0.34605E-13 0.76124E-10 0.40248E-12 0.46171E-09 0.37013E-09 0.31884E-09 0.20523E-09 0.73053E-09
 0.22871E-12 0.71017E-10 0.24641E-13 0.13359E-08 0.50756E-14 0.52441E-10 0.22192E-12 0.15439E-09 0.27922E-13 0.82044E-08
 0.30267E-13 0.13508E-08 0.37845E-13 0.12909E-12 0.18041E-15 0.41633E-16 0.27756E-16 0.41633E-16 0.36776E-14 0.93140E-10
 0.23923E-12 0.34397E-09 0.76542E-10 0.38845E-09 0.39078E-10 0.10353E-13 0.27756E-16 0.83267E-16 0.55511E-16 0.20817E-15
 0.35166E-13 0.37651E-10 0.11527E-11 0.44688E-09 0.18453E-09 0.28205E-09 0.26180E-09 0.22130E-09 0.24432E-11 0.11613E-08
 0.53616E-12 0.16157E-09 0.41534E-10 0.35480E-09 0.16225E-10 0.13950E-09 0.72076E-12 0.98030E-09 0.85001E-11 0.25990E-09
 0.36336E-12 0.43705E-12 0.73513E-12 0.54899E-12 0.87883E-13 0.84613E-12 0.13393E-11 0.57415E-12 0.16887E-12 0.27891E-12
 0.39385E-12 0.41445E-12 0.10828E-12 0.43600E-12 0.34160E-12 0.27463E-12 0.25560E-12 0.58182E-12 0.13149E-11 0.75730E-12
 0.41748E-13 0.63803E-12 0.36996E-13 0.40253E-12 0.42659E-13 0.43425E-12 0.60056E-12 0.82681E-12 0.63730E-12 0.80841E-12
 0.36965E-12 0.56931E-12 0.97897E-14 0.50501E-12 0.36728E-14 0.27102E-12 0.46739E-13 0.40295E-12 0.66353E-14 0.34306E-12
 0.41987E-13 0.33781E-12 0.15404E-13 0.64215E-12 0.52874E-14 0.97145E-16 0.16653E-15 0.11102E-15 0.66613E-15 0.25294E-12
 0.38484E-12 0.70562E-12 0.53824E-12 0.72945E-12 0.78157E-12 0.23728E-12 0.10547E-14 0.12490E-15 0.11102E-15 0.19429E-15
 0.45797E-14 0.65502E-12 0.99591E-12 0.36622E-12 0.32177E-12 0.32228E-12 0.28039E-12 0.40643E-12 0.11963E-12 0.31168E-12
 0.18348E-12 0.42712E-12 0.37960E-12 0.62914E-12 0.12973E-11 0.74722E-12 0.98208E-13 0.86627E-12 0.10353E-11 0.42754E-12
 0.99085E-08 0.47344E-08 0.11801E-10 0.40245E-08 0.46219E-12 0.74073E-09 0.31153E-10 0.36017E-07 0.11592E-09 0.10383E-08
 0.60708E-12 0.30352E-08 0.25350E-11 0.25230E-08 0.49823E-08 0.67979E-08 0.63277E-07 0.19675E-08 0.37507E-11 0.22760E-08
 0.12860E-12 0.19444E-09 0.19589E-13 0.46171E-09 0.43419E-12 0.22242E-08 0.39962E-08 0.74220E-08 0.32875E-05 0.10409E-08
 0.14575E-12 0.38875E-09 0.23483E-13 0.11020E-09 0.54401E-14 0.20308E-09 0.29383E-12 0.60777E-08 0.40189E-13 0.16518E-09
 0.25417E-13 0.30555E-09 0.31558E-13 0.87673E-09 0.40624E-12 0.25049E-13 0.54123E-15 0.11102E-14 0.36221E-14 0.25834E-11
 0.24605E-12 0.84886E-08 0.29552E-08 0.15401E-07 0.15055E-07 0.40897E-07 0.24790E-12 0.10214E-13 0.77716E-15 0.11935E-14
 0.13614E-13 0.16610E-10 0.36076E-11 0.16908E-06 0.12361E-07 0.14980E-07 0.21763E-07 0.50720E-05 0.32998E-11 0.67434E-09
 0.41115E-12 0.87656E-08 0.10817E-09 0.46107E-08 0.15521E-10 0.35984E-08 0.79852E-12 0.78712E-09 0.36378E-10 0.30297E-07
 0.59895E-07 0.12105E-07 0.18609E-10 0.22454E-08 0.56015E-12 0.10176E-08 0.13702E-10 0.57913E-04 0.12538E-09 0.15258E-08
 0.87450E-12 0.17727E-08 0.15649E-11 0.49612E-08 0.12466E-07 0.23048E-07 0.28350E-08 0.33501E-08 0.42435E-11 0.14569E-08
 0.11103E-12 0.22733E-09 0.27435E-13 0.37013E-09 0.60040E-12 0.39962E-08 0.22988E-07 0.22085E-07 0.11182E-08 0.14775E-08
 0.16470E-12 0.31706E-09 0.16828E-13 0.12350E-09 0.77924E-14 0.17446E-09 0.28341E-12 0.30283E-08 0.38042E-13 0.19011E-09
 0.42438E-13 0.25096E-09 0.26340E-13 0.13257E-08 0.48091E-12 0.13849E-08 0.65087E-14 0.12973E-12 0.11990E-13 0.82670E-09
 0.25292E-12 0.37258E-08 0.37841E-08 0.99163E-07 0.58326E-06 0.24305E-07 0.73234E-12 0.66091E-09 0.15030E-13 0.13269E-12
 0.76800E-13 0.19997E-08 0.32819E-11 0.15848E-07 0.65150E-08 0.15359E-06 0.91525E-05 0.43631E-07 0.29430E-11 0.91553E-09
 0.54811E-12 0.38464E-08 0.10276E-09 0.10912E-07 0.16043E-10 0.20595E-08 0.49766E-12 0.10510E-08 0.31573E-10 0.28012E-05
 0.35386E-06 0.40849E-07 0.28030E-10 0.15647E-08 0.79641E-12 0.13362E-08 0.23434E-10 0.64233E-07 0.16001E-09 0.21381E-08
 0.70991E-12 0.13244E-08 0.23335E-11 0.89264E-08 0.35992E-07 0.11839E-06 0.11269E-06 0.55340E-08 0.27400E-11 0.10917E-08
 0.15260E-12 0.25702E-09 0.31624E-13 0.31884E-09 0.82672E-12 0.74220E-08 0.22085E-07 0.16862E-06 0.58325E-08 0.21066E-08
 0.13515E-12 0.27755E-09 0.14066E-13 0.13549E-09 0.90813E-14 0.15793E-09 0.25435E-12 0.20358E-08 0.37165E-13 0.21301E-09
 0.37859E-13 0.22377E-09 0.34511E-13 0.17877E-08 0.47086E-12 0.13496E-09 0.98532E-14 0.32404E-11 0.11866E-13 0.21293E-10
 0.25442E-12 0.29354E-08 0.13387E-08 0.68474E-06 0.15910E-05 0.91163E-08 0.77752E-12 0.22703E-09 0.22135E-13 0.14153E-11
 0.98435E-13 0.83888E-10 0.28191E-11 0.90903E-08 0.39979E-08 0.99115E-06 0.15501E-06 0.12693E-07 0.27187E-11 0.11802E-08
 0.84741E-12 0.25304E-08 0.54391E-10 0.33760E-07 0.21736E-10 0.15068E-08 0.30466E-12 0.14090E-08 0.24937E-10 0.75277E-07
 0.50667E-09 0.65844E-08 0.60454E-10 0.72529E-09 0.64363E-12 0.60824E-08 0.45201E-10 0.19771E-08 0.20955E-10 0.28643E-07
 0.46622E-12 0.30409E-09 0.14784E-11 0.48888E-08 0.89955E-09 0.22732E-08 0.14536E-09 0.40853E-08 0.16844E-11 0.29103E-09
 0.94772E-13 0.54352E-09 0.53378E-13 0.20523E-09 0.63732E-12 0.32875E-05 0.11182E-08 0.58325E-08 0.94225E-10 0.47539E-05
 0.12081E-12 0.13210E-09 0.12177E-13 0.21967E-09 0.13715E-13 0.10400E-09 0.16523E-12 0.44241E-09 0.49724E-13 0.49181E-09
 0.31183E-13 0.12771E-09 0.28203E-13 0.23427E-06 0.25265E-12 0.43427E-09 0.91038E-14 0.23259E-13 0.12212E-14 0.84655E-14
 0.11682E-12 0.24364E-09 0.17334E-09 0.36812E-08 0.17758E-08 0.15499E-08 0.50234E-12 0.49028E-08 0.26798E-13 0.83544E-14
 0.17625E-14 0.24300E-13 0.78662E-12 0.51217E-09 0.24522E-09 0.14213E-08 0.10507E-08 0.10915E-08 0.17400E-11 0.38654E-07
 0.13794E-11 0.53834E-09 0.16106E-10 0.53439E-08 0.52821E-10 0.54197E-09 0.26947E-12 0.17030E-04 0.13604E-10 0.15003E-08
 0.24156E-08 0.16891E-08 0.26017E-10 0.27421E-07 0.81579E-12 0.46108E-09 0.42302E-10 0.42936E-08 0.15263E-09 0.59380E-09
 0.43942E-12 0.14943E-07 0.21260E-11 0.11325E-08 0.15636E-08 0.20758E-08 0.46796E-08 0.93646E-09 0.10657E-11 0.84404E-08
 0.12350E-12 0.14991E-09 0.33810E-13 0.73053E-09 0.80829E-12 0.10409E-08 0.14775E-08 0.21066E-08 0.47539E-05 0.58948E-09
 0.11123E-12 0.60387E-09 0.17699E-13 0.90558E-10 0.13815E-13 0.27126E-09 0.50192E-12 0.12136E-06 0.40128E-13 0.13007E-09
 0.27991E-13 0.44430E-09 0.39031E-13 0.53752E-09 0.37208E-12 0.83805E-10 0.65364E-14 0.19013E-14 0.12490E-15 0.41633E-16
 0.92981E-15 0.27535E-12 0.77009E-09 0.24946E-08 0.30428E-08 0.12095E-07 0.80451E-12 0.96742E-10 0.21885E-13 0.86042E-15
 0.12490E-15 0.13878E-15 0.19013E-14 0.49709E-12 0.11977E-06 0.27812E-08 0.37667E-08 0.88404E-08 0.40438E-11 0.42684E-09
 0.71068E-12 0.17969E-05 0.87123E-10 0.16591E-08 0.51211E-10 0.21091E-07 0.67329E-12 0.47469E-09 0.14704E-10 0.40265E-08
 0.16229E-12 0.10910E-12 0.48233E-13 0.13400E-12 0.24824E-12 0.14770E-12 0.12079E-12 0.23986E-12 0.30250E-12 0.20168E-12
 0.45117E-13 0.13018E-12 0.25888E-12 0.13819E-12 0.18289E-12 0.21502E-12 0.21896E-12 0.13778E-12 0.45903E-13 0.13048E-12
 0.18679E-12 0.20823E-12 0.78349E-14 0.22871E-12 0.36968E-12 0.14576E-12 0.16482E-12 0.13516E-12 0.12072E-12 0.11119E-12
 0.17009E-13 0.12390E-12 0.30245E-13 0.24954E-12 0.43993E-14 0.31475E-12 0.58530E-12 0.22735E-12 0.64310E-13 0.12565E-12
 0.58842E-14 0.12049E-12 0.66114E-13 0.14710E-12 0.19616E-12 0.18631E-12 0.27478E-14 0.14155E-14 0.97145E-16 0.12490E-15
 0.22204E-15 0.74940E-15 0.12007E-12 0.24648E-12 0.26370E-12 0.23302E-12 0.38088E-12 0.25963E-12 0.71471E-14 0.77716E-15
 0.11102E-15 -.27756E-16 0.13878E-16 0.14849E-14 0.13294E-12 0.17419E-12 0.14148E-12 0.14426E-12 0.28953E-12 0.12901E-12
 0.29851E-13 0.11779E-12 0.23130E-12 0.23676E-12 0.20216E-12 0.33135E-12 0.42089E-12 0.23588E-12 0.73567E-13 0.12990E-12
 0.26307E-09 0.30384E-09 0.78512E-11 0.13064E-09 0.28582E-12 0.81775E-09 0.10639E-10 0.22531E-09 0.46460E-10 0.59189E-09
 0.11826E-11 0.12270E-09 0.30682E-11 0.36825E-09 0.30553E-09 0.27945E-09 0.22802E-09 0.41354E-09 0.18624E-11 0.11619E-09
 0.17683E-12 0.13741E-04 0.32754E-13 0.71017E-10 0.56929E-12 0.38875E-09 0.31706E-09 0.27755E-09 0.13210E-09 0.60387E-09
 0.12390E-12 0.66542E-10 0.19616E-13 0.18471E-08 0.97838E-14 0.49301E-10 0.74396E-12 0.13892E-09 0.39274E-13 0.28372E-07
 0.22607E-13 0.61510E-10 0.33140E-13 0.84142E-11 0.20911E-12 0.22565E-09 0.91593E-14 0.37845E-13 0.11102E-15 0.13878E-16
 0.83267E-16 0.13878E-16 0.83683E-14 0.11936E-09 0.37214E-10 0.43683E-11 0.23315E-12 0.10954E-09 0.21746E-13 0.87153E-14
 0.19429E-15 -.55511E-16 -.83267E-16 0.69389E-16 0.35097E-13 0.61500E-09 0.77868E-10 0.13695E-10 0.75187E-12 0.47802E-08
 0.49805E-12 0.14781E-09 0.31648E-10 0.30504E-09 0.15567E-10 0.12674E-09 0.98027E-12 0.76535E-09 0.11665E-10 0.22955E-09
 0.22919E-13 0.20079E-13 0.24241E-13 0.17566E-13 0.52241E-14 0.14163E-13 0.23300E-13 0.23274E-13 0.20397E-13 0.25329E-13
 0.54768E-13 0.33089E-13 0.13421E-13 0.22090E-13 0.17263E-13 0.17215E-13 0.13267E-13 0.17340E-13 0.26985E-13 0.21763E-13
 0.61635E-14 0.34175E-13 0.35473E-13 0.24636E-13 0.97996E-14 0.23439E-13 0.16952E-13 0.14092E-13 0.12080E-13 0.17649E-13
 0.30290E-13 0.19556E-13 0.25882E-14 0.28820E-13 0.12611E-13 0.25174E-13 0.14863E-13 0.38428E-13 0.43437E-14 0.17902E-13
 0.16737E-13 0.12795E-13 0.24702E-14 0.29143E-14 0.88818E-15 0.36637E-14 0.65781E-14 0.21136E-13 0.17070E-14 0.97145E-16
 0.97145E-16 0.23592E-15 0.11102E-14 0.12185E-13 0.11977E-13 0.37192E-14 0.63838E-15 0.37192E-14 0.13295E-13 0.11810E-13
 0.90206E-15 0.15266E-15  0.0000     0.23592E-15 0.45380E-14 0.21788E-13 0.11588E-13 0.36082E-14 0.10408E-14 0.28588E-14
 0.22760E-13 0.13017E-13 0.10575E-13 0.17431E-13 0.38275E-13 0.38497E-13 0.16175E-13 0.26448E-13 0.32332E-13 0.27820E-13
 0.13727E-09 0.12798E-09 0.37749E-10 0.29474E-09 0.74887E-12 0.81409E-10 0.76294E-10 0.15855E-09 0.13659E-07 0.90513E-10
 0.66126E-12 0.32100E-09 0.44581E-11 0.11362E-09 0.12588E-09 0.13448E-09 0.16296E-09 0.10662E-09 0.31952E-11 0.35546E-09
 0.17886E-12 0.47121E-10 0.29713E-13 0.13359E-08 0.50493E-12 0.11020E-09 0.12350E-09 0.13549E-09 0.21967E-09 0.90558E-10
 0.24956E-12 0.18471E-08 0.28737E-13 0.34940E-10 0.13342E-13 0.70243E-07 0.42009E-12 0.26570E-09 0.73636E-13 0.42633E-10
 0.33654E-13 0.64170E-09 0.18346E-13 0.81879E-15 0.55511E-16 0.13878E-16 0.38858E-15 0.14830E-12 0.22204E-13 0.34014E-13
 0.14710E-14 0.19013E-14 0.24425E-13 0.19167E-11 0.14624E-12 0.10408E-14 -.55511E-16 0.15266E-15 0.94369E-15 0.13525E-12
 0.10301E-12 0.23245E-13 0.18735E-14 0.16653E-14 0.37081E-13 0.89440E-11 0.15730E-12 0.72164E-15 0.22204E-15 0.83267E-16
 0.59674E-15 0.21043E-12 0.25990E-09 0.11332E-09 0.45545E-10 0.30064E-09 0.11600E-11 0.82714E-10 0.36287E-10 0.15704E-09
 0.14426E-13 0.13069E-13 0.62554E-14 0.99122E-14 0.19783E-13 0.13909E-13 0.93536E-14 0.90206E-14 0.92704E-14 0.54133E-14
 0.10564E-14 0.51200E-14 0.87014E-14 0.73045E-14 0.99226E-14 0.83371E-14 0.54678E-14 0.50376E-14 0.30670E-14 0.84099E-14
 0.18062E-13 0.73171E-14 0.11944E-14 0.50578E-14 0.36284E-14 0.54510E-14 0.77967E-14 0.90262E-14 0.13725E-13 0.13862E-13
 0.42188E-14 0.98394E-14 0.12452E-13 0.13304E-13 0.16376E-14 0.91177E-14 0.73205E-14 0.66058E-14 0.16195E-13 0.95063E-14
 0.13878E-14 0.62589E-14 0.65503E-14 0.36082E-15 0.11102E-15 0.41633E-16 0.27756E-16 0.54123E-15 0.66058E-14 0.93398E-14
 0.25951E-14 0.65642E-14 0.90067E-14 0.97838E-14 0.63977E-14 0.68001E-15 -.55511E-16 0.13878E-15 0.15266E-15 0.74940E-15
 0.10922E-13 0.97977E-14 0.51209E-14 0.66613E-14 0.76050E-14 0.93259E-14 0.45103E-14 0.41633E-15 -.41633E-16 -.13878E-16
 0.41633E-16 0.27756E-15 0.48989E-14 0.62866E-14 0.49960E-14 0.95479E-14 0.16057E-13 0.65919E-14 0.31433E-14 0.92912E-14
 0.15497E-09 0.16751E-09 0.83168E-11 0.86624E-10 0.94064E-12 0.32946E-09 0.19881E-10 0.13450E-09 0.23923E-10 0.27297E-09
 0.36599E-12 0.83201E-10 0.21788E-11 0.19439E-09 0.17021E-09 0.15809E-09 0.13360E-09 0.21176E-09 0.11424E-11 0.79166E-10
 0.16797E-12 0.25634E-08 0.14617E-13 0.52442E-10 0.27100E-12 0.20308E-09 0.17446E-09 0.15793E-09 0.10400E-09 0.27126E-09
 0.31475E-12 0.49301E-10 0.25216E-13 0.70243E-07 0.91940E-14 0.38134E-10 0.31260E-12 0.94694E-10 0.29129E-13 0.11327E-11
 0.89512E-14 0.34209E-13 0.80352E-14 0.11102E-14 0.69389E-16 -.55511E-16 0.12490E-15 0.55511E-16 0.36082E-14 0.13353E-08
 0.16664E-12 0.11408E-09 0.62151E-10 0.16309E-09 0.49962E-10 0.26507E-13 0.97145E-16 0.97145E-16 0.22204E-15 0.15266E-15
 0.13309E-13 0.15587E-07 0.21916E-11 0.14821E-09 0.91998E-10 0.14698E-09 0.56726E-10 0.12601E-13 -.13878E-16 0.15266E-15
 0.83267E-16 0.13878E-15 0.11796E-14 0.33265E-13 0.28838E-13 0.47989E-13 0.17858E-12 0.28638E-08 0.54912E-11 0.13623E-09
 0.42803E-12 0.34697E-12 0.39765E-12 0.35752E-12 0.11081E-12 0.87580E-12 0.15970E-11 0.49515E-12 0.12682E-12 0.25785E-12
 0.38173E-12 0.27961E-12 0.10096E-12 0.23726E-12 0.27830E-12 0.40451E-12 0.38908E-12 0.27153E-12 0.55594E-12 0.25874E-12
 0.29199E-13 0.44408E-12 0.31093E-13 0.22202E-12 0.46759E-13 0.29386E-12 0.28348E-12 0.25444E-12 0.16530E-12 0.50189E-12
 0.58532E-12 0.74417E-12 0.14835E-13 0.42016E-12 0.73136E-14 0.31260E-12 0.49918E-13 0.31100E-12 0.64115E-14 0.10852E-13
 0.26368E-15 0.30531E-15 0.41633E-15 0.10963E-14 0.29143E-15 0.41633E-16 0.22204E-15 0.83267E-16 0.90206E-15 0.21888E-12
 0.20527E-12 0.32610E-12 0.27635E-12 0.42182E-12 0.53547E-12 0.35918E-12 0.54401E-14 0.23592E-15 0.83267E-16 0.12490E-15
 0.46352E-14 0.37882E-12 0.91950E-12 0.42141E-12 0.30948E-12 0.33343E-12 0.35645E-12 0.20532E-12 0.18180E-14 0.69389E-16
 -.55511E-16 -.13878E-16 0.38858E-15 0.11241E-14 0.33307E-15 0.12490E-15 0.22204E-15 0.10686E-13 0.31553E-12 0.31423E-12
 0.16281E-08 0.30406E-08 0.67022E-11 0.41166E-09 0.92570E-12 0.15524E-06 0.24889E-10 0.12237E-08 0.52807E-10 0.11308E-06
 0.80408E-12 0.36844E-09 0.28149E-11 0.50578E-08 0.25834E-08 0.21040E-08 0.93104E-09 0.31920E-10 0.31330E-12 0.10905E-11
 0.10353E-12 0.56136E-09 0.20386E-13 0.15439E-09 0.40294E-12 0.60777E-08 0.30283E-08 0.20358E-08 0.44241E-09 0.12136E-06
 0.22747E-12 0.13892E-09 0.38441E-13 0.26570E-09 0.65226E-14 0.94694E-10 0.31096E-12 0.48689E-09 0.32196E-13 0.98671E-14
 0.69389E-16 0.69389E-16 0.55511E-16 0.22204E-15 0.11796E-14 0.12074E-14 0.34694E-15 0.83267E-15 0.27617E-14 0.56513E-11
 0.14633E-12 0.50257E-09 0.26018E-09 0.15246E-08 0.15064E-08 0.86404E-09 0.63390E-12 0.12294E-12 0.39552E-14 0.83544E-14
 0.35583E-13 0.11615E-09 0.31825E-11 0.76202E-09 0.60963E-09 0.15065E-08 0.13172E-08 0.10168E-08 0.80540E-12 0.10256E-13
 0.65226E-15 0.48572E-15 0.12629E-14 0.13600E-14 0.13878E-15 0.69389E-16 -.83267E-16 0.23592E-15 0.90344E-14 0.76381E-09
 0.25577E-13 0.32571E-13 0.33223E-13 0.29685E-13 0.17070E-13 0.71235E-13 0.86556E-13 0.40384E-13 0.29476E-13 0.40121E-13
 0.10439E-12 0.36946E-13 0.18307E-13 0.40589E-13 0.22811E-13 0.28241E-13 0.35638E-13 0.29365E-13 0.10436E-13 0.41078E-14
 0.27200E-14 0.29726E-13 0.29143E-13 0.27860E-13 0.65928E-14 0.40213E-13 0.37984E-13 0.37123E-13 0.49599E-13 0.40232E-13
 0.64351E-13 0.39108E-13 0.44131E-14 0.73483E-13 0.16126E-13 0.29254E-13 0.63421E-14 0.32169E-13 0.30254E-14 0.11463E-13
 0.18041E-15 0.13878E-16 0.41633E-16 -.69389E-16 0.24980E-15 0.83128E-14 0.65642E-14 0.17583E-13 0.24147E-14 0.34708E-13
 0.64324E-13 0.38899E-13 0.28200E-13 0.34790E-13 0.25984E-13 0.31392E-13 0.15127E-13 0.40176E-13 0.20026E-13 0.21885E-13
 0.61479E-14 0.39649E-13 0.85876E-13 0.31586E-13 0.23464E-13 0.34805E-13 0.34198E-13 0.38886E-13 0.19595E-13 0.34403E-13
 0.44811E-13 0.17847E-13 0.13739E-13 0.82434E-14 0.30531E-15 0.20817E-15 -.83267E-16 0.16653E-15 0.12490E-15 0.11130E-13
 0.20658E-11 0.10623E-12 0.92149E-14 0.16959E-13 0.20203E-12 0.74308E-10 0.45522E-10 0.26093E-09 0.73415E-09 0.13049E-09
 0.76726E-12 0.68102E-09 0.32234E-11 0.17230E-09 0.19536E-09 0.21187E-09 0.27153E-09 0.98078E-11 0.28033E-13 0.17486E-14
 0.14433E-14 0.33834E-13 0.21802E-13 0.82044E-08 0.34299E-12 0.16518E-09 0.19011E-09 0.21301E-09 0.49181E-09 0.13007E-09
 0.12548E-12 0.28372E-07 0.17764E-13 0.42632E-10 0.95757E-14 0.11326E-11 0.10936E-13 0.97977E-14 0.11310E-13 0.12538E-11
 0.26090E-14 0.55511E-16  0.0000     0.13878E-16 0.22204E-15 0.30795E-13 0.62450E-14 0.50850E-07 0.13184E-13 0.59697E-10
 0.13539E-12 0.47616E-09 0.96223E-09 0.23743E-09 0.23912E-09 0.31877E-09 0.41883E-12 0.13121E-10 0.68834E-14 0.46629E-14
 0.33029E-14 0.53901E-13 0.15149E-11 0.33076E-09 0.44464E-09 0.23696E-09 0.24747E-09 0.30725E-09 0.49735E-11 0.10934E-09
 0.59880E-12 0.28559E-09 0.15954E-09 0.31831E-10 0.30392E-13 0.24980E-15 -.69389E-16 0.97145E-16 0.12490E-15 0.55372E-14
 0.10006E-13 0.26368E-14 0.97145E-16 0.15266E-15 0.24980E-15 0.90206E-14 0.17708E-13 0.32835E-13 0.27547E-13 0.23398E-13
 0.93259E-14 0.27478E-13 0.44003E-13 0.38556E-13 0.41443E-13 0.25258E-13 0.25563E-13 0.31100E-13 0.68834E-14 0.20539E-14
 0.72164E-15 0.21927E-14 0.16931E-14 0.30254E-13 0.41953E-13 0.25461E-13 0.42449E-13 0.38013E-13 0.31052E-13 0.28075E-13
 0.57593E-14 0.22690E-13 0.16584E-13 0.33723E-13 0.13600E-14 0.89095E-14 0.20817E-15 0.69389E-16 0.11102E-15 0.26645E-14
 0.15682E-14 0.26923E-14 0.83267E-16 0.83267E-16 0.27756E-15 0.92010E-14 0.13878E-14 0.31600E-13 0.16834E-13 0.23592E-13
 0.58981E-14 0.27783E-13 0.31367E-13 0.38093E-13 0.42848E-13 0.25140E-13 0.41238E-13 0.31530E-13 0.18041E-14 0.21372E-14
 0.88818E-15 0.21372E-14 0.69666E-14 0.30892E-13 0.25778E-13 0.25408E-13 0.41449E-13 0.37956E-13 0.43798E-13 0.28026E-13
 0.92842E-14 0.22954E-13 0.27423E-13 0.32974E-13 0.17958E-13 0.88957E-14 0.38858E-15 0.20817E-15 0.97145E-16 0.25951E-14
 0.14477E-11 0.58009E-14 0.27756E-16 0.69389E-16 0.55511E-16 0.69389E-16 0.29088E-13 0.94567E-09 0.24247E-10 0.84420E-09
 0.48939E-12 0.10762E-09 0.27667E-11 0.28741E-09 0.24608E-09 0.22665E-09 0.16795E-09 0.32776E-09 0.11010E-11 0.59258E-13
 0.30531E-14 0.43854E-14 0.68556E-14 0.13508E-08 0.33782E-12 0.30555E-09 0.25096E-09 0.22377E-09 0.12771E-09 0.44430E-09
 0.12050E-12 0.61510E-10 0.12712E-13 0.64170E-09 0.62172E-14 0.34112E-13 0.13878E-16 0.19429E-15 0.83267E-16 0.97145E-16
 0.25813E-14 0.25808E-11 0.11019E-13 0.10048E-13 0.10589E-13 0.10736E-11 0.93536E-14 0.43000E-10 0.16945E-13 0.16689E-07
 0.11648E-12 0.12439E-09 0.89873E-10 0.20213E-09 0.20234E-09 0.15792E-09 0.30928E-12 0.87087E-08 0.20900E-13 0.37026E-13
 0.14710E-14 0.19429E-14 0.26951E-13 0.39597E-10 0.13886E-09 0.20114E-09 0.19192E-09 0.16280E-09 0.21691E-11 0.61680E-09
 0.61912E-12 0.12490E-09 0.28780E-10 0.24439E-09 0.11387E-10 0.18929E-09 0.17927E-12 0.17431E-13 0.89095E-14 0.11692E-12
 0.25743E-13 0.11227E-13 0.12490E-15 -.27756E-16 0.55511E-16 0.12490E-15 0.19429E-15 0.82712E-14 0.13919E-13 0.17972E-13
 0.45450E-13 0.33418E-13 0.19734E-13 0.38886E-13 0.34434E-13 0.34540E-13 0.23512E-13 0.31253E-13 0.87930E-13 0.38317E-13
 0.61895E-14 0.22357E-13 0.20040E-13 0.37789E-13 0.15363E-13 0.31530E-13 0.26267E-13 0.34611E-13 0.28151E-13 0.39045E-13
 0.65989E-13 0.32849E-13 0.24702E-14 0.18319E-13 0.66336E-14 0.79520E-14 0.24980E-15 -.27756E-16 0.83267E-16 0.12490E-15
 0.20817E-15 0.11005E-13 0.30947E-14 0.32377E-13 0.62311E-14 0.30545E-13 0.16265E-13 0.65892E-13 0.44131E-14 0.40773E-13
 0.64143E-13 0.39066E-13 0.50730E-13 0.36920E-13 0.38878E-13 0.39826E-13 0.65477E-14 0.28567E-13 0.29740E-13 0.28422E-13
 0.28866E-14 0.38858E-14 0.10408E-13 0.28644E-13 0.36013E-13 0.28158E-13 0.22999E-13 0.39579E-13 0.18350E-13 0.36936E-13
 0.10573E-12 0.39177E-13 0.29962E-13 0.39718E-13 0.89734E-13 0.68473E-13 0.17153E-13 0.30184E-13 0.33390E-13 0.32085E-13
 0.23306E-08 0.12200E-09 0.91593E-14 0.97145E-16 0.41633E-16 -.13878E-16 0.83267E-16 0.13878E-14 0.10131E-14 0.38858E-15
 0.58287E-15 0.10242E-13 0.85570E-12 0.88530E-09 0.14412E-08 0.17577E-08 0.41168E-08 0.83674E-09 0.36460E-11 0.17154E-09
 0.36415E-13 0.80214E-14 0.39829E-14 0.12923E-12 0.64213E-12 0.87673E-09 0.13257E-08 0.17877E-08 0.23427E-06 0.53752E-09
 0.14713E-12 0.84141E-11 0.28727E-14 0.83267E-15 0.29143E-15 0.10270E-14 0.11380E-14 0.27756E-16 -.27756E-16 0.55511E-16
 0.55511E-16 0.98810E-14 0.32294E-13 0.47059E-09 0.35300E-12 0.92856E-10 0.67446E-14 0.24959E-09 0.38830E-13 0.14698E-09
 0.24662E-12 0.15309E-05 0.49461E-08 0.25018E-08 0.24954E-08 0.85772E-08 0.44382E-12 0.16113E-09 0.20720E-13 0.79993E-09
 0.10436E-12 0.88093E-12 0.33742E-12 0.25605E-10 0.27121E-06 0.24998E-08 0.30241E-08 0.65173E-08 0.34582E-11 0.39466E-09
 0.86458E-12 0.95074E-06 0.91539E-10 0.14186E-08 0.35290E-10 0.37926E-07 0.10041E-11 0.43114E-09 0.95196E-11 0.27900E-08
 0.39165E-12 0.34912E-12 0.29469E-12 0.10755E-13 0.41633E-15 0.55511E-16 0.47184E-15 0.11935E-14 0.26368E-15 0.69389E-16
 0.83267E-16 -.69389E-16 0.17902E-14 0.22313E-12 0.32541E-12 0.36462E-12 0.28413E-12 0.47411E-12 0.81757E-12 0.38336E-12
 0.43854E-14 0.18041E-15 0.24980E-15 0.24980E-15 0.53291E-14 0.40626E-12 0.48084E-12 0.47073E-12 0.25267E-12 0.37215E-12
 0.19612E-12 0.20908E-12 0.81879E-15 0.13878E-16 0.27756E-16 -.13878E-16 0.20817E-15 0.15127E-14 0.40246E-15 0.23592E-15
 0.36082E-15 0.10686E-13 0.63283E-14 0.35288E-12 0.46754E-13 0.41344E-12 0.72095E-14 0.36465E-12 0.14808E-13 0.10718E-11
 0.50160E-12 0.53300E-12 0.15771E-12 0.27259E-12 0.26118E-12 0.30942E-12 0.44548E-13 0.26780E-12 0.30503E-13 0.41103E-12
 0.28921E-13 0.29840E-12 0.49294E-12 0.28647E-12 0.36560E-12 0.44673E-12 0.25796E-12 0.24941E-12 0.96048E-13 0.32732E-12
 0.34873E-12 0.26948E-12 0.12215E-12 0.54165E-12 0.14030E-11 0.90877E-12 0.10492E-12 0.42785E-12 0.35870E-12 0.36961E-12
 0.15495E-09 0.14239E-09 0.12579E-10 0.12239E-09 0.20459E-12 0.43757E-13 0.30753E-13 0.31516E-13 0.11380E-14 0.12490E-15
 0.16653E-15 0.97145E-16 0.12490E-15 0.12074E-13 0.76107E-09 0.14782E-09 0.22352E-09 0.92859E-10 0.35981E-11 0.87850E-10
 0.13781E-13 0.20817E-15 0.27756E-16 -.11102E-15 0.69389E-16 0.25216E-13 0.13849E-08 0.13496E-09 0.43427E-09 0.83805E-10
 0.18627E-12 0.22565E-09 0.36360E-14 0.41633E-16 0.12490E-15 0.69389E-16 -.13878E-15 0.11519E-14 0.82712E-14 0.30823E-13
 0.92704E-14 0.10738E-11 0.30476E-13 0.92856E-10 0.41340E-12 0.39200E-10 0.94542E-14 0.30386E-07 0.26526E-13 0.50996E-10
 0.38874E-12 0.29644E-09 0.43089E-09 0.16562E-09 0.16606E-09 0.21267E-09 0.34179E-12 0.53834E-10 0.15292E-13 0.31572E-08
 0.18878E-12 0.81772E-10 0.16764E-11 0.22266E-09 0.24072E-09 0.16698E-09 0.17241E-09 0.20505E-09 0.39835E-11 0.85860E-10
 0.44382E-12 0.29130E-09 0.27522E-09 0.14166E-09 0.14844E-09 0.36495E-09 0.13336E-11 0.90492E-10 0.35756E-10 0.17818E-09
 0.14471E-13 0.93051E-14 0.31364E-14 0.65364E-14 0.16126E-13 0.95479E-14 0.49544E-14 0.63560E-14 0.49405E-14 0.27756E-15
 0.27756E-16 0.11102E-15 0.13878E-16 0.45797E-15 0.46074E-14 0.93536E-14 0.75495E-14 0.67030E-14 0.51070E-14 0.97977E-14
 0.10825E-13 0.66613E-15 -.41633E-16 -.13878E-16  0.0000     0.80491E-15 0.62866E-14 0.97977E-14 0.90622E-14 0.66197E-14
 0.26507E-14 0.92149E-14 0.65503E-14 0.37470E-15 0.69389E-16 -.41633E-16 -.55511E-16 0.37470E-15 0.66336E-14 0.63421E-14
 0.15543E-14 0.93814E-14 0.16320E-13 0.67168E-14 0.71332E-14 0.94300E-14 0.15543E-14 0.12781E-13 0.12643E-13 0.10028E-13
 0.42345E-14 0.13704E-13 0.13790E-13 0.90015E-14 0.77048E-14 0.53766E-14 0.36499E-14 0.52548E-14 0.11874E-14 0.72527E-14
 0.18041E-13 0.84134E-14 0.30531E-14 0.49682E-14 0.53013E-14 0.83961E-14 0.98732E-14 0.73114E-14 0.86710E-14 0.51603E-14
 0.10948E-14 0.54375E-14 0.92782E-14 0.91108E-14 0.92010E-14 0.13753E-13 0.19852E-13 0.10051E-13 0.62346E-14 0.13101E-13
 0.13850E-09 0.14901E-09 0.81428E-11 0.79558E-10 0.81593E-12 0.28435E-09 0.11156E-10 0.13570E-09 0.21067E-10 0.23767E-12
 0.68001E-15 -.13878E-16 0.55511E-16 0.94369E-15 0.13896E-12 0.35450E-10 0.34778E-13 0.16098E-14 0.17486E-14 0.24883E-13
 0.94591E-13 0.14003E-12 0.76328E-15 0.12490E-15 0.12490E-15 0.12768E-14 0.12965E-12 0.32404E-11 0.23190E-13 0.20539E-14
 0.14849E-14 0.37886E-13 0.21080E-13 0.14833E-12 0.59674E-15 -.13878E-16 0.41633E-16 0.83267E-15 0.17722E-13 0.50850E-07
 0.31877E-13 0.43000E-10 0.65892E-13 0.24959E-09 0.36465E-12 0.30386E-07 0.12726E-13 0.33985E-10 0.27311E-13 0.15434E-08
 0.21584E-12 0.86847E-10 0.74808E-10 0.12911E-09 0.12947E-09 0.10590E-09 0.41044E-12 0.11556E-08 0.28256E-13 0.45688E-10
 0.15310E-12 0.32848E-09 0.19450E-11 0.10286E-09 0.94373E-10 0.12903E-09 0.12494E-09 0.10896E-09 0.24848E-11 0.29938E-09
 0.52679E-12 0.87442E-10 0.27129E-10 0.15054E-09 0.10875E-10 0.78418E-10 0.57374E-12 0.27431E-09 0.97361E-11 0.12186E-09
 0.22910E-13 0.27790E-13 0.32498E-13 0.25667E-13 0.16334E-13 0.39094E-13 0.38081E-13 0.17431E-13 0.10672E-13 0.13212E-13
 0.22718E-13 0.28311E-14 0.98532E-15 0.36082E-14 0.11699E-13 0.21497E-13 0.46074E-14 0.12490E-15 0.55511E-16 0.41633E-16
 0.79103E-15 0.12074E-13 0.13253E-13 0.36082E-14 0.76328E-15 0.36082E-14 0.11866E-13 0.11990E-13 0.11796E-14 0.83267E-16
 0.11102E-15 0.55511E-16 0.15959E-14 0.22315E-13 0.65226E-14 0.35666E-14 0.81879E-15 0.29005E-14 0.24841E-14 0.13253E-13
 0.16806E-13 0.17042E-13 0.45242E-14 0.38747E-13 0.14766E-13 0.26460E-13 0.12629E-13 0.27200E-13 0.28172E-14 0.20465E-13
 0.30156E-13 0.17510E-13 0.12240E-13 0.14043E-13 0.16957E-13 0.23190E-13 0.97627E-14 0.25465E-13 0.35785E-13 0.32466E-13
 0.62853E-14 0.22200E-13 0.27013E-13 0.17175E-13 0.13316E-13 0.17149E-13 0.17347E-13 0.21906E-13 0.13475E-13 0.33482E-13
 0.54806E-13 0.24773E-13 0.20619E-13 0.23325E-13 0.23475E-13 0.14097E-13 0.52597E-14 0.17737E-13 0.24231E-13 0.19922E-13
 0.27851E-09 0.24215E-09 0.28201E-10 0.87834E-09 0.12703E-11 0.13463E-09 0.75790E-10 0.33131E-09 0.49082E-09 0.15209E-09
 0.59217E-12 0.15876E-09 0.91334E-12 0.59170E-11 0.36346E-08 0.13774E-09 0.36859E-13 0.13878E-15 0.27756E-16 -.41633E-16
 0.41633E-16 0.82712E-14 0.22746E-13 0.93141E-10 0.25321E-12 0.25834E-11 0.82670E-09 0.21293E-10 0.84655E-14 0.69389E-16
 0.12490E-15 0.13878E-16 0.26368E-15 0.33945E-13 0.94647E-14 0.13353E-08 0.21898E-12 0.56512E-11 0.34833E-13 0.59697E-10
 0.23551E-13 0.16689E-07 0.40704E-13 0.14698E-09 0.10718E-11 0.50996E-10 0.10041E-13 0.15434E-08 0.20429E-13 0.68682E-10
 0.13895E-12 0.66079E-09 0.23828E-08 0.29675E-09 0.29782E-09 0.41956E-09 0.72639E-12 0.73662E-10 0.34217E-13 0.27047E-06
 0.19370E-12 0.12075E-09 0.27694E-11 0.44577E-09 0.51257E-09 0.29831E-09 0.31631E-09 0.39603E-09 0.53427E-11 0.12894E-09
 0.15784E-11 0.66379E-09 0.71117E-09 0.24085E-09 0.25005E-10 0.90339E-09 0.32207E-12 0.13564E-09 0.20119E-10 0.32330E-09
 0.15777E-12 0.13213E-12 0.72622E-13 0.23116E-12 0.40400E-12 0.36765E-12 0.19479E-12 0.23787E-12 0.22464E-12 0.12348E-12
 0.29518E-13 0.12620E-12 0.28361E-12 0.14888E-12 0.13729E-12 0.17847E-12 0.12917E-12 0.15127E-14 0.11102E-15 -.83267E-16
 0.13878E-15 0.73552E-15 0.69805E-14 0.23929E-12 0.38482E-12 0.24598E-12 0.25296E-12 0.25445E-12 0.11668E-12 0.69389E-15
 0.55511E-16  0.0000     0.97145E-16 0.14433E-14 0.26229E-14 0.16648E-12 0.20520E-12 0.14638E-12 0.64490E-13 0.13557E-12
 0.59813E-14 0.11638E-12 0.64157E-13 0.24648E-12 0.50150E-12 0.38852E-12 0.43559E-14 0.21588E-12 0.30226E-13 0.13890E-12
 0.16855E-13 0.10972E-12 0.11954E-12 0.13993E-12 0.16213E-12 0.14786E-12 0.34299E-12 0.26279E-12 0.78559E-14 0.19099E-12
 0.18596E-12 0.13817E-12 0.45488E-13 0.13817E-12 0.21381E-12 0.22113E-12 0.17993E-12 0.13879E-12 0.24912E-12 0.13809E-12
 0.44663E-13 0.19809E-12 0.29644E-12 0.24981E-12 0.12021E-12 0.14478E-12 0.24191E-12 0.14136E-12 0.47292E-13 0.11120E-12
 0.21502E-08 0.32172E-08 0.97769E-11 0.43674E-09 0.63269E-12 0.49993E-07 0.35727E-10 0.13811E-08 0.54851E-10 0.88034E-06
 0.66053E-12 0.39456E-09 0.33080E-11 0.67926E-08 0.32180E-08 0.27239E-08 0.84574E-09 0.50922E-12 0.17902E-14 0.16653E-15
 0.41633E-16 0.70777E-15 0.21566E-13 0.34397E-09 0.70570E-12 0.84886E-08 0.37258E-08 0.29354E-08 0.24364E-09 0.27529E-12
 0.86042E-15 -.27756E-16 0.55511E-16 0.20262E-14 0.65503E-14 0.11408E-09 0.32604E-12 0.50257E-09 0.38976E-13 0.47616E-09
 0.27624E-13 0.12439E-09 0.38927E-13 0.15309E-05 0.53290E-12 0.29644E-09 0.13673E-13 0.86848E-10 0.17510E-13 0.66079E-09
 0.10973E-12 0.54403E-09 0.30265E-09 0.17662E-08 0.18063E-08 0.91158E-09 0.79353E-12 0.83893E-09 0.33380E-13 0.14297E-09
 0.11923E-12 0.11724E-07 0.98381E-12 0.84312E-09 0.71205E-09 0.17376E-08 0.15936E-08 0.10029E-08 0.19885E-11 0.23629E-07
 0.41324E-12 0.54835E-09 0.55999E-10 0.33258E-08 0.22349E-10 0.41925E-09 0.74904E-12 0.75629E-07 0.21405E-10 0.14414E-08
 0.11555E-08 0.10177E-08 0.16805E-10 0.22504E-09 0.27016E-12 0.36162E-07 0.52837E-10 0.77311E-09 0.15621E-10 0.29106E-08
 0.14299E-11 0.23867E-09 0.18751E-11 0.15127E-08 0.15895E-08 0.71388E-09 0.27517E-09 0.85123E-09 0.82843E-12 0.23828E-13
 0.16792E-14 0.85210E-14 0.26965E-13 0.76542E-10 0.53827E-12 0.29552E-08 0.37841E-08 0.13387E-08 0.17334E-09 0.77009E-09
 0.11999E-12 0.83683E-14 0.13600E-14 0.24425E-13 0.91316E-14 0.62151E-10 0.27631E-12 0.26018E-09 0.28220E-13 0.96223E-09
 0.31294E-13 0.89873E-10 0.50800E-13 0.49461E-08 0.15773E-12 0.43089E-09 0.13884E-13 0.74808E-10 0.12289E-13 0.23828E-08
 0.11953E-12 0.30265E-09 0.18016E-09 0.92864E-09 0.16867E-07 0.73971E-09 0.62049E-12 0.12281E-08 0.53935E-13 0.11321E-09
 0.97334E-13 0.79056E-08 0.16566E-11 0.30792E-09 0.30765E-09 0.63759E-09 0.78378E-08 0.46261E-09 0.15059E-11 0.43804E-08
 0.46557E-12 0.24663E-09 0.28311E-10 0.11925E-08 0.72651E-10 0.34199E-09 0.66241E-12 0.31406E-05 0.60341E-10 0.88135E-09
 0.24780E-06 0.47940E-06 0.22249E-10 0.12194E-08 0.30155E-12 0.17271E-08 0.24516E-10 0.17592E-07 0.60574E-10 0.29929E-08
 0.81839E-12 0.10291E-08 0.25562E-11 0.21419E-07 0.19002E-06 0.23659E-05 0.12318E-07 0.81987E-08 0.27033E-11 0.52883E-09
 0.99656E-13 0.10844E-11 0.22232E-13 0.38845E-09 0.72947E-12 0.15401E-07 0.99163E-07 0.68474E-06 0.36812E-08 0.24946E-08
 0.24650E-12 0.11936E-09 0.11949E-13 0.19170E-11 0.99643E-14 0.16309E-09 0.42181E-12 0.15246E-08 0.34825E-13 0.23743E-09
 0.38076E-13 0.20213E-09 0.36875E-13 0.25018E-08 0.27242E-12 0.16562E-09 0.89685E-14 0.12911E-09 0.14065E-13 0.29675E-09
 0.13995E-12 0.17662E-08 0.92864E-09 0.45813E-07 0.52920E-07 0.50810E-08 0.88305E-12 0.34306E-09 0.31320E-13 0.24068E-09
 0.14984E-12 0.12463E-08 0.28729E-11 0.43318E-08 0.33374E-08 0.48182E-07 0.21990E-07 0.66899E-08 0.24341E-11 0.15144E-08
 0.72142E-12 0.17899E-08 0.10548E-09 0.26804E-06 0.18373E-10 0.11421E-08 0.79432E-12 0.19064E-08 0.30654E-10 0.19032E-07
 0.10213E-06 0.33692E-06 0.41265E-10 0.12393E-08 0.50654E-12 0.17604E-08 0.14930E-10 0.18379E-07 0.94218E-10 0.30653E-08
 0.55308E-12 0.10276E-08 0.31844E-11 0.20669E-07 0.10575E-04 0.87822E-06 0.41323E-08 0.10792E-07 0.34687E-11 0.11807E-09
 0.76175E-13 0.14455E-12 0.14877E-13 0.39078E-10 0.78150E-12 0.15055E-07 0.58326E-06 0.15910E-05 0.17758E-08 0.30428E-08
 0.26356E-12 0.37214E-10 0.11866E-13 0.14617E-12 0.64115E-14 0.49962E-10 0.53536E-12 0.15064E-08 0.26030E-13 0.23912E-09
 0.42842E-13 0.20234E-09 0.38783E-13 0.24954E-08 0.26104E-12 0.16606E-09 0.77735E-14 0.12947E-09 0.16976E-13 0.29782E-09
 0.16209E-12 0.18063E-08 0.16867E-07 0.52920E-07 0.14014E-07 0.52629E-08 0.57020E-12 0.34230E-09 0.27624E-13 0.24055E-09
 0.11259E-12 0.12373E-08 0.41658E-11 0.42527E-08 0.10171E-05 0.42556E-07 0.21330E-07 0.63148E-08 0.15529E-11 0.15440E-08
 0.88459E-12 0.17914E-08 0.20100E-09 0.24090E-06 0.16155E-10 0.11442E-08 0.55991E-12 0.18728E-08 0.18096E-10 0.19975E-07
 0.70417E-08 0.16872E-07 0.24134E-10 0.68657E-09 0.76960E-12 0.46654E-08 0.15508E-10 0.35484E-08 0.90141E-10 0.12494E-07
 0.39040E-12 0.61557E-09 0.29278E-11 0.17660E-06 0.17860E-07 0.99901E-08 0.23696E-08 0.30834E-05 0.32049E-11 0.38515E-10
 0.13586E-13 0.11380E-14 0.76328E-15 0.10436E-13 0.23734E-12 0.40897E-07 0.24305E-07 0.91163E-08 0.15499E-08 0.12095E-07
 0.23295E-12 0.43683E-11 0.37331E-14 0.99920E-15 0.72164E-15 0.26507E-13 0.35913E-12 0.86404E-09 0.31426E-13 0.31877E-09
 0.25123E-13 0.15792E-09 0.39871E-13 0.85772E-08 0.30943E-12 0.21267E-09 0.53852E-14 0.10590E-09 0.23169E-13 0.41956E-09
 0.14788E-12 0.91158E-09 0.73971E-09 0.50810E-08 0.52629E-08 0.18961E-08 0.44256E-12 0.49538E-09 0.19537E-13 0.18439E-09
 0.12319E-12 0.27431E-08 0.35329E-11 0.16490E-08 0.12992E-08 0.52039E-08 0.39702E-08 0.21750E-08 0.24484E-11 0.36745E-08
 0.58665E-12 0.93180E-09 0.64599E-10 0.18326E-07 0.21386E-10 0.66698E-09 0.44465E-12 0.51916E-08 0.11208E-10 0.38142E-08
 0.35033E-12 0.44837E-12 0.10097E-11 0.83789E-12 0.95947E-13 0.86288E-12 0.11572E-11 0.65049E-12 0.36025E-12 0.48213E-12
 0.17802E-12 0.29610E-12 0.11812E-12 0.43830E-12 0.26506E-12 0.33135E-12 0.30594E-12 0.38597E-12 0.96301E-12 0.62048E-12
 0.45519E-14 0.11102E-15 0.13878E-15 -.69389E-16 0.98532E-15 0.24793E-12 0.73240E-12 0.77759E-12 0.50230E-12 0.80443E-12
 0.38096E-12 0.23319E-12 0.63838E-15 0.22204E-15 0.83267E-16 0.18041E-15 0.55234E-14 0.63405E-12 0.15224E-13 0.41889E-12
 0.41224E-13 0.30939E-12 0.66544E-14 0.44391E-12 0.44575E-13 0.34188E-12 0.38372E-14 0.41061E-12 0.98360E-14 0.72635E-12
 0.34300E-12 0.79353E-12 0.62046E-12 0.88309E-12 0.57028E-12 0.44263E-12 0.41707E-13 0.48721E-12 0.36323E-13 0.54473E-12
 0.42065E-13 0.89974E-12 0.11897E-11 0.59602E-12 0.24807E-12 0.28299E-12 0.33418E-12 0.44236E-12 0.10532E-12 0.46581E-12
 0.37396E-12 0.27765E-12 0.16786E-12 0.60448E-12 0.12961E-11 0.80908E-12 0.86897E-13 0.62446E-12 0.67755E-12 0.44847E-12
 0.31397E-09 0.27627E-09 0.16419E-10 0.11187E-08 0.88322E-12 0.14776E-09 0.72534E-10 0.38397E-09 0.12398E-08 0.17046E-09
 0.64754E-12 0.13224E-08 0.34821E-11 0.23243E-09 0.27583E-09 0.29808E-09 0.40188E-09 0.11988E-09 0.14317E-11 0.21758E-10
 0.37068E-13 0.24980E-15 0.27756E-16 0.83267E-16 0.55511E-16 0.10214E-13 0.66091E-09 0.22703E-09 0.49028E-08 0.96742E-10
 0.25954E-12 0.10954E-09 0.35527E-14 0.19429E-15 0.69389E-16 -.27756E-16 0.83267E-16 0.12317E-12 0.40246E-13 0.13121E-10
 0.31503E-13 0.87087E-08 0.28699E-13 0.16113E-09 0.26774E-12 0.53834E-10 0.51884E-14 0.11556E-08 0.25408E-13 0.73662E-10
 0.26268E-12 0.83893E-09 0.12281E-08 0.34306E-09 0.34230E-09 0.49538E-09 0.48716E-12 0.79012E-10 0.36345E-13 0.28971E-07
 0.26660E-12 0.13274E-09 0.47305E-11 0.53549E-09 0.62465E-09 0.34214E-09 0.36748E-09 0.46561E-09 0.38527E-11 0.14098E-09
 0.64709E-12 0.81778E-09 0.22154E-09 0.27269E-09 0.38364E-10 0.11899E-08 0.10056E-11 0.15007E-09 0.46831E-10 0.37770E-09
 0.43859E-13 0.35529E-13 0.13385E-13 0.19478E-13 0.48829E-13 0.31691E-13 0.30742E-13 0.33293E-13 0.39969E-13 0.33767E-13
 0.15688E-13 0.28717E-13 0.33366E-13 0.14928E-13 0.16723E-13 0.20504E-13 0.25563E-13 0.21316E-13 0.59952E-14 0.68417E-14
 0.25091E-13 0.38025E-14 0.83267E-16 -.27756E-16 0.41633E-16 0.77716E-15 0.14849E-13 0.22357E-13 0.26770E-13 0.21885E-13
 0.70777E-14 0.21622E-13 0.13128E-13 0.91593E-15 0.13878E-15 -.13878E-16 0.69389E-16 0.39690E-14 0.20137E-13 0.68834E-14
 0.16653E-14 0.20844E-13 0.29712E-13 0.20775E-13 0.30420E-13 0.15226E-13 0.12221E-14 0.28223E-13 0.35805E-13 0.34245E-13
 0.78264E-14 0.33296E-13 0.53917E-13 0.31255E-13 0.27594E-13 0.19473E-13 0.36290E-13 0.36327E-13 0.47139E-14 0.33853E-13
 0.49003E-13 0.24910E-13 0.90711E-14 0.25616E-13 0.22174E-13 0.24892E-13 0.28281E-13 0.23647E-13 0.30372E-13 0.18981E-13
 0.74051E-14 0.23565E-13 0.36967E-13 0.24912E-13 0.13386E-13 0.25515E-13 0.32334E-13 0.25294E-13 0.19066E-13 0.34920E-13
 0.26176E-09 0.29381E-09 0.12804E-10 0.12773E-09 0.41817E-12 0.78015E-09 0.13149E-10 0.22055E-09 0.38400E-10 0.57146E-09
 0.11732E-11 0.12055E-09 0.25807E-11 0.35652E-09 0.30142E-09 0.27198E-09 0.19406E-09 0.51147E-11 0.26895E-13 0.42188E-14
 0.33584E-14 0.20969E-12 0.39968E-14 0.24980E-15 0.12490E-15 0.12768E-14 0.13267E-12 0.14152E-11 0.82573E-14 0.72164E-15
 0.74940E-15 0.85348E-14 0.11699E-13 0.13514E-12 0.73552E-15 0.13878E-15 0.24980E-15 0.84655E-14 0.21788E-13 0.45797E-14
 0.20262E-14 0.37165E-13 0.28588E-13 0.79993E-09 0.41089E-12 0.31572E-08 0.71687E-14 0.45688E-10 0.32533E-13 0.27047E-06
 0.19088E-12 0.14297E-09 0.11321E-09 0.24068E-09 0.24055E-09 0.18439E-09 0.54468E-12 0.28971E-07 0.33916E-13 0.64760E-10
 0.11302E-12 0.10078E-08 0.15692E-11 0.17746E-09 0.16013E-09 0.23968E-09 0.22911E-09 0.19148E-09 0.23842E-11 0.85411E-09
 0.42326E-12 0.14401E-09 0.31854E-10 0.29972E-09 0.97198E-11 0.12565E-09 0.29667E-12 0.74326E-09 0.87941E-11 0.22383E-09
 0.78153E-13 0.11781E-12 0.25876E-12 0.24435E-12 0.42855E-13 0.12782E-12 0.17909E-12 0.14980E-12 0.78556E-13 0.12214E-12
 0.28692E-12 0.17946E-12 0.63614E-13 0.16452E-12 0.19895E-12 0.17644E-12 0.14325E-12 0.10386E-12 0.16875E-13 0.14710E-14
 0.74940E-15 0.31641E-14 0.25355E-13 0.35180E-13 0.45242E-14 0.13697E-13 0.76883E-13 0.98505E-13 0.17208E-14 0.15266E-15
 -.97145E-16 0.55511E-16 0.77716E-15 0.10299E-12 0.10825E-13 0.13184E-13 0.43576E-14 0.35680E-13 0.61479E-14 0.33029E-14
 0.83267E-15 0.14433E-14 0.29976E-14 0.10411E-12 0.28616E-13 0.18873E-12 0.18208E-13 0.15312E-12 0.62498E-14 0.19369E-12
 0.18589E-12 0.11931E-12 0.97250E-13 0.14984E-12 0.11262E-12 0.12318E-12 0.41997E-13 0.26656E-12 0.48904E-13 0.11306E-12
 0.91327E-14 0.10048E-12 0.25356E-12 0.12001E-12 0.14320E-12 0.15661E-12 0.14367E-12 0.10162E-12 0.42480E-13 0.13765E-12
 0.23171E-12 0.13297E-12 0.75979E-13 0.10182E-12 0.22218E-12 0.15371E-12 0.32586E-13 0.12319E-12 0.22959E-12 0.99057E-13
 0.11226E-08 0.83905E-09 0.14856E-10 0.55161E-07 0.95878E-12 0.31167E-09 0.40316E-10 0.15675E-08 0.36671E-09 0.38450E-09
 0.43863E-12 0.30952E-06 0.43988E-11 0.63458E-09 0.81614E-09 0.97480E-09 0.14955E-08 0.34854E-09 0.33415E-12 0.98810E-14
 0.16931E-14 0.41911E-14 0.70638E-14 0.37651E-10 0.65506E-12 0.16610E-10 0.19997E-08 0.83888E-10 0.24369E-13 0.19429E-15
 -.27756E-16 0.41633E-16 0.15266E-15 0.23148E-13 0.98255E-14 0.15587E-07 0.37892E-12 0.11615E-09 0.39718E-13 0.53971E-13
 0.19706E-14 0.19151E-14 0.40523E-14 0.88105E-12 0.29847E-12 0.81772E-10 0.83371E-14 0.32848E-09 0.22105E-13 0.12075E-09
 0.13815E-12 0.11724E-07 0.79056E-08 0.12463E-08 0.12373E-08 0.27431E-08 0.89973E-12 0.13274E-09 0.25076E-13 0.10078E-08
 0.10056E-12 0.26551E-09 0.21125E-11 0.32248E-08 0.41766E-08 0.12597E-08 0.14348E-08 0.23861E-08 0.37435E-11 0.29148E-09
 0.93746E-12 0.11521E-07 0.12917E-09 0.81817E-09 0.11063E-10 0.87332E-07 0.65738E-12 0.31841E-09 0.19491E-10 0.14976E-08
 0.22085E-11 0.19795E-11 0.63169E-12 0.16901E-11 0.59420E-12 0.42593E-11 0.95014E-12 0.36760E-11 0.68961E-11 0.30287E-11
 0.66243E-13 0.98624E-12 0.24407E-11 0.23351E-11 0.19171E-11 0.25186E-11 0.21804E-11 0.14313E-11 0.23032E-12 0.31311E-12
 0.16764E-13 0.27839E-13 0.59952E-14 0.11526E-11 0.99597E-12 0.36076E-11 0.32820E-11 0.28193E-11 0.78662E-12 0.18457E-14
 0.12490E-15 -.27756E-16 0.11102E-15 0.19151E-14 0.50931E-14 0.21912E-11 0.91956E-12 0.31824E-11 0.85765E-13 0.15150E-11
 0.68973E-14 0.26840E-13 0.10492E-13 0.33740E-12 0.49288E-12 0.16764E-11 0.29698E-14 0.19450E-11 0.27069E-13 0.27694E-11
 0.45386E-13 0.98374E-12 0.16566E-11 0.28728E-11 0.41659E-11 0.35329E-11 0.11897E-11 0.47305E-11 0.91046E-14 0.15691E-11
 0.25353E-12 0.21125E-11 0.22237E-12 0.21978E-11 0.23570E-11 0.18373E-11 0.18240E-11 0.22218E-11 0.27896E-11 0.25580E-11
 0.11149E-12 0.17558E-11 0.33849E-11 0.23897E-11 0.63769E-12 0.20993E-11 0.67710E-12 0.19900E-11 0.43546E-12 0.22671E-11
 0.58173E-08 0.12050E-07 0.12324E-10 0.64449E-09 0.31218E-12 0.56627E-08 0.21749E-10 0.29996E-08 0.78756E-10 0.18466E-07
 0.70079E-12 0.57460E-09 0.19551E-11 0.68861E-07 0.12463E-07 0.76269E-08 0.25997E-08 0.14491E-05 0.13007E-11 0.88217E-09
 0.10306E-12 0.34249E-11 0.21275E-13 0.44688E-09 0.36617E-12 0.16908E-06 0.15848E-07 0.90903E-08 0.51217E-09 0.49712E-12
 0.14572E-14 0.18041E-15 0.15266E-15 0.17486E-14 0.66752E-14 0.14821E-09 0.42133E-12 0.76202E-09 0.31690E-13 0.33076E-09
 0.30781E-13 0.39597E-10 0.28838E-13 0.25605E-10 0.28628E-12 0.22266E-09 0.48989E-14 0.10286E-09 0.17271E-13 0.44577E-09
 0.13818E-12 0.84312E-09 0.30792E-09 0.43318E-08 0.42527E-08 0.16490E-08 0.59588E-12 0.53549E-09 0.25613E-13 0.17746E-09
 0.12001E-12 0.32248E-08 0.21979E-11 0.14746E-08 0.11330E-08 0.42017E-08 0.35261E-08 0.18888E-08 0.33600E-11 0.44467E-08
 0.79786E-12 0.85270E-09 0.45245E-10 0.13253E-07 0.20314E-10 0.61780E-09 0.52158E-12 0.64560E-08 0.10945E-10 0.31790E-08
 0.41766E-08 0.56666E-08 0.18482E-10 0.55762E-09 0.51283E-12 0.10195E-07 0.20818E-10 0.22408E-08 0.26533E-10 0.83524E-07
 0.10805E-11 0.53126E-09 0.18977E-11 0.17283E-07 0.24158E-07 0.50843E-08 0.63807E-09 0.36525E-07 0.22740E-11 0.43596E-09
 0.14255E-12 0.59328E-09 0.25688E-13 0.18453E-09 0.32174E-12 0.12361E-07 0.65150E-08 0.39979E-08 0.24522E-09 0.11977E-06
 0.13287E-12 0.34944E-13 0.46352E-14 0.37123E-13 0.74940E-14 0.91998E-10 0.30947E-12 0.60963E-09 0.23528E-13 0.44464E-09
 0.25716E-13 0.13886E-09 0.36068E-13 0.27121E-06 0.36554E-12 0.24072E-09 0.53568E-14 0.94373E-10 0.13378E-13 0.51257E-09
 0.21390E-12 0.71205E-09 0.30765E-09 0.33374E-08 0.10171E-05 0.12992E-08 0.24816E-12 0.62465E-09 0.22179E-13 0.16013E-09
 0.14316E-12 0.41766E-08 0.23570E-11 0.11330E-08 0.97998E-09 0.29071E-08 0.56484E-06 0.14741E-08 0.21356E-11 0.64353E-08
 0.67227E-12 0.69503E-09 0.48375E-10 0.70310E-08 0.21956E-10 0.53956E-09 0.36732E-12 0.11741E-07 0.23525E-10 0.24595E-08
 0.13846E-06 0.41682E-06 0.10583E-10 0.12123E-08 0.62400E-12 0.17694E-08 0.16832E-10 0.17510E-07 0.78782E-10 0.30547E-08
 0.59097E-12 0.10295E-08 0.23409E-11 0.21653E-07 0.19039E-06 0.77686E-06 0.15923E-07 0.10570E-07 0.24193E-11 0.86378E-09
 0.17832E-12 0.28995E-09 0.20553E-13 0.28205E-09 0.32224E-12 0.14980E-07 0.15359E-06 0.99115E-06 0.14213E-08 0.27812E-08
 0.17422E-12 0.61500E-09 0.21858E-13 0.89439E-11 0.94369E-14 0.14698E-09 0.33337E-12 0.15065E-08 0.34720E-13 0.23696E-09
 0.25331E-13 0.20114E-09 0.28227E-13 0.24998E-08 0.44661E-12 0.16698E-09 0.84030E-14 0.12903E-09 0.17181E-13 0.29831E-09
 0.22121E-12 0.17376E-08 0.63759E-09 0.48182E-07 0.42556E-07 0.52039E-08 0.28293E-12 0.34214E-09 0.24864E-13 0.23968E-09
 0.15659E-12 0.12597E-08 0.18373E-11 0.42017E-08 0.29071E-08 0.44336E-07 0.24686E-07 0.64634E-08 0.25170E-11 0.15236E-08
 0.55317E-12 0.17812E-08 0.95959E-10 0.28838E-06 0.13609E-10 0.11500E-08 0.39520E-12 0.18673E-08 0.15803E-10 0.19104E-07
 0.87145E-07 0.79825E-04 0.15778E-10 0.10930E-08 0.44282E-12 0.20210E-08 0.15269E-10 0.12225E-07 0.12254E-09 0.38590E-08
 0.45956E-12 0.89394E-09 0.17576E-11 0.42117E-07 0.19022E-06 0.22797E-06 0.12745E-07 0.16041E-07 0.20262E-11 0.80656E-09
 0.19657E-12 0.30714E-09 0.16848E-13 0.26180E-09 0.28044E-12 0.21763E-07 0.91525E-05 0.15501E-06 0.10507E-08 0.37667E-08
 0.14154E-12 0.77868E-10 0.11699E-13 0.15726E-12 0.46213E-14 0.56726E-10 0.35658E-12 0.13172E-08 0.34344E-13 0.24747E-09
 0.41602E-13 0.19192E-09 0.23216E-13 0.30241E-08 0.25813E-12 0.17241E-09 0.99157E-14 0.12494E-09 0.17391E-13 0.31631E-09
 0.18011E-12 0.15936E-08 0.78378E-08 0.21990E-07 0.21330E-07 0.39702E-08 0.33421E-12 0.36748E-09 0.28274E-13 0.22911E-09
 0.14375E-12 0.14348E-08 0.18243E-11 0.35261E-08 0.56484E-06 0.24686E-07 0.35188E-07 0.48876E-08 0.22967E-11 0.17819E-08
 0.73284E-12 0.15481E-08 0.13801E-09 0.25213E-04 0.17182E-10 0.10250E-08 0.56997E-12 0.22621E-08 0.82676E-11 0.12420E-07
 0.88777E-08 0.26479E-07 0.13321E-10 0.75528E-09 0.52494E-12 0.37886E-08 0.95019E-11 0.42918E-08 0.78764E-10 0.92935E-08
 0.58109E-12 0.66507E-09 0.23584E-11 0.15457E-05 0.24964E-07 0.13659E-07 0.42223E-08 0.24649E-06 0.21565E-11 0.57465E-09
 0.16525E-12 0.38366E-09 0.14877E-13 0.22130E-09 0.40641E-12 0.50720E-05 0.43631E-07 0.12693E-07 0.10915E-08 0.88404E-08
 0.14420E-12 0.13695E-10 0.37331E-14 0.77716E-15 0.54123E-15 0.12476E-13 0.20529E-12 0.10168E-08 0.38976E-13 0.30725E-09
 0.37799E-13 0.16280E-09 0.39478E-13 0.65173E-08 0.24926E-12 0.20505E-09 0.72026E-14 0.10896E-09 0.21788E-13 0.39603E-09
 0.13869E-12 0.10029E-08 0.46261E-09 0.66899E-08 0.63148E-08 0.21750E-08 0.44224E-12 0.46561E-09 0.23595E-13 0.19148E-09
 0.10156E-12 0.23861E-08 0.22218E-11 0.18888E-08 0.14741E-08 0.64634E-08 0.48876E-08 0.24892E-08 0.24772E-11 0.30976E-08
 0.64876E-12 0.10171E-08 0.55090E-10 0.30172E-07 0.99419E-11 0.72248E-09 0.40583E-12 0.42411E-08 0.13104E-10 0.45914E-08
 0.23900E-11 0.26055E-11 0.34704E-11 0.23182E-11 0.10860E-12 0.39134E-11 0.53075E-11 0.32976E-11 0.10515E-11 0.31441E-11
 0.91975E-12 0.28141E-11 0.32504E-12 0.26271E-11 0.16484E-11 0.24097E-11 0.17651E-11 0.21732E-11 0.24630E-11 0.35853E-11
 0.62421E-13 0.42407E-11 0.33075E-13 0.24431E-11 0.11961E-12 0.32998E-11 0.29430E-11 0.27187E-11 0.17399E-11 0.40438E-11
 0.28952E-12 0.75188E-12 0.10547E-14 0.83267E-16 0.19429E-15 0.69389E-16 0.18041E-14 0.80533E-12 0.19568E-13 0.49735E-11
 0.43819E-13 0.21690E-11 0.18352E-13 0.34583E-11 0.96052E-13 0.39836E-11 0.86524E-14 0.24848E-11 0.13542E-13 0.53427E-11
 0.24920E-12 0.19885E-11 0.15059E-11 0.24342E-11 0.15528E-11 0.24485E-11 0.10535E-12 0.38527E-11 0.30382E-13 0.23842E-11
 0.42546E-13 0.37436E-11 0.27897E-11 0.33600E-11 0.21356E-11 0.25170E-11 0.22967E-11 0.24772E-11 0.29819E-12 0.34979E-11
 0.11496E-11 0.24177E-11 0.10756E-11 0.30630E-11 0.46392E-11 0.27410E-11 0.10643E-12 0.27856E-11 0.49811E-11 0.31072E-11
 0.13133E-08 0.98273E-09 0.15420E-10 0.36667E-06 0.41032E-12 0.34020E-09 0.36973E-10 0.19513E-08 0.16379E-09 0.42679E-09
 0.47158E-12 0.11648E-05 0.32864E-11 0.72255E-09 0.10002E-08 0.11502E-08 0.18360E-08 0.62258E-09 0.10647E-11 0.76690E-07
 0.19108E-12 0.12645E-09 0.29375E-13 0.11613E-08 0.31171E-12 0.67434E-09 0.91553E-09 0.11802E-08 0.38654E-07 0.42684E-09
 0.12909E-12 0.47802E-08 0.28172E-14 0.97145E-16  0.0000     0.83267E-16 0.11102E-15 0.10214E-13 0.34431E-13 0.10934E-09
 0.27991E-13 0.61680E-09 0.36908E-13 0.39466E-09 0.32728E-12 0.85860E-10 0.51089E-14 0.29938E-09 0.33491E-13 0.12894E-09
 0.13810E-12 0.23629E-07 0.43804E-08 0.15144E-08 0.15440E-08 0.36745E-08 0.46580E-12 0.14098E-09 0.19029E-13 0.85411E-09
 0.13762E-12 0.29148E-09 0.25580E-11 0.44467E-08 0.64353E-08 0.15236E-08 0.17819E-08 0.30976E-08 0.34979E-11 0.32063E-09
 0.65722E-12 0.22769E-07 0.14591E-09 0.96464E-09 0.19388E-10 0.16653E-05 0.45199E-12 0.34966E-09 0.12312E-10 0.18577E-08
 0.63829E-12 0.63941E-12 0.25505E-12 0.63640E-12 0.63162E-12 0.56788E-12 0.19656E-12 0.81173E-12 0.93262E-12 0.92588E-12
 0.85245E-13 0.44034E-12 0.92907E-12 0.60125E-12 0.45391E-12 0.60598E-12 0.10436E-11 0.72839E-12 0.66270E-13 0.41367E-12
 0.27716E-12 0.15824E-11 0.15789E-13 0.53613E-12 0.18346E-12 0.41112E-12 0.54814E-12 0.84735E-12 0.13792E-11 0.71073E-12
 0.29796E-13 0.49814E-12 0.22732E-13 0.68001E-15 0.55511E-16 0.27756E-16 0.97145E-16 0.68001E-15 0.44784E-13 0.59883E-12
 0.92842E-14 0.61903E-12 0.10580E-12 0.86453E-12 0.34860E-12 0.44370E-12 0.11551E-14 0.52673E-12 0.54740E-13 0.15783E-11
 0.44685E-13 0.41313E-12 0.46551E-12 0.72138E-12 0.88456E-12 0.58670E-12 0.37392E-12 0.64713E-12 0.72982E-14 0.42322E-12
 0.23165E-12 0.93740E-12 0.11141E-12 0.79782E-12 0.67219E-12 0.55315E-12 0.73275E-12 0.64881E-12 0.11495E-11 0.65728E-12
 0.65932E-13 0.49746E-12 0.97005E-12 0.63014E-12 0.16395E-12 0.73518E-12 0.36513E-12 0.66212E-12 0.20976E-12 0.51044E-12
 0.21172E-08 0.32996E-08 0.82738E-11 0.44277E-09 0.39968E-12 0.39077E-07 0.13476E-10 0.14264E-08 0.48542E-10 0.13342E-05
 0.83780E-12 0.39961E-09 0.25968E-11 0.68558E-08 0.33375E-08 0.25741E-08 0.13576E-08 0.11647E-07 0.26073E-11 0.35780E-09
 0.12063E-12 0.63358E-09 0.33268E-13 0.16157E-09 0.42711E-12 0.87656E-08 0.38464E-08 0.25304E-08 0.53834E-09 0.17969E-05
 0.11777E-12 0.14781E-09 0.13059E-13 0.21058E-12 0.34694E-15 -.55511E-16 -.83267E-16 0.49960E-15 0.17944E-13 0.28559E-09
 0.22857E-13 0.12490E-09 0.39219E-13 0.95074E-06 0.26944E-12 0.29130E-09 0.54030E-14 0.87442E-10 0.24807E-13 0.66379E-09
 0.19804E-12 0.54835E-09 0.24663E-09 0.17899E-08 0.17914E-08 0.93180E-09 0.27758E-12 0.81778E-09 0.23603E-13 0.14401E-09
 0.13301E-12 0.11521E-07 0.17558E-11 0.85270E-09 0.69503E-09 0.17812E-08 0.15481E-08 0.10171E-08 0.24177E-11 0.22769E-07
 0.49755E-12 0.55462E-09 0.46533E-10 0.34505E-08 0.11804E-10 0.42640E-09 0.52893E-12 0.61227E-07 0.12593E-10 0.14643E-08
 0.76049E-10 0.69059E-10 0.23745E-10 0.52381E-10 0.23900E-12 0.10297E-09 0.29103E-10 0.89971E-10 0.93313E-11 0.74918E-10
 0.96144E-12 0.46493E-10 0.11064E-11 0.86512E-10 0.13691E-09 0.69068E-10 0.27289E-10 0.91565E-10 0.77881E-11 0.64701E-10
 0.78392E-13 0.35523E-09 0.40150E-13 0.41534E-10 0.37956E-12 0.10817E-09 0.10276E-09 0.54391E-10 0.16106E-10 0.87123E-10
 0.23134E-12 0.31648E-10 0.10658E-13 0.25990E-09 0.50515E-14 0.10686E-14 0.11102E-15 0.11380E-14 0.13836E-13 0.15954E-09
 0.27645E-13 0.28780E-10 0.29865E-13 0.91539E-10 0.12208E-12 0.27522E-09 0.92218E-14 0.27129E-10 0.20673E-13 0.71117E-09
 0.29643E-12 0.55999E-10 0.28311E-10 0.10548E-09 0.20100E-09 0.64599E-10 0.16774E-12 0.22154E-09 0.36914E-13 0.31854E-10
 0.75980E-13 0.12917E-09 0.33849E-11 0.45245E-10 0.48375E-10 0.95959E-10 0.13801E-09 0.55090E-10 0.10755E-11 0.14591E-09
 0.97016E-12 0.46533E-10 0.10564E-10 0.74420E-10 0.33572E-10 0.57382E-10 0.27522E-12 0.15363E-09 0.24657E-10 0.63313E-10
 0.62049E-07 0.15013E-07 0.13604E-10 0.20724E-08 0.43819E-12 0.10715E-08 0.12152E-10 0.12170E-05 0.14832E-09 0.16442E-08
 0.82048E-12 0.16468E-08 0.32484E-11 0.55457E-08 0.13703E-07 0.29914E-07 0.28563E-06 0.37835E-08 0.36125E-11 0.13268E-08
 0.15291E-12 0.23400E-09 0.33634E-13 0.35480E-09 0.62917E-12 0.46107E-08 0.10912E-07 0.33760E-07 0.53439E-08 0.16591E-08
 0.23666E-12 0.30504E-09 0.17569E-13 0.11332E-09 0.62589E-14 0.33265E-13 0.11241E-14 0.11241E-14 0.82712E-14 0.31831E-10
 0.32960E-13 0.24439E-09 0.39843E-13 0.14186E-08 0.54155E-12 0.14166E-09 0.89356E-14 0.15054E-09 0.23305E-13 0.24085E-09
 0.24986E-12 0.33258E-08 0.11925E-08 0.26804E-06 0.24090E-06 0.18326E-07 0.60447E-12 0.27269E-09 0.24912E-13 0.29972E-09
 0.10180E-12 0.81817E-09 0.23898E-11 0.13253E-07 0.70310E-08 0.28838E-06 0.25213E-04 0.30172E-07 0.30630E-11 0.96464E-09
 0.63016E-12 0.34505E-08 0.74420E-10 0.13494E-07 0.15121E-10 0.18974E-08 0.46861E-12 0.11412E-08 0.13805E-10 0.42298E-05
 0.21063E-10 0.15052E-10 0.18319E-11 0.11262E-10 0.54354E-12 0.19472E-10 0.16261E-11 0.10409E-10 0.29826E-10 0.15761E-10
 0.20111E-12 0.18053E-10 0.61759E-11 0.97647E-11 0.15942E-10 0.14777E-10 0.21547E-10 0.24081E-10 0.99235E-12 0.17687E-10
 0.17713E-12 0.36896E-10 0.30943E-13 0.16225E-10 0.12974E-11 0.15521E-10 0.16043E-10 0.21736E-10 0.52821E-10 0.51211E-10
 0.20235E-12 0.15567E-10 0.38372E-13 0.45545E-10 0.49960E-14 0.28810E-13 0.20817E-15 0.18041E-15 0.58287E-15 0.30392E-13
 0.17847E-13 0.11387E-10 0.89720E-13 0.35290E-10 0.14030E-11 0.14845E-09 0.92183E-14 0.10875E-10 0.23419E-13 0.25005E-10
 0.12022E-12 0.22349E-10 0.72651E-10 0.18373E-10 0.16155E-10 0.21386E-10 0.12961E-11 0.38364E-10 0.13495E-13 0.97200E-11
 0.22212E-12 0.11063E-10 0.63768E-12 0.20314E-10 0.21956E-10 0.13609E-10 0.17182E-10 0.99419E-11 0.46391E-11 0.19388E-10
 0.16396E-12 0.11804E-10 0.33572E-10 0.15121E-10 0.19426E-11 0.12057E-10 0.87361E-12 0.20991E-10 0.17652E-11 0.14154E-10
 0.13349E-08 0.18438E-08 0.10065E-10 0.34909E-09 0.52443E-12 0.13742E-05 0.14151E-10 0.96024E-09 0.51551E-10 0.22820E-07
 0.52878E-12 0.32000E-09 0.30660E-11 0.31267E-08 0.18932E-08 0.15136E-08 0.89807E-09 0.44388E-08 0.32726E-11 0.28833E-09
 0.12464E-12 0.86043E-09 0.31011E-13 0.13950E-09 0.74720E-12 0.35984E-08 0.20595E-08 0.15068E-08 0.54197E-09 0.21091E-07
 0.33133E-12 0.12674E-09 0.38428E-13 0.30064E-09 0.96034E-14 0.47892E-13 0.13878E-15 0.27756E-16 0.69389E-16 0.22204E-15
 0.90483E-14 0.18929E-09 0.68612E-13 0.37926E-07 0.90872E-12 0.36495E-09 0.13545E-13 0.78418E-10 0.14019E-13 0.90339E-09
 0.14472E-12 0.41925E-09 0.34199E-09 0.11421E-08 0.11442E-08 0.66698E-09 0.80894E-12 0.11899E-08 0.25522E-13 0.12565E-09
 0.15360E-12 0.87332E-07 0.20993E-11 0.61780E-09 0.53956E-09 0.11500E-08 0.10249E-08 0.72248E-09 0.27409E-11 0.16653E-05
 0.73521E-12 0.42640E-09 0.57382E-10 0.18974E-08 0.12057E-10 0.33918E-09 0.49346E-12 0.31028E-06 0.14554E-10 0.98117E-09
 0.44963E-12 0.51289E-12 0.87604E-12 0.45016E-12 0.55397E-13 0.57250E-12 0.52679E-12 0.42688E-12 0.23530E-12 0.41834E-12
 0.63720E-12 0.38496E-12 0.11011E-12 0.54423E-12 0.44041E-12 0.62152E-12 0.50062E-12 0.32559E-12 0.61955E-12 0.83718E-12
 0.42476E-13 0.49469E-12 0.48726E-13 0.72077E-12 0.98266E-13 0.79850E-12 0.49768E-12 0.30463E-12 0.26944E-12 0.67325E-12
 0.42087E-12 0.98029E-12 0.16133E-13 0.11600E-11 0.16140E-13 0.17870E-12 0.23592E-15 0.69389E-16 0.12490E-15 0.12490E-15
 0.24980E-15 0.17913E-12 0.17084E-13 0.10042E-11 0.10494E-12 0.13336E-11 0.19845E-13 0.57380E-12 0.52527E-14 0.32205E-12
 0.24196E-12 0.74906E-12 0.66246E-12 0.79434E-12 0.56001E-12 0.44468E-12 0.86856E-13 0.10056E-11 0.32346E-13 0.29673E-12
 0.32711E-13 0.65737E-12 0.67715E-12 0.52165E-12 0.36733E-12 0.39527E-12 0.57003E-12 0.40590E-12 0.10641E-12 0.45203E-12
 0.36514E-12 0.52893E-12 0.27517E-12 0.46866E-12 0.87360E-12 0.49354E-12 0.53565E-13 0.53731E-12 0.79185E-12 0.51454E-12
 0.15930E-08 0.11686E-08 0.19970E-10 0.11945E-05 0.48279E-12 0.37577E-09 0.19266E-10 0.24238E-08 0.18940E-09 0.47453E-09
 0.68293E-12 0.89153E-07 0.26268E-11 0.83608E-09 0.11325E-08 0.13804E-08 0.23736E-08 0.71409E-09 0.19237E-11 0.26255E-07
 0.26395E-12 0.13355E-09 0.19616E-13 0.98030E-09 0.86622E-12 0.78712E-09 0.10510E-08 0.14090E-08 0.17030E-04 0.47469E-09
 0.23586E-12 0.76535E-09 0.26375E-13 0.82714E-10 0.66613E-14 0.28638E-08 0.10769E-13 0.55511E-16 0.19429E-15 0.41633E-16
  0.0000     0.17264E-13 0.29990E-13 0.43114E-09 0.42769E-12 0.90492E-10 0.99816E-14 0.27431E-09 0.17659E-13 0.13564E-09
 0.14126E-12 0.75629E-07 0.31406E-05 0.19064E-08 0.18728E-08 0.51916E-08 0.62441E-12 0.15007E-09 0.25266E-13 0.74326E-09
 0.12317E-12 0.31841E-09 0.19899E-11 0.64560E-08 0.11741E-07 0.18673E-08 0.22621E-08 0.42411E-08 0.27855E-11 0.34966E-09
 0.66211E-12 0.61227E-07 0.15363E-09 0.11412E-08 0.20991E-10 0.31028E-06 0.53717E-12 0.38824E-09 0.20374E-10 0.23374E-08
 0.15785E-10 0.16528E-10 0.15253E-11 0.14903E-10 0.85119E-12 0.16352E-10 0.16882E-11 0.14125E-10 0.18636E-10 0.11777E-10
 0.25033E-12 0.11178E-10 0.34329E-11 0.17823E-10 0.13519E-10 0.11897E-10 0.14757E-10 0.16813E-10 0.62945E-12 0.10592E-10
 0.24713E-12 0.48205E-10 0.13292E-13 0.85002E-11 0.10352E-11 0.36378E-10 0.31573E-10 0.24937E-10 0.13604E-10 0.14704E-10
 0.73621E-13 0.11665E-10 0.32377E-13 0.36287E-10 0.31780E-14 0.54911E-11 0.31553E-12 0.90067E-14 0.16653E-15 0.83267E-16
 0.18041E-15 0.88957E-14 0.33445E-13 0.95196E-11 0.35871E-12 0.35756E-10 0.62658E-14 0.97360E-11 0.24233E-13 0.20119E-10
 0.47383E-13 0.21405E-10 0.60341E-10 0.30654E-10 0.18096E-10 0.11208E-10 0.67752E-12 0.46831E-10 0.19059E-13 0.87941E-11
 0.22963E-12 0.19491E-10 0.43554E-12 0.10945E-10 0.23525E-10 0.15802E-10 0.82676E-11 0.13104E-10 0.49811E-11 0.12312E-10
 0.20971E-12 0.12593E-10 0.24657E-10 0.13806E-10 0.17653E-11 0.14554E-10 0.79191E-12 0.20374E-10 0.15570E-11 0.10764E-10
 0.33869E-07 0.11016E-05 0.14007E-10 0.10335E-08 0.50882E-12 0.21708E-08 0.16121E-10 0.10184E-07 0.72475E-10 0.40773E-08
 0.62417E-12 0.89238E-09 0.24158E-11 0.49934E-07 0.42308E-05 0.98600E-07 0.80645E-08 0.18581E-07 0.18469E-11 0.76056E-09
 0.11882E-12 0.31553E-09 0.35558E-13 0.25990E-09 0.42749E-12 0.30297E-07 0.28012E-05 0.75277E-07 0.15003E-08 0.40265E-08
 0.12988E-12 0.22955E-09 0.27809E-13 0.15704E-09 0.93606E-14 0.13623E-09 0.31422E-12 0.76381E-09 0.11185E-13 0.55927E-14
 0.24147E-14 0.11680E-12 0.31974E-13 0.27900E-08 0.36961E-12 0.17818E-09 0.13052E-13 0.12186E-09 0.19899E-13 0.32330E-09
 0.11123E-12 0.14414E-08 0.88135E-09 0.19032E-07 0.19975E-07 0.38142E-08 0.44834E-12 0.37770E-09 0.34910E-13 0.22383E-09
 0.99025E-13 0.14976E-08 0.22672E-11 0.31790E-08 0.24595E-08 0.19104E-07 0.12420E-07 0.45914E-08 0.31071E-11 0.18577E-08
 0.51044E-12 0.14643E-08 0.63313E-10 0.42298E-05 0.14154E-10 0.98117E-09 0.51461E-12 0.23374E-08 0.10764E-10 0.10895E-07
 0.39282E-08 0.81099E-07 0.95434E-11 0.87281E-09 0.16272E-12 0.10013E-08 0.66164E-11 0.14223E-07 0.19161E-10 0.17498E-08
 0.20264E-12 0.71169E-09 0.63773E-12 0.10437E-07 0.21409E-07 0.83247E-05 0.83532E-09 0.46887E-08 0.48221E-12 0.57515E-09
 0.36872E-13 0.17404E-09 0.60333E-14 0.18855E-09 0.13671E-12 0.77523E-08 0.27804E-07 0.67111E-06 0.16872E-09 0.17095E-08
 0.32871E-13 0.16109E-09 0.74662E-14 0.89727E-10 0.29005E-14 0.95598E-10 0.21022E-12 0.10148E-08 0.24619E-13 0.25301E-11
 0.76050E-14 0.15668E-11 0.24591E-13 0.15179E-08 0.19550E-12 0.10001E-09 0.28311E-14 0.85456E-10 0.75330E-14 0.18107E-09
 0.32255E-13 0.12514E-08 0.30625E-09 0.79183E-07 0.10402E-06 0.40257E-08 0.13354E-12 0.20437E-09 0.60702E-14 0.16004E-09
 0.36925E-13 0.74730E-09 0.47470E-12 0.32963E-08 0.19710E-08 0.45637E-07 0.85835E-07 0.49404E-08 0.61945E-12 0.89755E-09
 0.20036E-12 0.12317E-08 0.21905E-10 0.82121E-07 0.73292E-11 0.81462E-09 0.16281E-12 0.10377E-08 0.85332E-11 0.24166E-07
 0.81099E-07 0.10063E-07 0.73954E-11 0.12769E-08 0.18497E-12 0.69536E-09 0.57125E-11 0.53380E-06 0.23976E-10 0.10585E-08
 0.19619E-12 0.10488E-08 0.54655E-12 0.35869E-08 0.12689E-07 0.20689E-07 0.97779E-08 0.24575E-08 0.85846E-12 0.84395E-09
 0.40326E-13 0.14961E-09 0.74023E-14 0.22520E-09 0.10883E-12 0.29418E-08 0.80916E-08 0.22829E-07 0.88812E-09 0.10457E-08
 0.44480E-13 0.19524E-09 0.53308E-14 0.80847E-10 0.25049E-14 0.10772E-09 0.13529E-12 0.19119E-08 0.27270E-13 0.85237E-13
 0.15959E-14 0.36499E-14 0.88402E-14 0.97330E-10 0.20475E-12 0.90427E-10 0.38025E-14 0.94995E-10 0.56639E-14 0.15334E-09
 0.50523E-13 0.21104E-08 0.38033E-09 0.23661E-06 0.33193E-06 0.11387E-07 0.12045E-12 0.17457E-09 0.87196E-14 0.18839E-09
 0.32031E-13 0.52742E-09 0.71965E-12 0.80829E-08 0.21412E-08 0.23420E-06 0.59434E-06 0.17925E-07 0.63845E-12 0.61966E-09
 0.18732E-12 0.21512E-08 0.29452E-10 0.90671E-08 0.41910E-11 0.11957E-08 0.13142E-12 0.73179E-09 0.45265E-11 0.13334E-05
 0.95435E-11 0.73954E-11 0.90187E-12 0.36398E-11 0.25513E-12 0.53321E-11 0.57230E-12 0.51383E-11 0.87582E-11 0.50984E-11
 0.89840E-13 0.26107E-11 0.85100E-12 0.31377E-11 0.31184E-11 0.46288E-11 0.60920E-11 0.47289E-11 0.13968E-12 0.39025E-11
 0.90138E-13 0.58805E-11 0.50764E-14 0.30334E-11 0.19797E-12 0.30681E-11 0.53417E-11 0.81004E-11 0.11326E-10 0.65551E-11
 0.26062E-13 0.35293E-11 0.88471E-14 0.10620E-10 0.28311E-14 0.49462E-11 0.29452E-12 0.57777E-11 0.33556E-13 0.77438E-14
 0.69389E-16 -.55511E-16 0.23592E-15 0.78271E-14 0.29525E-12 0.11881E-10 0.22204E-14 0.48052E-11 0.14509E-13 0.86898E-11
 0.26392E-13 0.42545E-11 0.90202E-11 0.57308E-11 0.72233E-11 0.74089E-11 0.29581E-12 0.37909E-11 0.35719E-14 0.30010E-11
 0.67894E-13 0.49439E-11 0.24861E-12 0.41663E-11 0.54381E-11 0.43505E-11 0.38024E-11 0.43507E-11 0.12752E-11 0.34032E-11
 0.39705E-13 0.27805E-11 0.97271E-11 0.46593E-11 0.62255E-12 0.45600E-11 0.28628E-12 0.53735E-11 0.47929E-12 0.41035E-11
 0.87281E-09 0.12769E-08 0.36397E-11 0.23141E-09 0.17724E-12 0.51047E-04 0.48535E-11 0.64967E-09 0.33833E-10 0.19184E-07
 0.21257E-12 0.21083E-09 0.56532E-12 0.22268E-08 0.12141E-08 0.10590E-08 0.35711E-09 0.32655E-08 0.55425E-12 0.19183E-09
 0.48802E-13 0.51517E-09 0.64318E-14 0.91375E-10 0.13439E-12 0.26623E-08 0.13894E-08 0.10322E-08 0.23645E-09 0.19775E-07
 0.66555E-13 0.83276E-10 0.54123E-14 0.18567E-09 0.42431E-14 0.55381E-10 0.16942E-12 0.26297E-09 0.13572E-13 0.89234E-14
 0.41633E-16 0.97145E-16 0.27756E-16 0.69389E-16 0.54956E-14 0.70494E-10 0.42744E-14 0.50739E-10 0.98810E-14 0.54576E-09
 0.75918E-13 0.27953E-09 0.12227E-09 0.78375E-09 0.76656E-09 0.44776E-09 0.18331E-12 0.69664E-09 0.82221E-14 0.81714E-10
 0.31098E-13 0.32091E-07 0.89215E-12 0.41587E-09 0.26278E-09 0.78028E-09 0.66706E-09 0.48567E-09 0.64038E-12 0.17053E-06
 0.17947E-12 0.28437E-09 0.10884E-10 0.13373E-08 0.55849E-11 0.22408E-09 0.21573E-12 0.10673E-05 0.43759E-11 0.66801E-09
 0.16267E-12 0.18497E-12 0.25507E-12 0.17724E-12 0.19191E-13 0.13488E-12 0.27817E-12 0.22147E-12 0.84970E-13 0.17333E-12
 0.22876E-12 0.14580E-12 0.38656E-13 0.12293E-12 0.12560E-12 0.90082E-13 0.92201E-13 0.10081E-12 0.27920E-12 0.15046E-12
 0.68358E-14 0.14745E-12 0.13794E-13 0.16080E-12 0.15698E-13 0.15852E-12 0.12783E-12 0.13977E-12 0.78713E-13 0.18147E-12
 0.11838E-12 0.23788E-12 0.18774E-14 0.22983E-12 0.42605E-14 0.21363E-12 0.30712E-13 0.26711E-12 0.51487E-14 0.10446E-12
 0.23592E-15 0.13878E-16 0.20817E-16 -.41633E-16 0.22204E-15 0.10625E-12 0.47462E-14 0.24336E-12 0.44895E-14 0.25602E-12
 0.86577E-13 0.20289E-12 0.10255E-12 0.25251E-12 0.23820E-12 0.17641E-12 0.11572E-13 0.14577E-12 0.11161E-13 0.14666E-12
 0.76243E-14 0.17477E-12 0.25664E-12 0.13612E-12 0.10765E-12 0.15391E-12 0.17789E-12 0.98616E-13 0.27391E-13 0.91951E-13
 0.14159E-12 0.11969E-12 0.86475E-13 0.15025E-12 0.34037E-12 0.16688E-12 0.17384E-13 0.22836E-12 0.27739E-12 0.13068E-12
 0.10013E-08 0.69536E-09 0.53321E-11 0.51047E-04 0.13492E-12 0.22898E-09 0.65306E-11 0.14117E-08 0.87281E-10 0.29089E-09
 0.23007E-12 0.10992E-06 0.12561E-11 0.50143E-09 0.74109E-09 0.80825E-09 0.35055E-08 0.42943E-09 0.80165E-12 0.24464E-07
 0.43361E-13 0.82976E-10 0.80491E-14 0.66588E-09 0.16434E-12 0.46742E-09 0.65787E-09 0.83062E-09 0.30007E-06 0.28987E-09
 0.67047E-13 0.52227E-09 0.56088E-14 0.51556E-10 0.29352E-14 0.21286E-09 0.22410E-12 0.74862E-07 0.27284E-13 0.45967E-10
 0.54956E-14 0.13878E-15 0.27756E-16 0.19429E-15 0.41633E-16 0.26035E-13 0.46491E-14 0.18114E-09 0.12268E-13 0.84902E-10
 0.78115E-13 0.27804E-07 0.14204E-08 0.10911E-08 0.11336E-08 0.28462E-08 0.20664E-12 0.92886E-10 0.68059E-14 0.50086E-09
 0.37738E-13 0.19619E-09 0.85262E-12 0.35053E-08 0.10984E-06 0.11069E-08 0.13542E-08 0.23603E-08 0.79258E-12 0.21457E-09
 0.15234E-12 0.24459E-07 0.33298E-10 0.67430E-09 0.66931E-11 0.10562E-05 0.17382E-12 0.23722E-09 0.67206E-11 0.13551E-08
 0.66164E-11 0.57126E-11 0.57225E-12 0.48535E-11 0.27812E-12 0.65306E-11 0.64415E-12 0.43210E-11 0.86144E-11 0.83495E-11
 0.10160E-12 0.52862E-11 0.11440E-11 0.46471E-11 0.37131E-11 0.50949E-11 0.50393E-11 0.39703E-11 0.16648E-12 0.47457E-11
 0.53745E-13 0.11246E-10 0.63283E-14 0.36292E-11 0.21191E-12 0.96899E-11 0.70502E-11 0.70646E-11 0.85122E-11 0.98416E-11
 0.42301E-13 0.47203E-11 0.87822E-14 0.13410E-10 0.28449E-14 0.68058E-11 0.42974E-12 0.93245E-11 0.39052E-13 0.22125E-10
 0.79242E-14 0.15946E-13 0.22204E-15 0.83267E-16 0.30531E-15 0.16945E-13 0.21788E-14 0.61579E-11 0.17236E-13 0.20320E-10
 0.53860E-13 0.10340E-10 0.15787E-10 0.67951E-11 0.56985E-11 0.63014E-11 0.41004E-12 0.12735E-10 0.52549E-14 0.47970E-11
 0.91115E-13 0.11102E-10 0.15304E-12 0.46505E-11 0.97214E-11 0.68942E-11 0.38660E-11 0.53687E-11 0.14320E-11 0.42850E-11
 0.56456E-13 0.45080E-11 0.75223E-11 0.44987E-11 0.40582E-12 0.55017E-11 0.33056E-12 0.88137E-11 0.59491E-12 0.43615E-11
 0.14223E-07 0.53380E-06 0.51383E-11 0.64967E-09 0.22144E-12 0.14117E-08 0.43210E-11 0.61231E-08 0.21069E-10 0.26868E-08
 0.21553E-12 0.55574E-09 0.11337E-11 0.35313E-07 0.24238E-06 0.51044E-07 0.25108E-08 0.12637E-07 0.66677E-12 0.47885E-09
 0.42114E-13 0.20162E-09 0.58918E-14 0.16453E-09 0.18054E-12 0.20814E-07 0.60772E-04 0.48296E-07 0.36788E-09 0.26232E-08
 0.59660E-13 0.14477E-09 0.64641E-14 0.99915E-10 0.31156E-14 0.86076E-10 0.22071E-12 0.78420E-09 0.27006E-13 0.16517E-09
 0.13975E-13 0.45151E-09 0.37192E-14 0.83267E-15 0.58287E-15 0.14322E-13 0.34972E-14 0.86603E-10 0.92287E-14 0.20848E-09
 0.11141E-12 0.90105E-09 0.38247E-09 0.11779E-07 0.10572E-07 0.23453E-08 0.19974E-12 0.24274E-09 0.80252E-14 0.14094E-09
 0.44766E-13 0.97852E-09 0.10258E-11 0.19801E-08 0.96597E-09 0.11455E-07 0.64745E-08 0.28232E-08 0.13043E-11 0.12071E-08
 0.24510E-12 0.92325E-09 0.19345E-10 0.14663E-05 0.39684E-11 0.61805E-09 0.14929E-12 0.15191E-08 0.47959E-11 0.67691E-08
 0.19161E-10 0.23976E-10 0.87583E-11 0.33833E-10 0.84952E-13 0.87281E-10 0.86143E-11 0.21069E-10 0.27392E-11 0.46006E-10
 0.40522E-12 0.12179E-10 0.38408E-12 0.31114E-10 0.24872E-10 0.24156E-10 0.92234E-11 0.40203E-10 0.13057E-11 0.14160E-10
 0.26761E-13 0.77114E-10 0.87642E-14 0.11753E-10 0.67158E-13 0.33465E-10 0.31476E-10 0.32408E-10 0.68446E-11 0.37745E-10
 0.10605E-12 0.17479E-10 0.45572E-14 0.13259E-09 0.27651E-14 0.15014E-10 0.78730E-13 0.35527E-10 0.19124E-13 0.41578E-09
 0.14266E-13 0.14196E-10 0.69111E-14 0.94369E-15 0.22204E-15 0.66613E-15 0.26368E-14 0.12077E-10 0.54540E-14 0.26777E-09
 0.14630E-12 0.36911E-10 0.98789E-11 0.38712E-10 0.27353E-10 0.22362E-10 0.81376E-13 0.11198E-09 0.14152E-13 0.14179E-10
 0.24310E-13 0.49873E-10 0.16643E-11 0.24796E-10 0.10577E-10 0.19793E-10 0.30015E-10 0.24003E-10 0.37673E-12 0.27944E-10
 0.36230E-12 0.25568E-10 0.23131E-11 0.24945E-10 0.77024E-11 0.19596E-10 0.85098E-13 0.20559E-10 0.79943E-11 0.32273E-10
 0.17498E-08 0.10585E-08 0.50983E-11 0.19184E-07 0.17327E-12 0.29089E-09 0.83494E-11 0.26868E-08 0.46006E-10 0.37880E-09
 0.19844E-12 0.97051E-08 0.62691E-12 0.71558E-09 0.11430E-08 0.12879E-08 0.68171E-08 0.59243E-09 0.72215E-12 0.53379E-08
 0.24160E-13 0.94916E-10 0.68977E-14 0.47779E-09 0.12225E-12 0.65289E-09 0.98941E-09 0.13194E-08 0.28264E-08 0.37603E-09
 0.50538E-13 0.38291E-09 0.76211E-14 0.57377E-10 0.31954E-14 0.17477E-09 0.13023E-12 0.82231E-07 0.18055E-13 0.82834E-10
 0.14169E-13 0.51517E-09 0.99920E-14 0.37470E-15 0.13878E-16 0.69389E-16 0.83267E-16 0.13262E-12 0.76883E-14 0.96744E-10
 0.66072E-13 0.60381E-06 0.13924E-08 0.19091E-08 0.20015E-08 0.76306E-08 0.18085E-12 0.10766E-09 0.10667E-13 0.36872E-09
 0.25987E-13 0.24232E-09 0.98897E-12 0.10965E-07 0.96209E-06 0.19227E-08 0.25617E-08 0.56878E-08 0.90336E-12 0.27056E-09
 0.22174E-12 0.11760E-05 0.37108E-10 0.10269E-08 0.51234E-11 0.14765E-07 0.12403E-12 0.29927E-09 0.35186E-11 0.25251E-08
 0.20260E-12 0.19614E-12 0.89800E-13 0.21252E-12 0.22880E-12 0.23005E-12 0.10153E-12 0.21557E-12 0.40516E-12 0.19839E-12
 0.20851E-13 0.17905E-12 0.18542E-12 0.18516E-12 0.16303E-12 0.14867E-12 0.18929E-12 0.24695E-12 0.43569E-13 0.20644E-12
 0.78828E-13 0.29147E-12 0.21464E-14 0.12925E-12 0.15053E-12 0.25358E-12 0.17879E-12 0.17651E-12 0.26609E-12 0.23967E-12
 0.10172E-13 0.24718E-12 0.12164E-13 0.39153E-12 0.15451E-14 0.24539E-12 0.20116E-12 0.36841E-12 0.31704E-13 0.50771E-12
 0.41911E-14 0.31948E-12 0.29129E-13 0.36082E-15 0.55511E-16 0.13878E-16 0.97145E-16 0.41633E-15 0.14475E-13 0.38032E-12
 0.13586E-13 0.43263E-12 0.43014E-12 0.38310E-12 0.29911E-12 0.26905E-12 0.24878E-12 0.37469E-12 0.35244E-14 0.24663E-12
 0.64938E-13 0.24368E-12 0.38313E-13 0.17395E-12 0.21727E-12 0.25167E-12 0.17946E-12 0.13556E-12 0.27056E-12 0.28176E-12
 0.29442E-13 0.20885E-12 0.37179E-12 0.24428E-12 0.57656E-13 0.14492E-12 0.14198E-12 0.18785E-12 0.39449E-13 0.18660E-12
 0.71169E-09 0.10488E-08 0.26107E-11 0.21083E-09 0.14578E-12 0.10992E-06 0.52862E-11 0.55574E-09 0.12179E-10 0.97051E-08
 0.17907E-12 0.19322E-09 0.51427E-12 0.16969E-08 0.96512E-09 0.86903E-09 0.35463E-09 0.23084E-08 0.62816E-12 0.17569E-09
 0.23841E-13 0.59703E-09 0.11503E-13 0.86361E-10 0.10131E-12 0.19583E-08 0.11054E-08 0.85303E-09 0.17602E-09 0.98566E-08
 0.47338E-13 0.78561E-10 0.76126E-14 0.20301E-09 0.36390E-14 0.52987E-10 0.92681E-13 0.23510E-09 0.17647E-13 0.43048E-09
 0.14037E-13 0.68452E-10 0.10589E-13 0.70083E-14 -.83267E-16 0.11102E-15 -.48572E-16 -.13878E-16 0.18457E-14 0.69076E-10
 0.53652E-13 0.25310E-09 0.12392E-09 0.66498E-09 0.64907E-09 0.39599E-09 0.14073E-12 0.83066E-09 0.10236E-13 0.77119E-10
 0.40621E-13 0.15104E-06 0.63360E-12 0.36983E-09 0.24379E-09 0.66251E-09 0.55336E-09 0.42741E-09 0.86826E-12 0.17581E-05
 0.25881E-12 0.25494E-09 0.12868E-10 0.10742E-08 0.30255E-11 0.20546E-09 0.88171E-13 0.66609E-07 0.27974E-11 0.57311E-09
[truncated: 7,190,305 more chars]
