# Supplementary material for: In-situ adsorption-coupled-oxidation enabled mercury vapor capture over sp-hybridized graphdiyne
Source: Nat Commun. 2025 Mar 11;16:2439. doi: 10.1038/s41467-025-57197-8 (PMC11897331; doi:10.1038/s41467-025-57197-8)
Supplement: Supplementary file 3 — Supplementary Data 1-20 [file 41467_2025_57197_MOESM3_ESM.zip › 16]

Mix2                                    
   1.00000000000000     
    16.383101    0.000000    0.000000
    -8.191550   14.188181    0.000000
     0.000000    0.000000   20.000000
   C    H    Hg
    24     6     1
Direct
  0.768568  0.384521  0.499994
  0.868335  0.433131  0.499979
  0.954887  0.475868  0.499977
  0.620846  0.387615  0.500058
  0.573245  0.439711  0.500131
  0.533434  0.486360  0.500227
  0.617556  0.236771  0.499992
  0.566523  0.137030  0.499977
  0.523013  0.050499  0.499968
  0.236431  0.617224  0.500020
  0.136640  0.565682  0.499999
  0.050085  0.522929  0.499988
  0.388179  0.622320  0.500135
  0.441005  0.575468  0.500217
  0.486683  0.534642  0.500241
  0.383271  0.769090  0.500006
  0.431400  0.868820  0.499981
  0.475120  0.955351  0.499973
  0.720073  0.435271  0.500026
  0.569817  0.288319  0.500024
  0.716885  0.285229  0.499989
  0.288892  0.570451  0.500095
  0.434926  0.721502  0.500072
  0.284038  0.716572  0.499986
  0.511699  0.761596  0.500072
  0.243475  0.752779  0.499950
  0.252498  0.493610  0.500114
  0.493003  0.251354  0.500027
  0.754017  0.245548  0.499984
  0.759675  0.512052  0.500026
  0.275778  0.309026  0.497362
 
   80   80   98
 0.16388E-05 0.12037E-05 0.14243E-05 0.93065E-06 0.16232E-05 0.11921E-05 0.61166E-06 0.12065E-05 0.84420E-06 0.16930E-05
 0.11729E-05 0.17854E-05 0.10426E-05 0.15564E-05 0.93446E-06 0.38338E-05 0.16038E-05 0.10256E-05 0.11559E-05 0.14938E-05
 0.16688E-05 0.10856E-05 0.55414E-06 0.19036E-05 0.10230E-05 0.98873E-06 0.91386E-06 0.90843E-06 0.81357E-06 0.10814E-05
 0.13274E-05 0.83888E-06 0.12055E-05 0.82979E-06 0.62148E-06 0.53995E-06 0.18187E-05 0.96699E-06 0.10982E-05 0.21955E-07
 0.12239E-07 0.53391E-07 0.24380E-03 0.75172E-06 0.97429E-06 0.62047E-06 0.60009E-06 0.66945E-06 0.13090E-05 0.10732E-05
 0.13853E-05 0.89454E-06 0.66967E-06 0.10010E-05 0.93550E-06 0.90649E-06 0.11371E-05 0.96264E-06 0.97704E-06 0.88039E-06
 0.14514E-05 0.12263E-05 0.12558E-05 0.10564E-05 0.14759E-05 0.17359E-05 0.12521E-05 0.15400E-05 0.86277E-06 0.17324E-05
 0.12048E-05 0.14946E-05 0.10559E-05 0.14504E-05 0.59556E-06 0.96571E-06 0.86472E-06 0.13944E-05 0.12304E-05 0.10457E-05
 0.12167E-05 0.13499E-05 0.98917E-06 0.13858E-05 0.88946E-06 0.13615E-05 0.96938E-06 0.83721E-06 0.10253E-05 0.92210E-06
 0.12414E-05 0.12672E-05 0.14145E-05 0.14772E-05 0.14270E-05 0.11505E-05 0.17154E-05 0.14813E-05 0.14275E-05 0.11524E-05
 0.93265E-06 0.12322E-05 0.22779E-05 0.96084E-06 0.77328E-06 0.13482E-05 0.79887E-06 0.98769E-06 0.74480E-06 0.10864E-05
 0.89241E-06 0.16260E-05 0.71396E-06 0.91795E-06 0.10603E-05 0.85866E-06 0.47532E-06 0.33636E-05 0.38105E-05 0.13662E-07
 0.27627E-08 0.39149E-08 0.48515E-07 0.28038E-02 0.10353E-05 0.55499E-06 0.84334E-06 0.87943E-06 0.84111E-06 0.96716E-06
 0.12798E-05 0.10386E-05 0.11068E-05 0.69998E-06 0.80137E-06 0.11813E-05 0.99286E-06 0.10926E-05 0.10390E-05 0.86360E-06
 0.95712E-06 0.12790E-05 0.14468E-05 0.14009E-05 0.14119E-05 0.15116E-05 0.13591E-05 0.13292E-05 0.14931E-05 0.11651E-05
 0.11865E-05 0.15847E-05 0.10539E-05 0.11667E-05 0.85502E-06 0.94114E-06 0.77758E-06 0.97286E-06 0.16058E-05 0.95214E-06
 0.14208E-05 0.10059E-05 0.10229E-05 0.11152E-05 0.11553E-05 0.92131E-06 0.87481E-06 0.99923E-06 0.13399E-05 0.99376E-06
 0.10885E-05 0.89245E-06 0.10793E-05 0.14410E-05 0.17188E-05 0.13768E-05 0.11466E-05 0.12645E-05 0.13634E-05 0.11854E-05
 0.15910E-05 0.94105E-06 0.50811E-06 0.18200E-05 0.22957E-05 0.11512E-05 0.11616E-05 0.60182E-06 0.83463E-06 0.93100E-06
 0.97935E-06 0.79033E-06 0.13219E-05 0.12639E-05 0.92010E-06 0.11181E-05 0.17872E-05 0.91888E-06 0.24674E-06 0.24089E-08
 0.29941E-09 0.18226E-09 0.50988E-09 0.91424E-08 0.27632E-04 0.18221E-05 0.72116E-06 0.14568E-05 0.12412E-05 0.10722E-05
 0.98764E-06 0.88719E-06 0.97061E-06 0.10363E-05 0.97959E-06 0.54607E-06 0.12614E-05 0.14126E-05 0.95851E-06 0.12831E-05
 0.81595E-06 0.10965E-05 0.10132E-05 0.11074E-05 0.15359E-05 0.15827E-05 0.10899E-05 0.12185E-05 0.10856E-05 0.12863E-05
 0.15995E-05 0.11514E-05 0.92843E-06 0.10642E-05 0.86087E-06 0.88804E-06 0.12146E-05 0.89023E-06 0.86291E-06 0.12011E-05
 0.96707E-06 0.13065E-05 0.11461E-05 0.23010E-05 0.89590E-06 0.86060E-06 0.11674E-05 0.10497E-05 0.10038E-05 0.99345E-06
 0.14501E-05 0.11860E-05 0.12123E-05 0.10163E-05 0.13433E-05 0.11932E-05 0.12924E-05 0.18184E-05 0.16186E-05 0.10646E-05
 0.70749E-06 0.18773E-05 0.15781E-05 0.11517E-05 0.61193E-06 0.16106E-05 0.85443E-06 0.78518E-06 0.78915E-06 0.76500E-06
 0.10126E-05 0.13064E-05 0.78433E-06 0.77805E-06 0.13105E-05 0.12763E-05 0.63152E-06 0.33208E-05 0.10743E-05 0.20634E-08
 0.12009E-09 0.31499E-10 0.40224E-10 0.27535E-09 0.92548E-08 0.27304E-05 0.30201E-05 0.81989E-06 0.81603E-06 0.95806E-06
 0.81642E-06 0.13454E-05 0.10400E-05 0.86805E-06 0.79354E-06 0.79642E-06 0.81223E-06 0.80706E-06 0.16467E-05 0.86507E-06
 0.91619E-06 0.11482E-05 0.96415E-06 0.90944E-06 0.94019E-06 0.13728E-05 0.15020E-05 0.98836E-06 0.17896E-05 0.11554E-05
 0.11109E-05 0.11103E-05 0.14472E-05 0.93791E-06 0.12570E-05 0.10216E-05 0.91389E-06 0.12662E-05 0.86112E-06 0.11273E-05
 0.15703E-05 0.87921E-06 0.12217E-05 0.87629E-06 0.11360E-05 0.75209E-06 0.10247E-05 0.10291E-05 0.10734E-05 0.12942E-05
 0.95155E-06 0.11565E-05 0.15653E-05 0.89515E-06 0.11693E-05 0.11585E-05 0.12808E-05 0.11840E-05 0.11693E-05 0.91068E-06
 0.25388E-05 0.10241E-05 0.67609E-06 0.13592E-05 0.11209E-05 0.91772E-06 0.10595E-05 0.95917E-06 0.64466E-06 0.85595E-06
 0.86985E-06 0.10044E-05 0.11824E-05 0.95861E-06 0.57472E-06 0.78986E-06 0.10116E-05 0.70720E-06 0.54899E-05 0.83728E-08
 0.19713E-09 0.25346E-10 0.15275E-10 0.45648E-10 0.60675E-09 0.67521E-07 0.87241E-06 0.70220E-06 0.84692E-06 0.64424E-06
 0.83963E-06 0.73368E-06 0.11251E-05 0.12132E-05 0.87691E-06 0.59085E-06 0.77017E-06 0.10292E-05 0.11951E-05 0.80452E-06
 0.10104E-05 0.53992E-06 0.12570E-05 0.10145E-05 0.15369E-05 0.89390E-06 0.12602E-05 0.12095E-05 0.99624E-06 0.13171E-05
 0.12512E-05 0.78487E-06 0.89991E-06 0.10112E-05 0.14217E-05 0.80053E-06 0.14628E-05 0.84961E-06 0.13525E-05 0.84322E-06
 0.12137E-05 0.14127E-05 0.91066E-06 0.90001E-06 0.74514E-06 0.86017E-06 0.13158E-05 0.93068E-06 0.11042E-05 0.93177E-06
 0.15271E-05 0.11641E-05 0.10796E-05 0.79742E-06 0.11182E-05 0.13744E-05 0.88969E-06 0.10915E-05 0.18591E-05 0.92291E-06
 0.49993E-06 0.18768E-05 0.51078E-05 0.54383E-06 0.83055E-06 0.85354E-06 0.13617E-05 0.79204E-06 0.95887E-06 0.73609E-06
 0.88869E-06 0.10716E-05 0.87208E-06 0.86100E-06 0.14096E-05 0.86234E-06 0.47344E-06 0.11840E-05 0.85286E-06 0.72544E-06
 0.15489E-08 0.88624E-10 0.23994E-10 0.34949E-10 0.20329E-09 0.73490E-08 0.11667E-04 0.11545E-05 0.53738E-06 0.99740E-06
 0.51325E-06 0.10513E-05 0.83501E-06 0.10099E-05 0.86040E-06 0.17344E-05 0.67871E-06 0.88213E-06 0.83454E-06 0.15780E-05
 0.78336E-06 0.10666E-05 0.79301E-06 0.16291E-05 0.12677E-05 0.86205E-06 0.11230E-05 0.11763E-05 0.12060E-05 0.10540E-05
 0.89205E-06 0.10272E-05 0.11315E-05 0.13812E-05 0.73146E-06 0.18282E-05 0.10262E-05 0.12050E-05 0.90931E-06 0.10261E-05
 0.61656E-06 0.96860E-06 0.88483E-06 0.11227E-05 0.99450E-06 0.13572E-05 0.61585E-06 0.96851E-06 0.80228E-06 0.11031E-05
 0.10904E-05 0.10395E-05 0.12301E-05 0.99234E-06 0.10826E-05 0.15600E-05 0.10546E-05 0.11097E-05 0.72616E-06 0.11854E-05
 0.18556E-05 0.13861E-05 0.49949E-06 0.19392E-05 0.81067E-06 0.11179E-05 0.11640E-05 0.98882E-06 0.70698E-06 0.70832E-06
 0.90974E-06 0.92551E-06 0.14468E-05 0.10328E-05 0.56069E-06 0.58513E-06 0.16702E-05 0.58521E-06 0.10976E-05 0.26720E-05
 0.13088E-06 0.12209E-08 0.14526E-09 0.80826E-10 0.25600E-09 0.40539E-08 0.95007E-05 0.10401E-05 0.11377E-05 0.73381E-06
 0.80739E-06 0.67974E-06 0.65236E-06 0.11352E-05 0.15703E-05 0.80156E-06 0.81434E-06 0.71837E-06 0.86023E-06 0.10671E-05
 0.11702E-05 0.14240E-05 0.64633E-06 0.10774E-05 0.82188E-06 0.11244E-05 0.95260E-06 0.15913E-05 0.83276E-06 0.79505E-06
 0.10197E-05 0.10780E-05 0.98195E-06 0.91145E-06 0.13979E-05 0.11522E-05 0.11408E-05 0.11471E-05 0.11152E-05 0.11106E-05
 0.11069E-05 0.83355E-06 0.98840E-06 0.10491E-05 0.10741E-05 0.96538E-06 0.94376E-06 0.84407E-06 0.95817E-06 0.10690E-05
 0.13749E-05 0.92247E-06 0.10601E-05 0.10736E-05 0.12656E-05 0.85596E-06 0.11424E-05 0.12450E-05 0.13325E-05 0.11060E-05
 0.67187E-06 0.17774E-05 0.29701E-05 0.99456E-06 0.64931E-06 0.17163E-05 0.11608E-05 0.10107E-05 0.97447E-06 0.91519E-06
 0.10099E-05 0.91909E-06 0.68594E-06 0.88259E-06 0.92928E-06 0.10930E-05 0.53631E-06 0.18336E-05 0.70472E-06 0.70148E-06
 0.32693E-04 0.83474E-07 0.19431E-08 0.43404E-09 0.58904E-09 0.51835E-08 0.99889E-06 0.43723E-05 0.58804E-06 0.85143E-06
 0.13092E-05 0.81865E-06 0.85893E-06 0.88372E-06 0.78528E-06 0.11586E-05 0.66568E-06 0.91716E-06 0.11420E-05 0.10272E-05
 0.86850E-06 0.98105E-06 0.11914E-05 0.92761E-06 0.10764E-05 0.10295E-05 0.14838E-05 0.12074E-05 0.10866E-05 0.99464E-06
 0.12659E-05 0.10686E-05 0.10061E-05 0.99314E-06 0.10762E-05 0.10170E-05 0.11531E-05 0.11204E-05 0.10445E-05 0.11821E-05
 0.85725E-06 0.10662E-05 0.13289E-05 0.98080E-06 0.11089E-05 0.10708E-05 0.78286E-06 0.97919E-06 0.14375E-05 0.11691E-05
 0.78039E-06 0.12241E-05 0.11026E-05 0.13265E-05 0.81127E-06 0.10693E-05 0.12692E-05 0.11975E-05 0.90041E-06 0.14520E-05
 0.33644E-05 0.81912E-06 0.63320E-06 0.26214E-05 0.21678E-05 0.82207E-06 0.99419E-06 0.77582E-06 0.97955E-06 0.11596E-05
 0.12537E-05 0.63545E-06 0.11718E-05 0.82332E-06 0.84929E-06 0.12308E-05 0.23192E-05 0.81335E-06 0.97822E-06 0.10736E-05
 0.14508E-05 0.13081E-04 0.89747E-08 0.78649E-09 0.44176E-09 0.13856E-08 0.44617E-07 0.11565E-04 0.14409E-05 0.71559E-06
 0.11120E-05 0.81876E-06 0.17765E-05 0.99011E-06 0.13099E-05 0.57251E-06 0.10083E-05 0.10050E-05 0.12912E-05 0.13781E-05
 0.11328E-05 0.77844E-06 0.10610E-05 0.82015E-06 0.13444E-05 0.16529E-05 0.11570E-05 0.79028E-06 0.10654E-05 0.11661E-05
 0.11026E-05 0.17222E-05 0.11505E-05 0.89592E-06 0.11386E-05 0.85149E-06 0.13559E-05 0.11676E-05 0.16375E-05 0.88834E-06
 0.16367E-05 0.89535E-06 0.94233E-06 0.10787E-05 0.13393E-05 0.91227E-06 0.10956E-05 0.10625E-05 0.11915E-05 0.96922E-06
 0.13019E-05 0.12707E-05 0.10300E-05 0.91406E-06 0.11721E-05 0.11157E-05 0.85845E-06 0.18337E-05 0.12759E-05 0.12081E-05
 0.78908E-06 0.28335E-05 0.25943E-05 0.94943E-06 0.10325E-05 0.11241E-05 0.10404E-05 0.10892E-05 0.83065E-06 0.12378E-05
 0.89008E-06 0.11071E-05 0.71126E-06 0.96301E-06 0.15813E-05 0.11459E-05 0.83473E-06 0.16093E-05 0.12723E-05 0.76446E-06
 0.25196E-05 0.53511E-04 0.94915E-08 0.40160E-09 0.10995E-09 0.14150E-09 0.86613E-09 0.42510E-07 0.20555E-05 0.14166E-05
 0.75806E-06 0.16777E-05 0.94244E-06 0.14326E-05 0.90593E-06 0.18114E-05 0.12776E-05 0.76755E-06 0.83709E-06 0.92607E-06
 0.11044E-05 0.11373E-05 0.12083E-05 0.87950E-06 0.13390E-05 0.11690E-05 0.12314E-05 0.11461E-05 0.15391E-05 0.12716E-05
 0.10226E-05 0.10859E-05 0.13517E-05 0.13854E-05 0.10295E-05 0.14234E-05 0.67479E-06 0.16989E-05 0.10384E-05 0.94661E-06
 0.11414E-05 0.12814E-05 0.11350E-05 0.14568E-05 0.89465E-06 0.16114E-05 0.10269E-05 0.14574E-05 0.75066E-06 0.13652E-05
 0.17822E-05 0.10169E-05 0.16704E-05 0.96645E-06 0.96415E-06 0.96791E-06 0.13045E-05 0.14860E-05 0.10227E-05 0.10570E-05
 0.19796E-05 0.13382E-05 0.83555E-06 0.25593E-05 0.13876E-05 0.10387E-05 0.11097E-05 0.10189E-05 0.12908E-05 0.12574E-05
 0.88740E-06 0.76296E-06 0.12980E-05 0.14895E-05 0.86972E-06 0.13123E-05 0.13582E-05 0.73735E-06 0.11347E-05 0.13184E-05
 0.86060E-06 0.27031E-05 0.16634E-07 0.37341E-09 0.53048E-10 0.32454E-10 0.84801E-10 0.99811E-09 0.12264E-06 0.14818E-05
 0.14105E-05 0.93757E-06 0.94684E-06 0.10211E-05 0.96773E-06 0.12009E-05 0.90847E-06 0.13752E-05 0.90023E-06 0.91207E-06
 0.98395E-06 0.14230E-05 0.85600E-06 0.14654E-05 0.85595E-06 0.15546E-05 0.87876E-06 0.12395E-05 0.14592E-05 0.15078E-05
 0.10909E-05 0.11532E-05 0.10422E-05 0.11380E-05 0.11313E-05 0.12959E-05 0.14156E-05 0.10343E-05 0.96736E-06 0.11954E-05
 0.19141E-05 0.11484E-05 0.90816E-06 0.11331E-05 0.12753E-05 0.10856E-05 0.10671E-05 0.93313E-06 0.12104E-05 0.11897E-05
 0.10571E-05 0.16458E-05 0.14209E-05 0.11894E-05 0.12776E-05 0.11017E-05 0.93212E-06 0.89977E-06 0.13954E-05 0.10530E-05
 0.71808E-06 0.22534E-05 0.37933E-05 0.10955E-05 0.12707E-05 0.12782E-05 0.83430E-06 0.97546E-06 0.12882E-05 0.10425E-05
 0.13117E-05 0.77494E-06 0.80257E-06 0.98250E-06 0.17673E-05 0.17385E-05 0.75506E-06 0.12711E-05 0.77733E-06 0.77132E-06
 0.17634E-05 0.15306E-05 0.39053E-06 0.12024E-08 0.78639E-10 0.22928E-10 0.29450E-10 0.15507E-09 0.44696E-08 0.32703E-02
 0.11761E-05 0.84709E-06 0.98862E-06 0.72777E-06 0.10075E-05 0.10689E-05 0.14532E-05 0.88740E-06 0.10667E-05 0.86271E-06
 0.73843E-06 0.96055E-06 0.17168E-05 0.12410E-05 0.10100E-05 0.81782E-06 0.12033E-05 0.16477E-05 0.11629E-05 0.12686E-05
 0.11561E-05 0.11098E-05 0.12855E-05 0.11853E-05 0.12724E-05 0.92053E-06 0.12967E-05 0.11101E-05 0.13325E-05 0.11666E-05
 0.10446E-05 0.14620E-05 0.11161E-05 0.11836E-05 0.14725E-05 0.10622E-05 0.13392E-05 0.97190E-06 0.10895E-05 0.10918E-05
 0.17175E-05 0.13655E-05 0.10041E-05 0.16794E-05 0.94265E-06 0.17024E-05 0.11403E-05 0.10897E-05 0.66918E-06 0.10929E-05
 0.21368E-05 0.19219E-05 0.79556E-06 0.22920E-05 0.10466E-05 0.11662E-05 0.10754E-05 0.11505E-05 0.98894E-06 0.12266E-05
 0.85230E-06 0.10135E-05 0.14840E-05 0.11013E-05 0.86970E-06 0.10490E-05 0.15883E-05 0.70825E-06 0.12723E-05 0.20750E-05
 0.64749E-06 0.11217E-05 0.88652E-05 0.25372E-07 0.48970E-09 0.67105E-10 0.39652E-10 0.10780E-09 0.12673E-08 0.21135E-06
 0.14461E-05 0.91684E-06 0.91478E-06 0.18008E-05 0.11685E-05 0.79161E-06 0.97675E-06 0.11168E-05 0.94858E-06 0.10025E-05
 0.10134E-05 0.13973E-05 0.85208E-06 0.10319E-05 0.90298E-06 0.12464E-05 0.12445E-05 0.11566E-05 0.92511E-06 0.10354E-05
 0.14072E-05 0.16787E-05 0.13778E-05 0.15070E-05 0.79555E-06 0.10585E-05 0.98963E-06 0.11821E-05 0.14377E-05 0.18960E-05
 0.15276E-05 0.14351E-05 0.12759E-05 0.10567E-05 0.89499E-06 0.82642E-06 0.90850E-06 0.10805E-05 0.14331E-05 0.93763E-06
 0.94350E-06 0.12762E-05 0.17136E-05 0.95017E-06 0.13698E-05 0.15347E-05 0.10516E-05 0.10919E-05 0.12826E-05 0.12201E-05
 0.67072E-06 0.13309E-05 0.48497E-05 0.10271E-05 0.12376E-05 0.12386E-05 0.12451E-05 0.10181E-05 0.13019E-05 0.95321E-06
 0.10385E-05 0.13532E-05 0.70652E-06 0.13868E-05 0.13855E-05 0.15013E-05 0.64791E-06 0.10378E-05 0.10224E-05 0.81348E-06
 0.13707E-05 0.10240E-05 0.66660E-06 0.27292E-03 0.19163E-07 0.85745E-09 0.24024E-09 0.30392E-09 0.18085E-08 0.10902E-06
 0.23604E-05 0.13747E-05 0.11102E-05 0.85157E-06 0.84764E-06 0.12027E-05 0.96130E-06 0.77046E-06 0.12064E-05 0.10384E-05
 0.11426E-05 0.10238E-05 0.13475E-05 0.10511E-05 0.95556E-06 0.90974E-06 0.10277E-05 0.13068E-05 0.11068E-05 0.12501E-05
 0.15323E-05 0.12194E-05 0.85077E-06 0.93774E-06 0.10639E-05 0.11694E-05 0.11552E-05 0.13509E-05 0.12771E-05 0.14587E-05
 0.95320E-06 0.13901E-05 0.18178E-05 0.13185E-05 0.11217E-05 0.10395E-05 0.10814E-05 0.13164E-05 0.79598E-06 0.11600E-05
 0.10104E-05 0.12169E-05 0.94930E-06 0.13382E-05 0.18191E-05 0.10369E-05 0.11367E-05 0.12351E-05 0.99450E-06 0.12693E-05
 0.30436E-05 0.12336E-05 0.58052E-06 0.25300E-05 0.17968E-05 0.11784E-05 0.13753E-05 0.96854E-06 0.92718E-06 0.10981E-05
 0.14369E-05 0.85194E-06 0.14049E-05 0.81269E-06 0.89022E-06 0.12856E-05 0.16388E-05 0.11180E-05 0.13114E-05 0.10176E-05
 0.68627E-06 0.83843E-06 0.26652E-05 0.90027E-06 0.24592E-05 0.11387E-06 0.76832E-08 0.40836E-08 0.13301E-07 0.10013E-05
 0.16805E-05 0.11873E-05 0.91678E-06 0.11465E-05 0.82366E-06 0.84145E-06 0.10917E-05 0.13724E-05 0.11099E-05 0.10218E-05
 0.11617E-05 0.10202E-05 0.82748E-06 0.10166E-05 0.11696E-05 0.13037E-05 0.86882E-06 0.87861E-06 0.11764E-05 0.12911E-05
 0.11911E-05 0.92496E-06 0.10429E-05 0.90058E-06 0.10716E-05 0.10092E-05 0.15228E-05 0.13176E-05 0.13749E-05 0.11964E-05
 0.33067E-05 0.11315E-05 0.13716E-05 0.12253E-05 0.11540E-05 0.13479E-05 0.15896E-05 0.84959E-06 0.11016E-05 0.11215E-05
 0.93885E-06 0.11488E-05 0.16817E-05 0.15410E-05 0.10342E-05 0.17514E-05 0.11657E-05 0.12268E-05 0.18197E-05 0.10162E-05
 0.56926E-06 0.16676E-05 0.37164E-05 0.14028E-05 0.78540E-06 0.14357E-05 0.10374E-05 0.14506E-05 0.86239E-06 0.10261E-05
 0.90697E-06 0.16122E-05 0.93677E-06 0.90123E-06 0.13416E-05 0.89419E-06 0.64579E-06 0.13012E-05 0.89617E-06 0.13755E-05
 0.13467E-05 0.17185E-05 0.61371E-06 0.17660E-05 0.26991E-05 0.68205E-06 0.40547E-04 0.20300E-06 0.34500E-06 0.10713E-04
 0.11776E-05 0.12905E-05 0.89327E-06 0.11331E-05 0.11836E-05 0.14990E-05 0.12372E-05 0.95060E-06 0.92856E-06 0.92262E-06
 0.82347E-06 0.76951E-06 0.10560E-05 0.11792E-05 0.10808E-05 0.85784E-06 0.94054E-06 0.12136E-05 0.12430E-05 0.83488E-06
 0.10229E-05 0.11878E-05 0.12931E-05 0.10280E-05 0.16052E-05 0.89642E-06 0.69119E-06 0.13162E-05 0.17772E-05 0.10680E-05
 0.16926E-05 0.18085E-05 0.11658E-05 0.12302E-05 0.12168E-05 0.88245E-06 0.10599E-05 0.11283E-05 0.12110E-05 0.85233E-06
 0.13934E-05 0.88171E-06 0.11454E-05 0.11036E-05 0.11306E-05 0.12062E-05 0.14482E-05 0.18758E-05 0.12465E-05 0.10111E-05
 0.19434E-05 0.11705E-05 0.53362E-06 0.22755E-05 0.23280E-05 0.14607E-05 0.10404E-05 0.87492E-06 0.95422E-06 0.11667E-05
 0.11423E-05 0.85728E-06 0.10270E-05 0.13364E-05 0.63968E-06 0.96015E-06 0.15468E-05 0.61369E-06 0.10737E-05 0.94853E-06
 0.70570E-06 0.12225E-05 0.20239E-05 0.81000E-06 0.78897E-06 0.25019E-04 0.12415E-06 0.65440E-08 0.31261E-08 0.82197E-08
 0.21828E-06 0.30667E-05 0.84423E-06 0.10512E-05 0.13330E-05 0.10796E-05 0.67567E-06 0.68935E-06 0.36145E-06 0.48176E-06
 0.64538E-06 0.10989E-05 0.94516E-06 0.11120E-05 0.81645E-06 0.10917E-05 0.13035E-05 0.11277E-05 0.98865E-06 0.10723E-05
 0.88770E-06 0.11312E-05 0.13541E-05 0.11901E-05 0.83528E-06 0.96126E-06 0.10774E-05 0.10766E-05 0.12586E-05 0.17522E-05
 0.10359E-05 0.14280E-05 0.12134E-05 0.18539E-05 0.13144E-05 0.10579E-05 0.11412E-05 0.11311E-05 0.12580E-05 0.18322E-05
 0.14141E-05 0.94763E-06 0.11645E-05 0.10258E-05 0.12070E-05 0.11458E-05 0.18874E-05 0.89890E-06 0.19363E-05 0.10244E-05
 0.69320E-06 0.21474E-05 0.37608E-05 0.77299E-06 0.95481E-06 0.99935E-06 0.99706E-06 0.10485E-05 0.12563E-05 0.77885E-06
 0.11383E-05 0.11626E-05 0.97737E-06 0.79704E-06 0.15451E-05 0.13561E-05 0.40515E-06 0.21165E-06 0.10512E-06 0.15565E-06
 0.61473E-06 0.80655E-06 0.73211E-06 0.14221E-05 0.26765E-05 0.34765E-05 0.19923E-07 0.88542E-09 0.24236E-09 0.26307E-09
 0.11878E-08 0.37105E-07 0.35110E-05 0.16756E-05 0.98329E-06 0.11924E-05 0.66314E-06 0.20122E-06 0.45852E-07 0.30657E-07
 0.66066E-07 0.37938E-06 0.77958E-06 0.10491E-05 0.84065E-06 0.11583E-05 0.99630E-06 0.12340E-05 0.95378E-06 0.13143E-05
 0.91113E-06 0.12653E-05 0.76419E-06 0.99988E-06 0.87762E-06 0.15290E-05 0.98327E-06 0.99165E-06 0.12187E-05 0.13712E-05
 0.11194E-05 0.14453E-05 0.14220E-05 0.16894E-05 0.11404E-05 0.18634E-05 0.69603E-06 0.14290E-05 0.89344E-06 0.12991E-05
 0.10303E-05 0.13775E-05 0.64949E-06 0.12579E-05 0.96457E-06 0.18481E-05 0.13064E-05 0.19469E-05 0.10712E-05 0.14944E-05
 0.15371E-05 0.10643E-05 0.67274E-06 0.21701E-05 0.10054E-05 0.98772E-06 0.81684E-06 0.12759E-05 0.11505E-05 0.14848E-05
 0.90859E-06 0.10175E-05 0.11963E-05 0.14275E-05 0.82620E-06 0.76020E-06 0.45018E-06 0.34566E-07 0.95096E-08 0.92763E-08
 0.27227E-07 0.21544E-06 0.11899E-05 0.99266E-06 0.21324E-05 0.52851E-05 0.33128E-07 0.62063E-09 0.88877E-10 0.50987E-10
 0.10558E-09 0.89888E-09 0.76326E-07 0.28288E-05 0.38774E-05 0.11282E-05 0.54502E-06 0.73816E-07 0.91319E-08 0.33595E-08
 0.40996E-08 0.18138E-07 0.24235E-06 0.93677E-06 0.92635E-06 0.10560E-05 0.10260E-05 0.11885E-05 0.82393E-06 0.12667E-05
 0.11282E-05 0.13402E-05 0.80289E-06 0.15712E-05 0.60908E-06 0.74069E-06 0.10070E-05 0.12579E-05 0.89732E-06 0.11619E-05
 0.16955E-05 0.10321E-05 0.13331E-05 0.97393E-06 0.98488E-06 0.86420E-06 0.12783E-05 0.99270E-06 0.15158E-05 0.11518E-05
 0.11047E-05 0.96319E-06 0.10696E-05 0.10859E-05 0.13638E-05 0.91546E-06 0.11412E-05 0.87347E-06 0.36874E-05 0.27121E-05
 0.41210E-05 0.15254E-05 0.29632E-05 0.77478E-06 0.63166E-06 0.11233E-05 0.11287E-05 0.10486E-05 0.95200E-06 0.12496E-05
 0.10250E-05 0.17515E-05 0.74173E-06 0.87672E-06 0.10915E-05 0.14632E-05 0.28943E-06 0.22472E-07 0.29718E-08 0.14947E-08
 0.23585E-08 0.10078E-07 0.87498E-07 0.16789E-03 0.31266E-05 0.61501E-05 0.46410E-06 0.17852E-08 0.12197E-09 0.37068E-10
 0.40160E-10 0.15780E-09 0.29413E-08 0.20794E-05 0.14842E-04 0.32160E-06 0.24212E-05 0.45943E-07 0.45552E-08 0.12340E-08
 0.94483E-09 0.21716E-08 0.19424E-07 0.32424E-06 0.10497E-05 0.79488E-06 0.81734E-06 0.72606E-06 0.13353E-05 0.97243E-06
 0.13748E-05 0.88919E-06 0.96633E-06 0.89583E-06 0.16376E-05 0.98223E-06 0.66843E-06 0.86709E-06 0.10703E-05 0.10476E-05
 0.10193E-05 0.13911E-05 0.95729E-06 0.98020E-06 0.12892E-05 0.69809E-06 0.10762E-05 0.92489E-06 0.17858E-05 0.11876E-05
 0.12158E-05 0.98922E-06 0.11929E-05 0.10089E-05 0.15083E-05 0.84081E-06 0.11018E-05 0.33878E-04 0.11674E-07 0.18604E-08
 0.19466E-08 0.44691E-08 0.12835E-06 0.13693E-05 0.10238E-05 0.10284E-05 0.12553E-05 0.68630E-06 0.12162E-05 0.10941E-05
 0.12973E-05 0.67134E-06 0.20161E-05 0.12308E-05 0.86564E-06 0.75615E-06 0.11194E-05 0.44481E-07 0.34747E-08 0.94928E-09
 0.76222E-09 0.15949E-08 0.12220E-07 0.34161E-07 0.54942E-08 0.95459E-08 0.10551E-06 0.25146E-07 0.63282E-09 0.93678E-10
 0.53982E-10 0.11096E-09 0.91423E-09 0.41104E-07 0.37823E-07 0.40682E-08 0.22965E-08 0.11347E-07 0.89135E-08 0.11866E-08
 0.65730E-09 0.95969E-09 0.42615E-08 0.70645E-07 0.85193E-06 0.73948E-06 0.10480E-05 0.11195E-05 0.11791E-05 0.80006E-06
 0.92663E-06 0.12642E-05 0.87447E-06 0.81030E-06 0.14324E-05 0.76079E-06 0.10755E-05 0.11308E-05 0.78044E-06 0.90648E-06
 0.11214E-05 0.82512E-06 0.98152E-06 0.12822E-05 0.91531E-06 0.94885E-06 0.13331E-05 0.12065E-05 0.73307E-06 0.13845E-05
 0.10753E-05 0.12278E-05 0.18458E-05 0.83268E-06 0.12372E-05 0.10186E-05 0.10343E-05 0.23190E-07 0.12101E-08 0.61174E-08
 0.69271E-06 0.45240E-07 0.11549E-08 0.40345E-08 0.51508E-05 0.10165E-05 0.10252E-05 0.12194E-05 0.95044E-06 0.13927E-05
 0.93677E-06 0.94782E-06 0.68658E-06 0.96513E-06 0.17575E-05 0.11143E-05 0.57625E-06 0.34329E-06 0.15047E-07 0.19817E-08
 0.89975E-09 0.99561E-09 0.39620E-08 0.36467E-08 0.34765E-09 0.29314E-09 0.10863E-08 0.17281E-07 0.15163E-07 0.95918E-09
 0.26735E-09 0.29264E-09 0.12741E-08 0.22977E-07 0.10615E-07 0.66993E-09 0.19469E-09 0.23274E-09 0.18783E-08 0.51829E-08
 0.11971E-08 0.12584E-08 0.35589E-08 0.32176E-07 0.45120E-06 0.10124E-05 0.10610E-05 0.11845E-05 0.11516E-05 0.90555E-06
 0.81438E-06 0.75162E-06 0.12297E-05 0.11047E-05 0.97830E-06 0.13054E-05 0.10344E-05 0.64541E-06 0.13014E-05 0.78610E-06
 0.74360E-06 0.12369E-05 0.69027E-06 0.88374E-06 0.87729E-06 0.21966E-05 0.66661E-06 0.16078E-05 0.82453E-06 0.13674E-05
 0.11844E-05 0.18103E-05 0.11314E-05 0.22546E-05 0.75311E-06 0.19225E-05 0.71873E-06 0.72473E-08 0.21361E-08 0.60444E-09
 0.29344E-11 0.12981E-11 0.28865E-10 0.61673E-07 0.14752E-08 0.62025E-05 0.99017E-06 0.13068E-05 0.78119E-06 0.18991E-05
 0.92187E-06 0.98585E-06 0.95735E-06 0.17100E-05 0.57580E-06 0.14220E-05 0.13214E-05 0.89835E-06 0.18302E-06 0.17814E-07
 0.35658E-08 0.22542E-08 0.46681E-08 0.25507E-08 0.11840E-09 0.47121E-10 0.87585E-10 0.64837E-09 0.25431E-07 0.63262E-07
 0.72874E-08 0.34788E-08 0.89135E-08 0.10612E-06 0.19728E-07 0.52657E-09 0.80483E-10 0.46965E-10 0.10753E-09 0.15788E-08
 0.92613E-08 0.47073E-08 0.94112E-08 0.53787E-07 0.43424E-06 0.14174E-05 0.70220E-06 0.20943E-05 0.71660E-06 0.16792E-05
 0.72586E-06 0.16115E-05 0.71864E-06 0.14981E-05 0.60769E-06 0.10439E-05 0.80250E-06 0.22557E-05 0.82317E-06 0.14337E-05
 0.12542E-05 0.10284E-05 0.10760E-05 0.12994E-05 0.92609E-06 0.60302E-06 0.12782E-05 0.98405E-06 0.14894E-05 0.94838E-06
 0.16694E-05 0.11980E-05 0.15688E-05 0.10999E-05 0.15423E-05 0.16815E-05 0.12496E-05 0.13492E-07 0.41679E-08 0.18951E-10
 0.10887E-12 0.21635E-13 0.57593E-13 0.12834E-11 0.12223E-05 0.17479E-08 0.78263E-05 0.13203E-05 0.94061E-06 0.79162E-06
 0.15899E-05 0.11820E-05 0.84963E-06 0.89315E-06 0.16518E-05 0.13500E-05 0.80575E-06 0.14724E-05 0.90611E-06 0.25836E-06
 0.74347E-07 0.20915E-07 0.16823E-07 0.87109E-08 0.16079E-09 0.32087E-10 0.27047E-10 0.10537E-09 0.17404E-08 0.44155E-06
 0.19292E-04 0.78844E-06 0.78205E-06 0.33599E-04 0.35440E-06 0.18142E-08 0.12357E-09 0.37534E-10 0.42261E-10 0.18403E-09
 0.62528E-08 0.52536E-07 0.73867E-07 0.21750E-06 0.58354E-06 0.76839E-06 0.22221E-05 0.91447E-06 0.15421E-05 0.10944E-05
 0.18925E-05 0.87604E-06 0.10336E-05 0.11365E-05 0.87239E-06 0.73923E-06 0.11921E-05 0.83505E-06 0.17766E-05 0.12692E-05
 0.16344E-05 0.67167E-06 0.48142E-05 0.50278E-06 0.16860E-05 0.65673E-06 0.11949E-05 0.57046E-06 0.41021E-05 0.80298E-06
 0.23935E-05 0.94772E-06 0.17321E-05 0.10687E-05 0.36080E-05 0.66098E-06 0.49695E-05 0.33910E-06 0.13354E-08 0.69079E-10
 0.66142E-13 0.61895E-14 0.33723E-14 0.13600E-13 0.14749E-11 0.22732E-07 0.70334E-08 0.50486E-06 0.21271E-05 0.48926E-06
 0.10822E-05 0.54690E-06 0.24930E-05 0.80045E-06 0.14356E-05 0.86432E-06 0.27886E-05 0.52921E-06 0.33601E-05 0.93528E-06
 0.76607E-06 0.35370E-06 0.40733E-06 0.90731E-06 0.96065E-09 0.87561E-10 0.38864E-10 0.72799E-10 0.55065E-09 0.30262E-07
 0.18128E-04 0.16211E-05 0.49118E-05 0.15720E-05 0.19125E-04 0.46863E-07 0.76514E-09 0.11055E-09 0.63847E-10 0.13964E-09
 0.13220E-08 0.44490E-06 0.87608E-06 0.47462E-06 0.14052E-05 0.92750E-06 0.26911E-05 0.74821E-06 0.18979E-05 0.73627E-06
 0.24850E-05 0.74636E-06 0.29250E-05 0.44274E-06 0.18522E-05 0.50896E-06 0.14033E-05 0.60850E-06 0.19794E-05 0.82146E-06
 0.86397E-06 0.28608E-05 0.10153E-05 0.42637E-05 0.86802E-06 0.13918E-05 0.94813E-06 0.35015E-05 0.87949E-06 0.24901E-05
 0.89461E-06 0.28034E-05 0.97842E-06 0.26325E-05 0.11159E-05 0.36670E-05 0.13139E-05 0.24254E-05 0.35037E-08 0.50978E-06
 0.79854E-12 0.84099E-14 0.29837E-14 0.48017E-14 0.90608E-13 0.97955E-10 0.19601E-08 0.40105E-06 0.62308E-06 0.11372E-05
 0.10260E-05 0.12866E-05 0.53137E-06 0.15812E-05 0.14134E-05 0.22295E-05 0.67424E-06 0.28103E-05 0.10531E-05 0.18141E-05
 0.14618E-05 0.14809E-05 0.49585E-06 0.13851E-04 0.42322E-07 0.11099E-08 0.22840E-09 0.20397E-09 0.78998E-09 0.16642E-07
 0.17048E-04 0.21041E-05 0.69339E-06 0.13058E-05 0.80807E-06 0.95774E-03 0.35514E-07 0.13835E-08 0.37561E-09 0.41434E-09
 0.20962E-08 0.78254E-07 0.10020E-05 0.26601E-05 0.96081E-06 0.19859E-05 0.83685E-06 0.22781E-05 0.67148E-06 0.24818E-05
 0.94352E-06 0.32758E-05 0.59109E-06 0.23439E-05 0.70969E-06 0.19309E-05 0.70976E-06 0.13858E-05 0.60298E-06 0.19061E-05
 0.68986E-06 0.12854E-05 0.83746E-06 0.13965E-05 0.77258E-06 0.26112E-05 0.82066E-06 0.21574E-05 0.73288E-06 0.15935E-05
 0.83634E-06 0.12525E-05 0.87283E-06 0.20332E-05 0.10135E-05 0.15909E-05 0.84776E-06 0.16456E-05 0.13633E-05 0.16722E-08
 0.79442E-09 0.18083E-12 0.18902E-13 0.76744E-14 0.58467E-13 0.88435E-11 0.51781E-08 0.83952E-08 0.60848E-06 0.12365E-05
 0.56514E-06 0.13209E-05 0.14528E-05 0.13423E-05 0.61851E-06 0.18992E-05 0.11890E-05 0.98920E-06 0.90828E-06 0.20470E-05
 0.56386E-06 0.24550E-05 0.17503E-05 0.19422E-05 0.20729E-05 0.11992E-06 0.64317E-08 0.23814E-08 0.49029E-08 0.61382E-07
 0.36594E-05 0.15628E-05 0.66750E-06 0.13831E-05 0.71547E-06 0.13832E-05 0.20274E-05 0.18358E-06 0.12607E-07 0.55182E-08
 0.16140E-07 0.48043E-06 0.26112E-05 0.19245E-05 0.82312E-06 0.29209E-05 0.75104E-06 0.11159E-05 0.98744E-06 0.15902E-05
 0.83573E-06 0.13600E-05 0.93736E-06 0.13969E-05 0.77930E-06 0.18298E-05 0.64486E-06 0.12927E-05 0.57822E-06 0.12851E-05
 0.14422E-05 0.78205E-06 0.81456E-06 0.60452E-06 0.13834E-05 0.60650E-06 0.15693E-05 0.80714E-06 0.11231E-05 0.88060E-06
 0.13167E-05 0.79298E-06 0.16922E-05 0.80254E-06 0.14661E-05 0.11156E-05 0.12023E-05 0.76952E-06 0.19441E-05 0.59628E-07
 0.12514E-08 0.14832E-08 0.11330E-11 0.16125E-12 0.34908E-12 0.19592E-10 0.58473E-08 0.67745E-08 0.12137E-05 0.69675E-06
 0.11646E-05 0.10094E-05 0.10100E-05 0.85177E-06 0.21767E-05 0.11686E-05 0.90255E-06 0.10620E-05 0.12931E-05 0.87280E-06
 0.15507E-05 0.96657E-06 0.10382E-05 0.10609E-05 0.73138E-05 0.13223E-05 0.20191E-05 0.75080E-07 0.47053E-07 0.64128E-06
 0.10245E-04 0.16738E-05 0.99728E-06 0.88621E-06 0.15164E-05 0.63568E-06 0.40770E-05 0.20914E-05 0.55308E-06 0.48434E-07
 0.43181E-07 0.84803E-06 0.38041E-05 0.18296E-05 0.12833E-05 0.75194E-06 0.14626E-05 0.69604E-06 0.20608E-05 0.76909E-06
 0.11981E-05 0.91415E-06 0.17215E-05 0.69888E-06 0.13722E-05 0.80181E-06 0.17216E-05 0.70197E-06 0.13576E-05 0.59068E-06
 0.82625E-06 0.73157E-06 0.87981E-06 0.72751E-06 0.67832E-06 0.96946E-06 0.71983E-06 0.93099E-06 0.10044E-05 0.81107E-06
 0.13944E-05 0.11664E-05 0.10258E-05 0.13461E-05 0.94693E-06 0.88843E-06 0.90234E-06 0.12359E-05 0.12050E-05 0.82500E-06
 0.56249E-07 0.14983E-08 0.39299E-07 0.53696E-09 0.23844E-09 0.22478E-06 0.15206E-08 0.65837E-08 0.89481E-06 0.11851E-05
 0.85932E-06 0.99087E-06 0.13666E-05 0.12853E-05 0.50538E-06 0.11758E-05 0.32296E-05 0.93635E-06 0.74857E-06 0.14209E-05
 0.81956E-06 0.11672E-05 0.20226E-05 0.97672E-06 0.69706E-06 0.48866E-05 0.46566E-06 0.92439E-08 0.26404E-08 0.43827E-08
 0.50349E-07 0.18838E-03 0.12549E-05 0.71207E-06 0.93906E-06 0.72869E-06 0.87698E-06 0.51455E-03 0.52415E-07 0.32766E-08
 0.13953E-08 0.27429E-08 0.33070E-07 0.24800E-04 0.10579E-05 0.90434E-06 0.10538E-05 0.99083E-06 0.73920E-06 0.11328E-05
 0.89420E-06 0.11367E-05 0.12981E-05 0.15138E-05 0.55287E-06 0.95787E-06 0.87984E-06 0.13325E-05 0.92322E-06 0.11460E-05
 0.10043E-05 0.12288E-05 0.84616E-06 0.81175E-06 0.85137E-06 0.73323E-06 0.67558E-06 0.10044E-05 0.10336E-05 0.12538E-05
 0.11700E-05 0.11253E-05 0.11895E-05 0.10219E-05 0.10354E-05 0.10661E-05 0.10761E-05 0.85153E-06 0.13804E-05 0.14285E-05
 0.72735E-06 0.16435E-05 0.43696E-08 0.13914E-08 0.19210E-08 0.11134E-08 0.31383E-08 0.10146E-06 0.94528E-06 0.70697E-06
 0.11266E-05 0.98970E-06 0.95269E-06 0.77420E-06 0.14093E-05 0.78278E-06 0.62641E-06 0.14922E-05 0.13940E-05 0.78298E-06
 0.12476E-05 0.99060E-06 0.72298E-06 0.11721E-05 0.16406E-05 0.14977E-05 0.71725E-07 0.13627E-08 0.17371E-09 0.11594E-09
 0.52468E-09 0.10536E-07 0.23488E-04 0.18062E-05 0.92667E-06 0.78703E-06 0.23280E-05 0.11455E-04 0.19307E-07 0.76333E-09
 0.17627E-09 0.16038E-09 0.55995E-09 0.11049E-07 0.49832E-02 0.13046E-05 0.13121E-05 0.10051E-05 0.10281E-05 0.99557E-06
 0.87647E-06 0.12917E-05 0.11191E-05 0.78573E-06 0.65699E-06 0.79647E-06 0.99737E-06 0.81761E-06 0.10568E-05 0.87679E-06
 0.13962E-05 0.84225E-06 0.10415E-05 0.99087E-06 0.81491E-06 0.94055E-06 0.91793E-06 0.98647E-06 0.13364E-05 0.84651E-06
 0.97678E-06 0.11671E-05 0.87452E-06 0.95719E-06 0.14535E-05 0.85713E-06 0.12824E-05 0.10395E-05 0.97126E-06 0.95085E-06
 0.26081E-05 0.10831E-05 0.71342E-06 0.16361E-05 0.65958E-07 0.79998E-07 0.29359E-06 0.10352E-05 0.90834E-06 0.11160E-05
 0.12004E-05 0.83353E-06 0.17591E-05 0.95842E-06 0.57714E-06 0.66251E-06 0.13614E-05 0.83261E-06 0.95662E-06 0.13399E-05
 0.76048E-06 0.10471E-05 0.26990E-05 0.17443E-05 0.10765E-05 0.18022E-05 0.17990E-06 0.10351E-08 0.55863E-10 0.13716E-10
 0.25883E-10 0.30028E-09 0.14208E-07 0.24672E-04 0.20926E-05 0.20860E-05 0.16963E-05 0.56631E-05 0.47879E-07 0.73711E-09
 0.90653E-10 0.43840E-10 0.73860E-10 0.48083E-09 0.23739E-07 0.17580E-05 0.16970E-05 0.19969E-05 0.20421E-05 0.10647E-05
 0.14724E-05 0.96680E-06 0.10488E-05 0.11874E-05 0.10894E-05 0.61587E-06 0.82207E-06 0.79007E-06 0.97451E-06 0.10238E-05
 0.94333E-06 0.13680E-05 0.86520E-06 0.11871E-05 0.11702E-05 0.95628E-06 0.98118E-06 0.84357E-06 0.67311E-06 0.10772E-05
 0.75707E-06 0.74459E-06 0.10031E-05 0.11521E-05 0.92775E-06 0.14883E-05 0.89173E-06 0.11199E-05 0.11212E-05 0.17483E-05
 0.52544E-06 0.15139E-05 0.17722E-05 0.10415E-05 0.63623E-06 0.75577E-06 0.83635E-06 0.13568E-05 0.10243E-05 0.86929E-06
 0.95322E-06 0.19557E-05 0.76278E-06 0.87030E-06 0.12379E-05 0.82386E-06 0.44814E-06 0.12003E-05 0.10828E-05 0.80560E-06
 0.16995E-05 0.17316E-05 0.11298E-05 0.42457E-01 0.92706E-04 0.23750E-05 0.10925E-04 0.44397E-08 0.98433E-10 0.12056E-10
 0.69807E-11 0.33599E-10 0.87031E-09 0.12070E-06 0.64094E-04 0.25596E-06 0.16542E-06 0.18297E-05 0.10399E-05 0.30440E-08
 0.16801E-09 0.42786E-10 0.38646E-10 0.12215E-09 0.17900E-08 0.92291E-06 0.34996E-03 0.13806E-06 0.98428E-07 0.75589E-06
 0.20384E-05 0.14025E-05 0.81982E-06 0.77765E-06 0.81568E-06 0.82010E-06 0.69905E-06 0.84379E-06 0.95777E-06 0.10838E-05
 0.10234E-05 0.79017E-06 0.10969E-05 0.90685E-06 0.99337E-06 0.10139E-05 0.13241E-05 0.72414E-06 0.10824E-05 0.75319E-06
 0.11670E-05 0.84818E-06 0.12708E-05 0.78357E-06 0.11924E-05 0.10113E-05 0.90724E-06 0.11616E-05 0.10028E-05 0.84508E-06
 0.32466E-05 0.92083E-06 0.61731E-06 0.13489E-05 0.12477E-05 0.69288E-06 0.17703E-05 0.80264E-06 0.11292E-05 0.11854E-05
 0.12445E-05 0.82413E-06 0.13500E-05 0.12062E-05 0.84606E-06 0.71760E-06 0.15825E-05 0.65690E-06 0.93609E-06 0.67858E-06
 0.71276E-06 0.16760E-05 0.19861E-05 0.24948E-07 0.52241E-08 0.83307E-08 0.15004E-06 0.21531E-06 0.10811E-08 0.43368E-10
 0.15967E-10 0.27731E-10 0.27128E-09 0.11737E-07 0.74380E-07 0.52662E-08 0.17888E-08 0.28647E-08 0.22191E-07 0.46417E-07
 0.12423E-08 0.14869E-09 0.70329E-10 0.11924E-09 0.82588E-09 0.48176E-07 0.66365E-07 0.31849E-08 0.11386E-08 0.19151E-08
 0.17772E-07 0.30041E-04 0.24582E-05 0.80860E-06 0.87250E-06 0.77890E-06 0.69821E-06 0.92369E-06 0.12283E-05 0.10093E-05
 0.76696E-06 0.97466E-06 0.11310E-05 0.80699E-06 0.90493E-06 0.85862E-06 0.94061E-06 0.94726E-06 0.72441E-06 0.10328E-05
 0.12739E-05 0.10585E-05 0.10523E-05 0.13822E-05 0.72930E-06 0.92759E-06 0.11093E-05 0.81268E-06 0.13380E-05 0.10192E-05
 0.72659E-06 0.19270E-05 0.25996E-05 0.82978E-06 0.97294E-06 0.82925E-06 0.73866E-06 0.12042E-05 0.12225E-05 0.75791E-06
 0.93938E-06 0.95655E-06 0.94299E-06 0.67681E-06 0.15372E-05 0.14652E-05 0.51299E-06 0.69583E-06 0.84075E-06 0.68553E-06
 0.24938E-05 0.26616E-05 0.23229E-06 0.15016E-08 0.84272E-10 0.59027E-10 0.29038E-09 0.12357E-07 0.68510E-07 0.14285E-08
 0.17708E-09 0.14260E-09 0.51588E-09 0.97601E-08 0.23391E-07 0.10834E-08 0.19217E-09 0.14479E-09 0.46343E-09 0.64682E-08
 0.37079E-07 0.23268E-08 0.50186E-09 0.44461E-09 0.16791E-08 0.47339E-07 0.24747E-07 0.73470E-09 0.13980E-09 0.11075E-09
 0.34745E-09 0.55566E-08 0.20669E-05 0.47856E-05 0.18672E-05 0.86971E-06 0.11651E-05 0.65237E-06 0.12762E-05 0.10264E-05
 0.70520E-06 0.92499E-06 0.10182E-05 0.10815E-05 0.66429E-06 0.12129E-05 0.64768E-06 0.78813E-06 0.10273E-05 0.12214E-05
 0.10294E-05 0.14302E-05 0.10047E-05 0.11737E-05 0.10388E-05 0.10531E-05 0.77484E-06 0.12059E-05 0.10542E-05 0.84889E-06
 0.17908E-05 0.13088E-05 0.52086E-06 0.18198E-05 0.10443E-05 0.13913E-05 0.86677E-06 0.10969E-05 0.57930E-06 0.11261E-05
 0.64466E-06 0.90366E-06 0.12556E-05 0.12659E-05 0.41033E-06 0.12218E-05 0.16208E-05 0.11526E-05 0.72200E-06 0.15434E-05
 0.93686E-06 0.12610E-03 0.14055E-06 0.71244E-09 0.14020E-10 0.19648E-11 0.37678E-11 0.10653E-09 0.11630E-07 0.40136E-06
 0.11028E-07 0.30719E-08 0.54720E-08 0.53090E-07 0.67625E-07 0.10706E-08 0.93709E-10 0.31992E-10 0.54770E-10 0.35089E-09
 0.11263E-07 0.38686E-06 0.26994E-07 0.89931E-08 0.20211E-07 0.74931E-06 0.10166E-06 0.83020E-09 0.77212E-10 0.28402E-10
 0.46147E-10 0.25742E-09 0.57315E-08 0.24029E-06 0.97223E-06 0.37328E-05 0.15129E-05 0.20428E-05 0.13462E-05 0.84996E-06
 0.53857E-06 0.78062E-06 0.11404E-05 0.11547E-05 0.76685E-06 0.79984E-06 0.52613E-06 0.11445E-05 0.10703E-05 0.10936E-05
 0.12055E-05 0.15220E-05 0.94643E-06 0.14359E-05 0.11735E-05 0.83029E-06 0.82881E-06 0.12493E-05 0.70479E-06 0.15316E-05
 0.52037E-06 0.17545E-05 0.22521E-05 0.10219E-05 0.96891E-06 0.12202E-05 0.11147E-05 0.13166E-05 0.93344E-06 0.69250E-06
 0.65321E-06 0.81896E-06 0.60713E-06 0.12889E-05 0.13696E-05 0.10258E-05 0.39676E-06 0.14725E-05 0.11346E-05 0.75966E-05
 0.42144E-06 0.95684E-07 0.49167E-07 0.10715E-08 0.16898E-10 0.14650E-11 0.47146E-12 0.33507E-11 0.25766E-09 0.13209E-06
 0.16027E-05 0.18257E-05 0.12141E-05 0.18554E-02 0.91064E-04 0.53046E-08 0.19527E-09 0.34367E-10 0.25232E-10 0.80822E-10
 0.11833E-08 0.18225E-06 0.28977E-05 0.82040E-04 0.55428E-03 0.19377E-05 0.20617E-04 0.48582E-08 0.17810E-09 0.32474E-10
 0.25977E-10 0.66799E-10 0.48473E-09 0.33478E-08 0.34847E-08 0.34155E-08 0.12453E-07 0.59565E-06 0.15571E-05 0.84265E-06
 0.13414E-05 0.52859E-06 0.15745E-05 0.67017E-06 0.88946E-06 0.52555E-06 0.14878E-05 0.56250E-06 0.20425E-05 0.93154E-06
 0.11693E-05 0.84923E-06 0.12741E-05 0.75396E-06 0.13927E-05 0.71805E-06 0.13273E-05 0.47730E-06 0.46125E-06 0.34114E-06
 0.15386E-05 0.71820E-06 0.77740E-06 0.13110E-05 0.12767E-05 0.91801E-06 0.14954E-05 0.72204E-06 0.24656E-05 0.73117E-06
 0.97661E-06 0.48772E-06 0.15273E-05 0.67274E-06 0.10074E-05 0.47301E-06 0.16474E-05 0.63279E-06 0.41221E-05 0.23490E-06
 0.25463E-08 0.31271E-09 0.36777E-09 0.54262E-09 0.78508E-10 0.38794E-11 0.11119E-11 0.18177E-11 0.54403E-10 0.74294E-08
 0.39730E-05 0.14084E-05 0.18560E-05 0.21094E-05 0.33787E-05 0.36125E-06 0.19183E-08 0.14978E-09 0.56165E-10 0.87238E-10
 0.58622E-09 0.26649E-07 0.78891E-05 0.28390E-05 0.11578E-05 0.13236E-05 0.16492E-05 0.56310E-06 0.18994E-08 0.15619E-09
 0.58719E-10 0.76169E-10 0.25113E-09 0.65522E-09 0.34342E-09 0.18221E-09 0.26764E-09 0.16642E-08 0.84291E-07 0.13529E-05
 0.10203E-05 0.29057E-05 0.98701E-06 0.31423E-05 0.73206E-06 0.11290E-05 0.58692E-06 0.17765E-05 0.83102E-06 0.14115E-05
 0.76108E-06 0.12308E-05 0.72138E-06 0.96774E-06 0.11858E-05 0.12077E-05 0.65429E-06 0.26467E-06 0.47289E-07 0.30468E-07
 0.46351E-07 0.43679E-06 0.16298E-05 0.11533E-05 0.69236E-06 0.11724E-05 0.69589E-06 0.13852E-05 0.10421E-05 0.12712E-05
 0.99430E-06 0.11409E-05 0.62575E-06 0.63146E-06 0.15977E-05 0.13931E-05 0.52904E-06 0.99177E-06 0.21357E-05 0.52582E-07
 0.20284E-09 0.38127E-11 0.25455E-11 0.55126E-11 0.92481E-10 0.59217E-10 0.15536E-10 0.10471E-10 0.83130E-10 0.40208E-08
 0.33127E-04 0.18310E-05 0.90128E-06 0.81623E-06 0.13913E-05 0.23018E-05 0.40479E-06 0.41123E-08 0.66262E-09 0.50458E-09
 0.17165E-08 0.38967E-07 0.28724E-05 0.17329E-05 0.92127E-06 0.10324E-05 0.80586E-06 0.36548E-05 0.44017E-06 0.36682E-08
 0.57788E-09 0.37738E-09 0.65913E-09 0.77858E-09 0.18618E-09 0.49515E-10 0.35587E-10 0.10120E-09 0.11847E-08 0.15062E-06
 0.25777E-05 0.27092E-05 0.24363E-06 0.10875E-05 0.47036E-05 0.88930E-06 0.10670E-05 0.67119E-06 0.95188E-06 0.13941E-05
 0.10690E-05 0.79418E-06 0.12560E-05 0.10329E-05 0.12960E-05 0.92261E-06 0.11511E-05 0.14157E-06 0.16255E-07 0.90892E-08
 0.98140E-08 0.19295E-07 0.14668E-06 0.13285E-05 0.16131E-05 0.11184E-05 0.11253E-05 0.95469E-06 0.77316E-06 0.14871E-05
 0.84911E-06 0.10509E-05 0.11752E-05 0.88856E-06 0.61782E-06 0.12207E-05 0.56934E-05 0.18400E-05 0.24093E-05 0.15434E-06
 0.15734E-09 0.12702E-11 0.23011E-12 0.26310E-12 0.44450E-11 0.17032E-09 0.63634E-09 0.46234E-09 0.11018E-08 0.18092E-07
 0.19797E-03 0.11214E-05 0.13220E-05 0.93536E-06 0.11200E-05 0.86729E-06 0.81207E-06 0.24383E-06 0.78060E-07 0.37213E-07
 0.38000E-07 0.75138E-07 0.46148E-06 0.92831E-06 0.13141E-05 0.99167E-06 0.12230E-05 0.99192E-06 0.24249E-05 0.17255E-03
 0.46210E-07 0.11803E-07 0.11157E-07 0.64531E-08 0.50298E-09 0.59619E-10 0.22000E-10 0.27945E-10 0.14986E-09 0.36515E-08
 0.26220E-07 0.13068E-07 0.24096E-08 0.21644E-08 0.89129E-08 0.95631E-06 0.26687E-05 0.70188E-06 0.11465E-05 0.71998E-06
 0.12847E-05 0.75784E-06 0.20948E-05 0.78547E-06 0.10543E-05 0.13015E-05 0.92962E-06 0.19471E-06 0.15475E-07 0.98543E-08
 0.31564E-07 0.76683E-08 0.21460E-07 0.20617E-06 0.14166E-05 0.79988E-06 0.11837E-05 0.11242E-05 0.13634E-05 0.76498E-06
 0.15654E-05 0.87996E-06 0.65192E-06 0.66811E-06 0.20006E-05 0.41437E-05 0.57804E-06 0.10095E-06 0.34802E-06 0.23193E-05
 0.13750E-08 0.40027E-11 0.86563E-13 0.62964E-13 0.48962E-12 0.33514E-10 0.57462E-08 0.67761E-07 0.11231E-06 0.29938E-05
 0.36297E-05 0.10211E-05 0.14625E-05 0.73174E-06 0.18287E-05 0.10386E-05 0.14594E-05 0.16864E-06 0.11059E-07 0.19765E-08
 0.14160E-08 0.35295E-08 0.38757E-07 0.55811E-06 0.13652E-05 0.11897E-05 0.13941E-05 0.92382E-06 0.14944E-05 0.10024E-05
 0.25789E-05 0.48574E-05 0.22468E-04 0.35005E-05 0.81320E-08 0.32009E-09 0.53165E-10 0.33322E-10 0.85174E-10 0.86064E-09
 0.12979E-07 0.26240E-08 0.32460E-09 0.14601E-09 0.24866E-09 0.17473E-08 0.14552E-06 0.18972E-04 0.16725E-05 0.26014E-05
 0.10362E-05 0.14911E-05 0.68940E-06 0.13149E-05 0.71249E-06 0.13589E-05 0.76522E-06 0.67211E-06 0.38020E-07 0.75696E-08
 0.70124E-05 0.40353E-07 0.68899E-08 0.70385E-07 0.51232E-06 0.18553E-05 0.74831E-06 0.98862E-06 0.90942E-06 0.12904E-05
 0.74717E-06 0.13920E-05 0.76731E-06 0.21430E-05 0.70770E-06 0.64180E-06 0.34813E-08 0.28313E-09 0.21856E-09 0.20632E-08
 0.19645E-07 0.19732E-09 0.20397E-11 0.32332E-12 0.36532E-12 0.14665E-10 0.31082E-08 0.28056E-05 0.46972E-05 0.49397E-05
 0.93700E-06 0.17188E-05 0.64109E-06 0.13103E-05 0.75995E-06 0.17146E-05 0.54852E-06 0.60630E-06 0.22728E-07 0.21478E-08
 0.77909E-09 0.10347E-08 0.49693E-08 0.11155E-06 0.46679E-06 0.22369E-05 0.79375E-06 0.11206E-05 0.74492E-06 0.11867E-05
 0.84091E-06 0.33319E-05 0.86130E-06 0.27923E-04 0.62351E-04 0.96942E-08 0.57769E-09 0.17405E-09 0.21839E-09 0.10280E-08
 0.51504E-07 0.35328E-08 0.20085E-09 0.47817E-10 0.40786E-10 0.12096E-09 0.14121E-08 0.82349E-07 0.81853E-05 0.69241E-05
 0.24882E-05 0.18858E-05 0.99444E-06 0.11585E-05 0.74700E-06 0.21562E-05 0.10525E-05 0.87016E-06 0.25453E-06 0.15963E-07
 0.52618E-08 0.13015E-07 0.58787E-08 0.21217E-07 0.32220E-06 0.11156E-05 0.11421E-05 0.13747E-05 0.96444E-06 0.97870E-06
 0.98961E-06 0.22384E-05 0.10835E-05 0.25118E-05 0.20009E-03 0.10772E-06 0.32048E-09 0.41258E-11 0.14996E-11 0.51346E-11
 0.25026E-09 0.68449E-08 0.29172E-09 0.12552E-10 0.64070E-11 0.52365E-10 0.50091E-08 0.15567E-04 0.13942E-05 0.12898E-05
 0.96576E-06 0.14527E-05 0.89844E-06 0.13596E-05 0.79772E-06 0.97108E-06 0.15672E-05 0.83492E-06 0.10309E-06 0.58613E-08
 0.11017E-08 0.78492E-09 0.18665E-08 0.18003E-07 0.37103E-06 0.11456E-05 0.10277E-05 0.82996E-06 0.13708E-05 0.12197E-05
 0.96404E-06 0.86086E-06 0.10586E-05 0.61545E-06 0.15071E-05 0.33385E-05 0.52345E-07 0.45637E-08 0.26178E-08 0.71624E-08
 0.30582E-04 0.40921E-07 0.51467E-09 0.59555E-10 0.26561E-10 0.39728E-10 0.18243E-09 0.20885E-08 0.76087E-08 0.73947E-08
 0.12409E-07 0.25252E-06 0.13288E-04 0.65965E-06 0.28216E-05 0.57219E-06 0.24494E-05 0.71124E-06 0.12643E-05 0.98321E-07
 0.19493E-07 0.12069E-07 0.87864E-08 0.18641E-07 0.25588E-06 0.54563E-06 0.30158E-05 0.69121E-06 0.23354E-05 0.71887E-06
 0.21564E-05 0.88331E-06 0.13666E-04 0.10132E-05 0.43117E-06 0.69181E-07 0.33078E-09 0.22813E-11 0.19824E-12 0.74427E-13
 0.21408E-11 0.32647E-09 0.43038E-07 0.71899E-08 0.14022E-08 0.24774E-08 0.58078E-07 0.14497E-05 0.25368E-05 0.50365E-06
 0.12243E-05 0.72167E-06 0.13968E-05 0.71751E-06 0.25135E-05 0.64455E-06 0.17214E-05 0.68850E-06 0.83001E-06 0.44395E-07
 0.46393E-08 0.16259E-08 0.21970E-08 0.10093E-07 0.18013E-06 0.63926E-06 0.18043E-05 0.80843E-06 0.16590E-05 0.83486E-06
 0.94787E-06 0.13310E-05 0.11631E-05 0.68034E-06 0.10893E-05 0.84022E-06 0.18803E-05 0.78034E-05 0.48376E-06 0.27624E-05
 0.73732E-06 0.53635E-04 0.82618E-08 0.29312E-09 0.64439E-10 0.50220E-10 0.11499E-09 0.48711E-09 0.76737E-09 0.37523E-09
 0.34973E-09 0.10537E-08 0.20078E-07 0.81672E-02 0.10313E-05 0.17822E-05 0.89860E-06 0.12735E-05 0.10423E-05 0.25687E-04
 0.51192E-07 0.37834E-08 0.25393E-08 0.11165E-07 0.17062E-05 0.23014E-05 0.10608E-05 0.16416E-05 0.10607E-05 0.11008E-05
 0.18520E-05 0.22917E-04 0.49616E-07 0.18099E-08 0.74778E-09 0.11342E-08 0.45551E-09 0.35470E-11 0.18913E-12 0.46366E-13
 0.26025E-12 0.10866E-10 0.74516E-08 0.21513E-04 0.84977E-05 0.51675E-05 0.23682E-04 0.15079E-05 0.82776E-06 0.94140E-06
 0.86253E-06 0.14870E-05 0.12055E-05 0.99836E-06 0.73690E-06 0.13003E-05 0.92352E-06 0.16447E-05 0.89259E-06 0.70688E-06
 0.61071E-07 0.12924E-07 0.81895E-08 0.21815E-07 0.18907E-06 0.84954E-06 0.10642E-05 0.13081E-05 0.81734E-06 0.10612E-05
 0.91030E-06 0.98339E-06 0.83241E-06 0.18757E-05 0.69044E-06 0.96268E-06 0.52238E-06 0.30128E-05 0.91813E-06 0.41404E-05
 0.99444E-06 0.11138E-05 0.13233E-04 0.85825E-08 0.65741E-09 0.24900E-09 0.30718E-09 0.66719E-09 0.46118E-09 0.12157E-09
 0.60818E-10 0.88529E-10 0.47469E-09 0.16799E-07 0.24373E-05 0.30292E-05 0.78128E-06 0.32703E-05 0.18376E-05 0.60882E-05
 0.49649E-08 0.13020E-09 0.29164E-10 0.40004E-10 0.50109E-09 0.38969E-07 0.29863E-05 0.31074E-05 0.67847E-06 0.16020E-05
 0.96270E-06 0.38332E-04 0.58919E-08 0.43258E-10 0.59692E-11 0.68150E-11 0.43365E-10 0.51617E-10 0.25705E-11 0.26791E-12
 0.22574E-12 0.45090E-11 0.11653E-08 0.78673E-05 0.10743E-05 0.17452E-05 0.14241E-05 0.11190E-05 0.87483E-06 0.79407E-06
 0.98867E-06 0.11372E-05 0.97289E-06 0.13271E-05 0.97062E-06 0.12942E-05 0.64473E-06 0.11823E-05 0.10277E-05 0.97511E-06
 0.75867E-06 0.26015E-06 0.11639E-06 0.16312E-06 0.37730E-06 0.10031E-05 0.96252E-06 0.11201E-05 0.80474E-06 0.11436E-05
 0.85705E-06 0.13430E-05 0.16803E-05 0.78723E-06 0.10902E-05 0.78243E-06 0.84557E-06 0.60312E-06 0.14400E-05 0.60337E-06
 0.77358E-06 0.48177E-06 0.27721E-05 0.23107E-05 0.59316E-07 0.76761E-08 0.43079E-08 0.58712E-08 0.14826E-08 0.16448E-09
 0.41751E-10 0.32773E-10 0.82301E-10 0.88258E-09 0.10358E-06 0.61668E-06 0.13490E-03 0.29169E-05 0.99523E-05 0.41841E-05
 0.92504E-08 0.98401E-10 0.60856E-11 0.31697E-11 0.12414E-10 0.57451E-09 0.11310E-06 0.16977E-05 0.55473E-05 0.10101E-05
 0.25193E-05 0.20094E-05 0.72706E-08 0.21489E-10 0.51648E-12 0.36146E-12 0.95036E-12 0.20951E-10 0.77063E-10 0.15621E-10
 0.73836E-11 0.27966E-10 0.15675E-08 0.33793E-05 0.23787E-05 0.46139E-06 0.96997E-06 0.10097E-05 0.96481E-06 0.54508E-06
 0.95687E-06 0.53341E-06 0.15708E-05 0.10197E-05 0.13911E-05 0.79623E-06 0.23481E-05 0.74505E-06 0.16417E-05 0.84217E-06
 0.11412E-05 0.72673E-06 0.11232E-05 0.51019E-06 0.18345E-05 0.55329E-06 0.14689E-05 0.84971E-06 0.13375E-05 0.89337E-06
 0.18327E-05 0.76489E-06 0.14329E-05 0.10875E-05 0.98880E-06 0.46779E-06 0.98303E-06 0.63200E-06 0.16831E-05 0.71165E-06
 0.53229E-06 0.10525E-05 0.62582E-06 0.44470E-05 0.76214E-06 0.30433E-04 0.13887E-04 0.96177E-06 0.52970E-07 0.97021E-09
 0.10560E-09 0.42267E-10 0.57312E-10 0.27622E-09 0.82984E-08 0.10558E-04 0.10222E-06 0.16770E-07 0.30009E-07 0.37212E-06
 0.96334E-07 0.62594E-09 0.17113E-10 0.21018E-11 0.38165E-11 0.60468E-10 0.43499E-08 0.29917E-05 0.15019E-05 0.11692E-06
 0.49170E-06 0.53703E-05 0.13635E-06 0.10193E-09 0.64621E-12 0.75571E-13 0.18552E-12 0.31755E-11 0.21601E-09 0.26408E-08
 0.13963E-08 0.25205E-08 0.33226E-07 0.26736E-03 0.12885E-05 0.10137E-05 0.53954E-06 0.10455E-05 0.10923E-05 0.14397E-05
 0.61957E-06 0.10982E-05 0.45950E-06 0.14475E-05 0.87595E-06 0.20356E-05 0.10318E-05 0.16651E-05 0.84291E-06 0.19737E-05
 0.87966E-06 0.10113E-05 0.68517E-06 0.19284E-05 0.60812E-06 0.15524E-05 0.77447E-06 0.16481E-05 0.82077E-06 0.15700E-05
 0.74878E-06 0.23802E-05 0.10061E-05 0.13712E-05 0.49275E-06 0.14919E-05 0.55741E-06 0.12356E-05 0.82120E-06 0.18490E-05
 0.60351E-06 0.12252E-05 0.11478E-05 0.10663E-05 0.66676E-06 0.16140E-05 0.87588E-06 0.87278E-05 0.57577E-05 0.49365E-07
 0.12183E-08 0.20391E-09 0.14370E-09 0.37040E-09 0.48307E-08 0.17457E-06 0.58044E-08 0.77859E-09 0.55986E-09 0.16437E-08
 0.26473E-07 0.14549E-07 0.30202E-09 0.17655E-10 0.10516E-10 0.54792E-10 0.13971E-08 0.65213E-07 0.10630E-07 0.10792E-08
 0.76848E-09 0.45908E-08 0.55583E-06 0.64666E-08 0.21980E-10 0.40679E-12 0.21846E-12 0.13806E-11 0.98440E-10 0.24934E-07
 0.93246E-06 0.18567E-05 0.20175E-05 0.22333E-05 0.99471E-06 0.16106E-05 0.73001E-06 0.10978E-05 0.82865E-06 0.14474E-05
 0.71944E-06 0.12238E-05 0.84995E-06 0.94635E-06 0.72354E-06 0.11408E-05 0.96456E-06 0.16496E-05 0.10954E-05 0.13535E-05
 0.10601E-05 0.13426E-05 0.79705E-06 0.10301E-05 0.10644E-05 0.15538E-05 0.71732E-06 0.20701E-05 0.80584E-06 0.12655E-05
 0.93298E-06 0.15755E-05 0.75002E-06 0.98518E-06 0.94876E-06 0.10646E-05 0.75156E-06 0.11308E-05 0.82504E-06 0.16846E-05
 0.18266E-05 0.69993E-06 0.17544E-05 0.68287E-06 0.10497E-05 0.47373E-06 0.16298E-05 0.54197E-06 0.19246E-05 0.15733E-05
 0.15732E-06 0.58800E-08 0.16067E-08 0.23294E-08 0.16768E-07 0.40022E-06 0.27790E-08 0.20704E-09 0.75978E-10 0.10612E-09
 0.58942E-09 0.15056E-07 0.21541E-07 0.10113E-08 0.19525E-09 0.33462E-09 0.28626E-08 0.46091E-07 0.19498E-08 0.54328E-10
 0.12883E-10 0.24232E-10 0.74081E-09 0.86422E-07 0.40191E-08 0.37956E-10 0.63114E-11 0.94963E-11 0.20530E-09 0.38304E-07
 0.10393E-04 0.14417E-05 0.38472E-05 0.78317E-06 0.10583E-05 0.73667E-06 0.15948E-05 0.79841E-06 0.14110E-05 0.79559E-06
 0.16125E-05 0.71749E-06 0.11325E-05 0.79700E-06 0.16310E-05 0.69271E-06 0.11893E-05 0.79376E-06 0.14374E-05 0.77576E-06
 0.21473E-05 0.66671E-06 0.11722E-05 0.10941E-05 0.10270E-05 0.86049E-06 0.13658E-05 0.73161E-06 0.16893E-05 0.79324E-06
 0.14662E-05 0.74203E-06 0.16524E-05 0.59896E-06 0.18452E-05 0.10053E-05 0.13708E-05 0.77229E-06 0.15061E-05 0.68314E-06
 0.11272E-05 0.96951E-06 0.12600E-05 0.84844E-06 0.72485E-06 0.89389E-06 0.86425E-06 0.81710E-06 0.82789E-06 0.11359E-05
 0.17539E-05 0.28146E-04 0.32469E-06 0.18441E-06 0.17222E-05 0.64657E-05 0.73116E-08 0.23318E-09 0.41059E-10 0.29680E-10
 0.81528E-10 0.94603E-09 0.55529E-07 0.38257E-06 0.20307E-07 0.12058E-07 0.44813E-07 0.39402E-06 0.29412E-08 0.22800E-10
 0.16125E-11 0.14392E-11 0.66427E-11 0.87845E-09 0.33564E-06 0.38361E-07 0.17398E-08 0.70331E-09 0.42953E-08 0.40075E-06
 0.15421E-04 0.11731E-05 0.59357E-06 0.80053E-06 0.90475E-06 0.57151E-06 0.13670E-05 0.96916E-06 0.10140E-05 0.83973E-06
 0.13002E-05 0.81803E-06 0.15325E-05 0.90195E-06 0.12488E-05 0.90716E-06 0.92770E-06 0.69941E-06 0.11449E-05 0.79792E-06
 0.82929E-06 0.10388E-05 0.14236E-05 0.79292E-06 0.14544E-05 0.85836E-06 0.12903E-05 0.91733E-06 0.17640E-05 0.73017E-06
 0.88096E-06 0.72758E-06 0.87566E-06 0.75322E-06 0.11190E-05 0.91219E-06 0.12511E-05 0.10610E-05 0.12006E-05 0.11337E-05
 0.12889E-05 0.14964E-05 0.87179E-06 0.92055E-06 0.71083E-06 0.58559E-06 0.71180E-06 0.16273E-05 0.94884E-06 0.98371E-06
 0.11665E-05 0.13126E-05 0.11977E-05 0.26890E-05 0.12989E-05 0.15320E-05 0.20865E-06 0.11141E-08 0.95009E-10 0.33485E-10
 0.45047E-10 0.26166E-09 0.81412E-08 0.43429E-05 0.46158E-05 0.56980E-01 0.13016E-04 0.65401E-05 0.36526E-07 0.16922E-09
 0.25505E-11 0.54688E-12 0.15586E-11 0.38688E-10 0.87652E-08 0.21304E-05 0.75343E-04 0.80689E-06 0.16240E-05 0.14061E-04
 0.87044E-06 0.13061E-05 0.10153E-05 0.88020E-06 0.90045E-06 0.85495E-06 0.65074E-06 0.94105E-06 0.11088E-05 0.12052E-05
 0.12005E-05 0.11726E-05 0.84076E-06 0.12733E-05 0.87767E-06 0.11512E-05 0.78717E-06 0.99621E-06 0.81894E-06 0.99272E-06
 0.67916E-06 0.11185E-05 0.80278E-06 0.14605E-05 0.10622E-05 0.10858E-05 0.93754E-06 0.12149E-05 0.96924E-06 0.11980E-05
 0.79442E-06 0.10926E-05 0.89798E-06 0.14600E-05 0.56205E-06 0.16529E-05 0.83219E-06 0.10751E-05 0.10110E-05 0.85419E-06
 0.85602E-06 0.10511E-05 0.90383E-06 0.12911E-05 0.76095E-06 0.10056E-05 0.67582E-06 0.83586E-06 0.85084E-06 0.15718E-05
 0.89219E-06 0.89367E-06 0.91154E-06 0.13212E-05 0.11447E-05 0.12821E-05 0.28264E-05 0.36361E-07 0.88545E-09 0.14694E-09
 0.10274E-09 0.29293E-09 0.36788E-08 0.10969E-05 0.22035E-05 0.13803E-05 0.91417E-06 0.28940E-05 0.28432E-03 0.57484E-08
 0.66281E-10 0.27994E-11 0.25892E-11 0.26271E-10 0.14511E-08 0.11991E-05 0.10628E-05 0.22500E-05 0.11271E-05 0.12217E-05
 0.17695E-05 0.14923E-05 0.70275E-06 0.15172E-05 0.10853E-05 0.61719E-06 0.89742E-06 0.99411E-06 0.74991E-06 0.97492E-06
 0.10202E-05 0.11778E-05 0.98889E-06 0.10823E-05 0.81234E-06 0.86344E-06 0.88715E-06 0.83931E-06 0.12162E-05 0.10849E-05
 0.10503E-05 0.13954E-05 0.11063E-05 0.92639E-06 0.11159E-05 0.11354E-05 0.96450E-06 0.12897E-05 0.86425E-06 0.12172E-05
 0.13165E-05 0.11033E-05 0.10873E-05 0.14723E-05 0.76933E-06 0.74640E-06 0.79285E-06 0.83399E-06 0.71262E-06 0.16172E-05
 0.71431E-06 0.10978E-05 0.94969E-06 0.10673E-05 0.10798E-05 0.82301E-06 0.64060E-06 0.85135E-06 0.18372E-05 0.92020E-06
 0.10268E-05 0.94991E-06 0.96603E-06 0.10419E-05 0.96703E-06 0.82644E-06 0.89892E-06 0.33579E-05 0.79352E-07 0.30780E-08
 0.93293E-09 0.13538E-08 0.10411E-07 0.73722E-06 0.22775E-05 0.75135E-06 0.87522E-06 0.71371E-06 0.14343E-05 0.42308E-05
 0.66267E-08 0.22252E-09 0.40029E-10 0.10426E-09 0.24442E-08 0.57330E-06 0.25345E-05 0.94837E-06 0.14675E-05 0.14645E-05
 0.64866E-06 0.91315E-06 0.13819E-05 0.11948E-05 0.96523E-06 0.11069E-05 0.50948E-06 0.96745E-06 0.94123E-06 0.12480E-05
 0.91907E-06 0.10286E-05 0.95979E-06 0.93040E-06 0.86949E-06 0.81706E-06 0.71997E-06 0.87176E-06 0.59248E-06 0.10456E-05
 0.11402E-05 0.86540E-06 0.12234E-05 0.15505E-05 0.91556E-06 0.12140E-05 0.93558E-06 0.95225E-06 0.86256E-06 0.12429E-05
 0.11749E-05 0.11724E-05 0.12937E-05 0.11174E-05 0.89114E-06 0.79950E-06 0.73497E-06 0.58614E-06 0.11708E-05 0.82608E-06
 0.95598E-06 0.68976E-06 0.10399E-05 0.82601E-06 0.11998E-05 0.10281E-05 0.10661E-05 0.89911E-06 0.10113E-05 0.14900E-05
 0.94846E-06 0.78274E-06 0.17009E-05 0.88048E-06 0.11720E-05 0.12665E-05 0.98024E-06 0.17091E-05 0.26112E-05 0.16867E-05
 0.47147E-07 0.23850E-07 0.10923E-06 0.11196E-04 0.21503E-05 0.80345E-06 0.82518E-06 0.10681E-05 0.70916E-06 0.18112E-05
 0.10890E-01 0.53098E-07 0.56458E-08 0.44583E-08 0.26760E-07 0.12508E-04 0.17068E-05 0.86492E-06 0.85848E-06 0.75757E-06
 0.12700E-05 0.12243E-05 0.73319E-06 0.10109E-05 0.13055E-05 0.12093E-05 0.11123E-05 0.76452E-06 0.87809E-06 0.10198E-05
 0.11679E-05 0.10536E-05 0.94709E-06 0.79026E-06 0.86464E-06 0.65043E-06 0.87034E-06 0.77754E-06 0.91201E-06 0.86226E-06
 0.83315E-06 0.83334E-06 0.12900E-05 0.88123E-06 0.12387E-05 0.11623E-05 0.10117E-05 0.82650E-06 0.11760E-05 0.92616E-06
 0.14046E-05 0.95982E-06 0.89754E-06 0.80939E-06 0.11376E-05 0.76329E-06 0.10681E-05 0.98466E-06 0.56027E-06 0.76489E-06
 0.93606E-06 0.80938E-06 0.98474E-06 0.76446E-06 0.94560E-06 0.82435E-06 0.15304E-05 0.76248E-06 0.13725E-05 0.85877E-06
 0.10270E-05 0.95737E-06 0.12322E-05 0.80769E-06 0.86855E-06 0.10709E-05 0.12752E-05 0.11131E-05 0.41808E-05 0.37676E-05
 0.26597E-07 0.94961E-08 0.21610E-07 0.37946E-06 0.45769E-05 0.85366E-06 0.95115E-06 0.96020E-06 0.93404E-06 0.10313E-05
 0.20660E-05 0.43671E-03 0.85698E-07 0.29516E-07 0.11467E-06 0.32640E-04 0.46706E-05 0.11604E-05 0.12018E-05 0.17491E-05
 0.68955E-06 0.91130E-06 0.23102E-05 0.74182E-06 0.94617E-06 0.11685E-05 0.95249E-06 0.79385E-06 0.13909E-05 0.10914E-05
 0.93379E-06 0.83665E-06 0.86041E-06 0.86870E-06 0.99969E-06 0.86845E-06 0.73312E-06 0.84722E-06 0.97704E-06 0.90320E-06
 0.14233E-05 0.90004E-06 0.80415E-06 0.13196E-05 0.94916E-06 0.88155E-06 0.11225E-05 0.10485E-05 0.12664E-05 0.10400E-05
 0.81020E-06 0.11047E-05 0.12650E-05 0.87742E-06 0.97564E-06 0.13583E-05 0.13287E-05 0.72864E-06 0.11521E-05 0.85368E-06
 0.90839E-06 0.11738E-05 0.53988E-06 0.82750E-06 0.57030E-06 0.16643E-05 0.81087E-06 0.11399E-05 0.58505E-06 0.18132E-05
 0.11612E-05 0.10974E-05 0.79279E-06 0.11971E-05 0.85470E-06 0.14616E-05 0.11323E-05 0.11020E-05 0.13271E-05 0.16337E-06
 0.31187E-08 0.57629E-09 0.50940E-09 0.20382E-08 0.60279E-07 0.58744E-05 0.83161E-06 0.81128E-06 0.77261E-06 0.71008E-06
 0.25718E-05 0.25392E-06 0.54948E-08 0.10735E-08 0.12013E-08 0.83839E-08 0.16860E-05 0.21939E-05 0.81682E-06 0.11379E-05
 0.20194E-05 0.84066E-06 0.70946E-06 0.12413E-05 0.12987E-05 0.86328E-06 0.15212E-05 0.90993E-06 0.75574E-06 0.10132E-05
 0.10638E-05 0.83729E-06 0.81555E-06 0.65490E-06 0.88110E-06 0.87622E-06 0.11570E-05 0.12528E-05 0.10911E-05 0.14343E-05
 0.91951E-06 0.14546E-05 0.15780E-05 0.78564E-06 0.12066E-05 0.98706E-06 0.89358E-06 0.13542E-05 0.11971E-05 0.12005E-05
 0.11009E-05 0.13124E-05 0.67258E-06 0.12333E-05 0.12321E-05 0.11264E-05 0.82338E-06 0.18435E-05 0.97248E-06 0.15166E-05
 0.10956E-05 0.10170E-05 0.11859E-05 0.88606E-06 0.70095E-06 0.74477E-06 0.75523E-06 0.70854E-06 0.94746E-06 0.13264E-05
 0.89014E-06 0.15276E-05 0.90756E-06 0.10395E-05 0.98726E-06 0.12866E-05 0.59564E-06 0.68720E-06 0.41915E-06 0.69828E-06
 0.16456E-08 0.16225E-09 0.75186E-10 0.12889E-09 0.93261E-09 0.51775E-07 0.23113E-05 0.22563E-05 0.79487E-06 0.25132E-05
 0.15468E-05 0.12452E-06 0.12788E-08 0.98909E-10 0.43824E-10 0.13159E-09 0.25052E-08 0.17423E-05 0.90643E-06 0.15249E-05
 0.53379E-06 0.19607E-05 0.15391E-05 0.90855E-06 0.63577E-06 0.17843E-05 0.11204E-05 0.10255E-05 0.99416E-06 0.82843E-06
 0.87086E-06 0.90660E-06 0.75273E-06 0.84310E-06 0.71058E-06 0.11911E-05 0.83899E-06 0.12844E-05 0.15456E-05 0.83884E-06
 0.85417E-06 0.97008E-06 0.82482E-06 0.12464E-05 0.90546E-06 0.11435E-05 0.12010E-05 0.15373E-05 0.82666E-06 0.14719E-05
 0.10461E-05 0.11495E-05 0.16883E-05 0.10222E-05 0.73348E-06 0.11372E-05 0.10454E-05 0.69793E-06 0.14059E-05 0.10537E-05
 0.10184E-05 0.10372E-05 0.15505E-05 0.76495E-06 0.11370E-05 0.80445E-06 0.74372E-06 0.87074E-06 0.99395E-06 0.75394E-06
 0.14043E-05 0.85560E-06 0.11284E-05 0.75352E-06 0.14481E-05 0.91409E-06 0.58738E-06 0.13599E-06 0.52700E-07 0.41757E-07
 0.73340E-08 0.18688E-09 0.41572E-10 0.37038E-10 0.12436E-09 0.18674E-08 0.45201E-06 0.33023E-05 0.11091E-03 0.63867E-05
 0.54740E-05 0.73782E-06 0.18022E-08 0.50930E-10 0.64177E-11 0.98473E-11 0.77757E-10 0.55560E-08 0.29960E-06 0.26018E-06
 0.87542E-06 0.82362E-06 0.76370E-06 0.16495E-05 0.11421E-05 0.85159E-06 0.13096E-05 0.12675E-05 0.90990E-06 0.75165E-06
 0.92244E-06 0.77971E-06 0.92248E-06 0.73424E-06 0.88428E-06 0.11631E-05 0.12338E-05 0.83267E-06 0.11397E-05 0.11734E-05
 0.89287E-06 0.91569E-06 0.88865E-06 0.55713E-06 0.11656E-05 0.14733E-05 0.10663E-05 0.10955E-05 0.12537E-05 0.97134E-06
 0.14448E-05 0.94550E-06 0.12932E-05 0.11361E-05 0.11012E-05 0.71777E-06 0.59255E-06 0.10388E-05 0.10056E-05 0.10939E-05
 0.97365E-06 0.10342E-05 0.99262E-06 0.15881E-05 0.13275E-05 0.80802E-06 0.90454E-06 0.11090E-05 0.13702E-05 0.77338E-06
 0.98714E-06 0.93894E-06 0.10158E-05 0.11206E-05 0.11398E-05 0.82242E-06 0.26032E-06 0.30370E-07 0.71296E-08 0.40331E-08
 0.11076E-07 0.13484E-08 0.94369E-10 0.40500E-10 0.69255E-10 0.46675E-09 0.18137E-07 0.75375E-06 0.51173E-07 0.23592E-07
 0.77677E-07 0.24546E-05 0.12706E-07 0.20079E-09 0.12816E-10 0.44647E-11 0.17065E-10 0.53904E-09 0.86297E-07 0.17683E-07
 0.38954E-07 0.17853E-06 0.10507E-05 0.86730E-06 0.10919E-05 0.12959E-05 0.10030E-05 0.12306E-05 0.11999E-05 0.93645E-06
 0.95319E-06 0.12137E-05 0.60136E-06 0.90185E-06 0.93469E-06 0.10492E-05 0.16482E-05 0.10519E-05 0.12463E-05 0.76689E-06
 0.10843E-05 0.10423E-05 0.61904E-06 0.14384E-05 0.98132E-06 0.96676E-06 0.11709E-05 0.93749E-06 0.16873E-05 0.11093E-05
 0.13343E-05 0.11796E-05 0.13340E-05 0.13900E-05 0.85409E-06 0.12129E-05 0.16436E-05 0.70482E-06 0.10191E-05 0.99831E-06
 0.81745E-06 0.98060E-06 0.11876E-05 0.91894E-06 0.78664E-06 0.16892E-05 0.10002E-05 0.11547E-05 0.13030E-05 0.98992E-06
 0.85652E-06 0.95160E-06 0.92833E-06 0.11203E-05 0.96586E-06 0.94833E-06 0.36442E-06 0.20416E-07 0.29152E-08 0.13529E-08
 0.13658E-08 0.85686E-08 0.12082E-08 0.17420E-09 0.14806E-09 0.50330E-09 0.79306E-08 0.37918E-07 0.28357E-08 0.78378E-09
 0.89823E-09 0.44942E-08 0.66144E-07 0.33977E-08 0.12903E-09 0.16398E-10 0.24220E-10 0.31287E-09 0.37093E-07 0.31855E-08
 0.38392E-08 0.10167E-07 0.75546E-07 0.94040E-06 0.92879E-06 0.10311E-05 0.13576E-05 0.10994E-05 0.83114E-06 0.94650E-06
 0.91251E-06 0.10931E-05 0.96585E-06 0.84513E-06 0.86848E-06 0.14682E-05 0.82633E-06 0.12445E-05 0.75691E-06 0.12553E-05
 0.10091E-05 0.71802E-06 0.12445E-05 0.11306E-05 0.10374E-05 0.13423E-05 0.98711E-06 0.95898E-06 0.13761E-05 0.13418E-05
 0.12487E-05 0.19681E-05 0.87865E-06 0.11489E-05 0.10070E-05 0.11892E-05 0.10597E-05 0.13185E-05 0.11650E-05 0.87658E-06
 0.14108E-05 0.99390E-06 0.78694E-06 0.93814E-06 0.96385E-06 0.86743E-06 0.11334E-05 0.93343E-06 0.11448E-05 0.11693E-05
 0.92506E-06 0.79415E-06 0.96157E-06 0.12564E-05 0.10363E-05 0.93209E-06 0.52310E-06 0.46230E-07 0.36366E-08 0.11377E-08
 0.94528E-09 0.16228E-08 0.15067E-07 0.49894E-08 0.14023E-08 0.24806E-08 0.21158E-07 0.32374E-07 0.10619E-08 0.15975E-09
 0.95941E-10 0.20926E-09 0.18657E-08 0.47192E-07 0.56666E-08 0.50749E-09 0.23278E-09 0.10582E-08 0.31274E-07 0.22826E-08
 0.17801E-08 0.23792E-08 0.77682E-08 0.96167E-07 0.82064E-06 0.94666E-06 0.10219E-05 0.11638E-05 0.15546E-05 0.76582E-06
 0.70490E-06 0.10723E-05 0.10253E-05 0.88893E-06 0.13390E-05 0.91390E-06 0.80846E-06 0.91104E-06 0.10175E-05 0.10737E-05
 0.78694E-06 0.12212E-05 0.92624E-06 0.10374E-05 0.10998E-05 0.79578E-06 0.15509E-05 0.82323E-06 0.96181E-06 0.13283E-05
 0.10524E-05 0.13335E-05 0.12764E-05 0.86977E-06 0.13486E-05 0.81397E-06 0.16606E-05 0.97169E-06 0.85578E-06 0.11549E-05
 0.12787E-05 0.11640E-05 0.11838E-05 0.10999E-05 0.56907E-06 0.10396E-05 0.15255E-05 0.96000E-06 0.79932E-06 0.10720E-05
 0.15259E-05 0.95754E-06 0.15263E-05 0.99652E-06 0.10995E-05 0.72606E-06 0.11947E-05 0.29550E-06 0.14957E-07 0.24534E-08
 0.13394E-08 0.18435E-08 0.70695E-08 0.85623E-07 0.30922E-06 0.10862E-06 0.11114E-05 0.27682E-06 0.17882E-08 0.12923E-09
 0.41148E-10 0.46660E-10 0.19252E-09 0.37816E-08 0.46528E-06 0.69694E-07 0.13561E-07 0.24250E-07 0.53649E-07 0.35120E-08
 0.18520E-08 0.18426E-08 0.29956E-08 0.18191E-07 0.33532E-06 0.80436E-06 0.82419E-06 0.99136E-06 0.80756E-06 0.10079E-05
 0.10226E-05 0.12729E-05 0.90417E-06 0.78383E-06 0.93626E-06 0.13450E-05 0.96787E-06 0.93037E-06 0.10795E-05 0.68115E-06
 0.12197E-05 0.14275E-05 0.12052E-05 0.10780E-05 0.10114E-05 0.92811E-06 0.77044E-06 0.10714E-05 0.12939E-05 0.15709E-05
 0.12074E-05 0.10760E-05 0.11153E-05 0.10343E-05 0.13567E-05 0.11315E-05 0.81721E-06 0.10516E-05 0.91932E-06 0.13331E-05
 0.12750E-05 0.14620E-05 0.10051E-05 0.99033E-06 0.12657E-05 0.77993E-06 0.67624E-06 0.11322E-05 0.11047E-05 0.12047E-05
 0.89973E-06 0.14795E-05 0.91465E-06 0.13177E-05 0.83274E-06 0.10999E-05 0.94143E-06 0.77050E-06 0.21371E-06 0.18560E-07
 0.53244E-08 0.49017E-08 0.13557E-07 0.13226E-06 0.79375E-06 0.11257E-05 0.45697E-05 0.27912E-05 0.16335E-07 0.39234E-09
 0.62258E-10 0.37755E-10 0.80079E-10 0.68976E-09 0.56954E-07 0.28790E-05 0.68513E-04 0.45655E-05 0.31086E-06 0.24818E-07
 0.44093E-08 0.24080E-08 0.31101E-08 0.97739E-08 0.13663E-06 0.94377E-06 0.77788E-06 0.92274E-06 0.83758E-06 0.12051E-05
 0.83580E-06 0.11156E-05 0.11782E-05 0.13023E-05 0.78678E-06 0.16106E-05 0.80684E-06 0.86167E-06 0.61191E-06 0.11748E-05
 0.96906E-06 0.11744E-05 0.13940E-05 0.13292E-05 0.12070E-05 0.12860E-05 0.99862E-06 0.14099E-05 0.75354E-06 0.13930E-05
 0.93632E-06 0.11361E-05 0.90345E-06 0.12458E-05 0.76969E-06 0.13659E-05 0.11621E-05 0.11080E-05 0.12826E-05 0.13935E-05
 0.10477E-05 0.13699E-05 0.10915E-05 0.91156E-06 0.10207E-05 0.15409E-05 0.10981E-05 0.97964E-06 0.79376E-06 0.89552E-06
 0.14080E-05 0.13241E-05 0.10312E-05 0.10482E-05 0.10839E-05 0.11514E-05 0.11717E-05 0.10273E-05 0.87768E-06 0.34108E-06
 0.70849E-07 0.46400E-07 0.91225E-07 0.29058E-06 0.62605E-06 0.12566E-05 0.11539E-05 0.29337E-05 0.24701E-04 0.61556E-08
 0.35155E-09 0.10611E-09 0.12133E-09 0.53826E-09 0.13728E-07 0.10107E-04 0.22375E-05 0.19417E-05 0.88794E-06 0.43160E-06
 0.64535E-07 0.12518E-07 0.85581E-08 0.19659E-07 0.16229E-06 0.54820E-06 0.15428E-05 0.80400E-06 0.11978E-05 0.87013E-06
 0.11822E-05 0.93148E-06 0.15580E-05 0.87725E-06 0.12761E-05 0.81254E-06 0.12066E-05 0.58709E-06 0.13214E-05 0.10536E-05
 0.10290E-05 0.11166E-05 0.13199E-05 0.94675E-06 0.17626E-05 0.15663E-05 0.14862E-05 0.13168E-05 0.13231E-05 0.99325E-06
 0.12019E-05 0.11447E-05 0.15518E-05 0.14036E-05 0.84207E-06 0.10426E-05 0.96075E-06 0.18078E-05 0.12981E-05 0.19597E-05
 0.13679E-05 0.15201E-05 0.14641E-05 0.92198E-06 0.15736E-05 0.13161E-05 0.80858E-06 0.10939E-05 0.13592E-05 0.13736E-05
 0.85139E-06 0.99241E-06 0.85715E-06 0.10253E-05 0.11285E-05 0.11094E-05 0.80985E-06 0.81245E-06 0.99849E-06 0.95749E-06
 0.13846E-05 0.52036E-06 0.40054E-06 0.88389E-06 0.93438E-06 0.10564E-05 0.10502E-05 0.95554E-06 0.11617E-05 0.51073E-05
 0.13282E-07 0.13319E-08 0.73541E-09 0.17876E-08 0.28344E-07 0.39697E-04 0.14062E-05 0.86636E-06 0.13476E-05 0.12888E-05
 0.41025E-06 0.25548E-06 0.11234E-06 0.13654E-06 0.32259E-06 0.14705E-05 0.68359E-06 0.11015E-05 0.86598E-06 0.12604E-05
 0.11800E-05 0.10602E-05 0.96292E-06 0.11986E-05 0.99403E-06 0.11620E-05 0.96948E-06 0.95062E-06 0.96447E-06 0.11261E-05
 0.11237E-05 0.93077E-06 0.13333E-05 0.15973E-05 0.12696E-05 0.11891E-05 0.15441E-05 0.14307E-05 0.12217E-05 0.78398E-06
 0.13600E-05 0.10879E-05 0.16104E-05 0.11576E-05 0.14205E-05 0.77305E-06 0.13330E-05 0.87552E-06 0.12559E-05 0.13833E-05
 0.17837E-05 0.15318E-05 0.15450E-05 0.13631E-05 0.87698E-06 0.86911E-06 0.10806E-05 0.11127E-05 0.16566E-05 0.11502E-05
 0.14819E-05 0.90480E-06 0.12032E-05 0.89594E-06 0.13187E-05 0.87001E-06 0.10554E-05 0.11619E-05 0.10107E-05 0.85705E-06
 0.55229E-06 0.17175E-05 0.30138E-05 0.69154E-06 0.12534E-05 0.11344E-05 0.16658E-05 0.93929E-06 0.93400E-06 0.12468E-05
 0.26451E-05 0.31810E-06 0.35444E-07 0.44595E-07 0.80572E-06 0.21578E-05 0.10144E-05 0.10491E-05 0.97096E-06 0.12102E-05
 0.20465E-05 0.10072E-05 0.61282E-06 0.74535E-06 0.96208E-06 0.64513E-06 0.11508E-05 0.13110E-05 0.95987E-06 0.95121E-06
 0.95725E-06 0.11773E-05 0.12086E-05 0.11569E-05 0.85168E-06 0.10362E-05 0.10481E-05 0.15885E-05 0.94004E-06 0.12320E-05
 0.73642E-06 0.10460E-05 0.12760E-05 0.15529E-05 0.12979E-05 0.58721E-05 0.11199E-05 0.14828E-05 0.11314E-05 0.12519E-05
 0.10243E-05 0.10893E-05 0.97310E-06 0.10594E-05 0.90833E-06 0.10871E-05 0.97330E-06 0.15508E-05 0.12183E-05 0.11278E-05
 0.13084E-05 0.13427E-05 0.10704E-05 0.14530E-05 0.12175E-05 0.11186E-05 0.97080E-06 0.13773E-05 0.12221E-05 0.11931E-05
 0.94106E-06 0.11002E-05 0.13156E-05 0.10388E-05 0.88002E-06 0.91513E-06 0.13048E-05 0.10122E-05 0.95490E-06 0.80068E-06
 0.15962E-05 0.11574E-05 0.53580E-06 0.46854E-05 0.14548E-05 0.95815E-06 0.10461E-05 0.98040E-06 0.10029E-05 0.16771E-05
 0.15071E-05 0.45463E-04 0.57359E-07 0.30648E-07 0.24387E-06 0.42026E-05 0.20684E-05 0.71051E-06 0.13491E-05 0.14161E-05
 0.75139E-06 0.11555E-05 0.16719E-05 0.10060E-05 0.92245E-06 0.11524E-05 0.86689E-06 0.76364E-06 0.11350E-05 0.11750E-05
 0.10438E-05 0.93461E-06 0.91285E-06 0.10904E-05 0.11000E-05 0.83561E-06 0.12225E-05 0.10106E-05 0.10601E-05 0.11493E-05
 0.15501E-05 0.73255E-06 0.10059E-05 0.15994E-05 0.13393E-05 0.12591E-05 0.14084E-05 0.12371E-05 0.13469E-05 0.12265E-05
 0.12929E-05 0.17711E-05 0.11083E-05 0.10117E-05 0.10490E-05 0.10964E-05 0.10485E-05 0.13263E-05 0.15212E-05 0.12043E-05
 0.16189E-05 0.12183E-05 0.12724E-05 0.99543E-06 0.11773E-05 0.11844E-05 0.15519E-05 0.12381E-05 0.80778E-06 0.11731E-05
 0.12089E-05 0.16309E-05 0.12209E-05 0.12195E-05 0.88464E-06 0.12433E-05 0.11625E-05 0.11178E-05 0.11871E-05 0.75142E-06
 0.79682E-06 0.19960E-05 0.47932E-05 0.83879E-06 0.93584E-06 0.11525E-05 0.74914E-06 0.91713E-06 0.10478E-05 0.97738E-06
 0.31998E-05 0.66632E-07 0.25616E-08 0.75911E-09 0.10831E-08 0.86767E-08 0.96552E-05 0.32060E-05 0.89706E-06 0.97363E-06
 0.11602E-05 0.79412E-06 0.83474E-06 0.13194E-05 0.11629E-05 0.95120E-06 0.12657E-05 0.14599E-05 0.85608E-06 0.10097E-05
 0.10513E-05 0.13212E-05 0.97753E-06 0.82782E-06 0.99220E-06 0.12993E-05 0.15529E-05 0.10891E-05 0.96634E-06 0.83860E-06
 0.82127E-06 0.11328E-05 0.14364E-05 0.12692E-05 0.15955E-05 0.14164E-05 0.11775E-05 0.11509E-05 0.18241E-05 0.16480E-05
 0.11403E-05 0.86837E-06 0.84956E-06 0.12071E-05 0.86292E-06 0.99669E-06 0.92777E-06 0.11336E-05 0.96465E-06 0.12979E-05
 0.85045E-06 0.15604E-05 0.11232E-05 0.17222E-05 0.10504E-05 0.11398E-05 0.84198E-06 0.10305E-05 0.10673E-05 0.16804E-05
 0.14531E-05 0.11771E-05 0.94372E-06 0.11549E-05 0.11303E-05 0.12978E-05 0.94261E-06 0.10050E-05 0.79864E-06 0.11955E-05
 0.21836E-05 0.12777E-05 0.54013E-06 0.26018E-05 0.10280E-05 0.76193E-06 0.13247E-05 0.12779E-05 0.71707E-06 0.12186E-05
 0.26083E-05 0.41212E-07 0.78484E-09 0.12512E-09 0.87438E-10 0.24985E-09 0.35045E-08 0.51113E-05 0.21415E-05 0.13560E-05
 0.72432E-06 0.14717E-05 0.15776E-05 0.85067E-06 0.76741E-06 0.11029E-05 0.92724E-06 0.89301E-06 0.12832E-05 0.14525E-05
 0.11265E-05 0.88766E-06 0.82554E-06 0.11779E-05 0.12544E-05 0.12555E-05 0.83217E-06 0.12031E-05 0.16096E-05 0.13222E-05
 0.10329E-05 0.11058E-05 0.75733E-06 0.14005E-05 0.12926E-05 0.10715E-05 0.14758E-05 0.17071E-05 0.13216E-05 0.14514E-05
 0.10656E-05 0.11877E-05 0.11592E-05 0.78668E-06 0.13545E-05 0.13784E-05 0.13308E-05 0.73764E-06 0.15965E-05 0.17980E-05
 0.16823E-05 0.12358E-05 0.12354E-05 0.12848E-05 0.11591E-05 0.10647E-05 0.79040E-06 0.10361E-05 0.11920E-05 0.12749E-05
 0.15255E-05 0.12712E-05 0.10055E-05 0.12105E-05 0.12699E-05 0.80230E-06 0.11438E-05 0.13273E-05 0.12110E-05 0.10541E-05
 0.56562E-06 0.15859E-05 0.38615E-05 0.95179E-06 0.93633E-06 0.11551E-05 0.96312E-06 0.10344E-05 0.11053E-05 0.92488E-06
 0.11917E-05 0.16996E-06 0.11164E-08 0.85931E-10 0.27776E-10 0.39979E-10 0.23725E-09 0.76277E-08 0.55922E-05 0.10205E-05
 0.12354E-05 0.11831E-05 0.87591E-06 0.10234E-05 0.12182E-05 0.98859E-06 0.11487E-05 0.99440E-06 0.85694E-06 0.87978E-06
 0.10830E-05 0.11559E-05 0.12818E-05 0.87112E-06 0.11681E-05 0.11773E-05 0.14237E-05 0.10043E-05 0.11252E-05 0.12617E-05
 0.12256E-05 0.17340E-05 0.14144E-05 0.94766E-06 0.81408E-06 0.11947E-05 0.12720E-05 0.15752E-05 0.14578E-05 0.12907E-05
 0.13704E-05 0.10314E-05 0.11654E-05 0.14686E-05 0.12140E-05 0.97553E-06 0.84967E-06 0.12970E-05 0.13713E-05 0.10235E-05
 0.12535E-05 0.11647E-05 0.17031E-05 0.10135E-05 0.13146E-05 0.90999E-06 0.10471E-05 0.13442E-05 0.10186E-05 0.10287E-05
 0.10658E-05 0.11363E-05 0.14026E-05 0.15667E-05 0.12191E-05 0.10072E-05 0.86683E-06 0.93821E-06 0.11058E-05 0.13002E-05
 0.13506E-05 0.93946E-06 0.55140E-06 0.38602E-05 0.14254E-05 0.11638E-05 0.11183E-05 0.77054E-06 0.89835E-06 0.93124E-06
 0.14738E-05 0.41893E-05 0.76930E-08 0.22650E-09 0.38868E-10 0.27390E-10 0.76048E-10 0.95949E-09 0.13345E-06 0.21841E-05
 0.73726E-06 0.10903E-05 0.88305E-06 0.99530E-06 0.81013E-06 0.15213E-05 0.85395E-06 0.99123E-06 0.11658E-05 0.79585E-06
 0.89740E-06 0.13838E-05 0.11397E-05 0.14166E-05 0.81749E-06 0.11149E-05 0.10975E-05 0.13092E-05 0.13352E-05 0.12730E-05
 0.10783E-05 0.11945E-05 0.91419E-06 0.13185E-05 0.11928E-05 0.10278E-05 0.12693E-05 0.11656E-05 0.10738E-05 0.13856E-05
 0.15084E-05 0.93591E-06 0.11657E-05 0.12299E-05 0.96496E-06 0.15081E-05 0.10695E-05 0.12155E-05 0.10074E-05 0.13974E-05
 0.15548E-05 0.15396E-05 0.11772E-05 0.11061E-05 0.81944E-06 0.97851E-06 0.11381E-05 0.10939E-05 0.16762E-05 0.10541E-05
 0.12044E-05 0.11492E-05 0.15466E-05 0.12007E-05 0.90589E-06 0.11576E-05 0.11937E-05 0.12411E-05 0.13460E-05 0.97827E-06
 0.83249E-06 0.11570E-05 0.32761E-05 0.83959E-06 0.88425E-06 0.17621E-05 0.81336E-06 0.12290E-05 0.11527E-05 0.11398E-05
 0.10610E-05 0.17642E-05 0.14061E-05 0.28073E-08 0.18233E-09 0.60493E-10 0.85833E-10 0.53108E-09 0.24449E-07 0.23104E-05
 0.30173E-05 0.84187E-06 0.13665E-05 0.98940E-06 0.13101E-05 0.95372E-06 0.15347E-05 0.12620E-05 0.80376E-06 0.81010E-06
 0.93439E-06 0.11410E-05 0.11431E-05 0.10375E-05 0.10206E-05 0.14167E-05 0.10262E-05 0.10234E-05 0.11835E-05 0.18903E-05
 0.12402E-05 0.11379E-05 0.12193E-05 0.10698E-05 0.10528E-05 0.12183E-05 0.16506E-05 0.84679E-06 0.11917E-05 0.10789E-05
 0.93766E-06 0.17183E-05 0.92484E-06 0.14152E-05 0.10700E-05 0.11779E-05 0.10627E-05 0.13833E-05 0.95833E-06 0.90112E-06
 0.10274E-05 0.10507E-05 0.94040E-06 0.13584E-05 0.93112E-06 0.12048E-05 0.98515E-06 0.95265E-06 0.12370E-05 0.13350E-05
 0.10846E-05 0.12226E-05 0.14470E-05 0.83960E-06 0.97340E-06 0.13565E-05 0.12181E-05 0.77755E-06 0.81982E-06 0.89927E-06
 0.15119E-05 0.10957E-05 0.55186E-06 0.16009E-05 0.16250E-05 0.62302E-06 0.12869E-05 0.11238E-05 0.12117E-05 0.12704E-05
 0.95727E-06 0.78623E-06 0.41340E-05 0.40568E-06 0.32579E-08 0.37550E-09 0.24637E-09 0.82176E-09 0.19302E-07 0.16499E-03
 0.77924E-06 0.10952E-05 0.12009E-05 0.82796E-06 0.18038E-05 0.10870E-05 0.12151E-05 0.81967E-06 0.12645E-05 0.75678E-06
 0.10076E-05 0.11040E-05 0.12695E-05 0.88857E-06 0.12525E-05 0.69783E-06 0.18029E-05 0.11908E-05 0.12637E-05 0.99113E-06
 0.13876E-05 0.10480E-05 0.84152E-06 0.16052E-05 0.16758E-05 0.92182E-06 0.11573E-05 0.83866E-06 0.12537E-05 0.10409E-05
 0.11859E-05 0.96547E-06 0.13018E-05 0.80523E-06 0.10003E-05 0.11441E-05 0.13235E-05 0.85001E-06 0.10498E-05 0.11767E-05
 0.14869E-05 0.11821E-05 0.10227E-05 0.98815E-06 0.99460E-06 0.14146E-05 0.85430E-06 0.10856E-05 0.87295E-06 0.14112E-05
 0.10816E-05 0.12899E-05 0.15090E-05 0.85585E-06 0.95163E-06 0.96331E-06 0.12529E-05 0.98225E-06 0.15881E-05 0.88773E-06
 0.59601E-06 0.19101E-05 0.31965E-05 0.93591E-06 0.54554E-06 0.10826E-05 0.85625E-06 0.96080E-06 0.16345E-05 0.71828E-06
 0.12472E-05 0.80456E-06 0.81939E-06 0.53847E-05 0.10749E-06 0.24818E-08 0.61327E-09 0.89152E-09 0.98146E-08 0.29866E-04
 0.15295E-04 0.56335E-06 0.75834E-06 0.17508E-05 0.85084E-06 0.12447E-05 0.11058E-05 0.81339E-06 0.68431E-06 0.81649E-06
 0.12805E-05 0.14554E-05 0.11705E-05 0.80157E-06 0.96092E-06 0.10951E-05 0.10389E-05 0.12096E-05 0.15740E-05 0.10164E-05
 0.85567E-06 0.10686E-05 0.12537E-05 0.14017E-05 0.11251E-05 0.10807E-05 0.10377E-05 0.12038E-05 0.76758E-06 0.15401E-05
 0.12844E-05 0.13344E-05 0.81234E-06 0.10003E-05 0.14527E-05 0.10909E-05 0.91082E-06 0.11200E-05 0.10557E-05 0.71589E-06
 0.61370E-06 0.85770E-06 0.88362E-06 0.12463E-05 0.14034E-05 0.72751E-06 0.14705E-05 0.10450E-05 0.11482E-05 0.10912E-05
 0.10859E-05 0.12491E-05 0.77730E-06 0.11219E-05 0.10119E-05 0.17418E-05 0.79987E-06 0.80364E-06 0.64549E-06 0.15773E-05
 0.26182E-05 0.10508E-05 0.43964E-06 0.13907E-05 0.11570E-05 0.78323E-06 0.10378E-05 0.86475E-06 0.56409E-06 0.68616E-06
 0.11404E-05 0.68898E-06 0.10052E-05 0.28610E-05 0.55916E-06 0.27549E-08 0.31461E-09 0.19421E-09 0.62355E-09 0.12793E-07
 0.72443E-05 0.14705E-05 0.10313E-05 0.80331E-06 0.98183E-06 0.79228E-06 0.55909E-06 0.10385E-05 0.13086E-05 0.96699E-06
 0.59609E-06 0.82055E-06 0.87231E-06 0.12585E-05 0.92747E-06 0.12959E-05 0.75234E-06 0.11262E-05 0.83198E-06 0.10885E-05
 0.13743E-05 0.12176E-05 0.72699E-06 0.93286E-06 0.14547E-05 0.91798E-06 0.10452E-05 0.88602E-06 0.12855E-05 0.11860E-05
 0.98273E-06 0.11232E-05 0.98156E-06 0.14248E-05 0.61461E-06 0.91636E-06 0.10199E-05 0.12054E-05 0.91500E-06 0.12608E-05
 0.92024E-06 0.94592E-06 0.88464E-06 0.10057E-05 0.82273E-06 0.17175E-05 0.11805E-05 0.97700E-06 0.89245E-06 0.13524E-05
 0.13352E-05 0.92934E-06 0.10634E-05 0.11163E-05 0.10173E-05 0.88897E-06 0.94295E-06 0.16142E-05 0.70478E-06 0.10665E-05
 0.53779E-06 0.22562E-05 0.17721E-05 0.62783E-06 0.64329E-06 0.11522E-05 0.10989E-05 0.10948E-05 0.93496E-06 0.71432E-06
 0.66519E-06 0.88930E-06 0.73969E-06 0.80612E-06 0.97157E-06 0.25859E-08 0.15471E-09 0.45465E-10 0.62631E-10 0.40080E-09
 0.15174E-07 0.16246E-05 0.95343E-06 0.87178E-06 0.79540E-06 0.52448E-06 0.10684E-05 0.84807E-06 0.11484E-05 0.95645E-06
 0.13514E-05 0.72030E-06 0.82214E-06 0.75946E-06 0.13202E-05 0.12979E-05 0.98977E-06 0.85846E-06 0.11184E-05 0.11154E-05
 0.74919E-06 0.12910E-05 0.13381E-05 0.98593E-06 0.77311E-06 0.11856E-05 0.10327E-05 0.10009E-05 0.13121E-05 0.11077E-05
 0.14364E-05 0.11254E-05 0.11631E-05 0.11588E-05 0.86591E-06 0.82495E-06 0.91520E-06 0.10244E-05 0.10921E-05 0.10303E-05
 0.86341E-06 0.81045E-06 0.12455E-05 0.92507E-06 0.14120E-05 0.10764E-05 0.10911E-05 0.12266E-05 0.12223E-05 0.72074E-06
 0.13922E-05 0.11796E-05 0.98321E-06 0.12533E-05 0.14155E-05 0.70544E-06 0.10639E-05 0.10386E-05 0.88925E-06 0.69039E-06
 0.15874E-05 0.12761E-05 0.54646E-06 0.18016E-05 0.91677E-06 0.75008E-06 0.83422E-06 0.10970E-05 0.85276E-06 0.11417E-05
 0.77318E-06 0.66553E-06 0.78855E-06 0.14139E-05 0.17137E-05 0.83180E-08 0.20657E-09 0.28696E-10 0.20214E-10 0.56334E-10
 0.74405E-09 0.90297E-07 0.16518E-05 0.52240E-06 0.90172E-06 0.72319E-06 0.66931E-06 0.78172E-06 0.11324E-05 0.10730E-05
 0.95542E-06 0.74618E-06 0.77044E-06 0.10203E-05 0.16021E-05 0.75137E-06 0.12317E-05 0.54618E-06 0.16573E-05 0.11036E-05
 0.18037E-05 0.78054E-06 0.11578E-05 0.92882E-06 0.14364E-05 0.86548E-06 0.10875E-05 0.91123E-06 0.15591E-05 0.76665E-06
 0.10779E-05 0.10717E-05 0.13995E-05 0.88920E-06 0.10013E-05 0.95021E-06 0.21540E-05 0.95995E-06 0.93084E-06 0.76811E-06
 0.14052E-05 0.89119E-06 0.91924E-06 0.12176E-05 0.87512E-06 0.12104E-05 0.11806E-05 0.11299E-05 0.12405E-05 0.15206E-05
 0.10167E-05 0.11921E-05 0.11499E-05 0.13771E-05 0.14313E-05 0.12110E-05 0.11219E-05 0.94570E-06 0.13085E-05 0.84386E-06
 0.74118E-06 0.10590E-05 0.50079E-05 0.78361E-06 0.68331E-06 0.84140E-06 0.80397E-06 0.98895E-06 0.13231E-05 0.75037E-06
 0.84985E-06 0.95121E-06 0.81369E-06 0.61757E-06 0.29899E-05 0.23940E-06 0.11929E-08 0.78742E-10 0.22552E-10 0.31351E-10
 0.19564E-09 0.63176E-08 0.31996E-05 0.27100E-05 0.55438E-06 0.78427E-06 0.84502E-06 0.91599E-06 0.87828E-06 0.11790E-05
 0.87058E-06 0.84406E-06 0.56572E-06 0.10710E-05 0.73552E-06 0.19100E-05 0.66837E-06 0.10682E-05 0.78683E-06 0.12035E-05
 0.96839E-06 0.10566E-05 0.11198E-05 0.16833E-05 0.83371E-06 0.16041E-05 0.12914E-05 0.11514E-05 0.73882E-06 0.13043E-05
 0.12763E-05 0.13039E-05 0.86651E-06 0.11131E-05 0.12378E-05 0.98399E-06 0.10336E-05 0.10491E-05 0.11297E-05 0.11599E-05
 0.12527E-05 0.16373E-05 0.84781E-06 0.89553E-06 0.13065E-05 0.93303E-06 0.11312E-05 0.10844E-05 0.15312E-05 0.10366E-05
 0.10023E-05 0.12511E-05 0.14949E-05 0.13168E-05 0.12834E-05 0.18698E-05 0.12379E-05 0.12232E-05 0.89307E-06 0.97238E-06
 0.13120E-05 0.12297E-05 0.59631E-06 0.26044E-05 0.11769E-05 0.57956E-06 0.77871E-06 0.95027E-06 0.88863E-06 0.12252E-05
 0.91108E-06 0.88689E-06 0.13689E-05 0.13961E-05 0.11886E-05 0.18376E-05 0.45301E-07 0.86824E-09 0.12102E-09 0.74453E-10
 0.22494E-09 0.31610E-08 0.96951E-06 0.93873E-06 0.14209E-05 0.11737E-05 0.97597E-06 0.91157E-06 0.11423E-05 0.10621E-05
 0.10715E-05 0.69678E-06 0.10938E-05 0.59936E-06 0.11453E-05 0.10484E-05 0.13478E-05 0.10109E-05 0.92457E-06 0.13001E-05
 0.87138E-06 0.88955E-06 0.12589E-05 0.13056E-05 0.12096E-05 0.12797E-05 0.15062E-05 0.96644E-06 0.14799E-05 0.14040E-05
 0.91484E-06 0.10806E-05 0.96070E-06 0.10959E-05 0.89102E-06 0.11653E-05 0.92425E-06 0.10933E-05 0.11424E-05 0.12041E-05
 0.10171E-05 0.97654E-06 0.11645E-05 0.11327E-05 0.86672E-06 0.99743E-06 0.11731E-05 0.10869E-05 0.94974E-06 0.91260E-06
 0.12010E-05 0.12385E-05 0.18999E-05 0.13650E-05 0.12576E-05 0.10773E-05 0.18118E-05 0.13241E-05 0.11592E-05 0.11859E-05
 0.61670E-06 0.11980E-05 0.27006E-05 0.10986E-05 0.10301E-05 0.92187E-06 0.83744E-06 0.73809E-06 0.12381E-05 0.79717E-06
 0.10815E-05 0.11980E-05 0.88495E-06 0.97733E-06 0.10181E-05 0.99446E-06 0.12814E-05 0.81730E-07 0.27192E-08 0.73046E-09
 0.98472E-09 0.80165E-08 0.43644E-05 0.35241E-05 0.57038E-06 0.88790E-06 0.13850E-05 0.12136E-05 0.84080E-06 0.12201E-05
 0.76084E-06 0.15019E-05 0.87477E-06 0.70874E-06 0.92296E-06 0.14406E-05 0.10462E-05 0.11488E-05 0.10224E-05 0.86140E-06
 0.10747E-05 0.13760E-05 0.14179E-05 0.19641E-05 0.12952E-05 0.11298E-05 0.12029E-05 0.12869E-05 0.19179E-05 0.10047E-05
 0.15149E-05 0.83265E-06 0.11756E-05 0.70686E-06 0.13953E-05 0.98967E-06 0.76872E-06 0.12067E-05 0.12070E-05 0.11308E-05
 0.57565E-06 0.23810E-03 0.47004E-07 0.23273E-08 0.11829E-09 0.54240E-08 0.10754E-07 0.94681E-07 0.59020E-07 0.31440E-07
 0.57029E-09 0.44240E-09 0.73184E-09 0.15197E-05 0.92323E-05 0.14166E-05 0.17823E-05 0.25339E-06 0.16594E-08 0.34077E-08
 0.30619E-10 0.56775E-08 0.65024E-11 0.41630E-08 0.67486E-10 0.48692E-07 0.12012E-03 0.99036E-06 0.14702E-04 0.45592E-07
 0.16387E-09 0.47767E-10 0.44664E-10 0.21140E-10 0.38049E-10 0.14611E-10 0.83512E-09 0.29153E-08 0.82119E-09 0.82062E-11
 0.22159E-10 0.14223E-10 0.45333E-09 0.17538E-09 0.68020E-09 0.65836E-10 0.21018E-10 0.16188E-10 0.21836E-10 0.39780E-10
 0.57033E-10 0.30529E-08 0.23653E-06 0.22181E-03 0.23351E-06 0.18700E-06 0.21988E-09 0.60646E-06 0.95711E-11 0.15136E-08
 0.22799E-10 0.17132E-07 0.34511E-09 0.90631E-07 0.10773E-04 0.57084E-04 0.25490E-06 0.40825E-06 0.10372E-08 0.36463E-06
 0.12223E-09 0.11447E-07 0.13513E-07 0.11598E-05 0.11392E-06 0.75710E-08 0.22012E-09 0.21104E-07 0.14487E-08 0.13458E-06
 0.28047E-04 0.12550E-04 0.54331E-08 0.15767E-07 0.25633E-09 0.10105E-08 0.40974E-08 0.29497E-06 0.10786E-04 0.93687E-08
 0.34257E-09 0.17148E-08 0.12774E-08 0.16821E-07 0.18030E-05 0.98487E-05 0.61400E-06 0.20011E-06 0.73150E-09 0.15734E-04
 0.33563E-10 0.25797E-08 0.63855E-11 0.34674E-08 0.56158E-10 0.10190E-06 0.39295E-06 0.18127E-05 0.56799E-06 0.67941E-08
 0.21122E-09 0.45449E-10 0.26582E-10 0.13106E-10 0.37154E-10 0.12230E-10 0.35148E-09 0.11537E-06 0.32517E-09 0.53236E-11
 0.47997E-11 0.35806E-11 0.98721E-10 0.29407E-09 0.54493E-09 0.32934E-10 0.19219E-10 0.17285E-10 0.19117E-10 0.49619E-10
 0.66029E-10 0.30529E-08 0.83741E-07 0.32406E-06 0.54786E-03 0.10374E-06 0.23968E-09 0.12857E-08 0.92653E-11 0.51634E-06
 0.34759E-10 0.20401E-07 0.32425E-09 0.50743E-07 0.21220E-06 0.75503E-06 0.31463E-05 0.18412E-06 0.20073E-08 0.68153E-08
 0.11546E-09 0.42495E-07 0.13360E-07 0.31813E-05 0.64868E-08 0.49255E-06 0.27394E-09 0.35498E-08 0.97070E-09 0.13168E-06
 0.76957E-07 0.65226E-08 0.31111E-08 0.23508E-08 0.41039E-09 0.12359E-08 0.12291E-08 0.93244E-08 0.37978E-07 0.13980E-08
 0.32154E-09 0.11608E-08 0.35405E-08 0.25829E-08 0.66276E-08 0.11445E-07 0.12196E-06 0.58379E-08 0.24557E-09 0.35852E-08
 0.56151E-10 0.67177E-06 0.68757E-11 0.16825E-08 0.56390E-10 0.10650E-07 0.34710E-07 0.24984E-07 0.99262E-05 0.40973E-07
 0.11404E-09 0.29637E-10 0.39437E-10 0.12709E-10 0.99627E-11 0.36834E-11 0.13676E-08 0.74919E-09 0.14099E-08 0.17610E-11
 0.68931E-13 0.29504E-13 0.26501E-12 0.29370E-10 0.65979E-09 0.29567E-10 0.54582E-11 0.41474E-11 0.16939E-10 0.93936E-10
 0.39207E-10 0.49947E-09 0.53346E-06 0.10577E-07 0.29275E-04 0.83305E-08 0.53507E-09 0.43596E-07 0.48133E-11 0.45773E-09
 0.52271E-10 0.19901E-05 0.20427E-09 0.50917E-08 0.26349E-06 0.52968E-08 0.88655E-07 0.88970E-08 0.19822E-08 0.28352E-08
 0.57606E-10 0.43549E-08 0.22030E-06 0.76779E-08 0.27053E-08 0.47457E-08 0.21687E-09 0.27283E-08 0.10562E-08 0.71173E-08
 0.20399E-08 0.11678E-07 0.21022E-08 0.18479E-09 0.77862E-10 0.49064E-08 0.31363E-08 0.49142E-08 0.11676E-08 0.92686E-08
 0.48014E-09 0.15151E-09 0.20495E-09 0.12589E-07 0.23584E-08 0.69639E-08 0.25036E-08 0.70431E-08 0.85138E-09 0.16409E-08
 0.19439E-10 0.21649E-08 0.91212E-11 0.12483E-07 0.29607E-10 0.44933E-08 0.39749E-08 0.51848E-07 0.62368E-08 0.10349E-08
 0.31967E-09 0.10458E-09 0.14509E-10 0.91356E-11 0.44855E-10 0.96540E-11 0.68597E-10 0.13813E-04 0.81482E-10 0.11503E-11
 0.24133E-13 0.29698E-14 0.41633E-14 0.79284E-13 0.17933E-10 0.68603E-11 0.14729E-10 0.16370E-10 0.93107E-11 0.33528E-10
 0.20617E-09 0.82126E-08 0.93122E-09 0.16444E-07 0.43766E-08 0.55960E-05 0.17676E-09 0.25705E-09 0.87801E-11 0.18344E-07
 0.23257E-10 0.29293E-08 0.66845E-09 0.12736E-06 0.18297E-08 0.63517E-08 0.25901E-08 0.11361E-07 0.18871E-09 0.45482E-08
 0.27962E-09 0.53885E-08 0.59002E-09 0.89953E-08 0.23129E-08 0.28308E-08 0.47127E-10 0.46774E-08 0.26959E-08 0.12686E-07
 0.12995E-09 0.27504E-09 0.42648E-09 0.80542E-10 0.26207E-10 0.12133E-08 0.32440E-09 0.13551E-09 0.10052E-09 0.38836E-09
 0.23797E-09 0.24379E-10 0.27693E-10 0.45316E-09 0.20920E-09 0.22592E-09 0.19154E-09 0.16503E-09 0.26377E-09 0.14948E-09
 0.12471E-10 0.41916E-09 0.93536E-11 0.25143E-09 0.17484E-10 0.42844E-09 0.22508E-09 0.45231E-09 0.35574E-09 0.23495E-09
 0.20731E-09 0.61772E-10 0.60374E-11 0.55420E-11 0.45974E-10 0.23956E-10 0.87622E-10 0.69431E-09 0.48986E-10 0.24042E-11
 0.57315E-13 0.21927E-14 0.11935E-14 0.41078E-14 0.31168E-12 0.65703E-11 0.19731E-10 0.31764E-10 0.13064E-10 0.29540E-10
 0.16491E-09 0.61103E-09 0.12162E-09 0.23054E-09 0.29609E-09 0.57357E-09 0.54456E-10 0.15136E-09 0.11204E-10 0.31032E-09
 0.15004E-10 0.85163E-09 0.20307E-09 0.11813E-09 0.16565E-09 0.33747E-09 0.17071E-09 0.18758E-09 0.45952E-10 0.28854E-09
 0.20357E-09 0.18183E-09 0.95323E-10 0.25614E-09 0.20743E-09 0.78531E-10 0.18297E-10 0.52411E-09 0.37205E-09 0.20161E-09
 0.35339E-08 0.84254E-09 0.93084E-09 0.47195E-08 0.11052E-08 0.29530E-09 0.47788E-09 0.20817E-08 0.54651E-07 0.34247E-09
 0.60107E-10 0.83207E-09 0.31292E-08 0.69428E-09 0.32903E-08 0.87865E-09 0.31008E-07 0.12989E-08 0.16433E-09 0.65894E-08
 0.16404E-09 0.35396E-09 0.23731E-11 0.87160E-07 0.18625E-09 0.12195E-08 0.33983E-08 0.19015E-08 0.13983E-06 0.20524E-08
 0.10033E-09 0.20832E-10 0.31436E-10 0.14691E-10 0.23262E-10 0.93484E-11 0.91534E-09 0.13776E-08 0.13895E-08 0.17693E-10
 0.24757E-11 0.11380E-13 0.12768E-14 0.23592E-14 0.67446E-13 0.11958E-10 0.11047E-10 0.10254E-10 0.44713E-10 0.12894E-09
 0.11162E-09 0.57442E-09 0.19020E-07 0.17034E-08 0.45835E-08 0.17926E-08 0.15992E-08 0.10158E-08 0.47261E-11 0.37413E-09
 0.42661E-10 0.15013E-08 0.21984E-09 0.11538E-08 0.85392E-08 0.22545E-08 0.69759E-08 0.16722E-08 0.11669E-07 0.51736E-09
 0.61168E-10 0.53753E-08 0.93530E-08 0.95937E-09 0.50976E-09 0.23638E-08 0.23180E-09 0.28169E-09 0.31751E-09 0.27767E-08
 0.10509E-07 0.36005E-08 0.10801E-08 0.30896E-08 0.30038E-09 0.52046E-09 0.68859E-09 0.63640E-08 0.73873E-08 0.75221E-09
 0.86001E-10 0.77079E-09 0.86295E-09 0.13134E-08 0.32445E-08 0.24941E-08 0.34640E-08 0.47925E-08 0.28939E-09 0.26079E-08
 0.56181E-10 0.44912E-08 0.31712E-11 0.14496E-08 0.16736E-09 0.43189E-08 0.19752E-08 0.58716E-08 0.13622E-07 0.63194E-07
 0.94004E-10 0.18762E-10 0.35220E-10 0.24847E-10 0.23214E-10 0.10800E-10 0.38078E-08 0.53263E-09 0.46898E-08 0.24747E-10
 0.44446E-10 0.10291E-11 0.30975E-13 0.12490E-13 0.76689E-13 0.69893E-11 0.69186E-11 0.76471E-11 0.37354E-10 0.14030E-09
 0.61669E-10 0.88321E-09 0.88676E-07 0.44343E-08 0.38697E-08 0.23245E-08 0.75853E-09 0.84686E-07 0.81396E-11 0.25456E-09
 0.27583E-10 0.18073E-07 0.14947E-09 0.33884E-08 0.12961E-07 0.52041E-08 0.48473E-08 0.23484E-08 0.22911E-08 0.36244E-08
 0.72617E-10 0.35284E-08 0.11336E-07 0.14871E-08 0.38377E-09 0.23926E-08 0.15758E-09 0.79562E-09 0.24289E-09 0.35068E-08
 0.89640E-07 0.24400E-06 0.81690E-08 0.66326E-08 0.12527E-09 0.24669E-08 0.65951E-08 0.31397E-05 0.26474E-07 0.25703E-07
 0.34295E-09 0.67064E-09 0.55289E-09 0.51034E-07 0.45619E-06 0.79144E-06 0.17594E-06 0.33981E-04 0.11770E-08 0.33902E-07
 0.35150E-10 0.33035E-08 0.47925E-11 0.33953E-08 0.63558E-10 0.14645E-06 0.78670E-06 0.87478E-06 0.20494E-06 0.37006E-08
 0.41441E-09 0.13475E-09 0.23082E-10 0.11248E-10 0.47323E-10 0.18444E-10 0.22480E-09 0.79200E-07 0.36142E-09 0.12646E-10
 0.19517E-09 0.23913E-10 0.26013E-11 0.22937E-12 0.33512E-12 0.36301E-11 0.10714E-10 0.13561E-10 0.17225E-10 0.51104E-10
 0.15177E-09 0.28093E-07 0.17935E-07 0.18964E-06 0.10128E-06 0.45249E-07 0.35422E-09 0.10663E-08 0.79568E-11 0.24818E-07
 0.30545E-10 0.18327E-07 0.60192E-09 0.35646E-07 0.25662E-07 0.37942E-06 0.10340E-06 0.24600E-06 0.99938E-09 0.23333E-07
 0.15130E-09 0.22494E-06 0.53142E-08 0.11017E-05 0.53388E-08 0.30971E-07 0.82229E-10 0.50606E-08 0.23602E-08 0.22425E-06
 0.52492E-07 0.16840E-05 0.29990E-07 0.11544E-08 0.87980E-10 0.12039E-06 0.80921E-08 0.21131E-07 0.38770E-08 0.30094E-06
 0.14368E-08 0.30207E-09 0.39296E-09 0.50161E-06 0.48443E-07 0.49237E-04 0.17928E-07 0.73688E-06 0.19480E-08 0.11348E-08
 0.17619E-10 0.44259E-08 0.77874E-11 0.29519E-08 0.25606E-10 0.78943E-07 0.43352E-07 0.66689E-05 0.25010E-07 0.47179E-08
 0.31290E-09 0.10922E-09 0.41294E-10 0.12864E-10 0.23071E-10 0.51071E-11 0.15667E-09 0.51166E-08 0.58275E-09 0.11065E-10
 0.91455E-10 0.16156E-10 0.26805E-10 0.43318E-12 0.15465E-12 0.90111E-12 0.87874E-11 0.93348E-11 0.14744E-10 0.70888E-10
 0.11557E-09 0.39871E-08 0.10670E-07 0.30485E-06 0.78073E-07 0.20823E-06 0.24467E-09 0.26971E-07 0.74507E-11 0.14628E-08
 0.21674E-10 0.24288E-07 0.64580E-09 0.64828E-07 0.75187E-08 0.63020E-07 0.73076E-07 0.77845E-07 0.65388E-09 0.59279E-07
 0.15784E-09 0.27680E-08 0.30473E-08 0.12473E-05 0.29928E-07 0.29545E-08 0.80423E-10 0.47962E-07 0.32268E-08 0.37187E-07
 0.42839E-06 0.17822E-07 0.21246E-08 0.12554E-07 0.30501E-09 0.52862E-09 0.12576E-08 0.56320E-07 0.10628E-05 0.12745E-08
 0.27478E-09 0.19242E-08 0.30559E-08 0.28265E-08 0.27608E-06 0.20847E-07 0.57171E-05 0.52721E-08 0.32828E-09 0.21188E-06
 0.27644E-10 0.84010E-09 0.49185E-11 0.10995E-07 0.36517E-10 0.63294E-08 0.34079E-05 0.26185E-07 0.13751E-05 0.41876E-08
 0.20392E-09 0.77686E-10 0.40558E-10 0.10884E-10 0.15754E-10 0.42402E-11 0.24070E-09 0.21960E-08 0.60418E-09 0.90568E-11
 0.73957E-10 0.12974E-10 0.30221E-10 0.17264E-12 0.13017E-13 0.20789E-13 0.47137E-12 0.66181E-11 0.15360E-10 0.54574E-10
 0.49663E-10 0.94366E-09 0.88378E-07 0.18121E-07 0.15091E-06 0.24753E-07 0.47257E-09 0.14243E-08 0.11809E-10 0.61780E-08
 0.28379E-10 0.51327E-08 0.29897E-09 0.10149E-06 0.13535E-06 0.10222E-07 0.21956E-06 0.52258E-07 0.37481E-08 0.13249E-08
 0.11878E-09 0.60025E-03 0.22243E-07 0.10325E-07 0.17720E-08 0.57472E-07 0.32727E-09 0.62240E-09 0.10395E-08 0.80557E-07
 0.36236E-09 0.25576E-09 0.20972E-09 0.35968E-09 0.19696E-09 0.57034E-10 0.65386E-10 0.23083E-09 0.86359E-09 0.16453E-09
 0.33660E-10 0.25507E-09 0.41100E-09 0.28859E-09 0.51369E-09 0.36363E-09 0.53216E-09 0.15881E-09 0.39887E-10 0.52111E-09
 0.79947E-10 0.21597E-09 0.12046E-11 0.15346E-09 0.72410E-10 0.45445E-09 0.48319E-09 0.32763E-09 0.38817E-09 0.59879E-09
 0.51959E-10 0.27610E-10 0.66892E-10 0.14679E-10 0.35716E-11 0.16674E-11 0.96187E-09 0.16873E-09 0.15855E-08 0.14110E-10
 0.20000E-10 0.61832E-11 0.10761E-09 0.13953E-12 0.38303E-14 0.14155E-14 0.77438E-14 0.44137E-12 0.24878E-10 0.80453E-10
 0.14821E-10 0.98691E-10 0.14347E-08 0.53046E-09 0.58326E-09 0.19118E-09 0.21232E-09 0.15164E-08 0.50512E-11 0.15533E-09
 0.82262E-10 0.41820E-09 0.32324E-10 0.29927E-09 0.95989E-09 0.32710E-09 0.47418E-09 0.25056E-09 0.29955E-09 0.90912E-10
 0.32966E-10 0.45378E-09 0.79133E-09 0.26280E-09 0.15437E-09 0.23752E-09 0.17070E-09 0.18462E-09 0.12278E-09 0.46345E-09
 0.96247E-09 0.81885E-08 0.19985E-08 0.34320E-09 0.33586E-10 0.17672E-08 0.13285E-08 0.21542E-08 0.64154E-09 0.81592E-08
 0.36853E-09 0.19558E-09 0.11164E-09 0.54509E-08 0.18000E-08 0.43092E-08 0.13257E-08 0.10560E-07 0.88114E-09 0.12043E-08
 0.15532E-10 0.13697E-08 0.53402E-11 0.22414E-04 0.11818E-10 0.24647E-08 0.24750E-08 0.76535E-08 0.99316E-09 0.29822E-09
 0.36500E-09 0.42272E-09 0.18089E-10 0.57162E-11 0.23046E-10 0.57169E-11 0.41943E-10 0.27783E-06 0.11290E-09 0.68114E-11
 0.25052E-09 0.39843E-10 0.39300E-10 0.98266E-12 0.82573E-14 0.14433E-14 0.15543E-14 0.28172E-13 0.20959E-11 0.18483E-10
 0.20284E-09 0.30710E-07 0.86088E-09 0.11395E-07 0.17022E-08 0.11258E-07 0.49726E-10 0.27318E-09 0.13207E-10 0.12101E-07
 0.23158E-10 0.17770E-08 0.35514E-09 0.68124E-08 0.95170E-09 0.74964E-08 0.10511E-08 0.33833E-08 0.16803E-09 0.42737E-08
 0.18827E-09 0.19756E-08 0.25899E-09 0.69336E-08 0.18143E-08 0.18886E-08 0.39240E-10 0.29944E-08 0.11247E-08 0.40017E-08
 0.46485E-09 0.71623E-09 0.22051E-08 0.15785E-09 0.23061E-10 0.17152E-08 0.63253E-09 0.34908E-09 0.28099E-09 0.14172E-08
 0.46811E-09 0.53555E-10 0.78091E-10 0.15713E-08 0.48037E-09 0.38703E-09 0.48332E-09 0.19981E-08 0.17500E-08 0.26515E-09
 0.13222E-10 0.11887E-08 0.35377E-11 0.38294E-09 0.19105E-10 0.81437E-09 0.65641E-09 0.10519E-08 0.57093E-09 0.34291E-09
 0.27280E-09 0.86553E-10 0.12279E-10 0.56457E-11 0.27414E-10 0.96488E-11 0.94032E-10 0.11481E-08 0.70882E-10 0.43393E-11
 0.13992E-09 0.52474E-10 0.64266E-10 0.13474E-10 0.19335E-12 0.76050E-14 0.42188E-14 0.14808E-13 0.54699E-12 0.11015E-10
 0.13784E-09 0.20002E-08 0.52245E-09 0.69275E-09 0.67390E-09 0.11036E-08 0.57343E-10 0.27071E-09 0.14059E-10 0.75243E-09
 0.14230E-10 0.12918E-08 0.42299E-09 0.85813E-09 0.72779E-09 0.10690E-08 0.42227E-09 0.40956E-09 0.13066E-09 0.29977E-08
 0.14756E-09 0.20893E-09 0.16132E-09 0.65997E-09 0.17799E-08 0.36309E-09 0.46362E-10 0.24604E-08 0.42402E-09 0.21683E-09
 0.25999E-06 0.27018E-07 0.31730E-08 0.14805E-07 0.39075E-09 0.95039E-09 0.18795E-08 0.77406E-07 0.16297E-06 0.21057E-08
 0.42585E-09 0.13551E-08 0.30120E-08 0.48509E-08 0.37451E-06 0.30521E-07 0.63739E-07 0.14198E-07 0.62517E-09 0.59821E-07
 0.56859E-10 0.12768E-08 0.34227E-11 0.91931E-08 0.54122E-10 0.12543E-07 0.18569E-06 0.37728E-07 0.83979E-07 0.35791E-08
 0.21360E-09 0.56916E-10 0.28286E-10 0.76479E-11 0.11735E-10 0.39408E-11 0.33992E-09 0.11462E-07 0.71080E-09 0.10730E-10
 0.15851E-09 0.29053E-10 0.41140E-09 0.41206E-09 0.83739E-10 0.38324E-12 0.42480E-13 0.74774E-13 0.12919E-11 0.51392E-10
 0.65532E-10 0.14759E-08 0.50108E-04 0.64284E-07 0.19761E-06 0.12787E-06 0.75665E-09 0.12922E-08 0.54419E-11 0.79650E-08
 0.28525E-10 0.66475E-08 0.27414E-09 0.59100E-06 0.44257E-06 0.56376E-07 0.50467E-06 0.93032E-07 0.57886E-08 0.24851E-08
 0.76452E-10 0.14928E-05 0.13879E-06 0.22805E-07 0.40792E-08 0.13927E-06 0.22872E-09 0.12232E-08 0.14485E-08 0.15028E-06
 0.29188E-04 0.15213E-05 0.46521E-08 0.27589E-08 0.21109E-09 0.47475E-08 0.32993E-08 0.65202E-06 0.50498E-07 0.22386E-07
 0.78332E-09 0.86015E-09 0.78418E-09 0.97418E-03 0.33538E-06 0.23818E-06 0.39949E-06 0.13795E-06 0.90831E-09 0.56716E-08
 0.19550E-10 0.72242E-08 0.56355E-11 0.48870E-08 0.49131E-10 0.35155E-07 0.17642E-06 0.21719E-06 0.11055E-05 0.27729E-06
 0.14218E-09 0.27735E-10 0.31417E-10 0.15470E-10 0.13595E-10 0.39154E-11 0.32854E-09 0.20551E-08 0.68161E-09 0.14794E-10
 0.12223E-09 0.21382E-10 0.51174E-09 0.26057E-09 0.42330E-09 0.23570E-10 0.25445E-11 0.17005E-11 0.64580E-11 0.74921E-10
 0.66774E-10 0.18634E-08 0.18203E-05 0.66604E-06 0.29478E-05 0.45089E-06 0.16626E-09 0.33809E-06 0.50781E-11 0.99319E-09
 0.35709E-10 0.11142E-07 0.39147E-09 0.24441E-06 0.78096E-05 0.45821E-06 0.31982E-05 0.13039E-03 0.11760E-08 0.14712E-03
 0.10025E-09 0.23891E-07 0.42690E-07 0.38894E-06 0.12550E-07 0.13546E-07 0.14659E-09 0.14960E-07 0.20156E-08 0.13549E-05
 0.15216E-05 0.15739E-04 0.94359E-08 0.85484E-08 0.21844E-09 0.10828E-08 0.27173E-08 0.13088E-05 0.87734E-05 0.11301E-07
 0.51370E-09 0.12037E-08 0.67677E-09 0.20882E-07 0.24942E-06 0.12957E-04 0.18361E-06 0.20627E-06 0.69809E-09 0.10103E-04
 0.56352E-10 0.24458E-08 0.43006E-11 0.38300E-08 0.34587E-10 0.69802E-07 0.16556E-06 0.10433E-03 0.26406E-06 0.51763E-08
 0.31176E-09 0.55512E-10 0.12407E-10 0.10377E-10 0.38047E-10 0.80433E-11 0.22793E-09 0.56772E-07 0.22209E-09 0.75819E-11
 0.14341E-09 0.23060E-10 0.19893E-09 0.34228E-09 0.38179E-09 0.18312E-10 0.12607E-10 0.10847E-10 0.14299E-10 0.49165E-10
 0.10996E-09 0.47101E-08 0.79042E-07 0.10787E-05 0.13553E-05 0.12798E-06 0.20628E-09 0.97826E-09 0.72274E-11 0.58005E-04
 0.35637E-10 0.16822E-07 0.46754E-09 0.64063E-07 0.48615E-06 0.18018E-05 0.20327E-05 0.37625E-06 0.21934E-08 0.85054E-08
 0.21024E-09 0.97690E-07 0.11126E-07 0.16461E-05 0.57666E-08 0.79923E-05 0.36586E-09 0.31177E-08 0.18852E-08 0.28040E-06
 0.20289E-05 0.52356E-06 0.76570E-07 0.27743E-08 0.18979E-09 0.57153E-07 0.35716E-08 0.19654E-06 0.20473E-07 0.10241E-06
 0.83096E-09 0.63466E-09 0.73249E-09 0.11828E-06 0.51556E-06 0.18125E-06 0.14134E-06 0.79239E-07 0.62773E-09 0.47220E-08
 0.38747E-10 0.47591E-08 0.71903E-11 0.50264E-08 0.13229E-10 0.30254E-07 0.29590E-06 0.19237E-06 0.30668E-06 0.43783E-07
 0.23542E-09 0.59027E-10 0.28422E-10 0.99984E-11 0.14931E-10 0.75458E-11 0.56613E-09 0.41497E-08 0.78596E-09 0.11458E-10
 0.75012E-10 0.12674E-10 0.39260E-09 0.31317E-09 0.35230E-09 0.27285E-10 0.89241E-11 0.50637E-11 0.53845E-11 0.19630E-10
 0.78033E-10 0.46494E-08 0.33970E-05 0.47361E-06 0.54688E-04 0.12138E-05 0.21087E-09 0.20491E-06 0.10738E-10 0.14092E-08
 0.34317E-10 0.11461E-07 0.41843E-09 0.41108E-06 0.10874E-05 0.38558E-06 0.16575E-04 0.12280E-01 0.89672E-09 0.46098E-07
 0.29081E-09 0.15900E-07 0.60295E-08 0.15429E-06 0.26725E-07 0.77613E-08 0.24770E-09 0.81152E-04 0.14968E-08 0.43298E-06
 0.21012E-06 0.20471E-06 0.57156E-08 0.79268E-08 0.13585E-09 0.15540E-08 0.59845E-08 0.45867E-05 0.28582E-06 0.32139E-08
 0.23255E-09 0.20743E-08 0.39087E-08 0.11339E-07 0.10457E-06 0.22050E-06 0.68586E-07 0.38727E-07 0.64568E-09 0.34120E-06
 0.62331E-10 0.14990E-08 0.29544E-11 0.48694E-08 0.49559E-10 0.27193E-07 0.76004E-07 0.25208E-06 0.76246E-07 0.50898E-08
 0.26656E-09 0.44694E-10 0.18632E-10 0.86477E-11 0.19948E-10 0.60056E-11 0.24256E-09 0.92368E-08 0.31023E-09 0.99463E-11
 0.17076E-09 0.16340E-10 0.19871E-09 0.26486E-09 0.52613E-09 0.21541E-10 0.94662E-11 0.62060E-12 0.97380E-13 0.10886E-12
 0.13332E-11 0.42652E-09 0.14834E-05 0.16633E-05 0.20537E-06 0.39040E-04 0.33976E-09 0.10672E-08 0.68533E-11 0.52801E-09
 0.22854E-10 0.87113E-08 0.32632E-09 0.35871E-06 0.21333E-05 0.72813E-06 0.29476E-06 0.24486E-04 0.44357E-08 0.49746E-08
 0.13388E-09 0.10784E-06 0.40215E-07 0.10203E-06 0.11999E-07 0.49694E-06 0.12850E-09 0.23401E-08 0.21920E-08 0.40865E-05
 0.15762E-08 0.73944E-09 0.21961E-09 0.86460E-09 0.22941E-09 0.17519E-09 0.29076E-09 0.12281E-08 0.17989E-08 0.23727E-09
 0.48734E-10 0.67015E-09 0.21056E-08 0.58219E-09 0.10136E-08 0.70105E-09 0.57009E-09 0.61320E-09 0.12616E-09 0.96991E-09
 0.90186E-10 0.10639E-08 0.15497E-11 0.52894E-09 0.13592E-09 0.16796E-08 0.14117E-08 0.12443E-08 0.10060E-08 0.20178E-08
 0.54010E-10 0.16431E-10 0.46997E-10 0.12110E-10 0.62367E-11 0.30216E-11 0.13218E-08 0.79821E-10 0.39239E-10 0.61845E-11
 0.18904E-10 0.85100E-11 0.17672E-08 0.39143E-09 0.55545E-09 0.64145E-10 0.66876E-11 0.36689E-12 0.11935E-13 0.29143E-14
 0.18568E-13 0.12112E-11 0.14306E-08 0.15480E-08 0.16520E-08 0.77856E-09 0.46212E-09 0.12909E-08 0.24534E-11 0.60281E-11
 0.52881E-11 0.15959E-09 0.75540E-10 0.82462E-09 0.20068E-08 0.10463E-08 0.12994E-08 0.11191E-08 0.15307E-08 0.39242E-09
 0.23804E-10 0.11619E-08 0.45324E-08 0.86356E-09 0.60251E-09 0.19921E-08 0.32270E-09 0.29191E-09 0.20264E-09 0.10348E-08
 0.66304E-08 0.61523E-07 0.40642E-08 0.41184E-08 0.17415E-09 0.88535E-08 0.31418E-08 0.39276E-03 0.23052E-08 0.36329E-06
 0.62316E-09 0.80924E-09 0.55531E-09 0.24955E-05 0.11405E-07 0.97476E-07 0.89307E-08 0.26736E-06 0.91752E-09 0.24340E-07
 0.26268E-10 0.60712E-08 0.52393E-11 0.23800E-08 0.53677E-10 0.11814E-05 0.15282E-07 0.87727E-07 0.86313E-08 0.17419E-08
 0.25607E-09 0.81902E-10 0.13484E-10 0.97605E-11 0.32058E-10 0.66118E-11 0.94189E-10 0.41105E-09 0.27341E-11 0.68281E-12
 0.23212E-11 0.71610E-11 0.90846E-10 0.29448E-09 0.21226E-09 0.17853E-10 0.17612E-10 0.24488E-11 0.22052E-13 0.14988E-14
 0.19984E-14 0.41467E-13 0.11211E-10 0.64356E-07 0.94881E-08 0.11247E-06 0.18116E-09 0.28409E-09 0.16374E-11 0.11127E-11
 0.56319E-12 0.31913E-11 0.72145E-10 0.27835E-07 0.43226E-08 0.48006E-07 0.10764E-07 0.65813E-07 0.58771E-09 0.70663E-07
 0.14241E-09 0.65794E-07 0.22151E-08 0.12618E-06 0.26853E-08 0.59511E-05 0.18473E-09 0.25010E-07 0.27485E-08 0.79833E-07
 0.35372E-10 0.40438E-10 0.70633E-10 0.22831E-10 0.14400E-10 0.20305E-09 0.69448E-10 0.43774E-10 0.19981E-10 0.35005E-10
 0.10219E-09 0.15013E-10 0.18841E-10 0.72207E-10 0.24660E-10 0.67969E-10 0.45980E-10 0.78151E-10 0.95125E-10 0.22073E-10
 0.30401E-11 0.59228E-10 0.91928E-11 0.63834E-10 0.12502E-10 0.61204E-10 0.34713E-10 0.67549E-10 0.43885E-10 0.21968E-10
 0.79772E-10 0.67618E-10 0.38516E-11 0.19759E-11 0.25598E-10 0.14305E-10 0.13878E-10 0.49085E-10 0.22814E-11 0.25795E-12
 0.29271E-12 0.62333E-12 0.45502E-11 0.69418E-11 0.58432E-11 0.36905E-11 0.13598E-10 0.11546E-10 0.25026E-12 0.10769E-13
 0.43021E-14 0.13683E-13 0.52638E-12 0.40603E-10 0.40472E-10 0.91741E-11 0.21093E-11 0.11432E-10 0.44157E-11 0.61106E-12
 0.19051E-12 0.69179E-12 0.55248E-11 0.37144E-10 0.43010E-10 0.66459E-10 0.56951E-10 0.39273E-10 0.18658E-10 0.13894E-09
 0.11217E-09 0.34293E-10 0.36344E-10 0.81711E-10 0.42947E-10 0.22804E-10 0.14193E-10 0.13278E-09 0.10585E-09 0.67438E-10
 0.49319E-08 0.37901E-08 0.19959E-05 0.25876E-08 0.31092E-09 0.53014E-09 0.11411E-07 0.47963E-08 0.43061E-08 0.90573E-09
 0.47590E-09 0.59585E-09 0.25233E-08 0.16058E-08 0.51228E-08 0.36641E-08 0.41762E-08 0.11280E-08 0.38298E-09 0.86441E-09
 0.49650E-10 0.41397E-09 0.62080E-11 0.64390E-08 0.17108E-09 0.25988E-08 0.51785E-08 0.37130E-08 0.42542E-08 0.11812E-08
 0.36855E-09 0.86037E-10 0.53486E-10 0.10722E-10 0.20427E-10 0.52612E-11 0.65494E-09 0.15301E-08 0.60055E-10 0.10110E-11
 0.37931E-12 0.27200E-12 0.86865E-11 0.74979E-11 0.12484E-12 0.99018E-13 0.77185E-12 0.79630E-11 0.91968E-11 0.37148E-12
 0.69472E-13 0.78687E-13 0.11019E-11 0.20975E-09 0.14607E-09 0.51482E-12 0.46241E-13 0.59258E-13 0.10972E-11 0.25020E-10
 0.55396E-12 0.10988E-11 0.90766E-11 0.52202E-09 0.65650E-08 0.42082E-08 0.59726E-08 0.48098E-08 0.31462E-06 0.12765E-08
 0.51260E-09 0.11287E-07 0.15988E-07 0.32155E-08 0.18810E-06 0.45662E-08 0.45932E-09 0.81904E-09 0.19984E-07 0.60340E-08
 0.71573E-11 0.75115E-11 0.76816E-11 0.10879E-10 0.11315E-10 0.26054E-11 0.35879E-11 0.49771E-11 0.92830E-11 0.51253E-11
 0.15499E-11 0.67484E-11 0.34389E-11 0.38536E-11 0.62488E-11 0.50949E-11 0.85712E-11 0.31586E-11 0.16224E-11 0.56068E-11
 0.25710E-11 0.17557E-11 0.82029E-12 0.70046E-11 0.10023E-10 0.62114E-11 0.53471E-11 0.53144E-11 0.85748E-11 0.52517E-11
 0.21058E-11 0.32507E-11 0.18869E-10 0.11188E-10 0.14013E-11 0.50032E-12 0.88023E-11 0.44341E-11 0.11977E-10 0.50068E-11
 0.78775E-12 0.26655E-12 0.26728E-11 0.21628E-11 0.18263E-13 0.36360E-14 0.82295E-14 0.20017E-12 0.84664E-11 0.93635E-11
 0.18101E-11 0.17711E-11 0.50325E-11 0.55940E-11 0.41708E-11 0.23145E-12 0.69111E-14 0.33307E-14 0.12934E-13 0.92377E-12
 0.45825E-11 0.13545E-11 0.17201E-11 0.49952E-11 0.70552E-11 0.53823E-11 0.50172E-11 0.36701E-11 0.81193E-11 0.54005E-11
 0.30699E-11 0.12354E-10 0.10541E-10 0.62143E-11 0.81401E-11 0.10055E-10 0.86558E-11 0.40847E-11 0.29395E-11 0.63280E-11
 0.36679E-08 0.40694E-08 0.18660E-08 0.37655E-07 0.19550E-09 0.81993E-05 0.18542E-08 0.52054E-08 0.22478E-08 0.13762E-07
 0.23609E-09 0.15938E-08 0.40939E-09 0.10922E-07 0.45097E-08 0.51784E-08 0.38991E-08 0.36682E-07 0.25181E-09 0.22445E-09
 0.36005E-12 0.65753E-13 0.97616E-13 0.70370E-11 0.35704E-10 0.48503E-08 0.44914E-08 0.47211E-08 0.40728E-08 0.32244E-05
 0.20735E-09 0.20170E-09 0.23985E-10 0.10223E-10 0.25748E-10 0.92251E-11 0.11227E-09 0.52140E-08 0.18819E-09 0.10966E-10
 0.10056E-09 0.11916E-10 0.26970E-10 0.21370E-10 0.32141E-13 0.22760E-14 0.15543E-14 0.13683E-13 0.11786E-11 0.50888E-10
 0.14726E-09 0.43192E-07 0.17110E-08 0.38439E-08 0.24086E-08 0.32084E-11 0.17930E-13 0.20539E-14 0.25258E-14 0.38664E-13
 0.52863E-11 0.62627E-08 0.20717E-09 0.37327E-08 0.26007E-08 0.45052E-08 0.35131E-08 0.40241E-08 0.51575E-09 0.28431E-07
 0.12436E-09 0.33030E-08 0.15392E-08 0.45253E-08 0.18448E-08 0.45741E-08 0.15437E-09 0.61158E-06 0.73583E-09 0.40373E-08
 0.52229E-10 0.43769E-10 0.46840E-10 0.25361E-10 0.14272E-10 0.14866E-09 0.12355E-09 0.54200E-10 0.20042E-10 0.33296E-10
 0.48716E-10 0.79408E-11 0.18215E-10 0.43212E-10 0.41494E-10 0.28982E-10 0.10923E-10 0.37524E-10 0.59109E-10 0.27369E-10
 0.26198E-12 0.21913E-13 0.78132E-14 0.40995E-13 0.16871E-11 0.29694E-10 0.31978E-10 0.55356E-10 0.72398E-10 0.54315E-10
 0.13463E-09 0.71705E-10 0.59528E-11 0.20364E-11 0.19303E-10 0.80702E-11 0.16983E-10 0.70022E-10 0.70061E-11 0.15030E-11
 0.57733E-10 0.24955E-10 0.11055E-10 0.12042E-10 0.55372E-12 0.11213E-13 0.25535E-14 0.69389E-14 0.15192E-12 0.40633E-11
 0.77412E-10 0.96869E-10 0.51448E-10 0.66117E-10 0.72694E-10 0.34936E-10 0.35304E-12 0.13184E-13 0.47184E-14 0.22912E-13
 0.82409E-12 0.46884E-10 0.96238E-10 0.37621E-10 0.40330E-10 0.39726E-10 0.23535E-10 0.35903E-10 0.26096E-10 0.55430E-10
 0.34698E-10 0.24977E-10 0.45683E-10 0.82217E-10 0.92790E-10 0.42742E-10 0.15572E-10 0.14543E-09 0.93575E-10 0.23245E-10
 0.12559E-06 0.14916E-07 0.21231E-08 0.77414E-08 0.62742E-09 0.74476E-09 0.17237E-08 0.37892E-07 0.42329E-07 0.14550E-08
 0.39139E-09 0.11047E-08 0.37717E-08 0.33504E-08 0.45427E-06 0.15232E-07 0.84643E-07 0.65619E-08 0.41417E-09 0.13590E-07
 0.12540E-11 0.24161E-13 0.52874E-14 0.72164E-14 0.12670E-12 0.44744E-09 0.13703E-08 0.13725E-07 0.31278E-07 0.49070E-08
 0.25617E-09 0.62911E-10 0.56608E-10 0.14275E-10 0.11027E-10 0.31015E-11 0.29626E-09 0.62307E-08 0.74537E-09 0.92691E-11
 0.74217E-10 0.11884E-10 0.33796E-09 0.42353E-09 0.30923E-09 0.99154E-12 0.54373E-13 0.43104E-13 0.42009E-12 0.21040E-10
 0.10907E-09 0.22287E-08 0.36159E-06 0.30911E-07 0.74774E-07 0.49246E-07 0.13141E-09 0.15285E-11 0.13378E-12 0.20858E-12
 0.32727E-11 0.15290E-08 0.45573E-09 0.71699E-07 0.52511E-06 0.17893E-07 0.15851E-06 0.38726E-07 0.21425E-07 0.20156E-08
 0.58448E-10 0.41088E-06 0.52441E-05 0.14586E-07 0.39076E-08 0.60315E-07 0.62591E-09 0.18441E-08 0.58523E-08 0.71924E-07
 0.34636E-05 0.80028E-06 0.10455E-07 0.52845E-08 0.27816E-09 0.20245E-08 0.12680E-08 0.15219E-06 0.63671E-07 0.11226E-07
 0.55428E-09 0.13216E-08 0.14830E-08 0.72073E-07 0.48142E-07 0.91504E-05 0.18251E-06 0.13960E-03 0.95943E-09 0.61104E-09
 0.28511E-10 0.29934E-12 0.21302E-13 0.12573E-13 0.71901E-13 0.23064E-10 0.11636E-08 0.21359E-07 0.81928E-06 0.20289E-06
 0.21058E-09 0.26449E-10 0.25657E-10 0.21247E-10 0.16282E-10 0.39909E-11 0.65891E-09 0.18705E-08 0.16002E-08 0.15088E-10
 0.86658E-10 0.80657E-11 0.57046E-09 0.27926E-09 0.45072E-09 0.37328E-10 0.40703E-11 0.19423E-11 0.44258E-11 0.71064E-10
 0.76110E-10 0.24152E-08 0.31373E-06 0.25836E-04 0.24308E-04 0.11747E-06 0.56479E-09 0.95682E-07 0.44114E-11 0.26891E-10
 0.23538E-10 0.35869E-07 0.27846E-09 0.54803E-07 0.67088E-03 0.15677E-05 0.31365E-05 0.42558E-06 0.18223E-08 0.27924E-06
 0.12509E-09 0.18340E-07 0.56446E-07 0.26431E-05 0.60723E-08 0.11105E-07 0.25740E-09 0.26890E-07 0.31073E-08 0.27265E-06
 0.88360E-05 0.85945E-06 0.23352E-07 0.39422E-07 0.33962E-09 0.29457E-08 0.80755E-08 0.16074E-03 0.21721E-06 0.22916E-07
 0.53487E-09 0.14871E-08 0.13611E-08 0.43833E-07 0.99925E-06 0.84284E-03 0.22133E-05 0.39654E-06 0.15306E-08 0.33473E-07
 0.34300E-10 0.24265E-08 0.85648E-12 0.32718E-12 0.89202E-12 0.20180E-09 0.50510E-08 0.98811E-08 0.36081E-05 0.41949E-08
 0.43760E-09 0.90266E-10 0.13653E-10 0.84718E-11 0.38064E-10 0.52046E-11 0.13666E-09 0.44284E-06 0.33487E-09 0.61087E-11
 0.29417E-09 0.33597E-10 0.13497E-09 0.23471E-09 0.26465E-09 0.22524E-10 0.17398E-10 0.11549E-10 0.10884E-10 0.35335E-10
 0.23674E-09 0.15326E-07 0.42880E-07 0.41854E-06 0.53910E-04 0.81016E-07 0.42639E-09 0.12567E-08 0.10287E-10 0.15374E-08
 0.23002E-10 0.92550E-08 0.10929E-08 0.55726E-07 0.70790E-07 0.22041E-05 0.37901E-05 0.38054E-06 0.14016E-08 0.12438E-07
 0.33554E-09 0.17160E-06 0.52689E-08 0.27710E-03 0.15923E-07 0.10220E-06 0.13164E-09 0.48643E-08 0.46355E-08 0.19119E-06
 0.35006E-05 0.34211E-06 0.10269E-05 0.66033E-08 0.30887E-09 0.65296E-05 0.13944E-07 0.21159E-06 0.20819E-07 0.51016E-06
 0.64113E-09 0.46034E-09 0.70669E-09 0.12052E-06 0.46414E-06 0.22222E-06 0.14084E-06 0.69265E-07 0.12008E-08 0.43431E-08
 0.34404E-10 0.88825E-08 0.73252E-11 0.33693E-08 0.72838E-10 0.18217E-07 0.20497E-08 0.22406E-07 0.22091E-06 0.10557E-06
 0.23072E-09 0.40873E-10 0.19985E-10 0.12410E-10 0.29109E-10 0.92445E-11 0.21921E-09 0.45763E-08 0.11504E-08 0.94226E-11
 0.78693E-10 0.26240E-10 0.42042E-09 0.26071E-09 0.32510E-09 0.28276E-10 0.14777E-10 0.70810E-11 0.20131E-11 0.50388E-11
 0.72875E-10 0.55071E-08 0.13280E-05 0.45606E-06 0.24040E-04 0.35293E-05 0.34228E-09 0.44353E-06 0.12099E-10 0.52775E-11
 0.87397E-12 0.98353E-11 0.26267E-09 0.47557E-06 0.63125E-06 0.57743E-06 0.52874E-04 0.96354E-05 0.13367E-08 0.42495E-07
 0.32187E-09 0.15475E-07 0.53453E-08 0.17180E-06 0.22554E-06 0.97192E-08 0.11792E-09 0.24241E-05 0.30821E-08 0.55449E-06
 0.47749E-06 0.21561E-07 0.11756E-06 0.25098E-08 0.32757E-09 0.24988E-08 0.16515E-06 0.10882E-07 0.84582E-07 0.60469E-08
 0.73773E-09 0.26364E-09 0.97951E-09 0.70580E-08 0.78360E-07 0.14851E-07 0.20309E-06 0.12696E-07 0.18850E-08 0.28070E-08
 0.23806E-10 0.13783E-08 0.39290E-11 0.76190E-08 0.58844E-10 0.10313E-08 0.19437E-07 0.73002E-08 0.12630E-06 0.15501E-08
 0.66523E-09 0.81536E-10 0.12142E-10 0.77202E-11 0.65849E-10 0.20252E-10 0.16881E-09 0.24876E-07 0.26208E-09 0.82579E-11
 0.37998E-09 0.37945E-10 0.14196E-09 0.13996E-09 0.35819E-09 0.16668E-10 0.16087E-10 0.18871E-11 0.81823E-13 0.34223E-13
 0.29791E-12 0.69975E-10 0.36744E-07 0.27307E-07 0.13036E-06 0.79657E-07 0.37558E-09 0.58512E-09 0.92298E-11 0.56410E-12
 0.26534E-13 0.36346E-13 0.50451E-12 0.11831E-09 0.44208E-06 0.18207E-07 0.30506E-06 0.21016E-07 0.26471E-08 0.48350E-08
 0.32170E-09 0.14960E-07 0.50378E-08 0.18478E-07 0.50643E-06 0.12053E-07 0.16085E-09 0.29452E-08 0.14161E-07 0.18352E-07
 0.81445E-10 0.97187E-10 0.59151E-10 0.13974E-09 0.15007E-09 0.55482E-10 0.59975E-10 0.16497E-09 0.14907E-09 0.82424E-10
 0.40762E-10 0.16495E-09 0.17492E-09 0.89576E-10 0.78393E-10 0.13285E-09 0.12194E-09 0.11160E-09 0.33768E-10 0.11964E-09
 0.58486E-10 0.11016E-09 0.14626E-11 0.84672E-10 0.14535E-09 0.15526E-09 0.14353E-09 0.15432E-09 0.12217E-09 0.27297E-09
 0.14261E-10 0.75040E-11 0.38548E-10 0.23641E-10 0.75278E-11 0.51773E-11 0.60955E-09 0.52397E-10 0.28222E-09 0.13489E-10
 0.10970E-10 0.67986E-11 0.34293E-09 0.12696E-09 0.15014E-09 0.47057E-10 0.28941E-11 0.59394E-12 0.20345E-13 0.27478E-14
 0.62589E-14 0.12426E-12 0.52079E-10 0.18125E-09 0.19136E-09 0.17904E-09 0.22717E-09 0.66777E-09 0.33561E-11 0.38539E-12
 0.10478E-13 0.24425E-14 0.72026E-14 0.30363E-12 0.60016E-10 0.12710E-09 0.10942E-09 0.13850E-09 0.23376E-09 0.88096E-10
 0.17400E-10 0.97955E-10 0.17257E-09 0.13455E-09 0.94740E-10 0.34640E-09 0.21957E-09 0.10645E-09 0.48431E-10 0.97039E-10
 0.22526E-09 0.41820E-09 0.10884E-09 0.15088E-08 0.17451E-09 0.91317E-10 0.67735E-10 0.22789E-08 0.51270E-09 0.40767E-09
 0.83123E-10 0.14260E-07 0.38697E-09 0.38779E-09 0.14313E-09 0.53268E-09 0.28582E-09 0.34715E-09 0.48747E-10 0.15207E-08
 0.82203E-10 0.35570E-09 0.47051E-11 0.75340E-08 0.11752E-09 0.80814E-09 0.17071E-09 0.87404E-09 0.21116E-09 0.10595E-08
 0.24855E-10 0.13241E-10 0.28696E-10 0.17810E-10 0.11970E-10 0.78962E-11 0.25404E-09 0.34597E-09 0.25207E-09 0.22621E-10
 0.15386E-10 0.67188E-11 0.15479E-09 0.40237E-09 0.28004E-09 0.37143E-10 0.44270E-11 0.25310E-11 0.44353E-13 0.16653E-14
 0.99920E-15 0.89095E-14 0.56703E-12 0.53582E-09 0.30784E-09 0.54234E-09 0.18173E-09 0.98085E-09 0.39975E-11 0.46571E-11
 0.25646E-13 0.23037E-14 0.12212E-14 0.23259E-13 0.31318E-11 0.78090E-09 0.25503E-09 0.64069E-09 0.15689E-09 0.12484E-09
 0.20229E-10 0.19829E-08 0.37667E-09 0.10354E-08 0.11690E-09 0.10999E-07 0.37618E-09 0.29513E-09 0.79248E-10 0.88512E-09
 0.15211E-10 0.10775E-10 0.13610E-10 0.66903E-11 0.29269E-11 0.11706E-10 0.10840E-10 0.10553E-10 0.15369E-10 0.16543E-10
 0.22070E-10 0.76816E-11 0.59818E-11 0.12497E-10 0.10797E-10 0.53018E-11 0.10648E-10 0.71790E-11 0.14719E-10 0.49090E-11
 0.20104E-11 0.22664E-10 0.12941E-10 0.12856E-10 0.39680E-11 0.18902E-10 0.81950E-11 0.67202E-11 0.72028E-11 0.45537E-11
 0.14230E-10 0.11633E-10 0.19852E-11 0.13237E-11 0.10808E-10 0.11104E-10 0.11275E-10 0.22533E-10 0.63245E-11 0.16913E-11
 0.20057E-10 0.10806E-10 0.34582E-11 0.19251E-11 0.16943E-11 0.12160E-11 0.70529E-11 0.10064E-10 0.65363E-12 0.18582E-13
 0.25535E-14 0.67307E-14 0.95979E-13 0.37720E-11 0.84947E-11 0.32910E-11 0.60675E-12 0.16446E-11 0.53439E-11 0.86795E-11
 0.32480E-12 0.24758E-13 0.76328E-14 0.19804E-13 0.79391E-12 0.10546E-10 0.84146E-11 0.16778E-11 0.47291E-12 0.98374E-12
 0.95402E-11 0.71911E-11 0.55680E-11 0.13916E-10 0.20573E-10 0.97159E-11 0.83249E-11 0.20391E-10 0.12110E-10 0.81733E-11
 0.13515E-09 0.56272E-10 0.98244E-10 0.33459E-10 0.17356E-10 0.64933E-10 0.19049E-09 0.46098E-10 0.77050E-10 0.53054E-10
 0.91147E-10 0.15966E-10 0.24436E-10 0.36457E-10 0.10559E-09 0.44993E-10 0.66335E-10 0.37325E-10 0.80040E-10 0.32795E-10
 0.44957E-11 0.50391E-10 0.15980E-10 0.59531E-10 0.62610E-11 0.54167E-10 0.13235E-09 0.39956E-10 0.77115E-10 0.23421E-10
 0.16385E-09 0.48866E-10 0.45181E-11 0.38384E-11 0.56675E-10 0.72938E-11 0.20727E-10 0.15319E-09 0.31937E-10 0.31346E-11
 0.19316E-09 0.23729E-10 0.11837E-10 0.15871E-11 0.80269E-13 0.40606E-13 0.24067E-12 0.61205E-11 0.38253E-11 0.11911E-11
 0.11111E-12 0.70360E-13 0.55299E-12 0.14487E-10 0.46255E-10 0.96034E-12 0.40107E-13 0.23856E-13 0.19568E-12 0.14577E-10
 0.46164E-11 0.30947E-11 0.42508E-12 0.24694E-12 0.25521E-11 0.41071E-10 0.30002E-10 0.23535E-12 0.19790E-13 0.14808E-13
 0.10156E-12 0.80876E-11 0.25645E-10 0.42903E-10 0.18568E-09 0.46261E-10 0.26357E-10 0.67494E-10 0.88403E-10 0.44468E-10
 0.10249E-10 0.73304E-11 0.27935E-11 0.81744E-11 0.11760E-10 0.58129E-11 0.72109E-11 0.88328E-11 0.58995E-11 0.34258E-11
 0.12829E-11 0.46407E-11 0.61810E-11 0.24887E-11 0.38045E-11 0.77428E-11 0.36920E-11 0.42501E-11 0.19114E-11 0.63321E-11
 0.80339E-11 0.40245E-11 0.72090E-12 0.52770E-11 0.65372E-11 0.32332E-11 0.50446E-11 0.70220E-11 0.76801E-11 0.11541E-10
 0.34887E-11 0.24026E-11 0.66384E-11 0.92914E-11 0.22758E-11 0.90083E-12 0.57556E-11 0.44804E-11 0.13900E-10 0.12902E-10
 0.20418E-11 0.99150E-12 0.79083E-11 0.71917E-12 0.10325E-13 0.19984E-14 0.44548E-14 0.37317E-13 0.33984E-11 0.10705E-10
 0.12114E-11 0.16803E-11 0.43951E-11 0.56148E-11 0.47194E-11 0.67366E-12 0.11297E-13 0.23037E-14 0.38025E-14 0.97700E-13
 0.55858E-11 0.75592E-11 0.33233E-11 0.43991E-11 0.43773E-11 0.54671E-11 0.33313E-11 0.24669E-12 0.91038E-14 0.18596E-14
 0.25813E-14 0.57704E-13 0.24708E-11 0.35498E-11 0.38054E-11 0.91600E-11 0.99517E-11 0.35084E-11 0.23291E-11 0.65342E-11
 0.50971E-10 0.54253E-10 0.11565E-10 0.53655E-10 0.80996E-10 0.33775E-10 0.32946E-10 0.96572E-10 0.19572E-10 0.15742E-10
 0.48744E-11 0.31142E-10 0.35616E-10 0.14457E-10 0.14561E-10 0.38040E-10 0.27559E-10 0.25757E-10 0.84731E-11 0.37383E-10
 0.36118E-10 0.17269E-10 0.85829E-12 0.42851E-10 0.22737E-10 0.15128E-10 0.16260E-10 0.21879E-10 0.35109E-10 0.12410E-09
 0.16173E-10 0.12311E-10 0.28029E-10 0.95142E-11 0.40315E-11 0.41085E-11 0.48815E-10 0.18830E-10 0.31948E-10 0.22187E-10
 0.84563E-11 0.29932E-11 0.21123E-10 0.19851E-11 0.12157E-13 0.61062E-15 0.72164E-15 0.34972E-14 0.18230E-12 0.33540E-10
 0.55215E-11 0.20047E-10 0.34844E-10 0.57410E-10 0.30690E-10 0.89078E-11 0.46144E-13 0.22482E-14 0.14988E-14 0.95757E-14
 0.10870E-11 0.43341E-10 0.13027E-10 0.49879E-10 0.31384E-10 0.35068E-10 0.22498E-10 0.52756E-11 0.33029E-13 0.22760E-14
 0.83267E-15 0.48017E-14 0.16437E-12 0.34885E-11 0.32835E-11 0.73372E-11 0.18693E-10 0.12925E-10 0.96375E-11 0.54339E-10
 0.87020E-10 0.74566E-10 0.92230E-10 0.20678E-10 0.28099E-10 0.16825E-09 0.22046E-09 0.52130E-10 0.26317E-10 0.48014E-10
 0.13092E-09 0.10442E-10 0.29523E-10 0.58516E-10 0.37366E-10 0.47936E-10 0.66844E-10 0.47995E-10 0.13392E-09 0.20382E-10
 0.56490E-11 0.95138E-10 0.77934E-11 0.35381E-10 0.82623E-11 0.35453E-10 0.51648E-10 0.30551E-10 0.30773E-10 0.32331E-10
 0.22660E-09 0.77612E-10 0.11680E-10 0.33240E-11 0.20668E-10 0.16699E-10 0.41538E-10 0.83698E-10 0.14957E-10 0.15189E-11
 0.88870E-11 0.10413E-11 0.66133E-12 0.64618E-12 0.60951E-13 0.26645E-14 0.77716E-15 0.18457E-14 0.33362E-13 0.31396E-11
 0.70234E-10 0.68018E-10 0.57047E-10 0.46163E-10 0.66500E-10 0.54566E-10 0.21044E-11 0.29143E-13 0.57454E-14 0.12809E-13
 0.24163E-12 0.34276E-10 0.12662E-09 0.44599E-10 0.63498E-10 0.54134E-10 0.58087E-10 0.44174E-10 0.16496E-11 0.23107E-13
 0.41356E-14 0.56344E-14 0.49100E-13 0.32441E-12 0.12529E-12 0.34195E-13 0.72664E-13 0.16614E-11 0.58013E-10 0.41808E-10
 0.24259E-08 0.14431E-07 0.58747E-09 0.76994E-07 0.74628E-09 0.10178E-08 0.49071E-09 0.11084E-05 0.46264E-08 0.85087E-09
 0.19317E-09 0.12027E-07 0.20972E-08 0.35405E-08 0.15899E-08 0.10091E-07 0.36163E-08 0.39505E-08 0.78045E-10 0.31708E-09
 0.43601E-10 0.69116E-09 0.38408E-11 0.33641E-07 0.98346E-10 0.10187E-07 0.26640E-08 0.30199E-07 0.32738E-08 0.53784E-08
 0.89779E-10 0.46334E-10 0.60223E-10 0.32742E-10 0.16112E-10 0.48045E-11 0.38615E-09 0.24639E-08 0.49020E-09 0.10693E-10
 0.43657E-12 0.13711E-13 0.58842E-14 0.20595E-13 0.13342E-12 0.45630E-13 0.10381E-13 0.81324E-14 0.63297E-13 0.50605E-11
 0.41797E-10 0.62418E-09 0.35120E-08 0.38725E-07 0.23082E-08 0.25898E-07 0.50913E-09 0.93420E-11 0.28118E-12 0.27978E-12
 0.12942E-11 0.55813E-09 0.13188E-09 0.23955E-07 0.33880E-08 0.44403E-07 0.23452E-08 0.38688E-07 0.11048E-08 0.64475E-11
 0.28966E-12 0.14791E-12 0.37934E-12 0.53285E-12 0.43243E-13 0.28866E-14 0.16931E-14 0.14447E-13 0.10551E-11 0.46555E-08
 0.14779E-09 0.10371E-09 0.20720E-09 0.34606E-10 0.23508E-10 0.43267E-09 0.53384E-09 0.13648E-09 0.14372E-09 0.18121E-09
 0.50099E-09 0.39099E-10 0.34305E-10 0.22298E-09 0.11417E-09 0.70115E-10 0.14447E-09 0.10765E-09 0.28340E-10 0.19686E-11
 0.14307E-11 0.27735E-10 0.11570E-10 0.90794E-10 0.51157E-11 0.15415E-09 0.17962E-09 0.13943E-09 0.22294E-09 0.63175E-10
 0.23122E-09 0.76223E-10 0.87640E-11 0.64897E-11 0.56338E-10 0.96883E-11 0.26228E-10 0.16672E-09 0.29868E-10 0.28246E-11
 0.40637E-12 0.37609E-14 0.74940E-15 0.61062E-15 0.11324E-13 0.23120E-12 0.73262E-12 0.62211E-12 0.87658E-12 0.41090E-11
 0.93285E-10 0.22686E-09 0.10437E-09 0.15561E-09 0.17456E-09 0.11603E-09 0.31930E-10 0.57719E-10 0.95185E-11 0.96250E-10
 0.50953E-11 0.81301E-10 0.29690E-09 0.11806E-09 0.10543E-09 0.12281E-09 0.20801E-09 0.90108E-10 0.45993E-10 0.17142E-09
 0.88553E-10 0.22048E-10 0.26993E-10 0.12220E-10 0.21108E-12 0.41078E-14 0.74940E-15 0.18041E-14 0.21316E-13 0.44783E-11
 0.14212E-10 0.76471E-11 0.19966E-11 0.12424E-11 0.32907E-11 0.29538E-10 0.47671E-10 0.20677E-10 0.20479E-10 0.15991E-10
 0.26581E-10 0.93034E-11 0.74448E-11 0.19821E-10 0.26325E-10 0.12712E-10 0.21112E-10 0.16348E-10 0.94333E-11 0.66864E-12
 0.21946E-12 0.83263E-12 0.50941E-11 0.21730E-10 0.22388E-11 0.13834E-10 0.24467E-10 0.10939E-10 0.18058E-10 0.10820E-10
 0.25665E-10 0.35503E-10 0.34603E-11 0.21037E-11 0.50887E-10 0.13518E-10 0.41093E-11 0.19983E-10 0.60028E-11 0.13453E-11
 0.29145E-11 0.88124E-14 0.80491E-15 0.33307E-15 0.13323E-14 0.64670E-13 0.51809E-11 0.73744E-11 0.16050E-11 0.23200E-11
 0.28606E-10 0.38886E-10 0.20149E-10 0.14987E-10 0.14478E-10 0.10535E-10 0.47139E-11 0.77035E-11 0.38212E-11 0.98754E-12
 0.32130E-12 0.14895E-11 0.14255E-10 0.13797E-10 0.11153E-10 0.76696E-11 0.19907E-10 0.16134E-10 0.12414E-10 0.25733E-10
 0.26401E-10 0.12029E-10 0.10691E-10 0.16343E-10 0.89106E-11 0.10270E-12 0.35527E-14 0.19706E-14 0.76605E-14 0.33253E-12
 0.13760E-10 0.30127E-11 0.55927E-13 0.19679E-13 0.53527E-13 0.21099E-11 0.22127E-10 0.57808E-10 0.34639E-10 0.22848E-10
 0.11894E-10 0.85672E-10 0.58997E-10 0.49250E-10 0.53980E-10 0.42201E-10 0.32207E-10 0.51770E-10 0.10240E-10 0.18333E-11
 0.21346E-12 0.21930E-12 0.49750E-12 0.32830E-10 0.43219E-10 0.35631E-10 0.45941E-10 0.70837E-10 0.30456E-10 0.10570E-09
 0.78459E-11 0.40247E-11 0.39215E-10 0.29181E-10 0.37548E-11 0.25790E-11 0.12209E-10 0.63416E-12 0.67566E-12 0.31281E-11
 0.39412E-11 0.22174E-12 0.43437E-14 0.11935E-14 0.16931E-14 0.53790E-13 0.13256E-11 0.16853E-11 0.14512E-10 0.49939E-10
 0.53516E-11 0.25120E-10 0.58606E-10 0.71261E-10 0.54703E-10 0.33872E-10 0.41728E-10 0.11715E-09 0.13074E-11 0.10574E-11
 0.22918E-12 0.38554E-12 0.25153E-11 0.37457E-10 0.40265E-10 0.27066E-10 0.39490E-10 0.85941E-10 0.51368E-10 0.48397E-10
 0.84526E-11 0.36902E-10 0.45989E-10 0.39955E-10 0.21497E-10 0.24589E-10 0.32022E-12 0.25036E-13 0.40301E-13 0.61147E-12
 0.22796E-10 0.36186E-11 0.23787E-13 0.25258E-14 0.19429E-14 0.11824E-13 0.11554E-11 0.42109E-10 0.28494E-10 0.20151E-10
 0.98172E-11 0.88951E-10 0.88297E-10 0.47120E-10 0.37600E-10 0.41302E-10 0.21602E-10 0.29767E-10 0.12045E-10 0.10742E-10
 0.53112E-12 0.19577E-12 0.22098E-12 0.14742E-10 0.37963E-10 0.26217E-10 0.17326E-10 0.59773E-10 0.42170E-10 0.86424E-10
 0.11919E-10 0.48410E-11 0.22621E-10 0.14127E-10 0.30497E-11 0.18535E-11 0.14095E-11 0.17236E-13 0.48711E-14 0.11949E-13
 0.37786E-12 0.25723E-11 0.63606E-12 0.34611E-13 0.20442E-13 0.17973E-12 0.20504E-11 0.28022E-11 0.20983E-10 0.47625E-10
 0.50786E-11 0.17917E-10 0.42630E-10 0.40603E-10 0.47059E-10 0.65243E-10 0.49485E-10 0.72716E-10 0.18230E-11 0.57835E-11
 0.63601E-12 0.34438E-12 0.10154E-11 0.20110E-10 0.45042E-10 0.36397E-10 0.35205E-10 0.77450E-10 0.49020E-10 0.25863E-10
 0.93185E-11 0.37488E-10 0.55064E-10 0.60367E-10 0.25796E-10 0.10946E-09 0.59612E-10 0.40171E-11 0.21037E-11 0.95438E-11
 0.17676E-09 0.53045E-10 0.19942E-12 0.35250E-14 0.88818E-15 0.11657E-14 0.31170E-13 0.22802E-11 0.15706E-10 0.16089E-10
 0.53814E-10 0.19596E-10 0.48600E-10 0.21597E-09 0.18713E-09 0.10804E-09 0.14600E-09 0.11151E-09 0.59001E-09 0.45302E-10
 0.29436E-11 0.46302E-11 0.16882E-11 0.15685E-10 0.97980E-11 0.11700E-09 0.14647E-09 0.88687E-10 0.16883E-09 0.61815E-10
 0.34737E-09 0.56001E-10 0.59825E-11 0.31200E-11 0.32615E-10 0.77687E-11 0.88188E-12 0.57732E-14 0.72164E-15 0.58287E-15
 0.48989E-14 0.77052E-12 0.23363E-10 0.61804E-11 0.28600E-11 0.17041E-11 0.14907E-10 0.20292E-10 0.69529E-11 0.15170E-10
 0.13514E-09 0.14211E-09 0.19505E-09 0.13258E-09 0.16084E-09 0.13528E-09 0.19286E-10 0.41177E-10 0.17033E-10 0.75286E-10
 0.21166E-11 0.11499E-11 0.24830E-11 0.17872E-10 0.16493E-09 0.11954E-09 0.96364E-10 0.10307E-09 0.46348E-10 0.16133E-09
 0.37933E-09 0.70983E-10 0.10932E-09 0.18042E-09 0.77850E-09 0.88426E-10 0.37673E-10 0.17992E-09 0.28484E-09 0.96638E-10
 0.21477E-09 0.33122E-09 0.24417E-10 0.67862E-13 0.36360E-14 0.22204E-14 0.12629E-13 0.22024E-12 0.36587E-12 0.11707E-12
 0.88832E-13 0.62475E-12 0.14922E-10 0.50244E-09 0.30372E-09 0.40261E-09 0.38285E-09 0.32558E-09 0.50621E-09 0.24019E-09
 0.66194E-11 0.10413E-10 0.24134E-11 0.34603E-10 0.15466E-10 0.33535E-09 0.28234E-09 0.32428E-09 0.33532E-09 0.10568E-09
 0.26241E-09 0.90986E-10 0.40409E-11 0.15649E-11 0.21839E-11 0.20602E-11 0.93078E-12 0.17847E-13 0.58287E-15 0.36082E-15
 0.10825E-14 0.32557E-13 0.88738E-11 0.22230E-10 0.32786E-10 0.46765E-11 0.13773E-10 0.31567E-10 0.78345E-11 0.13853E-10
 0.22817E-09 0.73507E-09 0.16308E-09 0.50630E-09 0.30921E-09 0.52446E-09 0.37866E-10 0.40036E-10 0.10586E-10 0.11299E-08
 0.68449E-11 0.27878E-10 0.20347E-10 0.84202E-10 0.14184E-09 0.36659E-09 0.18713E-09 0.31068E-09 0.10142E-09 0.45952E-09
 0.30790E-09 0.27412E-09 0.10070E-09 0.46540E-09 0.48198E-09 0.34559E-09 0.59413E-10 0.55534E-09 0.37562E-09 0.36992E-09
 0.11559E-08 0.10791E-08 0.12987E-08 0.19756E-10 0.27531E-12 0.60479E-13 0.78659E-13 0.33945E-12 0.13353E-12 0.10603E-13
 0.28311E-14 0.62589E-14 0.14436E-12 0.97010E-10 0.72077E-09 0.76266E-09 0.60494E-09 0.11471E-08 0.91352E-09 0.27169E-09
 0.59757E-11 0.11899E-12 0.16542E-13 0.26576E-13 0.52693E-12 0.31434E-09 0.60591E-09 0.63962E-09 0.62794E-09 0.38631E-09
 0.27018E-09 0.99230E-10 0.36627E-11 0.10872E-12 0.15182E-13 0.15987E-13 0.77161E-13 0.11460E-12 0.83267E-14 0.80491E-15
 0.13600E-14 0.15515E-13 0.31001E-11 0.38457E-10 0.54095E-10 0.12197E-10 0.11810E-10 0.15244E-10 0.16058E-10 0.33723E-10
 0.15445E-09 0.14706E-08 0.23493E-09 0.65134E-09 0.78580E-09 0.72725E-09 0.64174E-10 0.25467E-09 0.83838E-11 0.60442E-09
 0.12390E-10 0.80466E-09 0.32159E-09 0.50814E-09 0.46636E-09 0.92250E-09 0.48671E-09 0.57637E-09 0.14165E-09 0.24758E-08
 0.30350E-09 0.33610E-09 0.15203E-09 0.77879E-09 0.22867E-08 0.44113E-09 0.85371E-10 0.73616E-08 0.78215E-09 0.75709E-09
 0.74248E-10 0.35800E-10 0.33775E-10 0.80799E-11 0.72328E-11 0.11923E-10 0.74156E-11 0.39974E-11 0.86414E-12 0.19262E-13
 0.12212E-14 0.11102E-14 0.64670E-14 0.35801E-12 0.26744E-10 0.20346E-10 0.31024E-10 0.24079E-10 0.71049E-10 0.17715E-10
 0.36373E-11 0.87055E-13 0.30254E-14 0.16098E-14 0.82157E-14 0.74292E-12 0.36332E-10 0.26867E-10 0.32475E-10 0.15876E-10
 0.57877E-10 0.34103E-10 0.19316E-11 0.39024E-13 0.21094E-14 0.63838E-15 0.25535E-14 0.39135E-13 0.17400E-12 0.37900E-13
 0.32502E-13 0.10987E-12 0.16319E-11 0.48825E-11 0.11324E-10 0.40455E-11 0.28234E-10 0.93906E-11 0.26437E-11 0.76705E-11
 0.14433E-09 0.66723E-10 0.33462E-10 0.11477E-10 0.21234E-10 0.11764E-10 0.56455E-11 0.10678E-10 0.79284E-11 0.24629E-10
 0.37105E-11 0.19409E-10 0.52769E-10 0.18540E-10 0.17933E-10 0.25095E-10 0.25236E-10 0.11970E-10 0.13026E-10 0.18212E-10
 0.29613E-10 0.10793E-10 0.91937E-11 0.25178E-10 0.93237E-10 0.32365E-10 0.16031E-10 0.38969E-10 0.30268E-10 0.21994E-10
 0.25838E-10 0.22922E-10 0.65638E-11 0.18938E-10 0.24223E-10 0.13981E-10 0.82478E-11 0.13245E-10 0.10233E-10 0.50529E-12
 0.76050E-14 0.15543E-14 0.41633E-14 0.39413E-13 0.30771E-11 0.15629E-10 0.10727E-10 0.10439E-10 0.76602E-11 0.23451E-10
 0.15357E-10 0.67343E-12 0.62866E-14 0.11380E-14 0.17208E-14 0.38858E-13 0.41313E-11 0.20229E-10 0.17451E-10 0.23288E-10
 0.39899E-11 0.29709E-11 0.11528E-10 0.19146E-12 0.34694E-14 0.41633E-15 0.49960E-15 0.66058E-14 0.46985E-12 0.32893E-11
 0.14446E-11 0.15670E-11 0.15662E-10 0.16109E-10 0.14990E-10 0.33609E-10 0.27135E-11 0.15757E-11 0.90440E-11 0.35300E-10
 0.48610E-11 0.15090E-10 0.33386E-10 0.19542E-10 0.93685E-11 0.95640E-11 0.87041E-11 0.12627E-10 0.87848E-12 0.41923E-11
 0.12932E-10 0.22448E-10 0.40242E-11 0.10778E-10 0.87038E-11 0.15941E-10 0.11513E-10 0.11062E-10 0.15586E-10 0.91269E-11
 0.24095E-11 0.82717E-11 0.12926E-10 0.15864E-10 0.13696E-10 0.37666E-10 0.31628E-10 0.14218E-10 0.51848E-11 0.14020E-10
 0.15616E-10 0.15571E-10 0.37800E-11 0.15696E-10 0.30032E-10 0.10124E-10 0.75353E-11 0.12647E-10 0.86588E-11 0.59366E-11
 0.51707E-12 0.31031E-13 0.16570E-13 0.81365E-13 0.17784E-11 0.10402E-10 0.42933E-11 0.48324E-12 0.30950E-12 0.20823E-11
 0.10348E-10 0.69656E-11 0.15010E-12 0.88818E-14 0.44548E-14 0.26673E-13 0.14401E-11 0.98754E-11 0.75166E-11 0.24470E-11
 0.79300E-12 0.18963E-11 0.12582E-10 0.35990E-11 0.26659E-13 0.19984E-14 0.88818E-15 0.38303E-14 0.28161E-12 0.53027E-11
 0.23792E-11 0.21291E-11 0.18085E-10 0.28443E-10 0.13825E-10 0.87981E-11 0.14669E-11 0.23997E-11 0.10782E-10 0.13123E-10
 0.37986E-11 0.84549E-11 0.15225E-10 0.19168E-10 0.11998E-10 0.11329E-10 0.11030E-10 0.83206E-11 0.82553E-12 0.56114E-11
 0.87700E-11 0.14302E-10 0.46174E-11 0.87838E-11 0.79922E-11 0.84020E-11 0.10492E-10 0.96102E-11 0.13790E-10 0.80860E-11
 0.30332E-11 0.81534E-11 0.11717E-10 0.13904E-10 0.68735E-11 0.19313E-10 0.19241E-10 0.90785E-11 0.54471E-11 0.10093E-10
 0.22481E-10 0.17666E-10 0.15897E-10 0.96900E-11 0.12668E-10 0.42592E-10 0.35136E-10 0.16498E-10 0.14680E-10 0.15601E-10
 0.25128E-10 0.21613E-11 0.69730E-12 0.15191E-11 0.71108E-11 0.14366E-10 0.43144E-11 0.76841E-13 0.98255E-14 0.18652E-13
 0.21746E-12 0.10230E-10 0.74649E-11 0.86239E-12 0.10220E-12 0.24954E-12 0.30025E-11 0.11157E-10 0.21506E-11 0.87763E-13
 0.21136E-13 0.49794E-13 0.89460E-12 0.17591E-11 0.41893E-11 0.69625E-13 0.13101E-13 0.21039E-13 0.44906E-12 0.11391E-11
 0.17220E-10 0.17340E-10 0.85011E-11 0.73883E-11 0.13345E-10 0.23707E-11 0.81565E-11 0.11893E-10 0.30473E-11 0.28824E-11
 0.26912E-10 0.25781E-10 0.12249E-10 0.13678E-10 0.15647E-10 0.19379E-10 0.81640E-11 0.89461E-11 0.10375E-10 0.21443E-10
 0.24041E-11 0.12737E-10 0.37145E-10 0.10166E-10 0.14420E-10 0.84363E-11 0.17800E-10 0.12581E-10 0.72989E-11 0.25501E-10
 0.39301E-10 0.12713E-10 0.14855E-10 0.25115E-10 0.20338E-10 0.75383E-11 0.45468E-11 0.15302E-10 0.22338E-10 0.11639E-10
 0.45243E-10 0.51010E-10 0.10216E-09 0.38652E-10 0.31664E-10 0.13561E-09 0.15733E-09 0.54119E-10 0.80869E-10 0.63074E-10
 0.92888E-10 0.15072E-10 0.13517E-10 0.60696E-10 0.80603E-10 0.53364E-10 0.17841E-10 0.89373E-13 0.23870E-14 0.13878E-14
 0.94647E-14 0.34631E-12 0.83679E-11 0.63124E-10 0.41842E-11 0.14817E-10 0.58841E-10 0.40402E-10 0.44685E-11 0.28463E-13
 0.22204E-14 0.13600E-14 0.17625E-13 0.83353E-12 0.49991E-10 0.94378E-11 0.28394E-11 0.15131E-11 0.40088E-11 0.17316E-11
 0.93329E-10 0.32932E-10 0.21415E-10 0.14029E-10 0.29398E-10 0.72818E-11 0.27323E-10 0.14417E-10 0.32811E-11 0.65270E-11
 0.79668E-10 0.90166E-10 0.40026E-10 0.40934E-10 0.46836E-10 0.44055E-10 0.24993E-10 0.33606E-10 0.23408E-10 0.21529E-09
 0.92202E-11 0.43481E-10 0.15991E-09 0.31115E-10 0.41432E-10 0.52886E-10 0.49783E-10 0.43129E-10 0.19652E-10 0.97383E-10
 0.23918E-09 0.79886E-10 0.62265E-10 0.92550E-10 0.13476E-09 0.16458E-10 0.10026E-10 0.45870E-10 0.88541E-10 0.39185E-10
 0.49732E-10 0.53833E-10 0.32933E-10 0.18303E-09 0.15530E-09 0.10384E-09 0.54117E-10 0.12581E-09 0.96521E-10 0.35651E-10
 0.15404E-10 0.17005E-09 0.11263E-09 0.54848E-10 0.57804E-10 0.96074E-10 0.65376E-10 0.11580E-11 0.15488E-13 0.17208E-14
 0.39968E-14 0.64504E-13 0.16390E-11 0.10516E-09 0.85162E-10 0.12488E-09 0.80695E-10 0.17129E-09 0.56188E-10 0.19040E-12
 0.42050E-14 0.74940E-15 0.17764E-14 0.77882E-13 0.24384E-11 0.22211E-11 0.13545E-09 0.38445E-10 0.10555E-09 0.16113E-10
 0.79919E-11 0.33552E-11 0.16343E-09 0.18749E-09 0.13404E-09 0.12331E-09 0.39309E-11 0.35754E-11 0.26779E-10 0.72544E-10
 0.42911E-11 0.26545E-10 0.71059E-10 0.53293E-10 0.56456E-10 0.60776E-10 0.94735E-10 0.32974E-09 0.28447E-11 0.53315E-10
 0.76080E-10 0.14431E-09 0.14420E-10 0.71530E-10 0.55421E-10 0.10266E-09 0.61512E-10 0.86779E-10 0.85999E-10 0.52921E-10
 0.17877E-10 0.17131E-09 0.11856E-09 0.86921E-10 0.59777E-10 0.10701E-09 0.84397E-10 0.47926E-10 0.19881E-10 0.91188E-10
 0.30862E-08 0.31178E-08 0.47987E-09 0.11487E-07 0.60878E-09 0.66745E-09 0.96593E-09 0.31929E-07 0.42865E-08 0.71777E-09
 0.12335E-09 0.70525E-08 0.32027E-08 0.13498E-08 0.20833E-08 0.53643E-08 0.48785E-08 0.38999E-09 0.11250E-11 0.37068E-13
 0.13281E-13 0.76855E-13 0.17254E-11 0.76130E-07 0.12356E-09 0.62048E-08 0.44543E-08 0.10169E-07 0.46913E-08 0.34497E-10
 0.65101E-13 0.47184E-14 0.36776E-14 0.39399E-13 0.23986E-11 0.57458E-11 0.30343E-09 0.99345E-09 0.58130E-09 0.21466E-10
 0.61139E-10 0.11078E-10 0.24888E-09 0.69655E-09 0.84672E-09 0.59597E-10 0.12141E-10 0.89289E-11 0.25568E-10 0.84684E-10
 0.30647E-10 0.36930E-09 0.30206E-08 0.44708E-08 0.28350E-08 0.80279E-08 0.62818E-09 0.18561E-08 0.57134E-11 0.84610E-09
 0.49468E-10 0.24925E-08 0.70379E-10 0.92484E-08 0.26694E-08 0.54426E-08 0.28149E-08 0.90131E-08 0.30857E-08 0.62510E-09
 0.41114E-10 0.40571E-07 0.27837E-08 0.18153E-08 0.84859E-09 0.50795E-03 0.48288E-09 0.87630E-09 0.33103E-09 0.12795E-07
 0.46834E-06 0.68152E-07 0.21949E-05 0.94923E-09 0.10677E-09 0.30505E-07 0.11476E-06 0.15621E-07 0.83795E-08 0.25407E-07
 0.28293E-08 0.43010E-09 0.71737E-09 0.11435E-05 0.13801E-03 0.58863E-07 0.63166E-06 0.60219E-06 0.14981E-08 0.10432E-10
 0.50682E-12 0.12043E-11 0.50030E-11 0.20031E-08 0.65060E-10 0.43181E-05 0.18490E-05 0.88350E-07 0.26988E-05 0.48289E-08
 0.33562E-10 0.21227E-12 0.49544E-13 0.22404E-12 0.62854E-11 0.95748E-11 0.40857E-09 0.36876E-08 0.42980E-09 0.11245E-10
 0.15210E-09 0.27106E-10 0.44950E-09 0.12728E-09 0.13453E-09 0.31118E-10 0.27870E-10 0.16174E-10 0.12643E-10 0.34964E-10
 0.83884E-10 0.30204E-08 0.47792E-06 0.41866E-07 0.26174E-06 0.30023E-07 0.27461E-09 0.21087E-07 0.18969E-10 0.15707E-08
 0.25900E-10 0.27604E-06 0.31314E-09 0.12041E-07 0.17221E-06 0.29516E-07 0.23207E-06 0.21994E-07 0.10115E-08 0.74356E-05
 0.14972E-09 0.31428E-08 0.69433E-08 0.76865E-07 0.10956E-05 0.40118E-08 0.23234E-09 0.10094E-04 0.22177E-07 0.16809E-07
 0.16142E-04 0.45985E-06 0.99864E-08 0.19349E-07 0.21102E-09 0.21164E-08 0.57361E-08 0.33861E-06 0.58299E-06 0.90532E-08
 0.74233E-09 0.20766E-08 0.12523E-08 0.41611E-07 0.48261E-06 0.18603E-05 0.36950E-06 0.10708E-05 0.16771E-08 0.12329E-04
 0.34041E-10 0.19648E-09 0.53290E-11 0.33844E-08 0.79230E-10 0.13620E-06 0.21318E-06 0.89946E-06 0.51697E-06 0.74349E-08
 0.45503E-09 0.58608E-10 0.46184E-11 0.40984E-11 0.21769E-10 0.12322E-10 0.22100E-09 0.45605E-04 0.45244E-09 0.93306E-11
 0.24587E-09 0.22116E-10 0.24724E-09 0.44098E-09 0.32043E-09 0.10865E-10 0.17318E-10 0.20456E-10 0.13507E-10 0.38589E-10
 0.65494E-10 0.41295E-08 0.54791E-07 0.31122E-06 0.13632E-03 0.66655E-07 0.74368E-09 0.16067E-08 0.15334E-10 0.51461E-07
 0.35657E-10 0.20690E-07 0.58773E-09 0.45935E-07 0.20186E-06 0.39112E-06 0.66685E-04 0.18369E-06 0.26676E-08 0.11148E-07
 0.14469E-09 0.42616E-07 0.17170E-07 0.12057E-03 0.78090E-08 0.47964E-04 0.27989E-09 0.67853E-08 0.71624E-08 0.94693E-07
 0.29427E-06 0.13650E-04 0.10097E-05 0.48072E-08 0.27135E-09 0.69194E-08 0.46839E-08 0.12275E-06 0.72070E-07 0.24723E-07
 0.10095E-08 0.84112E-09 0.10151E-08 0.39915E-06 0.36412E-05 0.88925E-06 0.48423E-05 0.20840E-06 0.18336E-08 0.53810E-08
 0.30436E-10 0.11775E-09 0.36612E-11 0.29396E-08 0.97189E-10 0.41491E-07 0.11403E-04 0.67863E-06 0.22502E-05 0.39469E-06
 0.36102E-09 0.67928E-10 0.22226E-10 0.12041E-10 0.17279E-10 0.90016E-11 0.61495E-09 0.29829E-08 0.10115E-08 0.80208E-11
 0.13696E-09 0.28325E-10 0.40167E-09 0.25002E-09 0.43289E-09 0.19303E-10 0.80545E-11 0.13201E-10 0.15427E-10 0.40918E-10
 0.65676E-10 0.28742E-08 0.19414E-06 0.20098E-03 0.20371E-06 0.20768E-06 0.41930E-09 0.19708E-04 0.88751E-11 0.10416E-08
 0.19551E-10 0.15513E-07 0.61986E-09 0.10902E-06 0.60278E-06 0.66908E-03 0.22426E-06 0.57061E-06 0.79749E-09 0.31326E-06
 0.26159E-09 0.14126E-07 0.33819E-07 0.12510E-05 0.44222E-07 0.55209E-08 0.15000E-09 0.67440E-07 0.51617E-08 0.24925E-06
 0.50420E-06 0.13156E-06 0.11260E-07 0.11192E-05 0.46556E-09 0.25217E-08 0.39273E-08 0.89304E-07 0.39769E-06 0.14337E-07
 0.32072E-09 0.13428E-08 0.16706E-08 0.81878E-07 0.35145E-04 0.22889E-06 0.11641E-04 0.13820E-02 0.97264E-09 0.32911E-07
 0.58204E-11 0.41808E-12 0.22241E-12 0.41355E-11 0.43671E-10 0.12045E-05 0.22168E-05 0.17467E-06 0.45100E-04 0.10683E-07
 0.49253E-09 0.70470E-10 0.54047E-11 0.93610E-12 0.15818E-11 0.55281E-11 0.22796E-09 0.21395E-05 0.33416E-09 0.57894E-11
 0.12259E-09 0.38070E-10 0.22007E-09 0.36090E-09 0.33301E-09 0.10110E-10 0.89668E-11 0.13960E-10 0.18472E-10 0.33933E-10
 0.78197E-10 0.96889E-08 0.37856E-07 0.86633E-07 0.50327E-06 0.39261E-07 0.26878E-09 0.87960E-09 0.62214E-11 0.12524E-05
 0.16439E-10 0.29802E-07 0.33746E-09 0.26425E-07 0.71436E-07 0.11881E-06 0.39063E-06 0.73879E-07 0.11766E-08 0.89476E-08
 0.17108E-09 0.34844E-07 0.98197E-08 0.40342E-06 0.45515E-08 0.31413E-04 0.16463E-09 0.46467E-08 0.16279E-08 0.56688E-07
 0.20509E-09 0.26436E-09 0.51578E-09 0.19469E-09 0.51337E-10 0.20367E-08 0.67803E-09 0.38789E-09 0.23820E-09 0.55089E-09
 0.23618E-09 0.37186E-10 0.68496E-10 0.94102E-09 0.15572E-09 0.23242E-09 0.19156E-09 0.37718E-09 0.44835E-09 0.15159E-09
 0.13853E-11 0.35028E-13 0.64948E-14 0.20775E-13 0.48146E-12 0.14532E-09 0.41922E-09 0.60681E-09 0.35769E-09 0.26562E-09
 0.31307E-09 0.69217E-10 0.67973E-12 0.35222E-13 0.13461E-13 0.64448E-13 0.49820E-11 0.56200E-09 0.65800E-10 0.30539E-11
 0.84181E-10 0.31005E-10 0.30204E-10 0.37017E-10 0.48503E-10 0.51306E-11 0.72703E-11 0.12593E-10 0.84213E-11 0.23219E-10
 0.10039E-09 0.67195E-09 0.27072E-09 0.87519E-09 0.41055E-09 0.33024E-09 0.32254E-10 0.64726E-10 0.55954E-11 0.35186E-09
 0.10437E-10 0.46081E-09 0.27595E-09 0.42405E-09 0.14780E-09 0.21377E-09 0.20683E-09 0.14543E-09 0.62338E-10 0.51483E-09
 0.17234E-09 0.11281E-09 0.45589E-10 0.46618E-09 0.54153E-09 0.16125E-09 0.37183E-10 0.14046E-08 0.36054E-09 0.19280E-09
 0.55185E-08 0.67383E-08 0.14727E-05 0.16562E-08 0.60065E-09 0.11265E-08 0.68820E-07 0.71571E-08 0.55024E-08 0.22137E-08
 0.11619E-08 0.69383E-09 0.76873E-08 0.30595E-08 0.46458E-08 0.60242E-08 0.48458E-08 0.28344E-08 0.63967E-09 0.75260E-09
 0.10774E-10 0.42022E-13 0.28311E-14 0.21094E-14 0.17847E-13 0.26474E-11 0.72908E-08 0.65844E-08 0.45494E-08 0.14803E-08
 0.10302E-08 0.85518E-10 0.18701E-11 0.16473E-13 0.17764E-14 0.23315E-14 0.40370E-13 0.18440E-10 0.65206E-09 0.74979E-11
 0.25141E-09 0.26144E-10 0.21578E-09 0.10200E-09 0.76683E-09 0.16153E-10 0.60802E-11 0.60761E-11 0.15604E-10 0.58334E-10
 0.18897E-09 0.17148E-08 0.10949E-07 0.77137E-08 0.55671E-08 0.10303E-07 0.26970E-09 0.62235E-09 0.67635E-11 0.68195E-08
 0.43579E-10 0.24617E-08 0.33561E-08 0.13684E-07 0.78113E-08 0.71132E-08 0.57780E-08 0.79994E-08 0.11037E-07 0.18969E-08
 0.15962E-09 0.12532E-07 0.92540E-06 0.55402E-08 0.10347E-06 0.63966E-08 0.86252E-09 0.15286E-08 0.16215E-06 0.93944E-08
 0.91903E-11 0.77151E-11 0.43270E-11 0.74719E-11 0.98824E-11 0.44452E-11 0.78097E-11 0.66892E-11 0.72244E-11 0.99038E-11
 0.50452E-11 0.13273E-10 0.12747E-10 0.46180E-11 0.49686E-11 0.67792E-11 0.10073E-10 0.58800E-11 0.20422E-11 0.13892E-11
 0.46891E-11 0.67321E-12 0.10603E-13 0.26368E-14 0.56621E-14 0.19151E-12 0.49906E-11 0.87595E-11 0.11196E-10 0.93821E-11
 0.41114E-11 0.22691E-11 0.59862E-11 0.95174E-13 0.24980E-14 0.12768E-14 0.53013E-14 0.32549E-12 0.78673E-11 0.34802E-11
 0.18075E-11 0.13892E-11 0.15224E-10 0.89872E-11 0.77618E-11 0.73036E-11 0.75721E-12 0.75066E-12 0.10011E-10 0.20311E-10
 0.26511E-11 0.50068E-11 0.17882E-10 0.13713E-10 0.88811E-11 0.52607E-11 0.52092E-11 0.92337E-11 0.10033E-11 0.46114E-11
 0.16362E-10 0.95426E-11 0.42889E-11 0.85559E-11 0.95089E-11 0.53888E-11 0.72704E-11 0.74489E-11 0.51180E-11 0.47445E-11
 0.14882E-11 0.59597E-11 0.86038E-11 0.43408E-11 0.59924E-11 0.63207E-11 0.10628E-10 0.59887E-11 0.52952E-11 0.89677E-11
 0.39683E-08 0.44238E-08 0.19532E-08 0.43516E-07 0.13040E-09 0.23867E-07 0.13990E-08 0.55818E-08 0.22718E-08 0.13162E-07
 0.56196E-09 0.13337E-07 0.56912E-09 0.10589E-07 0.47847E-08 0.50685E-08 0.38981E-08 0.59387E-09 0.52640E-11 0.91606E-12
 0.60390E-12 0.69129E-10 0.78718E-12 0.36970E-13 0.26756E-13 0.31632E-12 0.57458E-10 0.20947E-08 0.41937E-11 0.55443E-12
 0.60198E-12 0.75046E-11 0.12056E-10 0.31079E-11 0.55442E-13 0.54401E-14 0.88540E-14 0.26679E-12 0.89605E-10 0.72652E-12
 0.22870E-11 0.91859E-11 0.77679E-10 0.28253E-09 0.18172E-09 0.11408E-10 0.63961E-11 0.11364E-10 0.12803E-10 0.92592E-10
 0.15645E-09 0.13068E-06 0.21721E-08 0.44054E-08 0.38265E-08 0.33541E-08 0.14539E-09 0.28735E-08 0.90049E-11 0.28167E-08
 0.28442E-10 0.28237E-07 0.39352E-09 0.34340E-08 0.22374E-08 0.49469E-08 0.37849E-08 0.42624E-08 0.39570E-09 0.44064E-07
 0.10752E-09 0.75001E-08 0.13203E-08 0.53293E-08 0.17514E-08 0.10934E-07 0.31949E-10 0.26447E-04 0.11500E-08 0.41777E-08
 0.21892E-10 0.35889E-10 0.47439E-10 0.25235E-10 0.13245E-10 0.38998E-10 0.25756E-10 0.30443E-10 0.19394E-10 0.29747E-10
 0.75107E-10 0.18652E-10 0.14451E-10 0.30755E-10 0.32410E-10 0.36102E-10 0.29996E-10 0.21361E-10 0.40074E-11 0.52770E-12
 0.20692E-12 0.83003E-12 0.51685E-11 0.47350E-11 0.92631E-12 0.39152E-11 0.23473E-10 0.23276E-10 0.52089E-12 0.21275E-13
 0.11019E-13 0.35028E-13 0.61695E-12 0.20622E-11 0.68523E-11 0.43063E-12 0.14114E-12 0.88168E-12 0.70509E-11 0.23399E-12
 0.22788E-12 0.71706E-12 0.28865E-11 0.66805E-11 0.99658E-11 0.34312E-11 0.10680E-10 0.89615E-11 0.24309E-11 0.91576E-11
 0.72488E-10 0.51790E-10 0.27241E-10 0.36752E-10 0.18218E-10 0.18462E-10 0.10116E-10 0.21751E-10 0.16605E-10 0.51274E-10
 0.34183E-11 0.31983E-10 0.50261E-10 0.18871E-10 0.26142E-10 0.37144E-10 0.19270E-10 0.29322E-10 0.11557E-10 0.21497E-10
 0.44173E-10 0.93970E-11 0.15313E-10 0.36312E-10 0.33039E-10 0.23530E-10 0.56567E-11 0.44437E-10 0.57162E-10 0.18747E-10
 0.92852E-07 0.20178E-08 0.19458E-08 0.44688E-08 0.22886E-08 0.49998E-09 0.73197E-09 0.46281E-08 0.50341E-07 0.69121E-09
 0.15851E-09 0.13444E-08 0.10361E-07 0.89027E-09 0.12850E-04 0.33538E-08 0.33444E-06 0.16556E-08 0.62305E-10 0.31981E-11
 0.94011E-12 0.16882E-11 0.11734E-11 0.52553E-08 0.99859E-10 0.11048E-08 0.28390E-06 0.19476E-08 0.39006E-11 0.22177E-13
 0.21372E-14 0.26923E-14 0.39219E-13 0.35807E-11 0.21650E-10 0.65254E-11 0.67591E-10 0.17608E-09 0.27795E-09 0.92387E-12
 0.25142E-12 0.24535E-12 0.12818E-11 0.45602E-10 0.10275E-08 0.26707E-10 0.11587E-10 0.94050E-11 0.19438E-10 0.68766E-10
 0.77489E-10 0.45014E-09 0.40000E-05 0.43281E-08 0.10681E-06 0.19802E-08 0.11714E-08 0.10244E-08 0.74040E-11 0.16067E-08
 0.51714E-10 0.14249E-08 0.13928E-09 0.44242E-08 0.30299E-03 0.44652E-08 0.10600E-05 0.42130E-08 0.15191E-07 0.41274E-09
 0.77716E-10 0.14474E-07 0.20184E-06 0.24664E-08 0.80301E-09 0.61278E-08 0.83973E-09 0.55609E-09 0.98634E-09 0.47820E-08
 0.45555E-09 0.36829E-09 0.24331E-09 0.64888E-09 0.22636E-09 0.25465E-09 0.17565E-09 0.67372E-09 0.88385E-09 0.25231E-09
 0.44203E-10 0.32560E-09 0.58435E-09 0.25263E-09 0.51028E-09 0.48236E-09 0.52256E-09 0.35211E-09 0.84111E-10 0.76959E-10
 0.65833E-11 0.14976E-10 0.17737E-11 0.20890E-09 0.13701E-09 0.85925E-09 0.49611E-09 0.10206E-08 0.14381E-09 0.24547E-12
 0.48295E-14 0.97145E-15 0.93814E-14 0.62472E-12 0.98237E-11 0.50256E-11 0.94384E-09 0.15931E-09 0.11140E-08 0.67909E-11
 0.21240E-11 0.57591E-12 0.17997E-11 0.17227E-10 0.31217E-09 0.45721E-10 0.36237E-11 0.54089E-11 0.41192E-10 0.15034E-09
 0.18630E-10 0.75206E-10 0.41871E-09 0.61995E-09 0.84040E-09 0.28970E-09 0.33895E-09 0.11238E-07 0.51036E-11 0.12530E-09
 0.56340E-10 0.60900E-09 0.35801E-10 0.35726E-09 0.42126E-09 0.39902E-09 0.61255E-09 0.46776E-09 0.63526E-09 0.18986E-09
 0.21807E-10 0.54505E-09 0.84708E-09 0.42072E-09 0.22404E-09 0.43963E-09 0.22419E-09 0.16341E-09 0.76659E-10 0.34454E-09
 0.24957E-07 0.12142E-06 0.60350E-08 0.15839E-07 0.68467E-10 0.29538E-08 0.54226E-08 0.24869E-06 0.16323E-07 0.97976E-07
 0.55231E-09 0.65291E-09 0.79429E-09 0.44856E-06 0.63076E-07 0.30988E-06 0.34754E-07 0.89526E-06 0.12112E-08 0.63282E-07
 0.25054E-10 0.71697E-09 0.52895E-11 0.34014E-08 0.34238E-10 0.80421E-06 0.10613E-06 0.17072E-06 0.41356E-07 0.34496E-10
 0.17092E-12 0.16348E-13 0.19831E-13 0.28695E-12 0.20120E-10 0.12543E-10 0.14488E-09 0.88121E-07 0.22697E-09 0.69960E-11
 0.11785E-09 0.10763E-10 0.11647E-10 0.48280E-10 0.18032E-09 0.14051E-10 0.10530E-10 0.11651E-10 0.91704E-11 0.24415E-10
 0.12228E-09 0.22463E-07 0.49713E-08 0.10283E-06 0.30854E-07 0.29230E-07 0.24520E-09 0.15094E-08 0.10987E-10 0.47480E-07
 0.15695E-10 0.23648E-07 0.47547E-09 0.24745E-07 0.91902E-08 0.17725E-06 0.26960E-07 0.25251E-06 0.87039E-09 0.37606E-07
 0.19600E-09 0.24690E-06 0.15587E-08 0.23932E-06 0.68071E-08 0.69914E-04 0.10728E-09 0.87915E-08 0.16350E-08 0.18400E-06
 0.55576E-05 0.47974E-06 0.84271E-07 0.21841E-08 0.14655E-09 0.14798E-07 0.12886E-07 0.30586E-07 0.76885E-08 0.32321E-07
 0.16088E-08 0.52715E-09 0.10797E-08 0.45488E-06 0.17069E-04 0.16122E-05 0.34054E-06 0.64830E-06 0.19842E-08 0.27530E-08
 0.34726E-10 0.62633E-08 0.62064E-11 0.33942E-08 0.50509E-10 0.15130E-06 0.17246E-05 0.11474E-05 0.10535E-05 0.15661E-07
 0.47360E-10 0.16238E-11 0.72704E-12 0.17426E-11 0.15081E-10 0.88378E-11 0.50329E-09 0.40677E-08 0.46361E-09 0.61465E-11
 0.10502E-09 0.26954E-10 0.32793E-09 0.11251E-09 0.25997E-09 0.15460E-10 0.70452E-11 0.88322E-11 0.15361E-10 0.37418E-10
 0.63909E-10 0.27581E-08 0.20467E-06 0.34043E-06 0.13965E-05 0.85607E-07 0.15882E-09 0.49091E-07 0.10701E-10 0.11792E-08
 0.26984E-10 0.29214E-07 0.30932E-09 0.40161E-07 0.99820E-07 0.16212E-06 0.13823E-05 0.53616E-07 0.85092E-09 0.92697E-07
 0.24077E-09 0.64783E-08 0.64192E-08 0.36960E-05 0.93172E-07 0.50701E-08 0.15007E-09 0.33768E-06 0.50236E-08 0.33227E-07
 0.26831E-04 0.20287E-05 0.46529E-08 0.85966E-08 0.32628E-09 0.24741E-08 0.62961E-08 0.94551E-06 0.12748E-06 0.46544E-08
 0.45201E-09 0.16006E-08 0.21231E-08 0.32775E-07 0.32227E-06 0.71004E-05 0.25565E-06 0.40293E-06 0.11423E-08 0.97992E-06
 0.56867E-10 0.27452E-08 0.47590E-11 0.36505E-08 0.50091E-10 0.98043E-07 0.20706E-06 0.95073E-05 0.45920E-06 0.51141E-08
 0.31060E-09 0.76813E-10 0.22293E-10 0.10995E-10 0.26310E-10 0.77250E-11 0.27148E-09 0.14998E-04 0.38114E-09 0.45302E-11
 0.84822E-10 0.19462E-10 0.23612E-09 0.32959E-09 0.47493E-09 0.22116E-10 0.12167E-10 0.82539E-11 0.85593E-11 0.49047E-10
 0.11983E-09 0.45253E-08 0.43874E-07 0.47111E-06 0.22684E-04 0.98162E-07 0.20078E-09 0.77880E-09 0.62101E-11 0.21822E-06
 0.39636E-10 0.19354E-07 0.33984E-09 0.56151E-07 0.13177E-06 0.83313E-06 0.82657E-02 0.25089E-06 0.18239E-08 0.10336E-07
 0.11519E-09 0.75968E-07 0.15254E-07 0.74910E-05 0.81976E-08 0.66941E-05 0.16672E-09 0.26060E-08 0.27290E-08 0.15911E-06
 0.36919E-06 0.11438E-03 0.55730E-07 0.30349E-08 0.16708E-09 0.10714E-07 0.54710E-08 0.13478E-06 0.66346E-07 0.33825E-07
 0.82556E-09 0.48083E-09 0.59768E-09 0.18913E-05 0.42863E-05 0.95728E-06 0.56334E-04 0.26719E-06 0.15359E-08 0.67147E-08
 0.45923E-10 0.73242E-08 0.45623E-11 0.41886E-08 0.31456E-10 0.49161E-07 0.33230E-04 0.80907E-06 0.12506E-04 0.50197E-07
 0.20849E-09 0.54904E-10 0.21661E-10 0.78180E-11 0.13665E-10 0.65355E-11 0.52408E-09 0.29553E-08 0.12120E-08 0.10530E-10
 0.94129E-10 0.20554E-10 0.23045E-09 0.15577E-09 0.27815E-09 0.22984E-10 0.96963E-11 0.10809E-10 0.16314E-10 0.43788E-10
 0.74183E-10 0.29382E-08 0.19848E-06 0.18890E-01 0.23974E-06 0.16089E-06 0.21139E-09 0.55374E-07 0.79571E-11 0.10193E-08
 0.20765E-10 0.14595E-07 0.44752E-09 0.99289E-07 0.70267E-06 0.63696E-02 0.26570E-06 0.61237E-06 0.77670E-09 0.29117E-05
 0.11189E-09 0.10953E-07 0.22510E-07 0.12757E-05 0.66575E-07 0.86693E-08 0.17190E-09 0.24106E-07 0.13880E-08 0.20846E-06
 0.24998E-06 0.76511E-04 0.11603E-07 0.59697E-08 0.15383E-09 0.22076E-08 0.36650E-08 0.69191E-06 0.68374E-07 0.19273E-07
 0.43445E-09 0.62606E-09 0.52909E-09 0.36770E-07 0.31925E-05 0.26208E-05 0.20723E-04 0.27725E-06 0.15741E-08 0.68324E-07
 0.28714E-10 0.27623E-08 0.34764E-11 0.40733E-08 0.39280E-10 0.68423E-07 0.60667E-06 0.10705E-04 0.68221E-05 0.31365E-08
 0.40052E-09 0.75957E-10 0.17964E-11 0.18702E-12 0.51348E-12 0.35737E-11 0.17917E-09 0.49051E-05 0.24779E-09 0.87643E-11
 0.35208E-09 0.41857E-10 0.16285E-09 0.21164E-09 0.25662E-09 0.97605E-11 0.99204E-11 0.11054E-10 0.11890E-10 0.33504E-10
 0.11624E-09 0.86094E-08 0.22787E-07 0.35153E-05 0.51862E-06 0.14870E-06 0.11598E-09 0.54454E-09 0.99505E-11 0.32196E-07
 0.25344E-10 0.12918E-07 0.54452E-09 0.13251E-06 0.25766E-07 0.12914E-03 0.51426E-06 0.10672E-04 0.46216E-09 0.75342E-08
 0.20755E-09 0.39119E-06 0.51084E-08 0.16427E-05 0.64288E-08 0.19782E-07 0.13881E-09 0.58591E-08 0.29154E-08 0.18923E-05
 0.28481E-08 0.13829E-07 0.49020E-08 0.39884E-09 0.65096E-10 0.61344E-06 0.37371E-08 0.38534E-08 0.13185E-08 0.19017E-07
 0.48349E-09 0.19057E-09 0.25416E-09 0.35438E-06 0.34216E-08 0.16199E-07 0.20778E-08 0.93289E-07 0.21288E-08 0.10312E-08
 0.19931E-10 0.82803E-08 0.63684E-11 0.16849E-08 0.41988E-10 0.75929E-06 0.32955E-08 0.15321E-07 0.35854E-08 0.39675E-08
 0.37395E-09 0.33551E-10 0.36349E-12 0.15279E-13 0.11088E-13 0.51695E-13 0.62734E-11 0.33023E-08 0.20641E-09 0.91676E-11
 0.11461E-09 0.25992E-10 0.12624E-09 0.13031E-09 0.14237E-09 0.14650E-10 0.11745E-10 0.14002E-10 0.87455E-11 0.22273E-10
 0.91317E-10 0.74668E-08 0.27723E-08 0.20583E-07 0.21792E-08 0.76552E-08 0.87322E-10 0.11612E-08 0.50385E-11 0.14038E-08
 0.15773E-10 0.22163E-06 0.53954E-09 0.73550E-08 0.20496E-08 0.10642E-07 0.22944E-08 0.29605E-08 0.16653E-09 0.20565E-06
 0.26963E-09 0.18875E-08 0.71295E-09 0.30524E-07 0.25942E-08 0.57483E-09 0.48408E-10 0.35933E-05 0.20785E-08 0.33553E-08
 0.10125E-08 0.43923E-09 0.19799E-09 0.89260E-09 0.27872E-09 0.15556E-09 0.35554E-09 0.13533E-08 0.22417E-08 0.14613E-09
 0.32458E-10 0.85826E-09 0.17291E-08 0.27543E-09 0.65044E-09 0.84594E-09 0.21894E-08 0.47981E-09 0.86397E-10 0.19079E-08
 0.14945E-09 0.27991E-09 0.31067E-11 0.15908E-08 0.91719E-10 0.58464E-09 0.11920E-08 0.70136E-09 0.18982E-08 0.10989E-08
 0.60160E-10 0.11330E-10 0.57720E-12 0.89928E-14 0.19151E-14 0.28866E-14 0.47226E-13 0.15277E-10 0.46887E-09 0.20036E-10
 0.49528E-10 0.83715E-11 0.29073E-09 0.44015E-09 0.70225E-09 0.21726E-10 0.51099E-11 0.59869E-11 0.34001E-10 0.10946E-09
 0.22864E-10 0.12525E-09 0.16217E-08 0.95148E-09 0.10032E-08 0.30671E-09 0.41861E-09 0.55468E-09 0.33047E-11 0.16779E-09
 0.28477E-10 0.27353E-09 0.48886E-10 0.94525E-09 0.24410E-08 0.89303E-09 0.51792E-09 0.30429E-09 0.10394E-08 0.17848E-09
 0.40394E-10 0.22493E-08 0.82413E-09 0.32331E-09 0.15025E-09 0.10710E-08 0.29120E-09 0.14776E-09 0.12662E-09 0.55065E-09
 0.47653E-09 0.28097E-09 0.15377E-09 0.64101E-09 0.36008E-09 0.13716E-09 0.16509E-09 0.38395E-09 0.63892E-09 0.22442E-09
 0.76362E-10 0.35406E-09 0.44552E-09 0.16644E-09 0.32833E-09 0.55964E-09 0.12008E-08 0.31941E-09 0.50255E-10 0.40837E-09
 0.11813E-09 0.12202E-08 0.33588E-11 0.21122E-09 0.49458E-10 0.25845E-09 0.57440E-09 0.74528E-09 0.13205E-08 0.11181E-08
 0.44782E-10 0.11480E-10 0.11162E-10 0.41439E-13 0.21372E-14 0.77716E-15 0.63005E-14 0.73251E-12 0.57549E-09 0.13974E-10
 0.23337E-10 0.87324E-11 0.18489E-08 0.35983E-09 0.51054E-09 0.24173E-10 0.28744E-11 0.42139E-11 0.43552E-10 0.22153E-09
 0.27782E-10 0.75378E-10 0.62198E-09 0.37321E-09 0.10500E-08 0.33482E-09 0.37164E-09 0.10690E-08 0.21927E-11 0.69987E-10
 0.54514E-10 0.57277E-09 0.33365E-10 0.37924E-09 0.11909E-08 0.30937E-09 0.43860E-09 0.43291E-09 0.87103E-09 0.25042E-09
 0.22951E-10 0.49504E-09 0.16843E-08 0.18614E-09 0.11508E-09 0.32398E-09 0.17769E-09 0.10155E-09 0.12037E-09 0.36811E-09
 0.11374E-08 0.57076E-08 0.15810E-08 0.64290E-09 0.78065E-10 0.31817E-08 0.22545E-08 0.21719E-08 0.39333E-09 0.88490E-08
 0.64083E-09 0.16570E-09 0.11818E-09 0.71723E-08 0.22055E-08 0.40616E-08 0.15543E-08 0.91315E-08 0.10822E-08 0.14297E-08
 0.19115E-10 0.27064E-08 0.13347E-10 0.35679E-07 0.18278E-10 0.34036E-08 0.21478E-08 0.77091E-08 0.18106E-08 0.53940E-09
 0.28711E-09 0.14125E-09 0.11075E-10 0.17230E-11 0.32335E-13 0.37748E-14 0.70222E-14 0.29476E-12 0.43192E-10 0.52005E-11
 0.16308E-09 0.25587E-10 0.64405E-10 0.10218E-09 0.88503E-10 0.67839E-11 0.83915E-11 0.11632E-10 0.95893E-11 0.46502E-10
 0.27669E-09 0.83768E-08 0.69792E-09 0.95184E-08 0.18713E-08 0.10838E-07 0.55647E-10 0.29803E-09 0.79289E-11 0.85840E-08
 0.67195E-11 0.26338E-08 0.59590E-09 0.77428E-08 0.98331E-09 0.37963E-08 0.93781E-09 0.70011E-08 0.22061E-09 0.78700E-08
 0.25050E-09 0.20372E-08 0.47050E-09 0.66465E-08 0.17646E-08 0.79917E-09 0.28924E-10 0.23880E-08 0.14623E-08 0.90789E-08
 0.26141E-07 0.64443E-07 0.13387E-06 0.94782E-09 0.96401E-10 0.18423E-07 0.10614E-07 0.12817E-07 0.45042E-08 0.31246E-07
 0.11092E-08 0.17157E-09 0.28872E-09 0.16611E-05 0.64054E-07 0.59926E-07 0.10995E-07 0.17077E-05 0.41253E-08 0.23193E-08
 0.32722E-10 0.66815E-08 0.87728E-11 0.28740E-08 0.60738E-10 0.80475E-06 0.43407E-07 0.50117E-07 0.12805E-07 0.33466E-08
 0.30093E-09 0.73374E-10 0.14877E-10 0.61791E-11 0.31265E-11 0.91871E-13 0.49571E-13 0.56832E-12 0.95222E-10 0.65667E-11
 0.11150E-09 0.30087E-10 0.27133E-09 0.10060E-09 0.10852E-09 0.89713E-11 0.99005E-11 0.11733E-10 0.16748E-10 0.69712E-10
 0.12629E-09 0.32113E-08 0.15411E-07 0.83904E-07 0.76743E-07 0.36532E-07 0.49134E-10 0.10643E-08 0.89980E-11 0.17815E-08
 0.15819E-10 0.26188E-06 0.57069E-09 0.11373E-07 0.13599E-07 0.59558E-07 0.51429E-07 0.20446E-07 0.43081E-09 0.31313E-04
 0.32834E-09 0.35242E-08 0.34107E-08 0.22620E-06 0.30509E-07 0.19554E-08 0.70045E-10 0.45207E-05 0.44587E-08 0.14163E-07
 0.14609E-04 0.18737E-06 0.42553E-08 0.14623E-07 0.28530E-09 0.79857E-09 0.11787E-08 0.67108E-05 0.70151E-06 0.37871E-08
 0.31170E-09 0.18958E-08 0.15946E-08 0.10679E-07 0.13092E-03 0.26242E-06 0.32887E-06 0.48903E-07 0.64389E-09 0.50275E-04
 0.76655E-10 0.18100E-08 0.51178E-11 0.45389E-08 0.11380E-09 0.39234E-07 0.98710E-06 0.43722E-06 0.45614E-06 0.71582E-08
 0.27985E-09 0.96529E-10 0.34023E-10 0.97413E-11 0.14768E-10 0.13783E-11 0.32055E-12 0.66033E-12 0.30467E-10 0.10128E-10
 0.10920E-09 0.30560E-10 0.36037E-09 0.45917E-09 0.43099E-09 0.23115E-10 0.11691E-10 0.13630E-10 0.27412E-10 0.94226E-10
 0.87417E-10 0.11088E-08 0.95870E-07 0.19658E-05 0.49267E-05 0.34058E-05 0.44563E-09 0.10969E-08 0.43496E-11 0.17860E-07
 0.39412E-10 0.13037E-07 0.31097E-09 0.64940E-06 0.39300E-06 0.91099E-06 0.15343E-05 0.19078E-04 0.40137E-08 0.28212E-08
 0.64207E-10 0.69246E-07 0.30881E-07 0.94501E-07 0.25578E-08 0.17244E-05 0.19999E-09 0.16629E-08 0.13876E-08 0.60776E-06
 0.98905     0.10094E-07 0.42277E-08 0.24886E-08 0.18065E-09 0.79899E-09 0.55353E-09 0.90936E-08 0.90558E-07 0.15458E-08
 0.28232E-09 0.10524E-08 0.28638E-08 0.56128E-08 0.46592E-07 0.10149E-07 0.12696E-06 0.20431E-07 0.78604E-09 0.26468E-08
 0.33464E-10 0.36391E-06 0.76022E-11 0.18777E-08 0.12083E-09 0.30660E-07 0.41942E-07 0.24463E-07 0.12241E-04 0.14056E-06
 0.18386E-09 0.36424E-10 0.63676E-10 0.21934E-10 0.13290E-10 0.14861E-11 0.12107E-12 0.51459E-13 0.35999E-12 0.74688E-11
 0.53814E-10 0.18100E-10 0.28575E-08 0.34976E-09 0.11650E-08 0.77859E-10 0.12220E-10 0.77587E-11 0.21219E-10 0.12088E-09
 0.77170E-10 0.10041E-08 0.10634E-06 0.11660E-07 0.71390E-06 0.47560E-08 0.57559E-09 0.10827E-04 0.67892E-11 0.48441E-09
 0.36320E-10 0.43997E-06 0.24432E-09 0.70170E-08 0.13989E-01 0.12939E-07 0.21015E-05 0.72420E-08 0.13147E-08 0.24703E-08
 0.50795E-10 0.49357E-08 0.74837E-07 0.72570E-08 0.49195E-08 0.51097E-08 0.31647E-09 0.18706E-08 0.54348E-09 0.10260E-07
 0.27057E-08 0.16027E-07 0.28262E-08 0.98785E-09 0.48016E-10 0.17586E-08 0.18192E-08 0.24444E-08 0.13358E-08 0.52076E-08
 0.34346E-09 0.34279E-09 0.30880E-09 0.77631E-08 0.41485E-08 0.13175E-07 0.22674E-08 0.89263E-08 0.20256E-08 0.36576E-08
 0.15076E-10 0.16041E-08 0.10898E-10 0.89757E-08 0.38547E-10 0.46922E-08 0.27699E-08 0.70478E-08 0.37586E-08 0.15540E-08
 0.10277E-08 0.27730E-09 0.17195E-10 0.97363E-11 0.57802E-10 0.29310E-11 0.28519E-13 0.31641E-14 0.53291E-14 0.15095E-12
 0.79139E-10 0.61403E-10 0.10515E-09 0.18143E-09 0.18573E-09 0.24252E-10 0.34049E-10 0.23028E-10 0.63560E-11 0.12468E-10
 0.16170E-09 0.74264E-07 0.21879E-08 0.10347E-07 0.17111E-08 0.11320E-07 0.10161E-09 0.42170E-09 0.83832E-11 0.33901E-07
 0.18645E-10 0.17350E-08 0.46302E-09 0.73894E-07 0.18105E-08 0.88917E-08 0.28940E-08 0.37126E-08 0.12915E-09 0.37882E-08
 0.14043E-09 0.24936E-08 0.53658E-09 0.58718E-08 0.30261E-08 0.22122E-08 0.54476E-10 0.46790E-08 0.25397E-08 0.76722E-08
 0.36157E-09 0.56297E-09 0.36975E-09 0.77535E-10 0.22819E-10 0.49889E-09 0.26898E-09 0.14658E-09 0.13629E-09 0.82718E-09
 0.27906E-09 0.47558E-10 0.75041E-10 0.47177E-09 0.25696E-09 0.81491E-09 0.37801E-09 0.25191E-09 0.56860E-09 0.26204E-09
 0.14907E-10 0.19259E-08 0.77946E-11 0.35224E-09 0.21902E-10 0.87280E-09 0.33609E-09 0.32076E-09 0.21591E-09 0.20604E-09
 0.35298E-09 0.19183E-09 0.20032E-10 0.90422E-11 0.36132E-10 0.64575E-11 0.55927E-13 0.15821E-14 0.83267E-15 0.45519E-14
 0.57769E-12 0.47507E-10 0.81103E-10 0.75476E-10 0.87834E-10 0.18522E-10 0.25734E-10 0.19928E-10 0.52693E-11 0.12002E-10
 0.10198E-09 0.10254E-08 0.38704E-09 0.55688E-09 0.24356E-09 0.35924E-09 0.49829E-10 0.37118E-09 0.10377E-10 0.13753E-09
 0.72804E-11 0.75251E-09 0.26644E-09 0.33002E-09 0.25968E-09 0.35720E-09 0.30771E-09 0.27506E-09 0.44203E-10 0.69119E-09
 0.13615E-09 0.10504E-09 0.88039E-10 0.35465E-09 0.59211E-09 0.12390E-09 0.10162E-10 0.89456E-09 0.61970E-09 0.47495E-09
 0.13037E-08 0.10423E-08 0.61869E-09 0.18130E-08 0.46215E-09 0.13931E-09 0.26420E-09 0.10147E-08 0.16350E-08 0.19657E-09
 0.12194E-09 0.81272E-09 0.26678E-08 0.34875E-09 0.98386E-09 0.85528E-09 0.50714E-08 0.65852E-09 0.14664E-09 0.42106E-08
 0.12282E-09 0.30884E-09 0.29946E-11 0.50860E-08 0.21415E-09 0.13980E-08 0.40621E-08 0.95418E-09 0.30548E-08 0.11770E-08
 0.11664E-09 0.37455E-10 0.63054E-10 0.18368E-10 0.10639E-10 0.28279E-11 0.11455E-11 0.10450E-13 0.17208E-14 0.22482E-14
 0.35472E-13 0.35863E-11 0.36212E-09 0.53548E-09 0.20881E-08 0.40701E-10 0.96715E-11 0.79026E-11 0.17584E-10 0.47506E-10
 0.37428E-10 0.39093E-09 0.15007E-07 0.18675E-08 0.19020E-08 0.89869E-09 0.11486E-08 0.87251E-09 0.49585E-11 0.23259E-09
 0.48200E-10 0.86968E-09 0.80613E-10 0.11500E-08 0.35120E-08 0.64845E-09 0.14457E-08 0.15202E-08 0.31905E-08 0.28452E-09
 0.26328E-10 0.11993E-08 0.51414E-08 0.64310E-09 0.39249E-09 0.26052E-08 0.34342E-09 0.18229E-09 0.22898E-09 0.12623E-08
 0.24605E-08 0.14636E-08 0.15180E-08 0.29238E-08 0.37087E-09 0.43367E-09 0.33015E-09 0.33770E-08 0.57658E-08 0.93622E-09
 0.19813E-09 0.67925E-09 0.66930E-09 0.16313E-08 0.36569E-08 0.25653E-08 0.26887E-08 0.28740E-08 0.25769E-09 0.30486E-08
 0.85865E-10 0.15280E-07 0.27213E-11 0.74849E-09 0.14620E-09 0.26995E-07 0.87668E-08 0.48611E-08 0.52912E-08 0.15452E-07
 0.93130E-10 0.26621E-10 0.36380E-10 0.12105E-10 0.82058E-11 0.31248E-11 0.24537E-09 0.62392E-12 0.16542E-13 0.72442E-14
 0.50987E-13 0.23407E-11 0.89640E-09 0.29964E-09 0.51662E-09 0.26113E-10 0.47986E-11 0.61188E-11 0.21976E-10 0.78184E-10
 0.25847E-10 0.39416E-09 0.96001E-07 0.78635E-08 0.97643E-08 0.15574E-08 0.43319E-09 0.21985E-04 0.58634E-11 0.25981E-09
 0.64756E-10 0.36047E-07 0.78209E-10 0.15031E-08 0.14097E-07 0.32537E-08 0.22455E-08 0.29929E-08 0.18595E-08 0.12305E-08
 0.58420E-10 0.24287E-08 0.10485E-07 0.25552E-08 0.53593E-09 0.34917E-08 0.39646E-09 0.77949E-09 0.26424E-09 0.28164E-08
 0.70156E-07 0.17708E-06 0.66964E-08 0.11105E-07 0.16010E-09 0.38528E-08 0.40528E-08 0.14789E-05 0.27715E-07 0.40046E-07
 0.65356E-09 0.84554E-09 0.31286E-09 0.95453E-07 0.39282E-06 0.62506E-06 0.12241E-06 0.66863E-05 0.11335E-08 0.14746E-06
 0.54564E-10 0.42892E-08 0.57551E-11 0.31730E-08 0.28446E-10 0.55674E-06 0.36533E-05 0.22227E-06 0.17066E-06 0.37948E-08
 0.25886E-09 0.82970E-10 0.18643E-10 0.96334E-11 0.33892E-10 0.11513E-10 0.16743E-09 0.44823E-08 0.35238E-11 0.24146E-12
 0.65688E-12 0.75913E-11 0.15792E-09 0.29058E-09 0.35432E-09 0.17961E-10 0.10776E-10 0.10555E-10 0.10424E-10 0.32805E-10
 0.11338E-09 0.14348E-07 0.14801E-07 0.93392E-07 0.11564E-06 0.41225E-07 0.15950E-09 0.10120E-08 0.99735E-11 0.28490E-07
 0.18546E-10 0.23189E-07 0.33061E-09 0.34577E-07 0.17163E-07 0.16678E-06 0.89311E-07 0.12470E-06 0.66437E-09 0.15242E-07
 0.16066E-09 0.45931E-07 0.40481E-08 0.27124E-06 0.65870E-08 0.91892E-06 0.22175E-09 0.69459E-08 0.22995E-08 0.11220E-06
 0.45777E-06 0.69282E-06 0.15990E-08 0.17340E-09 0.12489E-10 0.35127E-09 0.26073E-09 0.72175E-08 0.22404E-08 0.11535E-08
 0.51538E-10 0.38791E-10 0.36633E-10 0.32006E-07 0.49117E-05 0.16914E-04 0.71455E-07 0.24825E-06 0.43325E-10 0.24596E-09
 0.13328E-11 0.30142E-08 0.36373E-12 0.99358E-09 0.22032E-11 0.17045E-07 0.40683E-06 0.35905E-05 0.14808E-06 0.54943E-09
 0.93429E-11 0.19921E-11 0.13291E-11 0.64501E-12 0.14276E-11 0.52681E-12 0.34117E-10 0.29428E-09 0.26407E-10 0.32556E-12
 0.74502E-12 0.93857E-12 0.21134E-10 0.10936E-10 0.33140E-10 0.16890E-11 0.58414E-12 0.46194E-12 0.71467E-12 0.19349E-11
 0.28537E-11 0.13320E-09 0.19483E-07 0.59983E-06 0.16139E-06 0.24741E-07 0.86117E-11 0.57084E-09 0.54780E-12 0.13117E-09
 0.11431E-11 0.58879E-08 0.14259E-10 0.17638E-07 0.40360E-07 0.59607E-06 0.11598E-06 0.39553E-07 0.59646E-10 0.96533E-08
 0.94227E-11 0.14850E-08 0.76664E-09 0.34550E-04 0.91778E-09 0.73897E-09 0.80236E-11 0.12785E-08 0.14163E-09 0.14411E-07
 0.47485E-06 0.12241E-05 0.27172E-09 0.54235E-09 0.11625E-10 0.15123E-09 0.14220E-09 0.49634E-05 0.12193E-07 0.39426E-09
 0.20291E-10 0.72783E-10 0.68939E-10 0.15459E-08 0.38951E-05 0.18862E-05 0.54744E-06 0.14748E-07 0.37880E-10 0.18173E-08
 0.14396E-11 0.36153E-09 0.28588E-12 0.96923E-09 0.22248E-11 0.15968E-07 0.19914E-04 0.93101E-04 0.19604E-05 0.41677E-09
 0.75420E-11 0.23423E-11 0.95153E-12 0.60106E-12 0.13171E-11 0.45938E-12 0.17290E-10 0.10854E-08 0.19983E-10 0.25674E-12
 0.18421E-12 0.21684E-12 0.51269E-11 0.13442E-10 0.29430E-10 0.12090E-11 0.62595E-12 0.57260E-12 0.72925E-12 0.19424E-11
 0.31721E-11 0.11228E-09 0.53385E-08 0.33023E-06 0.40225E-06 0.10340E-06 0.11438E-10 0.10265E-09 0.47925E-12 0.57078E-09
 0.10889E-11 0.40471E-08 0.13897E-10 0.19230E-07 0.13736E-07 0.10680E-05 0.14027E-06 0.10540E-06 0.88341E-10 0.57416E-09
 0.72434E-11 0.77413E-07 0.78455E-09 0.64929E-07 0.29952E-09 0.66491E-08 0.14829E-10 0.22042E-09 0.12400E-09 0.52608E-07
 0.21561E-08 0.32254E-09 0.66863E-10 0.24601E-09 0.16928E-10 0.57120E-10 0.70715E-10 0.78633E-09 0.19927E-08 0.72336E-10
 0.10479E-10 0.44110E-10 0.13649E-09 0.23999E-09 0.93063E-09 0.65457E-09 0.13862E-08 0.35816E-09 0.16077E-10 0.28767E-09
 0.26380E-11 0.32874E-09 0.22873E-12 0.20952E-09 0.37419E-11 0.71252E-09 0.79927E-09 0.98264E-09 0.43338E-08 0.12380E-08
 0.41397E-11 0.12958E-11 0.14832E-11 0.71758E-12 0.80070E-12 0.26217E-12 0.29465E-10 0.38668E-10 0.40473E-10 0.78798E-13
 0.44409E-14 0.26507E-14 0.13600E-13 0.10002E-11 0.30846E-10 0.11365E-11 0.25540E-12 0.47658E-12 0.13561E-11 0.34428E-11
 0.18325E-11 0.22348E-10 0.45725E-08 0.10371E-08 0.49223E-08 0.45225E-09 0.24872E-10 0.45500E-09 0.24405E-12 0.32547E-10
 0.18366E-11 0.21818E-08 0.85605E-11 0.42058E-09 0.30407E-08 0.49431E-09 0.10208E-08 0.63776E-09 0.11836E-09 0.14468E-09
 0.56740E-11 0.49004E-09 0.11235E-08 0.34419E-09 0.10514E-09 0.45012E-09 0.22928E-10 0.95116E-10 0.39086E-10 0.67876E-09
 0.15868E-09 0.42494E-09 0.22513E-09 0.43497E-10 0.47168E-11 0.19924E-09 0.22064E-09 0.21716E-09 0.10516E-09 0.41223E-09
 0.30872E-10 0.14034E-10 0.11340E-10 0.43859E-09 0.17007E-09 0.24361E-09 0.14809E-09 0.43413E-09 0.57848E-10 0.57884E-10
 0.10840E-11 0.18376E-09 0.33311E-12 0.51647E-08 0.10670E-11 0.23659E-09 0.23947E-09 0.46846E-09 0.29445E-09 0.55463E-10
 0.19527E-10 0.51803E-11 0.58867E-12 0.36547E-12 0.22607E-11 0.55885E-12 0.47585E-11 0.16640E-08 0.55968E-11 0.41800E-13
 0.12351E-14 0.11102E-15 0.34694E-15 0.44131E-14 0.68565E-12 0.45313E-12 0.88568E-12 0.76633E-12 0.53520E-12 0.19293E-11
 0.74763E-11 0.20100E-09 0.71263E-10 0.34636E-09 0.30255E-09 0.14752E-08 0.57977E-11 0.14971E-10 0.50354E-12 0.21001E-08
 0.89184E-12 0.13378E-09 0.32509E-10 0.51792E-09 0.90169E-10 0.29126E-09 0.20641E-09 0.18088E-09 0.12665E-10 0.35085E-09
 0.12406E-10 0.11383E-09 0.39968E-10 0.39877E-09 0.20357E-09 0.10341E-09 0.39240E-11 0.40691E-09 0.15553E-09 0.22647E-09
 0.12815E-10 0.12218E-10 0.18696E-10 0.50956E-11 0.10415E-11 0.30932E-10 0.30614E-10 0.11283E-10 0.58986E-11 0.21693E-10
 0.12612E-10 0.17415E-11 0.24931E-11 0.10500E-10 0.13434E-10 0.86700E-11 0.72186E-11 0.15807E-10 0.17553E-10 0.54015E-11
 0.53338E-12 0.20983E-10 0.29588E-12 0.13498E-10 0.67592E-12 0.13400E-10 0.13455E-10 0.15222E-10 0.15400E-10 0.79543E-11
 0.10654E-10 0.46572E-11 0.23736E-12 0.19514E-12 0.22075E-11 0.86871E-12 0.25174E-11 0.29697E-10 0.27155E-11 0.13008E-12
 0.21233E-14 0.22204E-15 0.12490E-15 0.97145E-16 0.14252E-13 0.37417E-12 0.92898E-12 0.12370E-11 0.43591E-12 0.11456E-11
 0.62809E-11 0.27052E-10 0.57537E-11 0.14195E-10 0.12477E-10 0.18965E-10 0.18197E-11 0.49752E-11 0.60665E-12 0.17122E-10
 0.41519E-12 0.13601E-10 0.10666E-10 0.11144E-10 0.10874E-10 0.12142E-10 0.12647E-10 0.11414E-10 0.23742E-11 0.20036E-10
 0.94286E-11 0.44261E-11 0.48692E-11 0.11731E-10 0.12974E-10 0.80906E-11 0.94020E-12 0.29526E-10 0.25778E-10 0.16653E-10
 0.28499E-09 0.12623E-09 0.45010E-10 0.18501E-09 0.27240E-10 0.19825E-10 0.29245E-10 0.21568E-09 0.54984E-09 0.31000E-10
 0.61229E-11 0.50581E-10 0.14056E-09 0.34502E-10 0.14000E-09 0.91159E-10 0.25233E-09 0.73575E-10 0.91113E-11 0.24284E-09
 0.39097E-11 0.24311E-10 0.20345E-12 0.32497E-09 0.60992E-11 0.74490E-10 0.14718E-09 0.12378E-09 0.72061E-09 0.15906E-09
 0.42960E-11 0.82894E-12 0.13830E-11 0.81310E-12 0.97772E-12 0.34935E-12 0.42212E-10 0.54847E-10 0.68591E-10 0.92631E-12
 0.91482E-13 0.59674E-15 0.20817E-15 0.15266E-15 0.24841E-14 0.54978E-12 0.49703E-12 0.45251E-12 0.22109E-11 0.76195E-11
 0.28075E-11 0.25738E-10 0.39259E-09 0.70409E-10 0.16018E-09 0.11639E-09 0.37029E-10 0.91388E-10 0.25037E-12 0.14386E-10
 0.23461E-11 0.11682E-09 0.67488E-11 0.11300E-09 0.25168E-09 0.10277E-09 0.18103E-09 0.13575E-09 0.17710E-09 0.28016E-10
 0.28689E-11 0.21911E-09 0.25180E-09 0.73402E-10 0.23495E-10 0.19721E-09 0.19566E-10 0.22206E-10 0.20631E-10 0.14292E-09
 0.24095E-09 0.13170E-09 0.62851E-10 0.21830E-09 0.29299E-10 0.31909E-10 0.30411E-10 0.24171E-09 0.35836E-09 0.52853E-10
 0.65362E-11 0.50446E-10 0.80879E-10 0.57070E-10 0.16355E-09 0.17521E-09 0.19844E-09 0.15594E-09 0.11141E-10 0.17259E-09
 0.32825E-11 0.11654E-09 0.16327E-12 0.10119E-09 0.48118E-11 0.37411E-09 0.17683E-09 0.26037E-09 0.31679E-09 0.66431E-09
 0.48377E-11 0.10743E-11 0.16480E-11 0.10126E-11 0.90824E-12 0.38808E-12 0.87977E-10 0.48163E-10 0.15669E-09 0.11472E-11
 0.17741E-11 0.47837E-13 0.18180E-14 0.33307E-15 0.43854E-14 0.34481E-12 0.29259E-12 0.47583E-12 0.21518E-11 0.70540E-11
 0.31775E-11 0.34582E-10 0.78591E-09 0.20799E-09 0.22504E-09 0.12933E-09 0.26493E-10 0.76898E-09 0.25566E-12 0.18333E-10
 0.21916E-11 0.77729E-09 0.50975E-11 0.18126E-09 0.33660E-09 0.19390E-09 0.24212E-09 0.19079E-09 0.82491E-10 0.81217E-10
 0.27623E-11 0.24927E-09 0.40788E-09 0.13189E-09 0.34619E-10 0.20028E-09 0.11536E-10 0.37378E-10 0.20944E-10 0.20776E-09
 0.71425E-08 0.14551E-03 0.68317E-09 0.25284E-09 0.10947E-10 0.26216E-09 0.25561E-09 0.10016E-07 0.11778E-08 0.11449E-08
 0.25637E-10 0.21304E-10 0.36122E-10 0.44369E-08 0.22379E-07 0.20014E-06 0.64637E-08 0.78032E-07 0.65210E-10 0.60076E-09
 0.12233E-11 0.64946E-09 0.22223E-12 0.10975E-08 0.22898E-11 0.14968E-07 0.44915E-07 0.13684E-06 0.82624E-08 0.25715E-09
 0.19024E-10 0.42589E-11 0.99263E-12 0.44386E-12 0.13689E-11 0.51823E-12 0.15049E-10 0.16657E-07 0.20022E-10 0.49548E-12
 0.97611E-11 0.12708E-11 0.12634E-12 0.10464E-13 0.17167E-13 0.21552E-12 0.78998E-12 0.74857E-12 0.73995E-12 0.29164E-11
 0.95600E-11 0.60754E-09 0.10827E-08 0.26477E-04 0.80829E-08 0.29463E-07 0.10818E-10 0.70295E-10 0.50668E-12 0.36107E-08
 0.10185E-11 0.23439E-08 0.34391E-10 0.26622E-07 0.17345E-08 0.42331E-06 0.95059E-08 0.10449E-06 0.50041E-10 0.18132E-08
 0.11875E-10 0.14406E-07 0.24725E-09 0.38196E-06 0.37925E-09 0.89254E-09 0.46586E-11 0.36595E-09 0.13906E-09 0.13449E-06
 0.18563E-08 0.78632E-08 0.16862E-08 0.10882E-09 0.55677E-11 0.77348E-09 0.36278E-09 0.95748E-09 0.37257E-09 0.19010E-08
 0.47580E-10 0.21950E-10 0.23506E-10 0.28611E-07 0.31105E-08 0.77809E-08 0.11709E-08 0.89225E-07 0.84294E-10 0.10988E-09
 0.11701E-11 0.42291E-08 0.29965E-12 0.49085E-09 0.16802E-11 0.53041E-07 0.36343E-08 0.58670E-08 0.12465E-08 0.20266E-09
 0.21067E-10 0.38660E-11 0.94838E-12 0.36741E-12 0.10869E-11 0.36203E-12 0.83770E-11 0.41217E-09 0.20192E-10 0.43110E-12
 0.47591E-11 0.15093E-11 0.11997E-11 0.21302E-13 0.90067E-14 0.43354E-13 0.31489E-12 0.72273E-12 0.56247E-12 0.23167E-11
 0.60553E-11 0.22600E-09 0.44580E-09 0.49829E-08 0.22046E-08 0.38499E-08 0.91241E-11 0.13878E-09 0.60241E-12 0.16340E-09
 0.86760E-12 0.25491E-06 0.41997E-10 0.26446E-08 0.73167E-09 0.42808E-08 0.34636E-08 0.15811E-08 0.28025E-10 0.23556E-07
 0.10973E-10 0.43974E-09 0.16530E-09 0.20589E-07 0.13122E-08 0.15072E-09 0.54405E-11 0.31314E-08 0.17316E-09 0.14600E-08
 0.46744E-08 0.86837E-09 0.10524E-09 0.55425E-09 0.19165E-10 0.46610E-10 0.78013E-10 0.27897E-08 0.91187E-08 0.12155E-09
 0.10218E-10 0.73842E-10 0.11590E-09 0.16581E-09 0.20854E-08 0.11979E-08 0.15428E-07 0.71757E-09 0.20007E-10 0.17802E-08
 0.24298E-11 0.83745E-10 0.17505E-12 0.37930E-06 0.26580E-11 0.59040E-09 0.30771E-08 0.18765E-08 0.68411E-08 0.32750E-09
 0.65886E-11 0.22590E-11 0.19333E-11 0.67578E-12 0.73831E-12 0.19522E-12 0.13128E-10 0.11125E-09 0.41089E-10 0.53696E-12
 0.36226E-11 0.59186E-12 0.11734E-11 0.79381E-14 0.70777E-15 0.88818E-15 0.18846E-13 0.26920E-12 0.67960E-12 0.32814E-11
 0.26306E-11 0.34899E-10 0.37954E-08 0.10250E-08 0.23855E-08 0.12062E-08 0.23959E-10 0.14543E-09 0.28433E-12 0.95918E-10
 0.15465E-11 0.56821E-09 0.15353E-10 0.20525E-08 0.38010E-08 0.10775E-08 0.23813E-08 0.21005E-08 0.14463E-09 0.11483E-09
 0.48990E-11 0.76660E-08 0.17706E-08 0.70028E-09 0.10627E-09 0.20479E-08 0.80703E-11 0.53865E-10 0.41343E-10 0.20630E-08
 0.33270E-10 0.14819E-10 0.80328E-11 0.23396E-10 0.11581E-10 0.51925E-11 0.50589E-11 0.18299E-10 0.28695E-10 0.59559E-11
 0.30954E-11 0.22884E-10 0.33424E-10 0.78530E-11 0.16011E-10 0.21000E-10 0.25236E-10 0.16221E-10 0.32764E-11 0.29657E-10
 0.31014E-11 0.82504E-11 0.13071E-12 0.12188E-10 0.34234E-11 0.19478E-10 0.16924E-10 0.17750E-10 0.13195E-10 0.31629E-10
 0.20113E-11 0.83972E-12 0.33041E-11 0.82603E-12 0.20618E-12 0.95983E-13 0.14056E-10 0.77469E-11 0.42918E-10 0.96650E-12
 0.92254E-12 0.37834E-12 0.36967E-11 0.43715E-14 0.24980E-15 0.83267E-16 0.49960E-15 0.17666E-13 0.12944E-11 0.49823E-11
 0.88615E-12 0.65985E-11 0.47409E-10 0.22470E-10 0.16058E-10 0.95410E-11 0.10537E-10 0.51308E-10 0.24597E-12 0.60293E-11
 0.26110E-11 0.21895E-10 0.12181E-11 0.17262E-10 0.26472E-10 0.18781E-10 0.18547E-10 0.19301E-10 0.30114E-10 0.78348E-11
 0.14838E-11 0.25943E-10 0.28920E-10 0.23074E-10 0.73041E-11 0.21311E-10 0.14134E-10 0.60396E-11 0.55740E-11 0.17973E-10
 0.91046E-10 0.23715E-09 0.93419E-10 0.29014E-10 0.22648E-11 0.10762E-09 0.92702E-10 0.52947E-10 0.44841E-10 0.20796E-09
 0.36093E-10 0.70720E-11 0.98590E-11 0.27097E-09 0.10588E-09 0.15941E-09 0.63050E-10 0.26597E-09 0.61352E-10 0.28495E-10
 0.77307E-12 0.10228E-09 0.31991E-12 0.34761E-09 0.96227E-12 0.10293E-09 0.81600E-10 0.13581E-09 0.63473E-10 0.13312E-10
 0.15339E-10 0.61332E-11 0.80030E-12 0.29891E-12 0.10522E-11 0.25950E-12 0.24698E-11 0.45303E-09 0.50117E-11 0.23902E-12
 0.94184E-11 0.12196E-11 0.27557E-11 0.37040E-13 0.37470E-15 0.15266E-15 0.12490E-15 0.10547E-14 0.96353E-13 0.99021E-12
 0.63978E-11 0.25086E-09 0.49787E-10 0.17250E-09 0.75401E-10 0.14768E-09 0.23297E-11 0.12035E-10 0.70745E-12 0.20427E-08
 0.64923E-12 0.89113E-10 0.19662E-10 0.16629E-09 0.49592E-10 0.88405E-10 0.61666E-10 0.13534E-09 0.87392E-11 0.18457E-09
 0.95631E-11 0.65356E-10 0.20767E-10 0.19246E-09 0.13884E-09 0.40833E-10 0.23316E-11 0.15390E-09 0.88256E-10 0.14885E-09
 0.23147E-10 0.40592E-10 0.83839E-10 0.89495E-11 0.20857E-11 0.91871E-10 0.56088E-10 0.21831E-10 0.16882E-10 0.65760E-10
 0.38482E-10 0.48220E-11 0.39386E-11 0.53097E-10 0.34649E-10 0.36771E-10 0.24861E-10 0.54772E-10 0.45959E-10 0.11742E-10
 0.53426E-12 0.94940E-10 0.34892E-12 0.18910E-10 0.55089E-12 0.36122E-10 0.25831E-10 0.38424E-10 0.26386E-10 0.72794E-11
 0.12104E-10 0.55680E-11 0.64691E-12 0.24443E-12 0.14049E-11 0.43513E-12 0.19978E-11 0.48840E-10 0.41577E-11 0.24965E-12
 0.67821E-11 0.16429E-11 0.33137E-11 0.96198E-12 0.89095E-14 0.22204E-15 0.11102E-15 0.73552E-15 0.29296E-13 0.56176E-12
 0.60952E-11 0.52422E-10 0.19059E-10 0.43127E-10 0.37763E-10 0.37767E-10 0.19340E-11 0.97767E-11 0.56825E-12 0.44517E-10
 0.62970E-12 0.43883E-10 0.19331E-10 0.25773E-10 0.20951E-10 0.31089E-10 0.28824E-10 0.26713E-10 0.40541E-11 0.52942E-10
 0.15002E-10 0.15549E-10 0.11566E-10 0.50307E-10 0.68134E-10 0.14617E-10 0.14764E-11 0.46119E-10 0.42614E-10 0.29775E-10
 0.10541E-05 0.24845E-08 0.28192E-09 0.48724E-09 0.93332E-11 0.48415E-10 0.74003E-10 0.67743E-08 0.17374E-06 0.12610E-09
 0.12162E-10 0.78871E-10 0.95833E-10 0.46314E-09 0.60732E-07 0.35388E-08 0.21615E-06 0.14154E-08 0.25113E-10 0.17818E-08
 0.22425E-11 0.13853E-09 0.17850E-12 0.44425E-08 0.27985E-11 0.15944E-08 0.53268E-07 0.37568E-08 0.35315E-06 0.29660E-09
 0.59622E-11 0.24288E-11 0.13105E-11 0.62127E-12 0.75985E-12 0.25063E-12 0.15405E-10 0.22607E-09 0.34892E-10 0.51836E-12
 0.49687E-11 0.92882E-12 0.19526E-10 0.19103E-10 0.36877E-11 0.22413E-13 0.30809E-14 0.46352E-14 0.59883E-13 0.21957E-11
 0.39141E-11 0.71802E-10 0.22684E-07 0.52127E-08 0.28269E-06 0.42875E-08 0.21717E-10 0.87884E-10 0.26642E-12 0.21383E-09
 0.18943E-11 0.12027E-08 0.12404E-10 0.89943E-08 0.11128E-06 0.41188E-08 0.32327E-07 0.74317E-08 0.14253E-09 0.21894E-09
 0.52461E-11 0.44769E-07 0.11706E-08 0.15985E-08 0.14862E-09 0.26750E-08 0.12325E-10 0.92960E-10 0.73003E-10 0.12874E-07
 0.11459E-05 0.31672E-05 0.68425E-09 0.20430E-09 0.12388E-10 0.16554E-09 0.15952E-09 0.24452E-07 0.37157E-08 0.54876E-09
 0.22909E-10 0.45166E-10 0.57041E-10 0.79202E-08 0.35823E-07 0.19939E-06 0.41060E-07 0.32372E-06 0.55847E-10 0.57015E-09
 0.19426E-11 0.80530E-08 0.23175E-12 0.11026E-08 0.25847E-11 0.12044E-07 0.19033E-07 0.15100E-06 0.65130E-07 0.12666E-08
 0.78293E-11 0.21352E-11 0.11923E-11 0.43907E-12 0.11563E-11 0.28858E-12 0.14407E-10 0.15474E-09 0.30110E-10 0.40164E-12
 0.45311E-11 0.10066E-11 0.25088E-10 0.14669E-10 0.17550E-10 0.82610E-12 0.17680E-12 0.98546E-13 0.43540E-12 0.26693E-11
 0.32803E-11 0.11952E-09 0.50658E-07 0.17184E-05 0.16202E-03 0.27857E-07 0.10376E-10 0.46121E-09 0.35685E-12 0.89775E-10
 0.19018E-11 0.33271E-08 0.15413E-10 0.32268E-07 0.13284E-06 0.71444E-06 0.20430E-05 0.56667E-06 0.69404E-10 0.22753E-08
 0.65423E-11 0.24464E-08 0.10470E-08 0.97918E-04 0.47314E-09 0.88087E-09 0.89152E-11 0.70031E-09 0.88010E-10 0.87857E-07
 0.52893E-04 0.14022E-05 0.54295E-09 0.28495E-09 0.83509E-11 0.10909E-09 0.19473E-09 0.11793E-06 0.12097E-07 0.54334E-09
 0.29982E-10 0.54020E-10 0.64468E-10 0.21561E-08 0.16563E-06 0.56835E-06 0.14965E-06 0.20322E-07 0.53889E-10 0.15220E-08
 0.17469E-11 0.43117E-09 0.24900E-12 0.10292E-08 0.18061E-11 0.14203E-07 0.10901E-06 0.52245E-06 0.39603E-06 0.36666E-09
 0.98042E-11 0.32605E-11 0.12161E-11 0.49125E-12 0.99760E-12 0.42598E-12 0.11451E-10 0.70669E-09 0.16349E-10 0.32710E-12
 0.48218E-11 0.11131E-11 0.12675E-10 0.15025E-10 0.22537E-10 0.90931E-12 0.55107E-12 0.49864E-12 0.69122E-12 0.30517E-11
 0.44738E-11 0.16049E-09 0.53850E-08 0.13345E-05 0.11587E-04 0.78910E-07 0.10051E-10 0.67659E-10 0.33704E-12 0.63886E-09
 0.16325E-11 0.34659E-08 0.21884E-10 0.21984E-07 0.23626E-07 0.23837E-05 0.14265E-04 0.29522E-06 0.10128E-09 0.57084E-09
 0.75193E-11 0.17169E-05 0.64549E-09 0.75021E-07 0.44384E-09 0.33045E-08 0.10489E-10 0.22772E-09 0.10755E-09 0.18825E-06
 0.80046E-07 0.39979E-06 0.11004E-08 0.16134E-09 0.67697E-11 0.31997E-09 0.21028E-09 0.62869E-08 0.13794E-08 0.21790E-08
 0.38486E-10 0.27487E-10 0.37906E-10 0.14759E-06 0.51515E-07 0.13435E-06 0.14133E-07 0.40468E-07 0.51320E-10 0.30718E-09
 0.19104E-11 0.23848E-08 0.21104E-12 0.11582E-08 0.18319E-11 0.98451E-08 0.31483E-07 0.17037E-06 0.16760E-07 0.55497E-09
 0.11875E-10 0.32030E-11 0.95787E-12 0.34580E-12 0.77294E-12 0.35381E-12 0.15053E-10 0.33401E-09 0.22592E-10 0.43268E-12
 0.36486E-11 0.80801E-12 0.18112E-10 0.94370E-11 0.16179E-10 0.14409E-11 0.43384E-12 0.26060E-12 0.17218E-12 0.70094E-12
 0.37354E-11 0.22491E-09 0.75177E-08 0.58344E-06 0.25280E-06 0.10044E-06 0.82183E-11 0.38173E-09 0.32038E-12 0.12121E-09
 0.12478E-11 0.41239E-08 0.17426E-10 0.41054E-07 0.96216E-08 0.52154E-06 0.74004E-06 0.10683E-06 0.48401E-10 0.10102E-06
 0.83275E-11 0.13724E-08 0.36436E-09 0.99404E-07 0.63801E-09 0.42700E-09 0.82391E-11 0.17887E-08 0.12212E-09 0.25396E-07
 0.12840E-06 0.18050E-07 0.33625E-09 0.48448E-09 0.14636E-10 0.87697E-10 0.18690E-09 0.55326E-07 0.36408E-06 0.41913E-09
 0.23762E-10 0.76341E-10 0.94724E-10 0.10531E-08 0.88924E-07 0.23799E-07 0.30025E-07 0.44331E-08 0.35071E-10 0.17799E-08
 0.25932E-11 0.28287E-09 0.21594E-12 0.14512E-08 0.30810E-11 0.53004E-08 0.99837E-07 0.27476E-07 0.42020E-07 0.28001E-09
 0.85916E-11 0.26035E-11 0.12196E-11 0.37748E-12 0.78577E-12 0.19156E-12 0.12629E-10 0.26075E-09 0.19501E-10 0.41383E-12
 0.37090E-11 0.88725E-12 0.15658E-10 0.17220E-10 0.28182E-10 0.10459E-11 0.33526E-12 0.21941E-13 0.29143E-14 0.33445E-14
 0.48975E-13 0.16742E-10 0.10024E-07 0.56895E-07 0.12909E-06 0.16286E-06 0.14989E-10 0.89192E-10 0.26605E-12 0.28082E-10
 0.12300E-11 0.19409E-08 0.10389E-10 0.45573E-06 0.98477E-07 0.51236E-07 0.29310E-06 0.25476E-06 0.77382E-10 0.44392E-09
 0.62265E-11 0.36328E-04 0.86124E-09 0.10194E-07 0.34371E-09 0.52943E-08 0.91868E-11 0.19960E-09 0.93772E-10 0.10174E-05
 0.41612E-10 0.38578E-10 0.14625E-10 0.59107E-10 0.15986E-10 0.94844E-11 0.10874E-10 0.65158E-10 0.83021E-10 0.15895E-10
 0.38861E-11 0.44676E-10 0.57723E-10 0.22633E-10 0.57138E-10 0.55417E-10 0.51499E-10 0.32564E-10 0.43886E-11 0.66265E-10
 0.32751E-11 0.33676E-10 0.11387E-12 0.36916E-10 0.38280E-11 0.60823E-10 0.51961E-10 0.68920E-10 0.48046E-10 0.66134E-10
 0.16529E-11 0.70225E-12 0.19000E-11 0.78182E-12 0.31656E-12 0.92315E-13 0.22964E-10 0.58198E-11 0.19093E-11 0.35072E-12
 0.75503E-12 0.41302E-12 0.45979E-10 0.19118E-10 0.40576E-10 0.26742E-11 0.24855E-12 0.14461E-13 0.68001E-15 0.22204E-15
 0.98532E-15 0.38497E-13 0.25681E-10 0.74082E-10 0.11611E-09 0.40259E-10 0.24454E-10 0.58959E-10 0.96492E-13 0.28000E-12
 0.25278E-12 0.69660E-11 0.29859E-11 0.29115E-10 0.74310E-10 0.52808E-10 0.67547E-10 0.53328E-10 0.56543E-10 0.12488E-10
 0.10863E-11 0.75801E-10 0.17950E-09 0.55489E-10 0.18519E-10 0.88188E-10 0.13355E-10 0.12431E-10 0.97216E-11 0.47808E-10
 0.56742E-09 0.37045E-07 0.34990E-09 0.11028E-09 0.62768E-11 0.31710E-09 0.19854E-09 0.25419E-08 0.22037E-09 0.20182E-08
 0.36944E-10 0.19600E-10 0.22755E-10 0.64588E-08 0.13350E-08 0.16194E-07 0.66787E-09 0.24504E-07 0.63469E-10 0.13905E-09
 0.10772E-11 0.73465E-09 0.24070E-12 0.13448E-08 0.18568E-11 0.82652E-08 0.16570E-08 0.48600E-07 0.60439E-09 0.73868E-10
 0.13866E-10 0.43109E-11 0.69607E-12 0.29966E-12 0.11150E-11 0.25774E-12 0.46484E-11 0.20266E-10 0.18163E-12 0.26618E-13
 0.13413E-12 0.52972E-12 0.66290E-11 0.11469E-10 0.10298E-10 0.89231E-12 0.87749E-12 0.89109E-13 0.98532E-15 0.16653E-15
 0.13878E-15 0.16237E-14 0.41225E-12 0.44706E-08 0.51275E-09 0.11031E-08 0.90238E-11 0.26166E-10 0.15234E-12 0.61173E-13
 0.19221E-13 0.14233E-12 0.57852E-11 0.19575E-05 0.35628E-09 0.46396E-07 0.93238E-09 0.13263E-07 0.36896E-10 0.22095E-08
 0.84672E-11 0.13438E-08 0.11982E-09 0.18747E-06 0.45460E-09 0.67205E-09 0.68791E-11 0.64018E-09 0.14497E-09 0.64072E-08
 0.15874E-11 0.16185E-11 0.33472E-11 0.12859E-11 0.57357E-12 0.48619E-11 0.39210E-11 0.13983E-11 0.14020E-11 0.31510E-11
 0.39619E-11 0.70621E-12 0.69668E-12 0.29181E-11 0.24046E-11 0.19975E-11 0.22922E-11 0.30099E-11 0.37729E-11 0.10127E-11
 0.20597E-12 0.23506E-11 0.39117E-12 0.22294E-11 0.31140E-12 0.32498E-11 0.28359E-11 0.19254E-11 0.16295E-11 0.10992E-11
 0.36696E-11 0.22196E-11 0.20729E-12 0.10011E-12 0.14026E-11 0.62553E-12 0.52885E-12 0.21816E-11 0.96673E-13 0.76328E-14
 0.10311E-13 0.57843E-13 0.44428E-12 0.53092E-12 0.22374E-12 0.14350E-12 0.91073E-12 0.74309E-12 0.76189E-14 0.29143E-15
 0.20817E-15 0.51348E-15 0.24689E-13 0.24406E-11 0.18474E-11 0.32438E-12 0.87194E-13 0.52364E-12 0.37510E-12 0.52514E-13
 0.73830E-14 0.19151E-13 0.29854E-12 0.15154E-11 0.18860E-11 0.30083E-11 0.33262E-11 0.23578E-11 0.11330E-11 0.38301E-11
 0.40081E-11 0.17167E-11 0.11226E-11 0.21824E-11 0.37797E-11 0.14523E-11 0.52012E-12 0.53014E-11 0.44715E-11 0.17003E-11
 0.18165E-08 0.59300E-09 0.51024E-09 0.21351E-09 0.17746E-10 0.34542E-10 0.19100E-09 0.93671E-09 0.26574E-08 0.83333E-10
 0.13457E-10 0.39263E-10 0.16702E-09 0.17489E-09 0.24109E-08 0.68291E-09 0.13869E-08 0.35664E-09 0.29228E-10 0.14203E-09
 0.18396E-11 0.60954E-10 0.18641E-12 0.23480E-08 0.41127E-11 0.47001E-09 0.27166E-08 0.69233E-09 0.14529E-08 0.15012E-09
 0.90496E-11 0.22172E-11 0.17540E-11 0.50725E-12 0.11071E-11 0.26169E-12 0.18997E-10 0.10001E-09 0.44346E-11 0.50362E-13
 0.19040E-13 0.20858E-13 0.49369E-12 0.34699E-12 0.66475E-14 0.36776E-14 0.32113E-13 0.25965E-12 0.56281E-12 0.28325E-13
 0.27756E-14 0.40107E-14 0.56677E-13 0.91561E-11 0.29522E-11 0.21386E-13 0.17070E-14 0.26229E-14 0.62200E-13 0.12700E-11
 0.39579E-13 0.54443E-13 0.40368E-12 0.48875E-10 0.24196E-08 0.76482E-09 0.22540E-08 0.97712E-09 0.43548E-09 0.16128E-09
 0.95011E-11 0.14316E-08 0.96749E-05 0.52475E-09 0.74007E-09 0.59443E-09 0.12947E-10 0.72233E-10 0.12275E-09 0.10795E-08
 0.39246E-12 0.31328E-12 0.25833E-12 0.36381E-12 0.33177E-12 0.23831E-12 0.17360E-12 0.26965E-12 0.32134E-12 0.17781E-12
 0.15556E-12 0.38579E-12 0.38350E-12 0.17870E-12 0.26119E-12 0.28054E-12 0.24465E-12 0.22822E-12 0.11673E-12 0.29197E-12
 0.32351E-12 0.16895E-12 0.38747E-13 0.32246E-12 0.57487E-12 0.34238E-12 0.24188E-12 0.23929E-12 0.31170E-12 0.40440E-12
 0.14422E-12 0.80625E-13 0.77355E-12 0.44727E-12 0.55779E-13 0.31197E-13 0.58835E-12 0.20198E-12 0.40945E-12 0.19743E-12
 0.36388E-13 0.23440E-13 0.21141E-12 0.94383E-13 0.12074E-14 0.12490E-15 0.37470E-15 0.79381E-14 0.34585E-12 0.57727E-12
 0.80685E-13 0.89609E-13 0.19613E-12 0.33777E-12 0.25677E-12 0.95202E-14 0.41633E-15 0.26368E-15 0.73552E-15 0.35735E-13
 0.33731E-12 0.14404E-12 0.79090E-13 0.24515E-12 0.27904E-12 0.27757E-12 0.24522E-12 0.24536E-12 0.39377E-12 0.24252E-12
 0.16657E-12 0.41592E-12 0.48197E-12 0.44771E-12 0.24299E-12 0.38011E-12 0.52089E-12 0.21408E-12 0.14662E-12 0.42196E-12
 0.71707E-09 0.11941E-08 0.24789E-09 0.10978E-08 0.97058E-11 0.85988E-09 0.14699E-09 0.33895E-08 0.30593E-09 0.52943E-07
 0.22835E-10 0.39314E-10 0.20947E-10 0.56033E-08 0.95456E-09 0.15316E-08 0.73992E-09 0.35534E-08 0.31382E-10 0.41045E-09
 0.22758E-12 0.86806E-13 0.67016E-13 0.36318E-10 0.19509E-11 0.15508E-07 0.10012E-08 0.15018E-08 0.76002E-09 0.60804E-09
 0.13913E-10 0.42465E-11 0.96425E-12 0.54220E-12 0.10379E-11 0.32520E-12 0.55919E-11 0.31410E-07 0.95858E-11 0.43429E-12
 0.39124E-11 0.64365E-12 0.28893E-11 0.11645E-11 0.19845E-14 0.13878E-15 0.12490E-15 0.59674E-15 0.56510E-13 0.18772E-11
 0.50369E-11 0.44076E-09 0.15495E-09 0.18771E-08 0.20654E-09 0.11585E-12 0.73552E-15 0.11102E-15 0.18041E-15 0.19151E-14
 0.37365E-12 0.52066E-09 0.13613E-10 0.13171E-08 0.40694E-09 0.14154E-08 0.74689E-09 0.15018E-08 0.38201E-10 0.35659E-06
 0.81355E-11 0.18234E-08 0.14815E-09 0.13548E-08 0.24636E-09 0.15551E-07 0.84827E-11 0.24003E-08 0.77812E-10 0.15162E-08
 0.17132E-11 0.19011E-11 0.28498E-11 0.91176E-12 0.56976E-12 0.49762E-11 0.35651E-11 0.18748E-11 0.13756E-11 0.22525E-11
 0.27617E-11 0.62952E-12 0.49324E-12 0.24395E-11 0.19892E-11 0.14841E-11 0.14790E-11 0.25487E-11 0.26541E-11 0.13093E-11
 0.75939E-13 0.18527E-13 0.10020E-13 0.51681E-13 0.18995E-12 0.15979E-11 0.19655E-11 0.20188E-11 0.24596E-11 0.15540E-11
 0.36529E-11 0.23171E-11 0.23694E-12 0.11542E-12 0.74110E-12 0.42819E-12 0.43156E-12 0.28264E-11 0.43693E-12 0.81659E-13
 0.25246E-11 0.12024E-11 0.69895E-12 0.63476E-12 0.26298E-13 0.40246E-15 0.18041E-15 0.45797E-15 0.59397E-14 0.22708E-12
 0.37514E-11 0.49446E-11 0.21400E-11 0.28537E-11 0.31063E-11 0.13008E-11 0.12837E-13 0.55511E-15 0.34694E-15 0.92981E-15
 0.29948E-13 0.27017E-11 0.47604E-11 0.22947E-11 0.14503E-11 0.16957E-11 0.14757E-11 0.18237E-11 0.71637E-12 0.16441E-11
 0.17593E-11 0.15768E-11 0.15847E-11 0.24172E-11 0.45195E-11 0.18749E-11 0.69948E-12 0.43646E-11 0.35204E-11 0.14863E-11
 0.30460E-01 0.15971E-08 0.17561E-09 0.43908E-09 0.17971E-10 0.42235E-10 0.16385E-09 0.58786E-08 0.18193E-05 0.10701E-09
 0.17326E-10 0.55818E-10 0.11368E-09 0.29858E-09 0.29199E-07 0.18951E-08 0.99873E-07 0.78744E-09 0.26197E-10 0.53718E-09
 0.10255E-11 0.32876E-13 0.66058E-14 0.11685E-13 0.15371E-12 0.59842E-09 0.63212E-09 0.23190E-08 0.28886E-07 0.37073E-09
 0.10126E-10 0.23514E-11 0.17239E-11 0.48834E-12 0.77573E-12 0.15445E-12 0.12685E-10 0.15470E-09 0.35129E-10 0.39480E-12
 0.29946E-11 0.57392E-12 0.19361E-10 0.16277E-10 0.10105E-10 0.41828E-13 0.25951E-14 0.23176E-14 0.16709E-13 0.10508E-11
 0.41058E-11 0.91896E-10 0.10074E-06 0.36363E-08 0.47896E-06 0.23905E-08 0.60670E-11 0.63949E-13 0.58148E-14 0.88402E-14
 0.11549E-12 0.73363E-10 0.17582E-10 0.56018E-08 0.27853E-06 0.22206E-08 0.78121E-07 0.41186E-08 0.21674E-09 0.14814E-09
 0.40858E-11 0.11800E-07 0.30631E-08 0.13292E-08 0.18748E-09 0.25568E-08 0.18916E-10 0.14295E-09 0.11950E-09 0.56447E-08
 0.31016E-07 0.96531E-08 0.33358E-09 0.33702E-09 0.15636E-10 0.10019E-09 0.12154E-09 0.13368E-07 0.49488E-08 0.32328E-09
 0.19152E-10 0.40133E-10 0.54656E-10 0.13482E-08 0.46728E-08 0.14969E-07 0.10251E-07 0.62113E-08 0.38375E-10 0.22164E-09
 0.27335E-11 0.82329E-12 0.19471E-13 0.20706E-13 0.11004E-12 0.11311E-09 0.28333E-09 0.51035E-08 0.22431E-07 0.47401E-08
 0.88423E-11 0.16807E-11 0.15948E-11 0.56002E-12 0.63999E-12 0.16778E-12 0.13902E-10 0.91613E-10 0.45039E-10 0.39508E-12
 0.32176E-11 0.76046E-12 0.27492E-10 0.16532E-10 0.29786E-10 0.11703E-11 0.19640E-12 0.67113E-13 0.22193E-12 0.20483E-11
 0.37100E-11 0.10851E-09 0.26609E-06 0.46915E-07 0.75217E-07 0.61414E-08 0.24142E-10 0.17901E-09 0.21612E-12 0.76560E-12
 0.98660E-12 0.52997E-08 0.18429E-10 0.62492E-08 0.56386E-07 0.24425E-07 0.23037E-07 0.19523E-07 0.12293E-09 0.81507E-09
 0.45287E-11 0.21391E-08 0.15852E-08 0.99053E-08 0.25310E-09 0.82247E-09 0.11853E-10 0.43012E-09 0.12789E-09 0.14950E-07
 0.83397E-07 0.18545E-04 0.10355E-08 0.34578E-09 0.12410E-10 0.18579E-09 0.37572E-09 0.14780E-07 0.26614E-08 0.12504E-08
 0.30003E-10 0.36299E-10 0.49913E-10 0.33508E-08 0.51912E-04 0.11104E-06 0.74495E-07 0.28569E-07 0.83684E-10 0.11202E-08
 0.13892E-11 0.42963E-09 0.15921E-12 0.94669E-12 0.52322E-12 0.63338E-09 0.64460E-09 0.42978E-08 0.12020E-06 0.39040E-09
 0.16163E-10 0.36023E-11 0.60336E-12 0.46970E-12 0.10235E-11 0.27704E-12 0.59265E-11 0.16854E-08 0.16155E-10 0.45336E-12
 0.56397E-11 0.11799E-11 0.94756E-11 0.10652E-10 0.22894E-10 0.11417E-11 0.72449E-12 0.61004E-12 0.49077E-12 0.24995E-11
 0.72133E-11 0.36313E-09 0.29355E-08 0.26080E-05 0.13429E-06 0.40344E-07 0.17276E-10 0.86039E-10 0.40250E-12 0.36399E-10
 0.12108E-11 0.63811E-09 0.40502E-10 0.30376E-07 0.53713E-08 0.20597E-05 0.14259E-06 0.93455E-04 0.84510E-10 0.11827E-08
 0.11616E-10 0.10619E-07 0.34486E-09 0.17283E-06 0.77434E-09 0.11154E-08 0.69359E-11 0.37306E-09 0.25379E-09 0.42397E-05
 0.33891E-07 0.12124E-05 0.31914E-08 0.29067E-09 0.14100E-10 0.12363E-08 0.33782E-09 0.65532E-08 0.10838E-08 0.17720E-08
 0.20557E-10 0.26637E-10 0.37459E-10 0.61178E-06 0.32539E-07 0.10297E-05 0.79789E-08 0.50897E-07 0.54040E-10 0.25676E-09
 0.12557E-11 0.25754E-07 0.26983E-12 0.87582E-09 0.27335E-11 0.89655E-07 0.59077E-09 0.13167E-07 0.11237E-07 0.82440E-09
 0.12253E-10 0.32136E-11 0.79080E-12 0.41273E-12 0.10049E-11 0.36667E-12 0.81845E-11 0.35565E-09 0.26800E-10 0.38895E-12
 0.43153E-11 0.13255E-11 0.15330E-10 0.10328E-10 0.14371E-10 0.11478E-11 0.55067E-12 0.39334E-12 0.10357E-12 0.28531E-12
 0.26924E-11 0.17936E-09 0.52666E-08 0.40708E-05 0.17105E-06 0.11585E-06 0.14354E-10 0.32218E-09 0.44161E-12 0.40382E-12
 0.43437E-13 0.37251E-12 0.86868E-11 0.85977E-08 0.78719E-08 0.53338E-04 0.18645E-06 0.50661E-07 0.56398E-10 0.14522E-06
 0.11498E-10 0.13807E-08 0.32142E-09 0.14094E-06 0.18026E-08 0.63802E-09 0.52407E-11 0.20725E-08 0.16409E-09 0.20757E-07
 0.75561E-08 0.19014E-08 0.26517E-08 0.12614E-09 0.10872E-10 0.21519E-09 0.99218E-09 0.91543E-09 0.10394E-08 0.48869E-09
 0.39968E-10 0.11909E-10 0.18101E-10 0.80734E-09 0.16512E-06 0.14573E-08 0.84350E-08 0.12255E-08 0.63933E-10 0.10857E-09
 0.11502E-11 0.25519E-09 0.30613E-12 0.17349E-08 0.21823E-11 0.20296E-09 0.55813E-08 0.15203E-08 0.22712E-07 0.84320E-10
 0.18913E-10 0.31462E-11 0.64995E-12 0.37357E-12 0.24236E-11 0.60847E-12 0.87483E-11 0.75701E-09 0.12730E-10 0.47715E-12
 0.78305E-11 0.12049E-11 0.82900E-11 0.73702E-11 0.12165E-10 0.87193E-12 0.65543E-12 0.60008E-13 0.36221E-14 0.16931E-14
 0.17389E-13 0.29000E-11 0.55914E-09 0.19276E-08 0.48481E-07 0.44821E-08 0.12617E-10 0.40296E-10 0.41163E-12 0.24827E-13
 0.91593E-15 0.12351E-14 0.19776E-13 0.34078E-11 0.15967E-08 0.16774E-08 0.41471E-07 0.12774E-08 0.42440E-10 0.56554E-09
 0.17237E-10 0.71510E-09 0.17171E-09 0.20386E-08 0.28670E-08 0.42596E-09 0.70792E-11 0.25366E-09 0.29761E-09 0.82141E-09
 0.46469E-11 0.36088E-11 0.22770E-11 0.89058E-11 0.67730E-11 0.25065E-11 0.28954E-11 0.86178E-11 0.10040E-10 0.29289E-11
 0.15635E-11 0.72851E-11 0.65148E-11 0.26364E-11 0.40835E-11 0.45053E-11 0.58647E-11 0.39010E-11 0.10870E-11 0.67231E-11
 0.27674E-11 0.35996E-11 0.11142E-12 0.52069E-11 0.38229E-11 0.65467E-11 0.58717E-11 0.67033E-11 0.60260E-11 0.92233E-11
 0.73586E-12 0.33817E-12 0.16010E-11 0.88493E-12 0.26490E-12 0.14904E-12 0.20085E-10 0.36810E-11 0.90934E-11 0.72758E-12
 0.59063E-12 0.18479E-12 0.93274E-11 0.84005E-11 0.76093E-11 0.18176E-11 0.16338E-12 0.27200E-13 0.12490E-14 0.20817E-15
 0.30531E-15 0.70499E-14 0.20269E-11 0.64018E-11 0.83678E-11 0.64660E-11 0.10775E-10 0.16108E-10 0.11828E-12 0.19776E-13
 0.30531E-15  0.0000     0.54123E-15 0.10561E-13 0.22997E-11 0.63713E-11 0.50851E-11 0.65252E-11 0.10758E-10 0.27981E-11
 0.68891E-12 0.62356E-11 0.89689E-11 0.68431E-11 0.55138E-11 0.14005E-10 0.99344E-11 0.35277E-11 0.17774E-11 0.50630E-11
 0.11731E-10 0.16274E-10 0.51150E-11 0.50249E-10 0.13449E-10 0.34635E-11 0.43249E-11 0.37504E-10 0.23403E-10 0.98227E-11
 0.28391E-11 0.42345E-10 0.27214E-10 0.12767E-10 0.12255E-10 0.24415E-10 0.18887E-10 0.16910E-10 0.22533E-11 0.48395E-10
 0.28710E-11 0.98958E-11 0.11345E-12 0.33995E-10 0.39835E-11 0.23288E-10 0.11319E-10 0.26908E-10 0.17566E-10 0.32173E-10
 0.12167E-11 0.55180E-12 0.14741E-11 0.77129E-12 0.43463E-12 0.22474E-12 0.18232E-10 0.13536E-10 0.20983E-10 0.96813E-12
 0.10023E-11 0.35394E-12 0.10483E-10 0.14873E-10 0.14010E-10 0.16017E-11 0.21475E-12 0.93911E-13 0.18596E-14 0.30531E-15
 0.83267E-16 0.31919E-15 0.40745E-13 0.14349E-10 0.14544E-10 0.17658E-10 0.90500E-11 0.29470E-10 0.20825E-12 0.21294E-12
 0.11935E-14 -.55511E-16 0.23592E-15 0.84655E-15 0.12591E-12 0.25422E-10 0.12234E-10 0.15097E-10 0.11820E-10 0.79091E-11
 0.11560E-11 0.45449E-10 0.25264E-10 0.23919E-10 0.95766E-11 0.12309E-09 0.17849E-10 0.10966E-10 0.49545E-11 0.21917E-10
 0.47930E-12 0.37165E-12 0.55900E-12 0.26572E-12 0.12369E-12 0.48330E-12 0.55971E-12 0.39151E-12 0.38836E-12 0.74868E-12
 0.11145E-11 0.32082E-12 0.33852E-12 0.51478E-12 0.44409E-12 0.50059E-12 0.38433E-12 0.48505E-12 0.64151E-12 0.27894E-12
 0.10265E-12 0.69422E-12 0.51897E-12 0.46356E-12 0.14463E-12 0.61311E-12 0.51217E-12 0.27837E-12 0.33315E-12 0.23777E-12
 0.62588E-12 0.60366E-12 0.74753E-13 0.43070E-13 0.73757E-12 0.55845E-12 0.40837E-12 0.12003E-11 0.35055E-12 0.58661E-13
 0.77000E-12 0.53532E-12 0.22052E-12 0.98824E-13 0.90233E-13 0.48878E-13 0.44030E-12 0.51563E-12 0.21566E-13 0.77716E-15
 0.29143E-15 0.33307E-15 0.41772E-14 0.32346E-12 0.41006E-12 0.15724E-12 0.30309E-13 0.58925E-13 0.32935E-12 0.52157E-12
 0.14627E-13 0.87430E-15 0.48572E-15 0.79103E-15 0.21830E-13 0.54501E-12 0.43748E-12 0.89775E-13 0.23662E-13 0.46255E-13
 0.49562E-12 0.38569E-12 0.26626E-12 0.52103E-12 0.10381E-11 0.68616E-12 0.28423E-12 0.87580E-12 0.97305E-12 0.50043E-12
 0.34739E-11 0.30011E-11 0.45675E-11 0.14263E-11 0.59810E-12 0.39773E-11 0.61705E-11 0.19903E-11 0.18788E-11 0.35699E-11
 0.46546E-11 0.90144E-12 0.10198E-11 0.31879E-11 0.24619E-11 0.23336E-11 0.17635E-11 0.19076E-11 0.49082E-11 0.11023E-11
 0.24220E-12 0.24801E-11 0.58089E-12 0.31714E-11 0.35900E-12 0.20065E-11 0.30470E-11 0.23928E-11 0.22033E-11 0.12144E-11
 0.47273E-11 0.22579E-11 0.14548E-12 0.11204E-12 0.20077E-11 0.72155E-12 0.68528E-12 0.66124E-11 0.14345E-11 0.18091E-12
 0.56257E-11 0.14380E-11 0.51281E-12 0.79964E-13 0.47184E-14 0.22621E-14 0.21844E-13 0.29650E-12 0.15878E-12 0.54748E-13
 0.43854E-14 0.34694E-14 0.20525E-13 0.78595E-12 0.12809E-11 0.42535E-13 0.14155E-14 0.84655E-15 0.92565E-14 0.49047E-12
 0.21491E-12 0.16644E-12 0.13725E-13 0.10256E-13 0.77341E-13 0.18700E-11 0.96050E-12 0.19804E-13 0.10686E-14 0.61062E-15
 0.38025E-14 0.25779E-12 0.14981E-11 0.30472E-11 0.68774E-11 0.28979E-11 0.85542E-12 0.38555E-11 0.52696E-11 0.25945E-11
 0.34816E-12 0.29256E-12 0.21353E-12 0.43532E-12 0.55256E-12 0.26910E-12 0.24946E-12 0.28609E-12 0.24015E-12 0.16372E-12
 0.70315E-13 0.24379E-12 0.27736E-12 0.17620E-12 0.28848E-12 0.21442E-12 0.19448E-12 0.18051E-12 0.97680E-13 0.24453E-12
 0.40928E-12 0.23340E-12 0.27952E-13 0.21016E-12 0.24076E-12 0.22629E-12 0.17459E-12 0.20861E-12 0.24625E-12 0.51118E-12
 0.11390E-12 0.89620E-13 0.44672E-12 0.36894E-12 0.49922E-13 0.46201E-13 0.39349E-12 0.24914E-12 0.46881E-12 0.53879E-12
 0.85876E-13 0.78465E-13 0.33279E-12 0.37165E-13 0.55511E-15 0.11102E-15 0.34694E-15 0.37748E-14 0.19267E-12 0.55891E-12
 0.62242E-13 0.63033E-13 0.17311E-12 0.34943E-12 0.28283E-12 0.23564E-13 0.70777E-15 0.11102E-15 0.30531E-15 0.45658E-14
 0.25743E-12 0.42183E-12 0.12171E-12 0.17111E-12 0.20698E-12 0.27318E-12 0.20990E-12 0.18471E-13 0.41633E-15 -.41633E-16
 0.16653E-15 0.23731E-14 0.12314E-12 0.28474E-12 0.19656E-12 0.39659E-12 0.46164E-12 0.23435E-12 0.13708E-12 0.30637E-12
 0.20432E-11 0.18409E-11 0.84927E-12 0.26917E-11 0.32913E-11 0.11540E-11 0.12411E-11 0.22617E-11 0.14769E-11 0.65912E-12
 0.30439E-12 0.12674E-11 0.18412E-11 0.88950E-12 0.11593E-11 0.17118E-11 0.13768E-11 0.74980E-12 0.26504E-12 0.12558E-11
 0.17177E-11 0.92195E-12 0.52903E-13 0.13666E-11 0.12332E-11 0.75482E-12 0.74899E-12 0.10914E-11 0.14080E-11 0.32781E-11
 0.46039E-12 0.32449E-12 0.16221E-11 0.96344E-12 0.19652E-12 0.10954E-12 0.17700E-11 0.64175E-12 0.20648E-11 0.11240E-11
 0.39714E-12 0.18135E-12 0.12679E-11 0.85043E-13 0.88818E-15 0.12490E-15 0.97145E-16 0.19429E-15 0.17708E-13 0.13970E-11
 0.24575E-12 0.91765E-12 0.15305E-11 0.19011E-11 0.16411E-11 0.35186E-12 0.21233E-14 0.55511E-16 0.69389E-16 0.31919E-15
 0.48669E-13 0.13629E-11 0.54701E-12 0.16370E-11 0.19930E-11 0.15387E-11 0.12054E-11 0.24160E-12 0.14710E-14 0.83267E-16
 -.41633E-16 0.22204E-15 0.80075E-14 0.13675E-12 0.16716E-12 0.23906E-12 0.10451E-11 0.79881E-12 0.51623E-12 0.12473E-11
 0.46137E-11 0.28638E-11 0.33909E-11 0.12842E-11 0.84453E-12 0.69116E-11 0.94070E-11 0.30601E-11 0.15294E-11 0.21548E-11
 0.29607E-11 0.55766E-12 0.68327E-12 0.25582E-11 0.19149E-11 0.20866E-11 0.22741E-11 0.20678E-11 0.34350E-11 0.91796E-12
 0.21326E-12 0.30120E-11 0.52331E-12 0.13640E-11 0.22629E-12 0.14934E-11 0.15022E-11 0.11813E-11 0.13812E-11 0.15394E-11
 0.85011E-11 0.40265E-11 0.41257E-12 0.12242E-12 0.13552E-11 0.52178E-12 0.14955E-11 0.40999E-11 0.75476E-12 0.76758E-13
 0.53781E-12 0.58897E-13 0.55039E-13 0.48961E-13 0.42327E-14 0.55511E-16 0.41633E-16 0.19429E-15 0.22898E-14 0.14697E-12
 0.26588E-11 0.45809E-11 0.25662E-11 0.31741E-11 0.40079E-11 0.25942E-11 0.70347E-13 0.13600E-14 0.38858E-15 0.55511E-15
 0.96589E-14 0.13787E-11 0.65391E-11 0.33217E-11 0.23772E-11 0.25404E-11 0.24293E-11 0.17655E-11 0.70749E-13 0.98532E-15
 0.24980E-15 0.34694E-15 0.19429E-14 0.18832E-13 0.70222E-14 0.17347E-14 0.24702E-14 0.59105E-13 0.26121E-11 0.21926E-11
 0.21335E-09 0.41000E-09 0.26906E-10 0.95286E-09 0.28918E-10 0.44340E-10 0.39479E-10 0.19492E-08 0.29185E-09 0.47370E-10
 0.86061E-11 0.10911E-09 0.76395E-10 0.99455E-10 0.11121E-09 0.28614E-09 0.21730E-09 0.12715E-09 0.55702E-11 0.18042E-10
 0.19357E-11 0.46232E-10 0.17422E-12 0.11035E-08 0.37781E-11 0.21434E-09 0.10541E-09 0.34503E-09 0.21104E-09 0.24378E-09
 0.60387E-11 0.22897E-11 0.32121E-11 0.12573E-11 0.87353E-12 0.16544E-12 0.24514E-10 0.72184E-10 0.35631E-10 0.50002E-12
 0.36887E-13 0.97145E-15 0.58287E-15 0.10963E-14 0.10811E-13 0.31641E-14 0.79103E-15 0.45797E-15 0.34278E-14 0.36969E-12
 0.20314E-11 0.27431E-10 0.26914E-09 0.37241E-09 0.23206E-09 0.39913E-09 0.21444E-10 0.59816E-12 0.13267E-13 0.15293E-13
 0.79090E-13 0.22541E-10 0.62596E-11 0.73128E-09 0.27071E-09 0.52532E-09 0.17267E-09 0.67395E-09 0.48878E-10 0.29120E-12
 0.10145E-13 0.63699E-14 0.16903E-13 0.31614E-13 0.13739E-14 0.13878E-15 0.11102E-15 0.69389E-15 0.48461E-13 0.96765E-10
 0.66336E-11 0.58922E-11 0.95700E-11 0.23472E-11 0.12826E-11 0.19906E-10 0.27569E-10 0.62988E-11 0.56086E-11 0.11057E-10
 0.16561E-10 0.16398E-11 0.20907E-11 0.96896E-11 0.62622E-11 0.46523E-11 0.52397E-11 0.59139E-11 0.15392E-11 0.14354E-12
 0.63893E-13 0.20896E-11 0.40568E-12 0.37016E-11 0.31247E-12 0.64823E-11 0.71295E-11 0.52495E-11 0.69536E-11 0.28845E-11
 0.84409E-11 0.51804E-11 0.50681E-12 0.29192E-12 0.20844E-11 0.54504E-12 0.12504E-11 0.10812E-10 0.15946E-11 0.11875E-12
 0.28200E-13 0.24980E-15 0.41633E-16  0.0000     0.73552E-15 0.14405E-13 0.42369E-13 0.26840E-13 0.42022E-13 0.23800E-12
 0.57149E-11 0.11277E-10 0.61726E-11 0.63399E-11 0.80429E-11 0.71342E-11 0.13215E-11 0.33007E-11 0.78863E-12 0.52754E-11
 0.33437E-12 0.54691E-11 0.13594E-10 0.57641E-11 0.54893E-11 0.56545E-11 0.82658E-11 0.59843E-11 0.23550E-11 0.77181E-11
 0.43945E-11 0.98560E-12 0.73833E-12 0.50766E-12 0.12240E-13 0.20817E-15  0.0000     0.83267E-16 0.12074E-14 0.21801E-12
 0.56692E-12 0.35097E-12 0.93953E-13 0.47171E-13 0.18130E-12 0.15340E-11 0.21211E-11 0.81754E-12 0.76524E-12 0.94998E-12
 0.17379E-11 0.31632E-12 0.44887E-12 0.91039E-12 0.74429E-12 0.54804E-12 0.75528E-12 0.74240E-12 0.56653E-12 0.29449E-13
 0.78271E-14 0.49363E-13 0.19849E-12 0.85887E-12 0.12224E-12 0.56875E-12 0.64453E-12 0.80112E-12 0.69692E-12 0.67051E-12
 0.13723E-11 0.15390E-11 0.12250E-12 0.12323E-12 0.17320E-11 0.71945E-12 0.20133E-12 0.89778E-12 0.26473E-12 0.81976E-13
 0.22693E-12 0.11796E-14 0.41633E-16 0.69389E-16 0.11102E-15 0.57870E-14 0.29163E-12 0.53610E-12 0.71582E-13 0.15317E-12
 0.11051E-11 0.12504E-11 0.69666E-12 0.79623E-12 0.85856E-12 0.72564E-12 0.28652E-12 0.44295E-12 0.30864E-12 0.89123E-13
 0.24702E-13 0.15592E-12 0.11097E-11 0.78829E-12 0.60219E-12 0.71771E-12 0.89717E-12 0.86942E-12 0.42348E-12 0.87581E-12
 0.16082E-11 0.56476E-12 0.58262E-12 0.11452E-11 0.59308E-12 0.44409E-14 0.15266E-15 0.55511E-16 0.44409E-15 0.23190E-13
 0.45458E-12 0.12416E-12 0.37609E-14 0.11102E-14 0.19013E-14 0.82767E-13 0.90647E-12 0.32502E-11 0.16837E-11 0.12388E-11
 0.53407E-12 0.32790E-11 0.25537E-11 0.17332E-11 0.18271E-11 0.16328E-11 0.14277E-11 0.12595E-11 0.39049E-12 0.11421E-12
 0.85071E-14 0.13281E-13 0.24300E-13 0.12491E-11 0.18492E-11 0.14211E-11 0.13986E-11 0.17240E-11 0.15454E-11 0.28791E-11
 0.43818E-12 0.26946E-12 0.13946E-11 0.11168E-11 0.14597E-12 0.12162E-12 0.71859E-12 0.51750E-13 0.43354E-13 0.23630E-12
 0.19522E-12 0.20858E-13 0.51348E-15 0.83267E-16 0.24980E-15 0.32752E-14 0.62395E-13 0.13133E-12 0.72303E-12 0.25119E-11
 0.22088E-12 0.78292E-12 0.20577E-11 0.21961E-11 0.21178E-11 0.14738E-11 0.20798E-11 0.27678E-11 0.53652E-13 0.76314E-13
 0.11616E-13 0.27214E-13 0.13520E-12 0.13499E-11 0.15439E-11 0.13572E-11 0.18070E-11 0.21143E-11 0.27364E-11 0.10978E-11
 0.37154E-12 0.22110E-11 0.20280E-11 0.25125E-11 0.11536E-11 0.94311E-12 0.12032E-13 0.15821E-14 0.22898E-14 0.45866E-13
 0.14633E-11 0.22618E-12 0.21788E-14 0.55511E-16 0.11102E-15 0.63838E-15 0.55872E-13 0.22615E-11 0.24424E-11 0.89925E-12
 0.60199E-12 0.24444E-11 0.28141E-11 0.15447E-11 0.17216E-11 0.19033E-11 0.13739E-11 0.15061E-11 0.61235E-12 0.84917E-12
 0.54526E-13 0.17306E-13 0.20831E-13 0.80960E-12 0.17378E-11 0.11734E-11 0.14609E-11 0.18697E-11 0.21482E-11 0.24479E-11
 0.34248E-12 0.25499E-12 0.10733E-11 0.81127E-12 0.22343E-12 0.10941E-12 0.79034E-13 0.13323E-14 0.20817E-15 0.16515E-14
 0.33681E-13 0.81893E-13 0.45811E-13 0.26923E-14 0.14433E-14 0.12559E-13 0.89706E-13 0.13005E-12 0.98893E-12 0.20188E-11
 0.24943E-12 0.99173E-12 0.17922E-11 0.20359E-11 0.17020E-11 0.16328E-11 0.21818E-11 0.25706E-11 0.58904E-13 0.27829E-12
 0.22510E-13 0.11269E-13 0.51376E-13 0.74658E-12 0.20534E-11 0.14575E-11 0.14257E-11 0.15242E-11 0.29260E-11 0.10778E-11
 0.54238E-12 0.23662E-11 0.27623E-11 0.17485E-11 0.14908E-11 0.43407E-11 0.31851E-11 0.17786E-12 0.88915E-13 0.34019E-12
 0.92000E-11 0.27800E-11 0.10977E-13 0.97145E-16 0.83267E-16 0.27756E-16 0.19013E-14 0.11208E-12 0.78937E-12 0.63870E-12
 0.21594E-11 0.12468E-11 0.24129E-11 0.95727E-11 0.98793E-11 0.62181E-11 0.79944E-11 0.75717E-11 0.21422E-10 0.31505E-11
 0.30323E-12 0.31049E-12 0.15113E-12 0.16791E-11 0.58306E-12 0.66901E-11 0.89568E-11 0.55852E-11 0.76866E-11 0.32326E-11
 0.95914E-11 0.31233E-11 0.35615E-12 0.14268E-12 0.14786E-11 0.45376E-12 0.68306E-13 0.58287E-15 0.83267E-16 -.13878E-16
 0.65226E-15 0.52819E-13 0.11896E-11 0.35547E-12 0.15950E-12 0.93023E-13 0.80373E-12 0.11341E-11 0.36653E-12 0.51904E-12
 0.57180E-11 0.11169E-10 0.68973E-11 0.57232E-11 0.99202E-11 0.63230E-11 0.79396E-12 0.20616E-11 0.60854E-12 0.58514E-11
 0.98574E-13 0.52777E-13 0.98629E-13 0.12043E-11 0.48914E-11 0.51272E-11 0.50937E-11 0.46929E-11 0.23508E-11 0.10149E-10
 0.11013E-10 0.42849E-11 0.37659E-11 0.10076E-10 0.28484E-10 0.61836E-11 0.13508E-11 0.10364E-10 0.11969E-10 0.52302E-11
 0.12519E-10 0.15745E-10 0.82707E-12 0.38164E-14 0.31919E-15 0.16653E-15 0.49960E-15 0.10797E-13 0.17444E-13 0.57870E-14
 0.32335E-14 0.24453E-13 0.10117E-11 0.23342E-10 0.18063E-10 0.17029E-10 0.11361E-10 0.20522E-10 0.22084E-10 0.10209E-10
 0.52919E-12 0.51645E-12 0.11043E-12 0.19346E-11 0.77992E-12 0.13412E-10 0.17491E-10 0.13955E-10 0.13051E-10 0.58020E-11
 0.15330E-10 0.43366E-11 0.21938E-12 0.74316E-13 0.12007E-12 0.92398E-13 0.79242E-13 0.10131E-14 0.15266E-15 0.55511E-16
 0.18041E-15 0.27339E-14 0.50129E-12 0.12695E-11 0.18746E-11 0.23134E-12 0.10004E-11 0.11559E-11 0.46310E-12 0.89544E-12
 0.93952E-11 0.25382E-10 0.96210E-11 0.17913E-10 0.11955E-10 0.16626E-10 0.16447E-11 0.26357E-11 0.52080E-12 0.29131E-10
 0.27796E-12 0.18871E-11 0.11739E-11 0.42446E-11 0.80808E-11 0.11172E-10 0.88669E-11 0.13196E-10 0.31958E-11 0.15720E-10
 0.10966E-10 0.11850E-10 0.50603E-11 0.26056E-10 0.32691E-10 0.14575E-10 0.20850E-11 0.32269E-10 0.21438E-10 0.15596E-10
 0.58967E-10 0.57151E-10 0.56466E-10 0.75238E-12 0.13128E-13 0.22760E-14 0.42744E-14 0.18929E-13 0.80630E-14 0.56899E-15
 0.13878E-15 0.31919E-15 0.66197E-14 0.39877E-11 0.31501E-10 0.43431E-10 0.26724E-10 0.60000E-10 0.60128E-10 0.13086E-10
 0.25244E-12 0.71471E-14 0.11102E-14 0.18319E-14 0.27978E-13 0.11010E-10 0.45181E-10 0.50612E-10 0.26861E-10 0.12700E-10
 0.14363E-10 0.46614E-11 0.22632E-12 0.69389E-14 0.11102E-14 0.10408E-14 0.65503E-14 0.96728E-14 0.58287E-15 0.18041E-15
 0.22204E-15 0.11102E-14 0.19000E-12 0.22479E-11 0.41274E-11 0.38028E-12 0.55986E-12 0.86429E-12 0.46832E-12 0.14690E-11
 0.10729E-10 0.76915E-10 0.13644E-10 0.28524E-10 0.22376E-10 0.25631E-10 0.17717E-11 0.71602E-11 0.46376E-12 0.37233E-10
 0.48245E-12 0.24808E-10 0.17507E-10 0.20663E-10 0.18143E-10 0.27906E-10 0.34737E-10 0.18491E-10 0.42913E-11 0.42333E-10
 0.10360E-10 0.13231E-10 0.77069E-11 0.48648E-10 0.11851E-09 0.22059E-10 0.37082E-11 0.11015E-09 0.44805E-10 0.20919E-10
 0.19063E-11 0.12954E-11 0.13623E-11 0.47790E-12 0.40817E-12 0.53967E-12 0.37362E-12 0.22553E-12 0.46907E-13 0.63838E-15
 0.18041E-15 -.13878E-16 0.24980E-15 0.20858E-13 0.89224E-12 0.97451E-12 0.15267E-11 0.11944E-11 0.29392E-11 0.86840E-12
 0.14488E-12 0.35666E-14 0.11102E-15 0.12490E-15 0.37470E-15 0.34833E-13 0.11356E-11 0.13564E-11 0.12879E-11 0.82466E-12
 0.21419E-11 0.14518E-11 0.79395E-13 0.24286E-14 0.20817E-15 0.12490E-15 0.18041E-15 0.28172E-14 0.11463E-13 0.37470E-14
 0.19429E-14 0.79103E-14 0.90858E-13 0.23188E-12 0.36979E-12 0.17324E-12 0.79686E-12 0.58968E-12 0.10908E-12 0.27978E-12
 0.35165E-11 0.28638E-11 0.12045E-11 0.80670E-12 0.60679E-12 0.72884E-12 0.20031E-12 0.44867E-12 0.45921E-12 0.13062E-11
 0.14609E-12 0.94530E-12 0.13899E-11 0.59138E-12 0.70043E-12 0.11273E-11 0.10808E-11 0.80656E-12 0.37256E-12 0.98262E-12
 0.10285E-11 0.41546E-12 0.50773E-12 0.10869E-11 0.31280E-11 0.12073E-11 0.60346E-12 0.18811E-11 0.22401E-11 0.11870E-11
 0.69871E-12 0.77358E-12 0.29002E-12 0.10788E-11 0.11446E-11 0.61257E-12 0.34751E-12 0.94544E-12 0.36614E-12 0.20511E-13
 0.34694E-15 0.41633E-16 0.27756E-16 0.31086E-14 0.20425E-12 0.65653E-12 0.52940E-12 0.36682E-12 0.26784E-12 0.11040E-11
 0.10132E-11 0.31586E-13 0.38858E-15 0.11102E-15 0.11102E-15 0.21511E-14 0.20284E-12 0.83514E-12 0.65720E-12 0.97108E-12
 0.21743E-12 0.14834E-12 0.66215E-12 0.19332E-13 0.27756E-15 -.13878E-16 0.22204E-15 0.61062E-15 0.29310E-13 0.19748E-12
 0.72359E-13 0.71332E-13 0.83024E-12 0.12086E-11 0.68208E-12 0.87922E-12 0.78847E-13 0.70631E-13 0.71906E-12 0.13472E-11
 0.19215E-12 0.57876E-12 0.98750E-12 0.61952E-12 0.53109E-12 0.46923E-12 0.47227E-12 0.56488E-12 0.47946E-13 0.28382E-12
 0.10865E-11 0.69956E-12 0.17440E-12 0.37863E-12 0.36276E-12 0.53585E-12 0.62825E-12 0.65966E-12 0.71282E-12 0.35643E-12
 0.90648E-13 0.53984E-12 0.58298E-12 0.54537E-12 0.41387E-12 0.12618E-11 0.10685E-11 0.60883E-12 0.41370E-12 0.91024E-12
 0.43596E-12 0.54655E-12 0.41413E-12 0.71954E-12 0.11413E-11 0.44299E-12 0.42381E-12 0.69256E-12 0.62345E-12 0.25585E-12
 0.19346E-13 0.12768E-14 0.61062E-15 0.55927E-14 0.10034E-12 0.49047E-12 0.21082E-12 0.17916E-13 0.12143E-13 0.79006E-13
 0.69218E-12 0.22449E-12 0.69389E-14 0.45797E-15 0.24980E-15 0.17486E-14 0.51723E-13 0.55671E-12 0.42168E-12 0.87916E-13
 0.38011E-13 0.75717E-13 0.66606E-12 0.18391E-12 0.31780E-14 0.23592E-15 0.13878E-16 0.37470E-15 0.14419E-13 0.39399E-12
 0.18022E-12 0.97811E-13 0.95858E-12 0.10594E-11 0.81805E-12 0.55056E-12 0.60566E-13 0.64943E-13 0.57040E-12 0.90167E-12
 0.16086E-12 0.35174E-12 0.73348E-12 0.63236E-12 0.40729E-12 0.36841E-12 0.68396E-12 0.42132E-12 0.38681E-13 0.22661E-12
 0.73450E-12 0.44365E-12 0.16786E-12 0.34945E-12 0.36599E-12 0.38241E-12 0.38034E-12 0.51161E-12 0.67196E-12 0.33753E-12
 0.13709E-12 0.44759E-12 0.46133E-12 0.33195E-12 0.29454E-12 0.71873E-12 0.10149E-11 0.33175E-12 0.27031E-12 0.44181E-12
 0.72455E-12 0.64990E-12 0.13488E-11 0.52280E-12 0.43796E-12 0.20221E-11 0.21478E-11 0.70315E-12 0.56022E-12 0.68684E-12
 0.12655E-11 0.98935E-13 0.40329E-13 0.75620E-13 0.45088E-12 0.66616E-12 0.15012E-12 0.23315E-14 0.58287E-15 0.81879E-15
 0.75773E-14 0.55185E-12 0.30975E-12 0.47407E-13 0.42050E-14 0.11519E-13 0.16158E-12 0.50446E-12 0.11788E-12 0.45519E-14
 0.14710E-14 0.20955E-14 0.34417E-13 0.72789E-13 0.26491E-12 0.75495E-14 0.10408E-14 0.12351E-14 0.24980E-13 0.48739E-13
 0.85321E-12 0.85036E-12 0.46259E-12 0.42576E-12 0.37792E-12 0.96742E-13 0.61943E-12 0.62181E-12 0.10174E-12 0.12637E-12
 0.10455E-11 0.90971E-12 0.38671E-12 0.63753E-12 0.79040E-12 0.70000E-12 0.25513E-12 0.48217E-12 0.62590E-12 0.11446E-11
 0.13780E-12 0.53312E-12 0.12907E-11 0.66692E-12 0.38878E-12 0.59508E-12 0.67873E-12 0.51911E-12 0.40471E-12 0.10036E-11
 0.21036E-11 0.62094E-12 0.57429E-12 0.72859E-12 0.12084E-11 0.33297E-12 0.14097E-12 0.73706E-12 0.94025E-12 0.44892E-12
 0.20649E-11 0.21041E-11 0.39610E-11 0.21680E-11 0.11919E-11 0.80180E-11 0.77319E-11 0.29997E-11 0.24651E-11 0.37820E-11
 0.56363E-11 0.79917E-12 0.74167E-12 0.25919E-11 0.28305E-11 0.33539E-11 0.67775E-12 0.27339E-14 0.18041E-15 0.23592E-15
 0.30531E-15 0.30045E-13 0.52031E-12 0.23787E-11 0.23336E-12 0.74793E-12 0.17006E-11 0.28243E-11 0.28524E-12 0.13600E-14
 0.12490E-15 0.18041E-15 0.66613E-15 0.40412E-13 0.21386E-11 0.42980E-12 0.15123E-12 0.11645E-12 0.23086E-12 0.11303E-12
 0.44124E-11 0.14085E-11 0.74904E-12 0.86277E-12 0.12417E-11 0.26401E-12 0.11381E-11 0.94513E-12 0.13878E-12 0.21074E-12
 0.28134E-11 0.40743E-11 0.20644E-11 0.22552E-11 0.16814E-11 0.23178E-11 0.59306E-12 0.11817E-11 0.84804E-12 0.60304E-11
 0.25684E-12 0.27556E-11 0.51755E-11 0.26622E-11 0.26203E-11 0.28744E-11 0.27811E-11 0.20211E-11 0.12388E-11 0.36365E-11
 0.60544E-11 0.19935E-11 0.18614E-11 0.34539E-11 0.48545E-11 0.10784E-11 0.46753E-12 0.36986E-11 0.38807E-11 0.19882E-11
 0.24507E-11 0.27574E-11 0.14725E-11 0.63556E-11 0.53963E-11 0.26710E-11 0.27592E-11 0.80586E-11 0.48679E-11 0.21380E-11
 0.89387E-12 0.54967E-11 0.51379E-11 0.31560E-11 0.27993E-11 0.39590E-11 0.30864E-11 0.41939E-13 0.83267E-15 0.11102E-15
 0.20817E-15 0.27756E-14 0.73011E-13 0.36058E-11 0.40124E-11 0.46360E-11 0.36600E-11 0.51742E-11 0.21171E-11 0.13059E-13
 0.27756E-15 0.69389E-16 0.69389E-16 0.33584E-14 0.13171E-12 0.92426E-13 0.47381E-11 0.19164E-11 0.61610E-11 0.62067E-12
 0.34056E-12 0.16252E-12 0.60774E-11 0.78007E-11 0.88972E-11 0.29157E-11 0.16009E-12 0.15860E-12 0.10620E-11 0.24546E-11
 0.32816E-12 0.10088E-11 0.29878E-11 0.35047E-11 0.27887E-11 0.25604E-11 0.52954E-11 0.80701E-11 0.12389E-12 0.15590E-11
 0.22223E-11 0.37855E-11 0.80478E-12 0.27327E-11 0.34342E-11 0.31358E-11 0.32015E-11 0.30613E-11 0.38747E-11 0.20388E-11
 0.52546E-12 0.45025E-11 0.56841E-11 0.36599E-11 0.17735E-11 0.58486E-11 0.44581E-11 0.18320E-11 0.10225E-11 0.29310E-11
 0.14093E-09 0.11460E-09 0.22129E-10 0.22283E-09 0.26315E-10 0.28349E-10 0.37500E-10 0.64831E-09 0.23152E-09 0.26371E-10
 0.85332E-11 0.10653E-09 0.79510E-10 0.63731E-10 0.12807E-09 0.17146E-09 0.23800E-09 0.15370E-10 0.38872E-13 0.15543E-14
 0.56899E-15 0.43021E-14 0.88721E-13 0.29077E-09 0.62002E-11 0.21489E-09 0.17675E-09 0.28690E-09 0.16156E-09 0.17062E-11
 0.42188E-14 0.13878E-15 0.18041E-15 0.22482E-14 0.99545E-13 0.27447E-12 0.22888E-10 0.40875E-10 0.34473E-10 0.69054E-12
 0.17853E-11 0.62135E-12 0.19931E-10 0.22646E-10 0.46459E-10 0.26134E-11 0.48651E-12 0.39077E-12 0.92683E-12 0.37908E-11
 0.11568E-11 0.14867E-10 0.15923E-09 0.20991E-09 0.14110E-09 0.17327E-09 0.26678E-10 0.12924E-09 0.34322E-12 0.31674E-10
 0.21175E-11 0.14214E-09 0.29537E-11 0.10480E-09 0.14479E-09 0.18670E-09 0.14242E-09 0.25952E-09 0.74371E-10 0.27424E-10
 0.25454E-11 0.53531E-09 0.17920E-09 0.15511E-09 0.31102E-10 0.71884E-09 0.19746E-10 0.35469E-10 0.23155E-10 0.34131E-09
 0.79295E-08 0.38292E-08 0.30369E-08 0.70455E-10 0.50374E-11 0.54439E-09 0.88702E-09 0.85332E-09 0.38864E-09 0.13626E-08
 0.81345E-10 0.22453E-10 0.26623E-10 0.93601E-08 0.19349E-07 0.37079E-08 0.44242E-08 0.69551E-08 0.27586E-10 0.41468E-12
 0.23939E-13 0.64670E-13 0.19887E-12 0.20431E-09 0.25421E-11 0.18881E-07 0.40179E-07 0.44818E-08 0.50701E-08 0.13233E-09
 0.15026E-11 0.17653E-13 0.22898E-14 0.97283E-14 0.25546E-12 0.39696E-12 0.14559E-10 0.35712E-09 0.21633E-10 0.39437E-12
 0.55376E-11 0.10662E-11 0.13859E-10 0.74115E-11 0.75754E-11 0.11022E-11 0.83451E-12 0.78494E-12 0.39548E-12 0.18685E-11
 0.34351E-11 0.16134E-09 0.90668E-09 0.26914E-08 0.44752E-07 0.30629E-08 0.10624E-10 0.20428E-09 0.53314E-12 0.17365E-09
 0.90453E-12 0.82787E-08 0.14516E-10 0.11482E-08 0.12725E-08 0.19691E-08 0.36170E-07 0.15487E-08 0.29140E-10 0.56514E-08
 0.60572E-11 0.22025E-09 0.15843E-09 0.48198E-08 0.24823E-08 0.21358E-09 0.74953E-11 0.30077E-08 0.61554E-09 0.17023E-08
 0.94527E-06 0.58479E-06 0.92145E-09 0.37364E-09 0.12441E-10 0.93961E-10 0.24971E-09 0.44904E-06 0.60992E-08 0.47006E-09
 0.32228E-10 0.51137E-10 0.69208E-10 0.31072E-08 0.48719E-06 0.77293E-05 0.44432E-06 0.40732E-07 0.75658E-10 0.12466E-08
 0.20796E-11 0.10204E-10 0.31260E-12 0.13240E-08 0.34943E-11 0.24638E-07 0.14379E-06 0.34898E-05 0.14849E-05 0.42392E-09
 0.13820E-10 0.24795E-11 0.39400E-12 0.22889E-12 0.11867E-11 0.43322E-12 0.17057E-10 0.10530E-08 0.21770E-10 0.44491E-12
 0.67043E-11 0.11078E-11 0.11423E-10 0.15437E-10 0.14519E-10 0.76617E-12 0.52052E-12 0.66595E-12 0.60939E-12 0.21578E-11
 0.43615E-11 0.20143E-09 0.35478E-08 0.15278E-06 0.84806E-06 0.28447E-07 0.20927E-10 0.12693E-09 0.47268E-12 0.93212E-09
 0.15282E-11 0.39977E-08 0.22784E-10 0.14482E-07 0.10431E-07 0.27574E-06 0.62642E-06 0.10495E-06 0.68373E-10 0.82984E-09
 0.81104E-11 0.17256E-06 0.73105E-09 0.30826E-06 0.48218E-09 0.32768E-08 0.12682E-10 0.36327E-09 0.19658E-09 0.60411E-07
 0.27477E-06 0.11931E-05 0.35826E-08 0.33089E-09 0.12223E-10 0.21336E-09 0.25541E-09 0.82369E-08 0.24005E-08 0.67193E-09
 0.24909E-10 0.31651E-10 0.58223E-10 0.26236E-07 0.38672E-03 0.19621E-05 0.13932E-06 0.16349E-06 0.12171E-09 0.24012E-09
 0.14403E-11 0.23311E-11 0.24009E-12 0.27111E-09 0.39605E-11 0.16257E-07 0.91286E-06 0.19784E-05 0.10202E-05 0.13466E-08
 0.16634E-10 0.26895E-11 0.10325E-11 0.37394E-12 0.11434E-11 0.43740E-12 0.29130E-10 0.32846E-09 0.36025E-10 0.47059E-12
 0.54322E-11 0.10028E-11 0.23080E-10 0.10111E-10 0.12528E-10 0.54946E-12 0.43297E-12 0.46720E-12 0.78615E-12 0.15124E-11
 0.32450E-11 0.13820E-09 0.10709E-06 0.81859E-06 0.12427E-06 0.27707E-07 0.13863E-10 0.32935E-09 0.38748E-12 0.11186E-09
 0.16072E-11 0.53606E-08 0.29423E-10 0.19223E-07 0.62755E-07 0.13788E-05 0.10474E-06 0.45747E-07 0.56720E-10 0.46716E-08
 0.73262E-11 0.14550E-08 0.11932E-08 0.24585E-04 0.80361E-09 0.44322E-09 0.76534E-11 0.75514E-09 0.16637E-09 0.21674E-07
 0.54068E-07 0.65716E-07 0.60515E-09 0.10573E-08 0.14926E-10 0.17531E-09 0.20115E-09 0.36211E-06 0.35580E-08 0.77886E-09
 0.16361E-10 0.33786E-10 0.52301E-10 0.36212E-08 0.43744E-06 0.10114E-06 0.27783E-06 0.31804E-06 0.53020E-10 0.20150E-09
 0.20448E-12 0.16487E-13 0.94369E-14 0.14096E-12 0.16065E-11 0.28510E-07 0.42489E-05 0.81242E-07 0.24218E-06 0.53118E-09
 0.15986E-10 0.32818E-11 0.27596E-12 0.44950E-13 0.57190E-13 0.23646E-12 0.12576E-10 0.19123E-08 0.21698E-10 0.37409E-12
 0.49841E-11 0.10399E-11 0.11873E-10 0.11900E-10 0.11833E-10 0.62578E-12 0.42724E-12 0.42268E-12 0.67576E-12 0.18525E-11
 0.33977E-11 0.20552E-09 0.34009E-08 0.34014E-07 0.61422E-07 0.14525E-07 0.11191E-10 0.83364E-10 0.36918E-12 0.83643E-09
 0.10247E-11 0.58604E-08 0.27923E-10 0.78344E-08 0.54320E-08 0.45087E-07 0.59296E-07 0.29684E-07 0.68919E-10 0.79085E-09
 0.65822E-11 0.12959E-06 0.38294E-09 0.54900E-06 0.51428E-09 0.58761E-08 0.67792E-11 0.33795E-09 0.92861E-10 0.25388E-07
 0.84379E-11 0.11953E-10 0.23896E-10 0.63087E-11 0.16558E-11 0.39625E-10 0.25572E-10 0.11922E-10 0.90524E-11 0.27996E-10
 0.11867E-10 0.16504E-11 0.22454E-11 0.24080E-10 0.99213E-11 0.10612E-10 0.77937E-11 0.15907E-10 0.23680E-10 0.70672E-11
 0.55816E-13 0.11657E-14 0.34694E-15 0.10686E-14 0.17250E-13 0.68038E-11 0.19676E-10 0.21931E-10 0.14965E-10 0.90418E-11
 0.15712E-10 0.34008E-11 0.35208E-13 0.15127E-14 0.76328E-15 0.31086E-14 0.17342E-12 0.24793E-10 0.26572E-11 0.18326E-12
 0.45396E-11 0.13211E-11 0.12595E-11 0.15617E-11 0.13108E-11 0.18681E-12 0.40612E-12 0.73195E-12 0.25946E-12 0.54426E-12
 0.57820E-11 0.27532E-10 0.11605E-10 0.22322E-10 0.14124E-10 0.13980E-10 0.12957E-11 0.33951E-11 0.46652E-12 0.16010E-10
 0.33866E-12 0.15418E-10 0.18237E-10 0.17116E-10 0.68902E-11 0.10373E-10 0.11083E-10 0.11003E-10 0.23007E-11 0.20575E-10
 0.83180E-11 0.67001E-11 0.39871E-11 0.16229E-10 0.19721E-10 0.79117E-11 0.13566E-11 0.30955E-10 0.21279E-10 0.81987E-11
 0.15239E-08 0.15052E-08 0.22027E-08 0.12385E-09 0.15651E-10 0.10181E-09 0.10564E-08 0.12168E-08 0.38449E-08 0.26735E-09
 0.42612E-10 0.31286E-10 0.10449E-09 0.43453E-09 0.12664E-08 0.14261E-08 0.13145E-08 0.53939E-09 0.34029E-10 0.76452E-10
 0.48908E-12 0.18874E-14 0.11102E-15 0.16653E-15 0.43021E-15 0.11657E-12 0.11733E-06 0.11852E-08 0.19076E-08 0.14332E-09
 0.21190E-10 0.27909E-11 0.70194E-13 0.69389E-15 0.16653E-15 0.97145E-16 0.19429E-14 0.12701E-11 0.33253E-10 0.46494E-12
 0.51079E-11 0.94648E-12 0.10933E-10 0.70990E-11 0.17433E-10 0.71656E-12 0.29476E-12 0.31938E-12 0.78644E-12 0.21610E-11
 0.54174E-11 0.11618E-09 0.62204E-08 0.16911E-08 0.15132E-08 0.21636E-08 0.11708E-10 0.55971E-10 0.41574E-12 0.21069E-09
 0.15822E-11 0.55419E-09 0.36190E-10 0.30010E-08 0.34126E-08 0.15926E-08 0.15365E-08 0.17503E-08 0.10028E-09 0.24049E-09
 0.10301E-10 0.13619E-08 0.26845E-08 0.12187E-08 0.27198E-08 0.52589E-09 0.13745E-10 0.15537E-09 0.40065E-09 0.19480E-08
 0.51033E-12 0.40881E-12 0.22017E-12 0.43824E-12 0.55706E-12 0.22574E-12 0.23448E-12 0.44389E-12 0.54302E-12 0.23687E-12
 0.25684E-12 0.64008E-12 0.52259E-12 0.22162E-12 0.32375E-12 0.27854E-12 0.29938E-12 0.22048E-12 0.83711E-13 0.12988E-12
 0.36553E-12 0.38178E-13 0.51348E-15 0.19429E-15 0.30531E-15 0.88679E-14 0.24722E-12 0.34438E-12 0.39344E-12 0.41921E-12
 0.13950E-12 0.11355E-12 0.33665E-12 0.50376E-14 0.12490E-15 0.12490E-15 0.36082E-15 0.16778E-13 0.67352E-12 0.26751E-12
 0.67196E-13 0.44784E-13 0.52935E-12 0.47545E-12 0.42397E-12 0.41204E-12 0.39863E-13 0.38510E-13 0.57500E-12 0.71987E-12
 0.11976E-12 0.32211E-12 0.46273E-12 0.42394E-12 0.36097E-12 0.31407E-12 0.40211E-12 0.56317E-12 0.44159E-13 0.24727E-12
 0.64329E-12 0.39566E-12 0.13326E-12 0.44186E-12 0.33917E-12 0.24316E-12 0.31400E-12 0.29500E-12 0.51702E-12 0.21278E-12
 0.10401E-12 0.32745E-12 0.43833E-12 0.26297E-12 0.20194E-12 0.44681E-12 0.51141E-12 0.18777E-12 0.21538E-12 0.34557E-12
 0.67755E-09 0.15284E-08 0.25921E-09 0.64234E-09 0.66215E-11 0.33019E-09 0.14880E-09 0.48863E-08 0.28848E-09 0.65011E-06
 0.31629E-10 0.80377E-10 0.28117E-10 0.53316E-08 0.93525E-09 0.18563E-08 0.62551E-09 0.30196E-10 0.22531E-12 0.50418E-13
 0.47837E-13 0.31945E-11 0.30739E-13 0.18874E-14 0.10686E-14 0.13115E-13 0.15912E-11 0.47011E-10 0.31908E-12 0.25577E-13
 0.31655E-13 0.34535E-12 0.78514E-12 0.10834E-12 0.29976E-14 0.27756E-15 0.49960E-15 0.14794E-13 0.54890E-11 0.71831E-13
 0.17310E-12 0.44233E-12 0.61574E-11 0.82819E-11 0.93611E-11 0.65308E-12 0.41604E-12 0.40986E-12 0.70310E-12 0.26716E-11
 0.50523E-11 0.14901E-08 0.30934E-09 0.15662E-08 0.67629E-09 0.10943E-08 0.65629E-11 0.84100E-10 0.48295E-12 0.15459E-07
 0.10951E-11 0.12149E-06 0.16689E-10 0.10986E-08 0.35403E-09 0.18167E-08 0.73523E-09 0.23216E-08 0.30470E-10 0.34646E-05
 0.71568E-11 0.79994E-08 0.98327E-10 0.17851E-08 0.21629E-09 0.32617E-08 0.47887E-11 0.19101E-08 0.92841E-10 0.23035E-08
 0.10850E-11 0.11017E-11 0.16667E-11 0.88562E-12 0.39725E-12 0.22216E-11 0.19992E-11 0.10186E-11 0.78612E-12 0.16738E-11
 0.23786E-11 0.53150E-12 0.62328E-12 0.19755E-11 0.17161E-11 0.16047E-11 0.11372E-11 0.11659E-11 0.17911E-12 0.17167E-13
 0.77716E-14 0.56150E-13 0.37625E-12 0.33032E-12 0.31267E-13 0.13937E-12 0.99959E-12 0.11378E-11 0.26645E-13 0.83267E-15
 0.51348E-15 0.16515E-14 0.27561E-13 0.95784E-13 0.31429E-12 0.19706E-13 0.62728E-14 0.59369E-13 0.45094E-12 0.18013E-13
 0.12337E-13 0.27645E-13 0.14035E-12 0.26455E-12 0.38476E-12 0.13376E-12 0.88679E-12 0.77739E-12 0.13914E-12 0.24108E-12
 0.22280E-11 0.20057E-11 0.90351E-12 0.15446E-11 0.15986E-11 0.10117E-11 0.32360E-12 0.76569E-12 0.67387E-12 0.19768E-11
 0.14165E-12 0.83475E-12 0.21309E-11 0.13621E-11 0.10595E-11 0.11789E-11 0.16155E-11 0.99920E-12 0.42312E-12 0.12370E-11
 0.16768E-11 0.83279E-12 0.70167E-12 0.99050E-12 0.20965E-11 0.82375E-12 0.36292E-12 0.23537E-11 0.22816E-11 0.91527E-12
 0.67814E-09 0.15684E-09 0.55213E-10 0.22569E-09 0.27163E-10 0.26829E-10 0.59285E-10 0.41564E-09 0.47037E-08 0.35020E-10
 0.84296E-11 0.71918E-10 0.19612E-09 0.81774E-10 0.61249E-09 0.24631E-09 0.17127E-08 0.11467E-09 0.25988E-11 0.12204E-12
 0.23967E-13 0.83378E-13 0.12403E-12 0.31361E-09 0.53279E-11 0.51080E-10 0.44847E-09 0.13316E-09 0.14999E-12 0.80491E-15
 0.15266E-15 0.13878E-15 0.16515E-14 0.20424E-12 0.11302E-11 0.21745E-12 0.27381E-11 0.78125E-11 0.22397E-10 0.99046E-13
 0.18416E-13 0.88263E-14 0.66072E-13 0.31104E-11 0.27958E-10 0.13275E-11 0.36048E-12 0.31109E-12 0.84545E-12 0.43487E-11
 0.19724E-11 0.23278E-10 0.13230E-08 0.22545E-09 0.73972E-09 0.24436E-09 0.30393E-10 0.10768E-09 0.29995E-12 0.37219E-10
 0.13053E-11 0.13171E-09 0.63728E-11 0.25179E-09 0.20842E-08 0.26332E-09 0.89762E-09 0.26626E-09 0.22008E-09 0.53174E-10
 0.40880E-11 0.69393E-09 0.77527E-09 0.15906E-09 0.53803E-10 0.48603E-09 0.17208E-10 0.36901E-10 0.23935E-10 0.31639E-09
 0.17017E-10 0.16178E-10 0.95726E-11 0.34526E-10 0.11092E-10 0.78550E-11 0.60811E-11 0.38580E-10 0.54593E-10 0.13340E-10
 0.16364E-11 0.17932E-10 0.27088E-10 0.12178E-10 0.19339E-10 0.24295E-10 0.21186E-10 0.11362E-10 0.36090E-11 0.59666E-11
 0.32982E-12 0.61354E-12 0.78867E-13 0.14485E-10 0.64007E-11 0.31901E-10 0.28962E-10 0.37015E-10 0.43324E-11 0.95618E-14
 0.44409E-15 0.11102E-15 0.48572E-15 0.20997E-13 0.39298E-12 0.19810E-12 0.35034E-10 0.79050E-11 0.39511E-10 0.52541E-12
 0.13088E-12 0.31503E-13 0.74649E-13 0.11150E-11 0.15447E-10 0.12155E-11 0.16894E-12 0.18669E-12 0.12918E-11 0.48720E-11
 0.94029E-12 0.33231E-11 0.17672E-10 0.26484E-10 0.34290E-10 0.25953E-10 0.20633E-10 0.84454E-10 0.14638E-12 0.43960E-11
 0.23475E-11 0.25954E-10 0.14986E-11 0.15723E-10 0.25933E-10 0.19845E-10 0.22933E-10 0.22567E-10 0.32158E-10 0.10402E-10
 0.95798E-12 0.26262E-10 0.37691E-10 0.17849E-10 0.80204E-11 0.28174E-10 0.12926E-10 0.75471E-11 0.43381E-11 0.26944E-10
 0.20409E-08 0.21991E-05 0.55836E-09 0.18595E-09 0.66509E-11 0.24181E-09 0.31617E-09 0.71286E-08 0.60100E-09 0.15944E-08
 0.33922E-10 0.24627E-10 0.24095E-10 0.66701E-08 0.53335E-08 0.36583E-06 0.26330E-08 0.68531E-07 0.44278E-10 0.36843E-09
 0.10304E-11 0.76287E-10 0.25439E-12 0.13590E-08 0.22177E-11 0.14329E-07 0.80587E-08 0.87508E-06 0.12775E-08 0.10563E-11
 0.61062E-14 0.61062E-15 0.79103E-15 0.11477E-13 0.70803E-12 0.44979E-12 0.12042E-10 0.19772E-07 0.12749E-10 0.37840E-12
 0.40688E-11 0.41306E-12 0.83826E-12 0.23442E-11 0.77716E-11 0.43002E-12 0.37099E-12 0.44747E-12 0.59420E-12 0.19013E-11
 0.42472E-11 0.17564E-09 0.36721E-09 0.19459E-05 0.31286E-08 0.21711E-07 0.11151E-10 0.61255E-10 0.58141E-12 0.19565E-08
 0.11485E-11 0.19179E-08 0.19714E-10 0.31851E-07 0.74189E-09 0.31829E-06 0.33052E-08 0.25241E-06 0.42645E-10 0.22504E-08
 0.13993E-10 0.14042E-07 0.19824E-09 0.17909E-01 0.56355E-09 0.71079E-09 0.70042E-11 0.66542E-09 0.16690E-09 0.22741E-07
 0.23216E-07 0.19547E-07 0.19587E-08 0.10022E-09 0.10334E-10 0.35918E-09 0.34548E-09 0.18773E-08 0.74451E-09 0.11228E-08
 0.39090E-10 0.23062E-10 0.30977E-10 0.44801E-07 0.59645E-07 0.36557E-07 0.65317E-08 0.20852E-06 0.77888E-10 0.18978E-09
 0.15053E-11 0.30574E-08 0.24880E-12 0.68175E-09 0.18517E-11 0.13132E-05 0.41087E-07 0.27745E-07 0.10914E-07 0.28916E-09
 0.18550E-11 0.61506E-13 0.20567E-13 0.55844E-13 0.72747E-12 0.51727E-12 0.15265E-10 0.39145E-09 0.21902E-10 0.33862E-12
 0.42248E-11 0.11833E-11 0.93426E-11 0.69943E-11 0.10091E-10 0.59000E-12 0.29945E-12 0.39106E-12 0.40843E-12 0.24984E-11
 0.40736E-11 0.13874E-09 0.16952E-08 0.13935E-07 0.46603E-07 0.77573E-08 0.72829E-11 0.16707E-09 0.38620E-12 0.13055E-09
 0.11214E-11 0.45896E-07 0.19375E-10 0.46598E-08 0.29649E-08 0.10372E-07 0.10626E-06 0.54889E-08 0.38979E-10 0.27874E-07
 0.11868E-10 0.70794E-09 0.34167E-09 0.64735E-07 0.16331E-08 0.25340E-09 0.62339E-11 0.11297E-08 0.18736E-09 0.29013E-08
 0.24080E-05 0.41067E-03 0.42789E-09 0.35562E-09 0.11011E-10 0.11938E-09 0.20998E-09 0.11567E-06 0.66836E-08 0.46071E-09
 0.25988E-10 0.30846E-10 0.50749E-10 0.21217E-08 0.26207E-06 0.93391E-04 0.23147E-06 0.29879E-07 0.52227E-10 0.21670E-08
 0.24305E-11 0.44829E-09 0.23815E-12 0.95967E-09 0.20594E-11 0.18172E-07 0.14561E-06 0.14327E-04 0.89589E-06 0.38877E-09
 0.13385E-10 0.35097E-11 0.11029E-11 0.51198E-12 0.12271E-11 0.36617E-12 0.14441E-10 0.14269E-08 0.20365E-10 0.41169E-12
 0.36985E-11 0.85713E-12 0.10359E-10 0.97668E-11 0.14894E-10 0.10427E-11 0.41176E-12 0.41776E-12 0.60281E-12 0.26879E-11
 0.37034E-11 0.16198E-09 0.29960E-08 0.36784E-06 0.50212E-05 0.47236E-07 0.99977E-11 0.84591E-10 0.27825E-12 0.43277E-09
 0.11646E-11 0.38301E-08 0.17645E-10 0.17408E-07 0.94891E-08 0.88284E-06 0.17270E-05 0.14509E-06 0.68182E-10 0.65139E-09
 0.65185E-11 0.47122E-05 0.64454E-09 0.13310E-06 0.43368E-09 0.28441E-08 0.74651E-11 0.23250E-09 0.11018E-09 0.10627E-06
 0.19560E-06 0.38161E-06 0.81382E-09 0.22569E-09 0.11893E-10 0.24140E-09 0.26425E-09 0.99529E-08 0.37063E-08 0.72868E-09
 0.28381E-10 0.23813E-10 0.45315E-10 0.86274E-08 0.30357E-05 0.10996E-05 0.23560E-06 0.32148E-06 0.71216E-10 0.41153E-09
 0.26495E-11 0.40655E-08 0.22110E-12 0.99341E-09 0.18226E-11 0.15411E-07 0.26688E-06 0.10407E-05 0.11718E-05 0.11802E-08
 0.98657E-11 0.22920E-11 0.10405E-11 0.27184E-12 0.83465E-12 0.32288E-12 0.17351E-10 0.25790E-09 0.39876E-10 0.49815E-12
 0.45900E-11 0.80571E-12 0.11652E-10 0.70582E-11 0.18672E-10 0.10124E-11 0.52088E-12 0.39222E-12 0.69647E-12 0.25486E-11
 0.37371E-11 0.14101E-09 0.86681E-07 0.78503E-06 0.11181E-06 0.21177E-07 0.10898E-10 0.28273E-09 0.33973E-12 0.10255E-09
 0.16720E-11 0.45252E-08 0.18278E-10 0.19348E-07 0.15562E-06 0.14432E-05 0.10380E-06 0.65896E-07 0.74061E-10 0.30184E-08
 0.94826E-11 0.16827E-08 0.12718E-08 0.35803E-05 0.80951E-09 0.68847E-09 0.96606E-11 0.71903E-09 0.11785E-09 0.25380E-07
 0.15130E-07 0.11153E-06 0.75849E-09 0.12921E-09 0.93742E-11 0.19016E-09 0.28831E-09 0.43254E-08 0.10209E-08 0.89435E-09
 0.33731E-10 0.33399E-10 0.33197E-10 0.30587E-08 0.11912E-06 0.34593E-07 0.18421E-07 0.18737E-07 0.67046E-10 0.49008E-09
 0.18820E-11 0.56774E-09 0.23037E-12 0.13628E-08 0.20300E-11 0.71847E-08 0.13548E-05 0.44489E-07 0.20660E-07 0.18151E-09
 0.16913E-10 0.25462E-11 0.98019E-13 0.16251E-13 0.39302E-13 0.16376E-12 0.80864E-11 0.32360E-08 0.17120E-10 0.46955E-12
 0.70311E-11 0.91040E-12 0.78819E-11 0.90679E-11 0.86794E-11 0.67258E-12 0.57869E-12 0.58352E-12 0.50994E-12 0.16021E-11
 0.42138E-11 0.28575E-09 0.12591E-08 0.63409E-07 0.15236E-07 0.29221E-06 0.89767E-11 0.50458E-10 0.35628E-12 0.75634E-09
 0.93744E-12 0.15806E-08 0.22904E-10 0.92829E-07 0.24382E-08 0.60921E-07 0.20094E-07 0.49927E-07 0.55158E-10 0.10950E-08
 0.92634E-11 0.38045E-08 0.22713E-09 0.39602E-07 0.55842E-09 0.66454E-09 0.46675E-11 0.33553E-09 0.18252E-09 0.23433E-07
 0.17539E-09 0.40999E-09 0.31978E-09 0.27188E-10 0.33537E-11 0.55016E-09 0.15546E-09 0.15555E-09 0.67758E-10 0.54219E-09
 0.47725E-10 0.93557E-11 0.88776E-11 0.99596E-09 0.21834E-09 0.48283E-09 0.12923E-09 0.39579E-09 0.78268E-10 0.60175E-10
 0.12625E-11 0.55075E-06 0.29915E-12 0.15544E-09 0.11502E-11 0.68466E-09 0.28076E-09 0.50851E-09 0.16997E-09 0.53786E-10
 0.19763E-10 0.22593E-11 0.16903E-13 0.97145E-15 0.55511E-15 0.24286E-14 0.26493E-12 0.16898E-09 0.93807E-11 0.30774E-12
 0.68369E-11 0.15224E-11 0.57820E-11 0.40446E-11 0.42677E-11 0.43153E-12 0.56364E-12 0.68050E-12 0.48209E-12 0.14502E-11
 0.41763E-11 0.15832E-09 0.83076E-10 0.28653E-09 0.17047E-09 0.36337E-09 0.33895E-11 0.24401E-10 0.52411E-12 0.12612E-09
 0.55887E-12 0.43463E-09 0.28262E-10 0.31559E-09 0.10568E-09 0.28457E-09 0.24235E-09 0.27120E-09 0.10251E-10 0.15588E-08
 0.17700E-10 0.69422E-10 0.36207E-10 0.66124E-09 0.28085E-09 0.56241E-10 0.28207E-11 0.61990E-09 0.15357E-09 0.23005E-09
 0.38883E-10 0.28770E-10 0.12209E-10 0.69857E-10 0.17461E-10 0.64607E-11 0.12024E-10 0.63601E-10 0.60632E-10 0.10388E-10
 0.29474E-11 0.38166E-10 0.36081E-10 0.16848E-10 0.24935E-10 0.24352E-10 0.57296E-10 0.25270E-10 0.29368E-11 0.74199E-10
 0.42296E-11 0.19945E-10 0.14055E-12 0.52725E-10 0.25938E-11 0.23637E-10 0.34155E-10 0.40934E-10 0.52739E-10 0.54033E-10
 0.19869E-11 0.73419E-12 0.25271E-13 0.31919E-15 0.22204E-15 0.97145E-16 0.22204E-14 0.72806E-12 0.23527E-10 0.64163E-12
 0.11956E-11 0.37050E-12 0.18937E-10 0.13641E-10 0.17284E-10 0.11605E-11 0.19894E-12 0.23080E-12 0.12858E-11 0.41833E-11
 0.10506E-11 0.51383E-11 0.55905E-10 0.31488E-10 0.29497E-10 0.21495E-10 0.18243E-10 0.28176E-10 0.15766E-12 0.86213E-11
 0.17179E-11 0.34080E-10 0.28660E-11 0.42236E-10 0.58321E-10 0.26056E-10 0.25457E-10 0.39959E-10 0.58957E-10 0.11219E-10
 0.19841E-11 0.61136E-10 0.96105E-10 0.27786E-10 0.11323E-10 0.69083E-10 0.12034E-10 0.11215E-10 0.64811E-11 0.54050E-10
 0.31038E-10 0.21108E-10 0.13467E-10 0.32192E-10 0.15997E-10 0.63294E-11 0.64965E-11 0.33518E-10 0.36473E-10 0.94756E-11
 0.31970E-11 0.18919E-10 0.42310E-10 0.12089E-10 0.20670E-10 0.21516E-10 0.28510E-10 0.16459E-10 0.20772E-11 0.28230E-10
 0.38200E-11 0.22219E-10 0.19034E-12 0.16023E-10 0.24572E-11 0.17719E-10 0.17961E-10 0.29628E-10 0.36745E-10 0.60419E-10
 0.16589E-11 0.66058E-12 0.51190E-12 0.16376E-14 0.24980E-15 0.13878E-16 0.37470E-15 0.24120E-13 0.20439E-10 0.83401E-12
 0.10332E-11 0.51430E-12 0.33916E-10 0.14276E-10 0.15564E-10 0.91148E-12 0.10327E-12 0.19685E-12 0.22176E-11 0.61190E-11
 0.90154E-12 0.45904E-11 0.21583E-10 0.21325E-10 0.23337E-10 0.14518E-10 0.14387E-10 0.60461E-10 0.14960E-12 0.43893E-11
 0.18918E-11 0.33622E-10 0.16070E-11 0.27541E-10 0.43715E-10 0.19168E-10 0.29943E-10 0.21758E-10 0.53002E-10 0.13122E-10
 0.25427E-11 0.22217E-10 0.47250E-10 0.15785E-10 0.62030E-11 0.28001E-10 0.85849E-11 0.63905E-11 0.59460E-11 0.21185E-10
 0.11325E-09 0.22364E-09 0.13968E-09 0.20668E-10 0.20078E-11 0.14911E-09 0.14192E-09 0.12411E-09 0.57632E-10 0.28230E-09
 0.40870E-10 0.77433E-11 0.83692E-11 0.30939E-09 0.10695E-09 0.16355E-09 0.86242E-10 0.25923E-09 0.68637E-10 0.32184E-10
 0.94844E-12 0.17177E-09 0.46467E-12 0.12618E-08 0.10551E-11 0.15559E-09 0.11336E-09 0.13975E-09 0.11980E-09 0.32659E-10
 0.17316E-10 0.60515E-11 0.61447E-12 0.54720E-13 0.15404E-14 0.15266E-15 0.36082E-15 0.11310E-13 0.20763E-11 0.25259E-12
 0.89710E-11 0.17499E-11 0.39587E-11 0.47140E-11 0.33737E-11 0.26802E-12 0.57120E-12 0.65038E-12 0.48805E-12 0.11286E-11
 0.68929E-11 0.24140E-09 0.33691E-10 0.24965E-09 0.90930E-10 0.26655E-09 0.30903E-11 0.13263E-10 0.43602E-12 0.48210E-09
 0.56618E-12 0.12234E-09 0.26401E-10 0.36980E-09 0.72460E-10 0.14545E-09 0.10781E-09 0.11884E-09 0.87765E-11 0.21894E-09
 0.10575E-10 0.12153E-09 0.24058E-10 0.21246E-09 0.13664E-09 0.53527E-10 0.34099E-11 0.19842E-09 0.90479E-10 0.11161E-09
 0.16129E-08 0.25591E-08 0.12225E-08 0.61766E-10 0.53223E-11 0.38177E-09 0.43267E-09 0.50662E-09 0.29304E-09 0.21535E-08
 0.41496E-10 0.14774E-10 0.19773E-10 0.43521E-08 0.21124E-08 0.20491E-08 0.67880E-09 0.40664E-08 0.17050E-09 0.11656E-09
 0.10852E-11 0.61360E-08 0.39774E-12 0.39556E-09 0.21481E-11 0.70914E-08 0.21326E-08 0.17719E-08 0.78232E-09 0.10934E-09
 0.16576E-10 0.39242E-11 0.67646E-12 0.35280E-12 0.15038E-12 0.44131E-14 0.21094E-14 0.24411E-13 0.25054E-11 0.35522E-12
 0.51956E-11 0.15235E-11 0.85123E-11 0.50867E-11 0.56971E-11 0.48794E-12 0.45484E-12 0.49197E-12 0.66148E-12 0.19067E-11
 0.62784E-11 0.18882E-09 0.33917E-09 0.24292E-08 0.26776E-08 0.14215E-08 0.47123E-11 0.57685E-10 0.45501E-12 0.12897E-09
 0.82628E-12 0.36071E-08 0.26615E-10 0.14335E-08 0.66339E-09 0.18697E-08 0.30914E-08 0.87404E-09 0.22280E-10 0.19144E-07
 0.11544E-10 0.23994E-09 0.11565E-09 0.36462E-08 0.11516E-08 0.14796E-09 0.42504E-11 0.32583E-08 0.24788E-09 0.74636E-09
 0.59312E-07 0.94449E-08 0.18828E-09 0.59699E-09 0.12295E-10 0.63561E-10 0.96333E-10 0.63024E-07 0.30771E-07 0.22186E-09
 0.25834E-10 0.68027E-10 0.10868E-09 0.52897E-09 0.24507E-07 0.11562E-07 0.21482E-05 0.33172E-08 0.45477E-10 0.43819E-08
 0.20215E-11 0.23822E-09 0.39694E-12 0.16251E-08 0.31716E-11 0.40136E-08 0.32185E-07 0.17013E-07 0.15986E-05 0.58918E-09
 0.12583E-10 0.30615E-11 0.14284E-11 0.68982E-12 0.10507E-11 0.54817E-13 0.17972E-13 0.41717E-13 0.12452E-11 0.70879E-12
 0.60040E-11 0.91471E-12 0.22445E-10 0.25445E-10 0.27019E-10 0.10411E-11 0.40261E-12 0.32229E-12 0.83907E-12 0.35517E-11
 0.38435E-11 0.97421E-10 0.60229E-08 0.17997E-07 0.40209E-07 0.31485E-07 0.17571E-10 0.12644E-09 0.28955E-12 0.17514E-09
 0.11432E-11 0.20547E-08 0.12888E-10 0.31869E-06 0.19323E-07 0.18647E-07 0.22464E-07 0.57172E-07 0.16110E-09 0.30879E-09
 0.53464E-11 0.62867E-06 0.10995E-08 0.46097E-08 0.17710E-09 0.91790E-08 0.15695E-10 0.11945E-09 0.72826E-10 0.44861E-06
 0.29107E-08 0.55162E-09 0.14019E-09 0.23692E-09 0.11097E-10 0.36724E-10 0.47771E-10 0.72291E-09 0.31921E-08 0.92783E-10
 0.12739E-10 0.69637E-10 0.11333E-09 0.18901E-09 0.12431E-08 0.81982E-09 0.18400E-08 0.56821E-09 0.25317E-10 0.45506E-09
 0.29649E-11 0.90464E-09 0.23730E-12 0.25918E-09 0.54636E-11 0.11773E-08 0.10898E-08 0.11606E-08 0.53737E-08 0.18568E-08
 0.11518E-10 0.25635E-11 0.28183E-11 0.99684E-12 0.76343E-12 0.78909E-13 0.65781E-14 0.15127E-14 0.19706E-13 0.50002E-12
 0.29411E-11 0.10077E-11 0.76997E-10 0.25814E-10 0.60974E-10 0.25640E-11 0.37898E-12 0.34773E-12 0.11957E-11 0.44337E-11
 0.22841E-11 0.38325E-10 0.12033E-07 0.81085E-09 0.25480E-08 0.54900E-09 0.18588E-10 0.86871E-09 0.22439E-12 0.31760E-10
 0.20363E-11 0.39323E-08 0.84757E-11 0.62725E-09 0.73870E-08 0.81239E-09 0.24134E-08 0.73987E-09 0.12350E-09 0.16678E-09
 0.31507E-11 0.56893E-09 0.16075E-08 0.52087E-09 0.13641E-09 0.42827E-09 0.17007E-10 0.11323E-09 0.61241E-10 0.81824E-09
 0.20676E-09 0.35070E-09 0.20159E-09 0.42530E-10 0.48896E-11 0.13287E-09 0.13901E-09 0.14012E-09 0.53839E-10 0.32057E-09
 0.30082E-10 0.10511E-10 0.11386E-10 0.31347E-09 0.19371E-09 0.28938E-09 0.10227E-09 0.46506E-09 0.84411E-10 0.76140E-10
 0.93444E-12 0.17382E-09 0.37886E-12 0.69530E-08 0.17004E-11 0.23762E-09 0.14941E-09 0.21751E-09 0.19822E-09 0.62093E-10
 0.35824E-10 0.11233E-10 0.12612E-11 0.56966E-12 0.20888E-11 0.10295E-12 0.15959E-14 0.15266E-15 0.33307E-15 0.65503E-14
 0.27342E-11 0.25573E-11 0.77696E-11 0.81293E-11 0.89182E-11 0.90296E-12 0.11532E-11 0.82897E-12 0.30739E-12 0.78836E-12
 0.82472E-11 0.37558E-09 0.92333E-10 0.26804E-09 0.11033E-09 0.56667E-09 0.49413E-11 0.19879E-10 0.54695E-12 0.57759E-09
 0.68833E-12 0.13322E-09 0.25801E-10 0.35839E-09 0.76929E-10 0.25137E-09 0.17246E-09 0.18507E-09 0.12757E-10 0.26329E-09
 0.11234E-10 0.12713E-09 0.40740E-10 0.43098E-09 0.16984E-09 0.55609E-10 0.40557E-11 0.31267E-09 0.16362E-09 0.32925E-09
 0.14402E-10 0.28452E-10 0.41888E-10 0.61982E-11 0.12634E-11 0.39182E-10 0.20338E-10 0.88037E-11 0.89313E-11 0.18129E-10
 0.23917E-10 0.24360E-11 0.25428E-11 0.27799E-10 0.15171E-10 0.21158E-10 0.12998E-10 0.19615E-10 0.23356E-10 0.97702E-11
 0.53311E-12 0.32227E-10 0.44976E-12 0.20956E-10 0.10447E-11 0.26193E-10 0.16095E-10 0.14931E-10 0.98748E-11 0.92230E-11
 0.18063E-10 0.76341E-11 0.66672E-12 0.31972E-12 0.18536E-11 0.35061E-12 0.18041E-14 0.15266E-15 0.83267E-16 0.26368E-15
 0.21663E-13 0.25641E-11 0.27944E-11 0.26412E-11 0.39347E-11 0.67108E-12 0.86131E-12 0.10633E-11 0.17092E-12 0.56775E-12
 0.59387E-11 0.35483E-10 0.12727E-10 0.23473E-10 0.13268E-10 0.14642E-10 0.18724E-11 0.66958E-11 0.53247E-12 0.19879E-10
 0.46457E-12 0.14835E-10 0.17461E-10 0.19641E-10 0.10339E-10 0.14130E-10 0.17718E-10 0.99406E-11 0.29801E-11 0.23963E-10
 0.71338E-11 0.11238E-10 0.58214E-11 0.28555E-10 0.30674E-10 0.92819E-11 0.17875E-11 0.48946E-10 0.25186E-10 0.15006E-10
 0.11016E-09 0.48818E-10 0.26952E-10 0.15855E-09 0.25167E-10 0.11148E-10 0.14040E-10 0.67104E-10 0.19231E-09 0.13653E-10
 0.41256E-11 0.41887E-10 0.48599E-10 0.24588E-10 0.82782E-10 0.46655E-10 0.13050E-09 0.47714E-10 0.55653E-11 0.11208E-09
 0.49956E-11 0.20325E-10 0.16969E-12 0.96657E-10 0.64069E-11 0.83708E-10 0.10489E-09 0.61554E-10 0.12191E-09 0.65804E-10
 0.39320E-11 0.16463E-11 0.26352E-11 0.87337E-12 0.68939E-12 0.17938E-12 0.40246E-13 0.49960E-15 0.26368E-15 0.83267E-16
 0.21788E-14 0.16306E-12 0.21359E-10 0.28387E-10 0.48487E-10 0.20583E-11 0.38763E-12 0.28632E-12 0.86885E-12 0.38366E-11
 0.13965E-11 0.15662E-10 0.24658E-09 0.71084E-10 0.72736E-10 0.52526E-10 0.27714E-10 0.61328E-10 0.15963E-12 0.11602E-10
 0.27517E-11 0.59671E-10 0.37184E-11 0.68979E-10 0.98739E-10 0.50129E-10 0.79532E-10 0.53731E-10 0.79430E-10 0.22003E-10
 0.15667E-11 0.10655E-09 0.22591E-09 0.40933E-10 0.23971E-10 0.17156E-09 0.23612E-10 0.13161E-10 0.93069E-11 0.90747E-10
 0.25101E-09 0.18386E-09 0.49063E-10 0.19824E-09 0.24481E-10 0.29861E-10 0.27744E-10 0.20588E-09 0.30498E-09 0.37394E-10
 0.86795E-11 0.52920E-10 0.74229E-10 0.78011E-10 0.14924E-09 0.15675E-09 0.20956E-09 0.12456E-09 0.12606E-10 0.18335E-09
 0.38466E-11 0.11477E-09 0.13156E-12 0.75662E-10 0.48134E-11 0.42009E-09 0.30393E-09 0.28019E-09 0.26298E-09 0.35126E-09
 0.34516E-11 0.15114E-11 0.26603E-11 0.78072E-12 0.51871E-12 0.17606E-12 0.82330E-11 0.31322E-13 0.10131E-14 0.38858E-15
 0.27200E-14 0.96811E-13 0.28830E-10 0.17944E-10 0.28856E-10 0.18435E-11 0.38588E-12 0.30925E-12 0.89947E-12 0.35260E-11
 0.13231E-11 0.27460E-10 0.12019E-08 0.26809E-09 0.25704E-09 0.95131E-10 0.23921E-10 0.62680E-09 0.22984E-12 0.15559E-10
 0.23020E-11 0.33321E-09 0.44234E-11 0.15087E-09 0.33968E-09 0.17122E-09 0.19174E-09 0.20813E-09 0.10850E-09 0.53195E-10
 0.30889E-11 0.18554E-09 0.41203E-09 0.14232E-09 0.63164E-10 0.26686E-09 0.14864E-10 0.28904E-10 0.20652E-10 0.17589E-09
 0.54413E-08 0.18400E-06 0.61784E-09 0.20972E-09 0.13960E-10 0.19148E-09 0.26461E-09 0.13354E-07 0.11423E-08 0.89048E-09
 0.28501E-10 0.43701E-10 0.41415E-10 0.69135E-08 0.24998E-07 0.82610E-05 0.80756E-08 0.16771E-06 0.54851E-10 0.51885E-09
 0.13900E-11 0.69859E-09 0.40518E-12 0.94843E-09 0.18357E-11 0.25113E-07 0.57263E-07 0.18954E-05 0.10064E-07 0.13863E-09
 0.12036E-10 0.30135E-11 0.12036E-11 0.54174E-12 0.14032E-11 0.28434E-12 0.10168E-10 0.77861E-10 0.16709E-12 0.17847E-13
 0.48725E-13 0.27042E-12 0.93078E-11 0.12273E-10 0.98619E-11 0.10740E-11 0.74761E-12 0.46463E-12 0.44444E-12 0.17261E-11
 0.37732E-11 0.38647E-09 0.15330E-08 0.15998E-06 0.91480E-08 0.20310E-07 0.71738E-11 0.79625E-10 0.39050E-12 0.95691E-09
 0.90027E-12 0.29838E-08 0.25972E-10 0.18247E-07 0.15066E-08 0.20111E-05 0.10118E-07 0.95443E-05 0.56844E-10 0.18791E-08
 0.76475E-11 0.11426E-07 0.24048E-09 0.26183E-05 0.51744E-09 0.22699E-08 0.72475E-11 0.55192E-09 0.13868E-09 0.34922E-04
 0.51422E-03 0.11906E-06 0.20569E-09 0.35658E-10 0.17776E-11 0.47460E-10 0.65975E-10 0.12254E-08 0.63837E-09 0.15531E-09
 0.43785E-11 0.53530E-11 0.76672E-11 0.28540E-08 0.42999E-06 0.44205E-03 0.16999E-07 0.22362E-06 0.10569E-10 0.62424E-10
 0.31011E-12 0.38573E-08 0.43838E-13 0.42647E-09 0.71615E-12 0.84876E-08 0.90472E-07 0.75214E-05 0.25502E-07 0.93169E-10
 0.21345E-11 0.54656E-12 0.38765E-12 0.13332E-12 0.34515E-12 0.10741E-12 0.41749E-11 0.58130E-10 0.68559E-11 0.99698E-13
 0.31374E-12 0.20768E-12 0.44642E-11 0.16315E-11 0.50560E-11 0.35565E-12 0.15728E-12 0.11887E-12 0.17352E-12 0.35935E-12
 0.48632E-12 0.26343E-10 0.29231E-08 0.12870E-06 0.13926E-06 0.91128E-08 0.29368E-11 0.74218E-10 0.75064E-13 0.30091E-10
 0.26230E-12 0.33516E-08 0.34277E-11 0.71446E-08 0.66973E-08 0.15859E-06 0.68665E-07 0.10746E-07 0.97906E-11 0.11247E-08
 0.17776E-11 0.33987E-09 0.11163E-09 0.24475E-06 0.25344E-09 0.11862E-09 0.19535E-11 0.85996E-10 0.26286E-10 0.58977E-08
 0.89754E-07 0.43884E-07 0.90411E-10 0.74081E-10 0.28461E-11 0.17464E-10 0.42601E-10 0.30465E-07 0.16540E-08 0.99251E-10
 0.40906E-11 0.11456E-10 0.10846E-10 0.28345E-09 0.97490E-07 0.23352E-06 0.45374E-05 0.45443E-08 0.91414E-11 0.34913E-09
 0.36957E-12 0.12530E-09 0.44339E-13 0.45931E-09 0.66003E-12 0.65996E-08 0.31972E-06 0.92690E-06 0.66030E-05 0.96908E-10
 0.16451E-11 0.54464E-12 0.27855E-12 0.13324E-12 0.24156E-12 0.99018E-13 0.30667E-11 0.11913E-09 0.47132E-11 0.68709E-13
 0.49044E-13 0.44603E-13 0.12111E-11 0.31739E-11 0.45275E-11 0.25333E-12 0.13190E-12 0.12049E-12 0.17266E-12 0.56788E-12
 0.73962E-12 0.18693E-10 0.12778E-08 0.45371E-06 0.93960E-07 0.14339E-06 0.26053E-11 0.31756E-10 0.73073E-13 0.59572E-10
 0.29815E-12 0.16280E-08 0.29024E-11 0.10484E-07 0.41667E-08 0.24327E-05 0.42296E-07 0.78847E-07 0.15074E-10 0.12079E-09
 0.13952E-11 0.68250E-06 0.17597E-09 0.87523E-08 0.71776E-10 0.89026E-09 0.18670E-11 0.50704E-10 0.13215E-10 0.36510E-07
 0.27494E-09 0.11073E-09 0.31005E-10 0.48371E-10 0.42295E-11 0.81458E-11 0.98012E-11 0.20131E-09 0.30794E-09 0.14656E-10
 0.32749E-11 0.15574E-10 0.22588E-10 0.25200E-10 0.58139E-10 0.17046E-09 0.40614E-09 0.80660E-10 0.26290E-11 0.97316E-10
 0.74591E-12 0.87306E-10 0.50820E-13 0.53693E-10 0.56747E-12 0.95952E-10 0.16319E-09 0.21360E-09 0.37984E-09 0.15106E-09
 0.10501E-11 0.36227E-12 0.33949E-12 0.14502E-12 0.11446E-12 0.42216E-13 0.54819E-11 0.10452E-10 0.10322E-10 0.17139E-13
 0.83267E-15 0.52736E-15 0.24841E-14 0.26737E-12 0.84318E-11 0.22826E-12 0.41384E-13 0.68473E-13 0.17030E-12 0.95436E-12
 0.58992E-12 0.75580E-11 0.75211E-09 0.10017E-09 0.30060E-09 0.10673E-09 0.55882E-11 0.73717E-10 0.44095E-13 0.53346E-11
 0.31559E-12 0.47695E-09 0.21838E-11 0.10777E-09 0.31492E-09 0.92186E-10 0.22062E-09 0.17036E-09 0.22166E-10 0.22886E-10
 0.47081E-12 0.11326E-09 0.33976E-09 0.11206E-09 0.17905E-10 0.12365E-09 0.24445E-11 0.17957E-10 0.78632E-11 0.15031E-09
 0.30912E-10 0.62350E-10 0.42428E-10 0.33694E-11 0.66356E-12 0.47006E-10 0.45971E-10 0.35704E-10 0.17149E-10 0.93400E-10
 0.97417E-11 0.16193E-11 0.14298E-11 0.78732E-10 0.34316E-10 0.41079E-10 0.29010E-10 0.83149E-10 0.12178E-10 0.88661E-11
 0.23476E-12 0.66726E-10 0.68926E-13 0.17034E-09 0.23340E-12 0.55391E-10 0.54972E-10 0.72541E-10 0.39885E-10 0.77680E-11
 0.39516E-11 0.12069E-11 0.16574E-12 0.10397E-12 0.37776E-12 0.97960E-13 0.65461E-12 0.12422E-09 0.10774E-11 0.10367E-13
 0.33307E-15 0.16653E-15 0.16653E-15 0.10547E-14 0.12507E-12 0.93772E-13 0.14581E-12 0.12466E-12 0.90462E-13 0.37876E-12
 0.18882E-11 0.56336E-10 0.18061E-10 0.77733E-10 0.47520E-10 0.14945E-09 0.11436E-11 0.32507E-11 0.10661E-12 0.85384E-10
 0.13967E-12 0.30630E-10 0.90248E-11 0.14360E-09 0.19377E-10 0.47196E-10 0.42716E-10 0.56095E-10 0.26925E-11 0.51893E-10
 0.27606E-11 0.16478E-10 0.69080E-11 0.60890E-10 0.46148E-10 0.20706E-10 0.64095E-12 0.58842E-10 0.31435E-10 0.55548E-10
 0.19245E-11 0.31233E-11 0.45859E-11 0.69086E-12 0.26985E-12 0.59694E-11 0.39766E-11 0.15954E-11 0.15228E-11 0.42218E-11
 0.33082E-11 0.30900E-12 0.34652E-12 0.32920E-11 0.21142E-11 0.17408E-11 0.19874E-11 0.17791E-11 0.33647E-11 0.13540E-11
 0.12159E-12 0.33845E-11 0.10072E-12 0.21802E-11 0.13436E-12 0.35297E-11 0.28081E-11 0.23939E-11 0.14870E-11 0.11529E-11
 0.30469E-11 0.13120E-11 0.79789E-13 0.47060E-13 0.38335E-12 0.14403E-12 0.41335E-12 0.52420E-11 0.36601E-12 0.18957E-13
 0.54123E-15 0.13878E-15 0.11102E-15 0.18041E-15 0.23731E-14 0.52708E-13 0.15213E-12 0.19409E-12 0.70974E-13 0.16012E-12
 0.14499E-11 0.53365E-11 0.16813E-11 0.43324E-11 0.29962E-11 0.25239E-11 0.23113E-12 0.86385E-12 0.13926E-12 0.38419E-11
 0.10204E-12 0.30322E-11 0.33615E-11 0.16965E-11 0.19570E-11 0.27156E-11 0.23079E-11 0.18402E-11 0.45781E-12 0.24259E-11
 0.18801E-11 0.15950E-11 0.94243E-12 0.25146E-11 0.33595E-11 0.98818E-12 0.26736E-12 0.51982E-11 0.43974E-11 0.16239E-11
 0.35830E-10 0.14350E-10 0.63638E-11 0.43318E-10 0.55362E-11 0.30390E-11 0.37245E-11 0.34193E-10 0.12894E-09 0.51589E-11
 0.10340E-11 0.10975E-10 0.22606E-10 0.10466E-10 0.23263E-10 0.12222E-10 0.48816E-10 0.16916E-10 0.19436E-11 0.62508E-10
 0.11102E-11 0.71631E-11 0.34491E-13 0.54202E-10 0.12979E-11 0.17594E-10 0.27193E-10 0.24932E-10 0.77012E-10 0.31394E-10
 0.78399E-12 0.29580E-12 0.42324E-12 0.14950E-12 0.12478E-12 0.40801E-13 0.59486E-11 0.78734E-11 0.10919E-10 0.18026E-12
 0.20067E-13 0.30531E-15 0.19429E-15 0.15266E-15 0.56899E-15 0.12366E-12 0.78437E-13 0.63838E-13 0.24447E-12 0.10421E-11
 0.36175E-12 0.41933E-11 0.84243E-10 0.29987E-10 0.37717E-10 0.20037E-10 0.42177E-11 0.21652E-10 0.48424E-13 0.36706E-11
 0.30169E-12 0.27767E-10 0.15404E-11 0.20784E-10 0.41017E-10 0.29148E-10 0.48007E-10 0.24544E-10 0.31903E-10 0.74283E-11
 0.45674E-12 0.36797E-10 0.45284E-10 0.16234E-10 0.61417E-11 0.42446E-10 0.25144E-11 0.49374E-11 0.30734E-11 0.34331E-10
 0.64317E-10 0.38671E-10 0.85535E-11 0.45886E-10 0.36656E-11 0.39775E-11 0.61579E-11 0.75009E-10 0.90199E-10 0.89615E-11
 0.12855E-11 0.13285E-10 0.12217E-10 0.13053E-10 0.27568E-10 0.27021E-10 0.40635E-10 0.29774E-10 0.21420E-11 0.48192E-10
 0.55595E-12 0.23304E-10 0.40389E-13 0.30431E-10 0.85081E-12 0.38347E-10 0.31809E-10 0.57685E-10 0.88243E-10 0.10049E-09
 0.94518E-12 0.22760E-12 0.34840E-12 0.17608E-12 0.17201E-12 0.67266E-13 0.88993E-11 0.44482E-11 0.12619E-10 0.19518E-12
 0.38194E-12 0.98810E-14 0.55511E-15 0.22204E-15 0.97145E-15 0.61645E-13 0.58883E-13 0.72511E-13 0.22923E-12 0.72831E-12
 0.42374E-12 0.63809E-11 0.11137E-09 0.39532E-10 0.38053E-10 0.26867E-10 0.58948E-11 0.13067E-09 0.66993E-13 0.49408E-11
 0.39933E-12 0.51335E-10 0.92081E-12 0.40474E-10 0.10192E-09 0.53033E-10 0.43425E-10 0.39092E-10 0.19444E-10 0.17506E-10
 0.59862E-12 0.48387E-10 0.57599E-10 0.19213E-10 0.47787E-11 0.45250E-10 0.24574E-11 0.81210E-11 0.34547E-11 0.39936E-10
 0.12240E-08 0.52776E-07 0.17226E-09 0.43719E-10 0.14438E-11 0.41405E-10 0.77379E-10 0.10733E-08 0.17293E-09 0.25234E-09
 0.51009E-11 0.69522E-11 0.72852E-11 0.80294E-09 0.47078E-08 0.13114E-07 0.16219E-08 0.10651E-07 0.15629E-10 0.92311E-10
 0.30827E-12 0.18638E-09 0.49505E-13 0.56470E-09 0.51394E-12 0.28510E-08 0.62015E-08 0.16420E-07 0.18012E-08 0.36727E-10
 0.32174E-11 0.85854E-12 0.23266E-12 0.86574E-13 0.28163E-12 0.12334E-12 0.26407E-11 0.46937E-09 0.38824E-11 0.10032E-12
 0.15302E-11 0.20006E-12 0.27839E-13 0.24425E-14 0.34694E-14 0.48697E-13 0.93980E-13 0.13796E-12 0.14182E-12 0.55664E-12
 0.13230E-11 0.86217E-10 0.28489E-09 0.77351E-07 0.19972E-08 0.27344E-07 0.23995E-11 0.14609E-10 0.72447E-13 0.34686E-09
 0.34115E-12 0.61179E-09 0.53685E-11 0.22995E-07 0.44622E-09 0.17253E-07 0.21635E-08 0.89689E-08 0.95417E-11 0.46496E-09
 0.19285E-11 0.60408E-09 0.56082E-10 0.27367E-07 0.89161E-10 0.11224E-09 0.10374E-11 0.99438E-10 0.35214E-10 0.35605E-08
 0.52811E-09 0.12172E-08 0.25396E-09 0.16669E-10 0.13428E-11 0.16960E-09 0.99399E-10 0.14267E-09 0.52209E-10 0.45433E-09
 0.12285E-10 0.35591E-11 0.47838E-11 0.17935E-08 0.61740E-09 0.14042E-08 0.27857E-09 0.28832E-08 0.20780E-10 0.17113E-10
 0.25974E-12 0.20346E-08 0.65559E-13 0.13170E-09 0.29421E-12 0.45842E-08 0.74943E-09 0.13839E-08 0.34719E-09 0.24469E-10
 0.31033E-11 0.82397E-12 0.26500E-12 0.90138E-13 0.24307E-12 0.52930E-13 0.15649E-11 0.10235E-09 0.48816E-11 0.11155E-12
 0.12442E-11 0.22671E-12 0.29310E-12 0.37192E-14 0.17764E-14 0.10159E-13 0.85792E-13 0.12992E-12 0.12354E-12 0.64912E-12
 0.14261E-11 0.49146E-10 0.10877E-09 0.91501E-09 0.63967E-09 0.12689E-08 0.18096E-11 0.19316E-10 0.64691E-13 0.35521E-10
 0.25396E-12 0.50848E-08 0.62249E-11 0.65496E-09 0.13495E-09 0.48164E-09 0.62094E-09 0.53562E-09 0.75515E-11 0.15781E-08
 0.20796E-11 0.65836E-10 0.29997E-10 0.27039E-08 0.15434E-09 0.38262E-10 0.99859E-12 0.13245E-09 0.49379E-10 0.33467E-09
 0.58596E-09 0.22103E-09 0.20442E-10 0.12544E-09 0.35111E-11 0.85001E-11 0.14130E-10 0.62657E-09 0.15543E-08 0.17127E-10
 0.34682E-11 0.16218E-10 0.16600E-10 0.46344E-10 0.25570E-09 0.28742E-09 0.10823E-08 0.11258E-09 0.46788E-11 0.31603E-09
 0.31868E-12 0.24575E-10 0.47885E-13 0.90954E-08 0.50707E-12 0.16568E-09 0.37914E-09 0.46729E-09 0.18862E-08 0.85277E-10
 0.10629E-11 0.45618E-12 0.32246E-12 0.13434E-12 0.17624E-12 0.53140E-13 0.44629E-11 0.23525E-10 0.91828E-11 0.99393E-13
 0.63068E-12 0.15588E-12 0.29912E-12 0.23870E-14 0.27756E-15 0.20817E-15 0.53846E-14 0.68279E-13 0.18618E-12 0.81386E-12
 0.48451E-12 0.10886E-10 0.67717E-09 0.30510E-09 0.61919E-09 0.29463E-09 0.39939E-11 0.33214E-10 0.70231E-13 0.18611E-10
 0.31897E-12 0.20659E-09 0.26518E-11 0.33549E-09 0.77799E-09 0.20870E-09 0.55764E-09 0.46793E-09 0.30486E-10 0.19772E-10
 0.98348E-12 0.12998E-08 0.21667E-09 0.15666E-09 0.17364E-10 0.26706E-09 0.28679E-11 0.87354E-11 0.67174E-11 0.69724E-09
 0.30252E-11 0.29227E-11 0.22621E-11 0.71508E-11 0.29194E-11 0.93307E-12 0.10051E-11 0.33283E-11 0.79734E-11 0.20370E-11
 0.46948E-12 0.39681E-11 0.32634E-11 0.24247E-11 0.37480E-11 0.30996E-11 0.40508E-11 0.25746E-11 0.57767E-12 0.74578E-11
 0.96698E-12 0.25576E-11 0.13114E-13 0.21591E-11 0.88076E-12 0.51897E-11 0.39308E-11 0.27712E-11 0.39784E-11 0.71961E-11
 0.38367E-12 0.17908E-12 0.38586E-12 0.15436E-12 0.74936E-13 0.32730E-13 0.70164E-11 0.24705E-11 0.81841E-11 0.13295E-12
 0.19160E-12 0.76925E-13 0.91674E-12 0.15404E-14 0.13878E-15 0.83267E-16 0.11102E-15 0.44548E-14 0.32117E-12 0.86746E-12
 0.13188E-12 0.11854E-11 0.94958E-11 0.74332E-11 0.78646E-11 0.42021E-11 0.37425E-11 0.97503E-11 0.31743E-13 0.13085E-11
 0.53658E-12 0.56864E-11 0.32932E-12 0.30687E-11 0.56508E-11 0.54705E-11 0.44268E-11 0.31920E-11 0.34172E-11 0.15134E-11
 0.34671E-12 0.65690E-11 0.77970E-11 0.32893E-11 0.16019E-11 0.36331E-11 0.18684E-11 0.13703E-11 0.74570E-12 0.52635E-11
 0.13335E-10 0.34027E-10 0.34884E-10 0.33537E-11 0.41802E-12 0.22456E-10 0.25852E-10 0.17085E-10 0.81110E-11 0.47091E-10
 0.63530E-11 0.19154E-11 0.11183E-11 0.35988E-10 0.21758E-10 0.21950E-10 0.14800E-10 0.45464E-10 0.13843E-10 0.57829E-11
 0.12974E-12 0.30235E-10 0.92006E-13 0.51103E-10 0.16129E-12 0.27265E-10 0.31924E-10 0.27371E-10 0.14425E-10 0.43938E-11
 0.40384E-11 0.13431E-11 0.11091E-12 0.50677E-13 0.38928E-12 0.98204E-13 0.75719E-12 0.13260E-09 0.13162E-11 0.49807E-13
 0.15928E-11 0.25038E-12 0.52156E-12 0.83544E-14 0.23592E-15 0.24980E-15 0.15266E-15 0.30531E-15 0.19429E-13 0.18960E-12
 0.14414E-11 0.45421E-10 0.10549E-10 0.40135E-10 0.28578E-10 0.53258E-10 0.90194E-12 0.46462E-11 0.10671E-12 0.83123E-10
 0.15923E-12 0.22384E-10 0.64214E-11 0.27273E-10 0.97267E-11 0.31721E-10 0.19179E-10 0.18337E-10 0.16147E-11 0.58661E-10
 0.32199E-11 0.13261E-10 0.31214E-11 0.41285E-10 0.32008E-10 0.75936E-11 0.34906E-12 0.27967E-10 0.16228E-10 0.18158E-10
 0.46325E-11 0.65374E-11 0.13870E-10 0.10863E-11 0.27963E-12 0.14911E-10 0.86817E-11 0.47441E-11 0.34550E-11 0.90104E-11
 0.36746E-11 0.53080E-12 0.78459E-12 0.10429E-10 0.55593E-11 0.45413E-11 0.47973E-11 0.14475E-10 0.10539E-10 0.28612E-11
 0.10965E-12 0.10484E-10 0.57797E-13 0.66247E-11 0.19386E-12 0.67657E-11 0.70214E-11 0.67537E-11 0.59021E-11 0.32759E-11
 0.27725E-11 0.78484E-12 0.87509E-13 0.49479E-13 0.41092E-12 0.14957E-12 0.89386E-12 0.14677E-10 0.67211E-12 0.40381E-13
 0.13485E-11 0.36550E-12 0.53832E-12 0.15202E-12 0.21094E-14 0.55511E-16 0.13878E-15 0.27756E-15 0.65781E-14 0.94730E-13
 0.12202E-11 0.13000E-10 0.38666E-11 0.64537E-11 0.75875E-11 0.12051E-10 0.69471E-12 0.26772E-11 0.14701E-12 0.12142E-10
 0.12412E-12 0.65017E-11 0.38450E-11 0.88640E-11 0.51785E-11 0.75902E-11 0.50254E-11 0.48103E-11 0.13808E-11 0.17177E-10
 0.20391E-11 0.24912E-11 0.19519E-11 0.84875E-11 0.12911E-10 0.29712E-11 0.42291E-12 0.12780E-10 0.51539E-11 0.25915E-11
 0.16001E-07 0.54198E-09 0.29668E-10 0.84977E-10 0.28053E-11 0.15233E-10 0.17519E-10 0.13151E-08 0.42629E-08 0.31483E-10
 0.36425E-11 0.11393E-10 0.17764E-10 0.86014E-10 0.29625E-08 0.93493E-09 0.71087E-06 0.34773E-09 0.54857E-11 0.27353E-09
 0.52439E-12 0.60410E-10 0.32764E-13 0.25319E-07 0.53350E-12 0.52870E-09 0.35200E-08 0.95520E-09 0.16828E-07 0.76228E-10
 0.20023E-11 0.48669E-12 0.26461E-12 0.11321E-12 0.13881E-12 0.57679E-13 0.42289E-11 0.51183E-10 0.96087E-11 0.11932E-12
 0.84255E-12 0.18191E-12 0.41178E-11 0.40526E-11 0.81408E-12 0.33862E-14 0.41633E-15 0.83267E-15 0.11879E-13 0.56191E-12
 0.71365E-12 0.10044E-10 0.21674E-08 0.11855E-08 0.24877E-07 0.12578E-08 0.63450E-11 0.33458E-10 0.78365E-13 0.29920E-10
 0.31780E-12 0.40714E-09 0.30084E-11 0.26105E-08 0.83230E-08 0.86515E-09 0.47205E-08 0.19983E-08 0.27411E-10 0.52359E-10
 0.80932E-12 0.30483E-08 0.44422E-09 0.55347E-09 0.39023E-10 0.55346E-09 0.20426E-11 0.18991E-10 0.12504E-10 0.21713E-08
 0.18341E-06 0.64220E-07 0.42211E-10 0.39683E-10 0.21169E-11 0.30029E-10 0.28817E-10 0.48971E-08 0.74637E-09 0.78084E-10
 0.54687E-11 0.89232E-11 0.92000E-11 0.86322E-09 0.74648E-08 0.15452E-06 0.15286E-07 0.14533E-05 0.88759E-11 0.15124E-09
 0.32183E-12 0.26996E-06 0.49481E-13 0.46224E-09 0.51404E-12 0.64867E-08 0.46757E-08 0.90708E-07 0.20999E-07 0.15867E-09
 0.16027E-11 0.37935E-12 0.36703E-12 0.13098E-12 0.16578E-12 0.51924E-13 0.32169E-11 0.37323E-10 0.61999E-11 0.14720E-12
 0.13161E-11 0.17542E-12 0.27000E-11 0.20021E-11 0.42143E-11 0.20683E-12 0.27561E-13 0.17611E-13 0.72775E-13 0.62436E-12
 0.83445E-12 0.17744E-10 0.43086E-08 0.11542E-03 0.94392E-06 0.94457E-08 0.22728E-11 0.75102E-10 0.66669E-13 0.20447E-10
 0.30636E-12 0.15809E-08 0.53469E-11 0.10343E-07 0.13078E-07 0.46937E-05 0.15302E-06 0.10697E-06 0.12489E-10 0.46084E-09
 0.13684E-11 0.81346E-09 0.25753E-09 0.51068E-07 0.66712E-10 0.25710E-09 0.18212E-11 0.77074E-10 0.21216E-10 0.27173E-07
 0.20275E-04 0.19756E-06 0.13676E-09 0.45684E-10 0.17157E-11 0.15172E-10 0.29523E-10 0.96348E-08 0.19065E-08 0.12110E-09
 0.45552E-11 0.80239E-11 0.74039E-11 0.53621E-09 0.10747E-06 0.18467E-06 0.97369E-07 0.61550E-08 0.98386E-11 0.36375E-09
 0.54758E-12 0.14837E-09 0.40558E-13 0.46484E-09 0.41121E-12 0.59399E-08 0.65881E-07 0.15676E-06 0.18858E-05 0.74498E-10
 0.27768E-11 0.64125E-12 0.18982E-12 0.11820E-12 0.24295E-12 0.58391E-13 0.28302E-11 0.14853E-09 0.35386E-11 0.75488E-13
 0.10528E-11 0.21032E-12 0.28458E-11 0.29818E-11 0.35405E-11 0.19723E-12 0.10555E-12 0.79770E-13 0.11108E-12 0.51817E-12
 0.77575E-12 0.30134E-10 0.13188E-08 0.12101E-05 0.34279E-04 0.48832E-07 0.24079E-11 0.22366E-10 0.79853E-13 0.86576E-10
 0.33248E-12 0.13701E-08 0.58219E-11 0.10256E-07 0.44256E-08 0.58648E-05 0.67760E-02 0.78407E-06 0.12335E-10 0.21490E-09
 0.23002E-11 0.13006E-07 0.10589E-09 0.16333E-07 0.88143E-10 0.57320E-09 0.27760E-11 0.55115E-10 0.26579E-10 0.34759E-06
 0.18338E-07 0.12321E-05 0.31834E-09 0.33012E-10 0.19239E-11 0.62034E-10 0.43002E-10 0.16837E-08 0.33543E-09 0.25686E-09
 0.59876E-11 0.62087E-11 0.75619E-11 0.84741E-08 0.19030E-07 0.85032E-07 0.41473E-08 0.27609E-07 0.81547E-11 0.68868E-10
 0.41164E-12 0.15454E-08 0.80561E-13 0.49656E-09 0.26116E-12 0.50068E-08 0.11931E-07 0.16760E-06 0.49331E-08 0.70169E-10
 0.21553E-11 0.77478E-12 0.31038E-12 0.10766E-12 0.16624E-12 0.66183E-13 0.32529E-11 0.69619E-10 0.43080E-11 0.94497E-13
 0.89042E-12 0.12602E-12 0.31430E-11 0.29380E-11 0.30553E-11 0.22196E-12 0.60146E-13 0.27339E-13 0.25702E-13 0.10457E-12
 0.58069E-12 0.42805E-10 0.12617E-08 0.21748E-05 0.41264E-07 0.23169E-07 0.20739E-11 0.56517E-10 0.74010E-13 0.31742E-10
 0.25825E-12 0.24593E-08 0.40233E-11 0.14632E-07 0.26309E-08 0.74626E-06 0.10994E-06 0.14745E-07 0.86869E-11 0.30114E-08
 0.22224E-11 0.38979E-09 0.61633E-10 0.11037E-06 0.17908E-09 0.11817E-09 0.23697E-11 0.23429E-09 0.16455E-10 0.58763E-08
 0.80801E-07 0.58335E-08 0.78910E-10 0.90044E-10 0.15822E-11 0.20932E-10 0.35623E-10 0.86349E-08 0.45262E-08 0.60241E-10
 0.37851E-11 0.13876E-10 0.25341E-10 0.25060E-09 0.12305E-06 0.80853E-08 0.17507E-07 0.16659E-08 0.77059E-11 0.33868E-09
 0.65321E-12 0.75993E-10 0.41266E-13 0.70270E-09 0.75372E-12 0.20768E-08 0.24953E-06 0.91225E-08 0.25451E-07 0.92367E-10
 0.22117E-11 0.49145E-12 0.21572E-12 0.10651E-12 0.21103E-12 0.61243E-13 0.31476E-11 0.51441E-10 0.31322E-11 0.78521E-13
 0.10137E-11 0.15988E-12 0.29280E-11 0.22604E-11 0.41360E-11 0.20992E-12 0.53943E-13 0.33584E-14 0.55511E-15 0.73552E-15
 0.66891E-14 0.25271E-11 0.20500E-08 0.15346E-07 0.14074E-06 0.20551E-07 0.31579E-11 0.21932E-10 0.48433E-13 0.34603E-11
 0.22507E-12 0.71545E-09 0.33901E-11 0.10799E-05 0.25360E-07 0.17650E-07 0.73548E-05 0.55878E-07 0.31692E-10 0.12998E-09
 0.10504E-11 0.12945E-07 0.22533E-09 0.30807E-08 0.94149E-10 0.67006E-09 0.14935E-11 0.42545E-10 0.20546E-10 0.13396E-06
 0.10645E-10 0.92797E-11 0.23290E-11 0.12640E-10 0.29952E-11 0.20931E-11 0.21637E-11 0.16046E-10 0.20304E-10 0.33796E-11
 0.73338E-12 0.10031E-10 0.13814E-10 0.49716E-11 0.93992E-11 0.97522E-11 0.74317E-11 0.72845E-11 0.11034E-11 0.14703E-10
 0.10410E-11 0.89808E-11 0.27991E-13 0.91204E-11 0.91158E-12 0.13377E-10 0.91074E-11 0.12633E-10 0.93416E-11 0.20187E-10
 0.43021E-12 0.22100E-12 0.57383E-12 0.18313E-12 0.81858E-13 0.32696E-13 0.64808E-11 0.14155E-11 0.41209E-12 0.62367E-13
 0.15908E-12 0.78715E-13 0.67559E-11 0.36165E-11 0.55231E-11 0.37875E-12 0.42757E-13 0.19290E-14 0.12490E-15 0.13878E-15
 0.22204E-15 0.63005E-14 0.45011E-11 0.12237E-10 0.11940E-10 0.72323E-11 0.39472E-11 0.87237E-11 0.19831E-13 0.58842E-13
 0.54817E-13 0.16458E-11 0.79256E-12 0.10148E-10 0.16721E-10 0.11976E-10 0.14489E-10 0.14207E-10 0.13156E-10 0.47483E-11
 0.29479E-12 0.16185E-10 0.26151E-10 0.97883E-11 0.28124E-11 0.21795E-10 0.32808E-11 0.40695E-11 0.26631E-11 0.13563E-10
 0.14989E-09 0.34834E-08 0.12038E-09 0.15617E-10 0.15831E-11 0.83055E-10 0.58928E-10 0.27669E-09 0.34670E-10 0.34654E-09
 0.95548E-11 0.41387E-11 0.58823E-11 0.88913E-09 0.37352E-09 0.24388E-08 0.16157E-09 0.24940E-08 0.14191E-10 0.38206E-10
 0.25094E-12 0.24944E-09 0.62436E-13 0.81725E-09 0.40785E-12 0.65378E-09 0.38169E-09 0.22768E-08 0.17649E-09 0.22377E-10
 0.32847E-11 0.59067E-12 0.19149E-12 0.11346E-12 0.24904E-12 0.60996E-13 0.15639E-11 0.43589E-11 0.39080E-13 0.78548E-14
 0.27450E-13 0.75662E-13 0.88572E-12 0.14055E-11 0.14727E-11 0.11559E-12 0.10647E-12 0.12948E-13 0.30531E-15 0.23592E-15
 -.27756E-16 0.38858E-15 0.71068E-13 0.37107E-09 0.11967E-09 0.11941E-09 0.11830E-11 0.32925E-11 0.18610E-13 0.11574E-13
 0.58287E-14 0.35166E-13 0.11504E-11 0.69011E-08 0.94097E-10 0.30331E-08 0.32050E-09 0.18101E-08 0.51006E-11 0.48742E-09
 0.23362E-11 0.30848E-09 0.37871E-10 0.31671E-08 0.80382E-10 0.84999E-10 0.13213E-11 0.14666E-09 0.43314E-10 0.11000E-08
 0.35195E-12 0.45364E-12 0.93590E-12 0.26928E-12 0.13614E-12 0.13562E-11 0.65774E-12 0.37451E-12 0.28779E-12 0.42131E-12
 0.11819E-11 0.11841E-12 0.15440E-12 0.65204E-12 0.41453E-12 0.63449E-12 0.47079E-12 0.79764E-12 0.11846E-11 0.24218E-12
 0.40648E-13 0.62514E-12 0.84224E-13 0.47125E-12 0.77827E-13 0.38687E-12 0.43921E-12 0.56425E-12 0.52641E-12 0.26493E-12
 0.89485E-12 0.56883E-12 0.37458E-13 0.19891E-13 0.27642E-12 0.13811E-12 0.12499E-12 0.53033E-12 0.25258E-13 0.28311E-14
 0.38303E-14 0.86181E-14 0.49821E-13 0.42799E-13 0.29865E-13 0.19970E-13 0.98643E-13 0.86250E-13 0.18319E-14 0.15266E-15
 0.11102E-15 0.83267E-16 0.43299E-14 0.26057E-12 0.22447E-12 0.43673E-13 0.99643E-14 0.56607E-13 0.49738E-13 0.72026E-14
 0.22066E-14 0.67307E-14 0.62533E-13 0.39893E-12 0.41323E-12 0.44801E-12 0.51480E-12 0.43978E-12 0.17406E-12 0.71597E-12
 0.93391E-12 0.34176E-12 0.32654E-12 0.69766E-12 0.70197E-12 0.22182E-12 0.11583E-12 0.69382E-12 0.77328E-12 0.49267E-12
 0.11850E-08 0.21597E-09 0.12236E-09 0.76392E-10 0.28102E-11 0.11041E-10 0.34672E-10 0.29026E-09 0.13050E-08 0.21472E-10
 0.46482E-11 0.10843E-10 0.18124E-10 0.72062E-10 0.20924E-08 0.25396E-09 0.77483E-09 0.11053E-09 0.97383E-11 0.62798E-10
 0.46857E-12 0.22857E-10 0.41411E-13 0.87163E-09 0.72276E-12 0.17282E-09 0.29807E-08 0.28040E-09 0.74675E-09 0.47296E-10
 0.18089E-11 0.52257E-12 0.34877E-12 0.12948E-12 0.17596E-12 0.52992E-13 0.46336E-11 0.21985E-10 0.73042E-12 0.11852E-13
 0.47046E-14 0.35666E-14 0.98921E-13 0.69750E-13 0.10270E-14 0.66613E-15 0.45519E-14 0.49183E-13 0.71762E-13 0.38441E-14
 0.43021E-15 0.48572E-15 0.78548E-14 0.21311E-11 0.53088E-12 0.27756E-14 0.30531E-15 0.52736E-15 0.93536E-14 0.23920E-12
 0.63283E-14 0.13142E-13 0.81685E-13 0.89445E-11 0.21641E-08 0.27530E-09 0.18715E-08 0.32364E-09 0.59348E-10 0.38749E-10
 0.18324E-11 0.44380E-09 0.14695E-08 0.18057E-09 0.11024E-09 0.17077E-09 0.31737E-11 0.19152E-10 0.20327E-10 0.39204E-09
 0.46642E-13 0.52982E-13 0.55097E-13 0.79855E-13 0.11849E-12 0.37010E-13 0.44600E-13 0.53960E-13 0.76330E-13 0.48793E-13
 0.15425E-13 0.11455E-12 0.60382E-13 0.38712E-13 0.54359E-13 0.46102E-13 0.92468E-13 0.43687E-13 0.29990E-13 0.70902E-13
 0.88818E-13 0.41994E-13 0.66197E-14 0.53804E-13 0.71443E-13 0.56982E-13 0.60063E-13 0.67432E-13 0.87458E-13 0.64254E-13
 0.21920E-13 0.23077E-13 0.92912E-13 0.73838E-13 0.13947E-13 0.74662E-14 0.10052E-12 0.49752E-13 0.83641E-13 0.35527E-13
 0.77438E-14 0.32613E-14 0.27547E-13 0.19637E-13 0.31919E-15 0.83267E-16 0.55511E-16 0.16098E-14 0.71360E-13 0.94397E-13
 0.12032E-13 0.12462E-13 0.34125E-13 0.64615E-13 0.44104E-13 0.17764E-14 0.12490E-15 0.11102E-15 0.24980E-15 0.79936E-14
 0.52763E-13 0.16681E-13 0.15640E-13 0.42313E-13 0.50945E-13 0.61125E-13 0.61137E-13 0.62353E-13 0.10299E-12 0.50200E-13
 0.19433E-13 0.89314E-13 0.80416E-13 0.52207E-13 0.57431E-13 0.89930E-13 0.93241E-13 0.53990E-13 0.28726E-13 0.52205E-13
 0.29137E-09 0.62163E-09 0.70064E-10 0.68995E-10 0.16319E-11 0.11915E-09 0.47544E-10 0.32519E-08 0.73682E-10 0.26681E-08
 0.38331E-11 0.81467E-11 0.68701E-11 0.44131E-07 0.39363E-09 0.87400E-09 0.26299E-09 0.13236E-08 0.97431E-11 0.11999E-08
 0.17987E-12 0.20131E-12 0.31780E-13 0.81405E-08 0.37001E-12 0.99661E-05 0.40890E-09 0.85328E-09 0.28446E-09 0.13597E-09
 0.20216E-11 0.67581E-12 0.18414E-12 0.95952E-13 0.28246E-12 0.96851E-13 0.18184E-11 0.21322E-08 0.29019E-11 0.82503E-13
 0.78723E-12 0.94300E-13 0.40877E-12 0.14265E-12 0.47184E-15 0.83267E-16 0.97145E-16 0.13878E-15 0.13226E-13 0.45643E-12
 0.10685E-11 0.37662E-10 0.34364E-10 0.10111E-08 0.63803E-10 0.27811E-13 0.36082E-15 0.24980E-15 0.18041E-15 0.26368E-15
 0.41689E-13 0.27659E-10 0.25543E-11 0.92976E-09 0.13679E-09 0.72430E-09 0.30310E-09 0.86532E-09 0.11592E-10 0.92485E-07
 0.18120E-11 0.61463E-08 0.39046E-10 0.70952E-09 0.66133E-10 0.54768E-08 0.13554E-11 0.32882E-09 0.15977E-10 0.90691E-09
 0.58032E-12 0.54198E-12 0.47445E-12 0.20191E-12 0.11168E-12 0.10557E-11 0.66846E-12 0.45139E-12 0.23531E-12 0.46142E-12
 0.65143E-12 0.10823E-12 0.19067E-12 0.44723E-12 0.44206E-12 0.33178E-12 0.20950E-12 0.60645E-12 0.65586E-12 0.29633E-12
 0.44298E-13 0.28311E-13 0.82157E-14 0.64171E-13 0.78687E-13 0.38904E-12 0.44614E-12 0.43933E-12 0.37599E-12 0.31118E-12
 0.97079E-12 0.59218E-12 0.39462E-13 0.19741E-13 0.30662E-12 0.13716E-12 0.14899E-12 0.76863E-12 0.10458E-12 0.19235E-13
 0.54714E-12 0.26144E-12 0.10469E-12 0.71193E-13 0.32196E-14 0.15266E-15 0.83267E-16 0.16653E-15 0.15682E-14 0.34334E-13
 0.63276E-12 0.67357E-12 0.29008E-12 0.47969E-12 0.55213E-12 0.34045E-12 0.33307E-14 0.23592E-15 0.11102E-15 0.22204E-15
 0.42466E-14 0.27682E-12 0.75640E-12 0.39239E-12 0.35979E-12 0.42069E-12 0.28404E-12 0.39082E-12 0.26793E-12 0.81270E-12
 0.74413E-12 0.36413E-12 0.35711E-12 0.54627E-12 0.85691E-12 0.32780E-12 0.70000E-13 0.65546E-12 0.84410E-12 0.29027E-12
 0.41926E-07 0.53305E-09 0.24455E-10 0.10605E-09 0.46748E-11 0.10817E-10 0.18345E-10 0.12174E-08 0.33363E-07 0.28136E-10
 0.46186E-11 0.13924E-10 0.19962E-10 0.85896E-10 0.32445E-08 0.70407E-09 0.59801E-02 0.26682E-09 0.67539E-11 0.81915E-10
 0.33323E-12 0.75898E-13 0.62728E-14 0.27534E-13 0.22395E-12 0.31658E-09 0.44660E-09 0.83402E-09 0.13736E-06 0.67354E-10
 0.16455E-11 0.45201E-12 0.41222E-12 0.11043E-12 0.17645E-12 0.64167E-13 0.44501E-11 0.60460E-10 0.86460E-11 0.10570E-12
 0.61000E-12 0.13782E-12 0.39510E-11 0.27241E-11 0.13972E-11 0.53429E-14 0.40246E-15 0.55511E-15 0.45242E-14 0.22250E-12
 0.95049E-12 0.15468E-10 0.38188E-08 0.82198E-09 0.23265E-07 0.70711E-09 0.10125E-11 0.13822E-13 0.11657E-14 0.12074E-14
 0.17472E-13 0.13542E-10 0.32135E-11 0.12750E-08 0.74527E-08 0.62160E-09 0.15116E-07 0.15756E-08 0.46694E-10 0.59236E-10
 0.12238E-11 0.29901E-08 0.47302E-09 0.43150E-09 0.42966E-10 0.48158E-09 0.28492E-11 0.22226E-10 0.20623E-10 0.17015E-08
 0.51902E-08 0.20077E-08 0.66243E-10 0.80907E-10 0.31154E-11 0.20706E-10 0.21974E-10 0.24950E-08 0.10286E-08 0.58387E-10
 0.45826E-11 0.15184E-10 0.14764E-10 0.25050E-09 0.87823E-09 0.53027E-08 0.36191E-08 0.14909E-08 0.68162E-11 0.78969E-10
 0.37619E-12 0.28032E-11 0.18804E-13 0.63324E-13 0.16023E-12 0.13458E-07 0.13076E-09 0.29972E-08 0.46194E-08 0.44329E-09
 0.17448E-11 0.32536E-12 0.27799E-12 0.16388E-12 0.18109E-12 0.62600E-13 0.66797E-11 0.34118E-10 0.96169E-11 0.15649E-12
 0.10222E-11 0.10447E-12 0.41637E-11 0.27560E-11 0.36113E-11 0.17424E-12 0.25424E-13 0.11810E-13 0.40801E-13 0.53642E-12
 0.76596E-12 0.14462E-10 0.48730E-08 0.38530E-08 0.56676E-08 0.11875E-08 0.46435E-11 0.28708E-10 0.45547E-13 0.17018E-12
 0.12521E-12 0.35449E-09 0.26210E-11 0.13835E-08 0.60816E-08 0.40686E-08 0.52995E-08 0.62543E-08 0.23263E-10 0.23216E-09
 0.17890E-11 0.79272E-09 0.35596E-09 0.17944E-08 0.48573E-10 0.24716E-09 0.32056E-11 0.59419E-10 0.16053E-10 0.39122E-08
 0.15123E-07 0.23592E-06 0.22844E-09 0.57975E-10 0.19155E-11 0.38379E-10 0.78419E-10 0.30708E-08 0.72047E-09 0.29408E-09
 0.47615E-11 0.82290E-11 0.87333E-11 0.79807E-09 0.94948E-06 0.25985E-07 0.16621E-07 0.75458E-08 0.15168E-10 0.18025E-09
 0.38919E-12 0.14707E-09 0.61354E-13 0.44749E-11 0.34023E-12 0.87392E-08 0.42394E-09 0.40913E-08 0.10677E-07 0.40413E-10
 0.31626E-11 0.10901E-11 0.18687E-12 0.77592E-13 0.26449E-12 0.51486E-13 0.25466E-11 0.67006E-09 0.46938E-11 0.70502E-13
 0.14856E-11 0.26974E-12 0.20551E-11 0.22020E-11 0.23494E-11 0.18051E-12 0.92149E-13 0.64948E-13 0.10232E-12 0.44424E-12
 0.12945E-11 0.47026E-10 0.44902E-09 0.23281E-06 0.15578E-07 0.51870E-07 0.23003E-11 0.18547E-10 0.97894E-13 0.52395E-11
 0.16730E-12 0.12835E-09 0.53492E-11 0.22487E-07 0.11484E-08 0.12026E-06 0.27581E-07 0.69958E-07 0.12298E-10 0.30153E-09
 0.35473E-11 0.38730E-08 0.62736E-10 0.30185E-07 0.15053E-09 0.22511E-09 0.25118E-11 0.10979E-09 0.34240E-10 0.28732E-07
 0.77067E-08 0.16714E-05 0.32330E-09 0.39606E-10 0.12662E-11 0.12142E-09 0.98668E-10 0.13324E-08 0.32043E-09 0.49916E-09
 0.66193E-11 0.60631E-11 0.78880E-11 0.33445E-08 0.10560E-07 0.65042E-06 0.25277E-08 0.39867E-07 0.10387E-10 0.66566E-10
 0.41847E-12 0.40912E-07 0.79700E-13 0.30265E-09 0.45645E-12 0.42526E-08 0.31904E-09 0.79666E-08 0.31088E-08 0.63961E-10
 0.22123E-11 0.78634E-12 0.30122E-12 0.11792E-12 0.22146E-12 0.93669E-13 0.20194E-11 0.97738E-10 0.63534E-11 0.76033E-13
 0.80184E-12 0.21319E-12 0.30657E-11 0.26253E-11 0.25228E-11 0.18083E-12 0.99726E-13 0.52472E-13 0.17930E-13 0.46713E-13
 0.58153E-12 0.29447E-10 0.65131E-09 0.12451E-06 0.14780E-07 0.16881E-07 0.20437E-11 0.28597E-10 0.78201E-13 0.47670E-13
 0.72442E-14 0.54734E-13 0.13842E-11 0.28436E-08 0.12766E-08 0.34372E-06 0.19922E-07 0.66823E-08 0.11351E-10 0.32684E-08
 0.28205E-11 0.38430E-09 0.70296E-10 0.31073E-06 0.34176E-09 0.12215E-09 0.16263E-11 0.38173E-09 0.32925E-10 0.38569E-08
 0.92697E-09 0.49977E-09 0.29398E-09 0.17931E-10 0.15231E-11 0.42431E-10 0.15104E-09 0.13606E-09 0.11488E-09 0.13304E-09
 0.93026E-11 0.39450E-11 0.83982E-11 0.23062E-09 0.37442E-08 0.33914E-09 0.66481E-09 0.42641E-09 0.18901E-10 0.34028E-10
 0.29438E-12 0.94323E-10 0.51292E-13 0.19158E-08 0.43958E-12 0.73650E-10 0.20202E-08 0.24691E-09 0.70033E-09 0.17499E-10
 0.38247E-11 0.84013E-12 0.17518E-12 0.81572E-13 0.34247E-12 0.12297E-12 0.20087E-11 0.17087E-09 0.31879E-11 0.92287E-13
 0.17532E-11 0.22160E-12 0.11471E-11 0.12255E-11 0.25143E-11 0.17288E-12 0.93286E-13 0.11213E-13 0.66613E-15 0.30531E-15
 0.25258E-14 0.42370E-12 0.66270E-10 0.36878E-09 0.13848E-08 0.70061E-09 0.18414E-11 0.67387E-11 0.54082E-13 0.37470E-14
 0.22204E-15 0.33307E-15 0.28033E-14 0.59378E-12 0.23574E-09 0.38370E-09 0.15965E-08 0.22589E-09 0.99731E-11 0.15363E-09
 0.24901E-11 0.13378E-09 0.37973E-10 0.48562E-09 0.44957E-09 0.63863E-10 0.12823E-11 0.91898E-10 0.75627E-10 0.23570E-09
 0.10020E-11 0.80361E-12 0.55718E-12 0.18203E-11 0.19499E-11 0.46568E-12 0.58041E-12 0.14610E-11 0.13707E-11 0.47342E-12
 0.29783E-12 0.19031E-11 0.16398E-11 0.92845E-12 0.81670E-12 0.13173E-11 0.10455E-11 0.10257E-11 0.26804E-12 0.17068E-11
 0.67195E-12 0.77081E-12 0.15959E-13 0.79835E-12 0.97118E-12 0.10811E-11 0.11153E-11 0.11932E-11 0.10502E-11 0.18376E-11
 0.97970E-13 0.86313E-13 0.55783E-12 0.24145E-12 0.56456E-13 0.27624E-13 0.29110E-11 0.62999E-12 0.22927E-11 0.14064E-12
 0.94091E-13 0.53450E-13 0.17148E-11 0.15272E-11 0.15556E-11 0.31247E-12 0.24841E-13 0.40107E-14 0.24980E-15  0.0000    
 0.24980E-15 0.11380E-14 0.32122E-12 0.10741E-11 0.12634E-11 0.13987E-11 0.17345E-11 0.26515E-11 0.21039E-13 0.29143E-14
 0.20817E-15 -.41633E-16 0.15266E-15 0.17208E-14 0.32319E-12 0.11415E-11 0.10787E-11 0.13148E-11 0.22139E-11 0.55744E-12
 0.15078E-12 0.10875E-11 0.20911E-11 0.11689E-11 0.71643E-12 0.19118E-11 0.12742E-11 0.91160E-12 0.48230E-12 0.11404E-11
 0.32242E-11 0.38661E-11 0.15100E-11 0.10320E-10 0.39583E-11 0.11982E-11 0.93445E-12 0.77227E-11 0.51345E-11 0.20091E-11
 0.61581E-12 0.88639E-11 0.41538E-11 0.26276E-11 0.21007E-11 0.46387E-11 0.44575E-11 0.32128E-11 0.71884E-12 0.59391E-11
 0.76480E-12 0.24149E-11 0.34972E-13 0.45690E-11 0.10534E-11 0.40916E-11 0.22940E-11 0.73381E-11 0.44831E-11 0.82811E-11
 0.28983E-12 0.10746E-12 0.45789E-12 0.20011E-12 0.10907E-12 0.33452E-13 0.28016E-11 0.14194E-11 0.48979E-11 0.24683E-12
 0.18520E-12 0.56025E-13 0.21872E-11 0.23987E-11 0.39177E-11 0.36737E-12 0.35263E-13 0.13295E-13 0.33307E-15 0.15266E-15
 0.27756E-16 0.16653E-15 0.53985E-14 0.26561E-11 0.35149E-11 0.27332E-11 0.22113E-11 0.69202E-11 0.40343E-13 0.32599E-13
 0.27756E-15 -.11102E-15 0.13878E-15 0.19429E-15 0.16223E-13 0.32162E-11 0.34768E-11 0.35185E-11 0.24189E-11 0.11795E-11
 0.24933E-12 0.68170E-11 0.61653E-11 0.55684E-11 0.10502E-11 0.89617E-11 0.26709E-11 0.18755E-11 0.11805E-11 0.56176E-11
 0.14255E-12 0.10995E-12 0.12453E-12 0.75687E-13 0.40922E-13 0.14952E-12 0.11711E-12 0.97537E-13 0.10806E-12 0.12775E-12
 0.14366E-12 0.44254E-13 0.44632E-13 0.10685E-12 0.12994E-12 0.74708E-13 0.12158E-12 0.85032E-13 0.20769E-12 0.72789E-13
 0.20345E-13 0.14301E-12 0.68452E-13 0.87833E-13 0.25591E-13 0.13388E-12 0.89623E-13 0.88513E-13 0.11476E-12 0.64997E-13
 0.22683E-12 0.17417E-12 0.15925E-13 0.12706E-13 0.13760E-12 0.99101E-13 0.60883E-13 0.14010E-12 0.40003E-13 0.14086E-13
 0.20310E-12 0.12962E-12 0.46727E-13 0.18610E-13 0.19734E-13 0.10950E-13 0.81796E-13 0.81060E-13 0.36637E-14 0.22204E-15
 0.69389E-16 0.13878E-15 0.11657E-14 0.39191E-13 0.90053E-13 0.31281E-13 0.55789E-14 0.16112E-13 0.59452E-13 0.99865E-13
 0.26923E-14 0.13878E-15 0.16653E-15 0.24980E-15 0.40801E-14 0.66391E-13 0.86028E-13 0.15155E-13 0.50515E-14 0.88124E-14
 0.11019E-12 0.99559E-13 0.67002E-13 0.12994E-12 0.13337E-12 0.65642E-13 0.46435E-13 0.16021E-12 0.14645E-12 0.86989E-13
 0.71911E-12 0.68637E-12 0.92354E-12 0.40654E-12 0.14302E-12 0.82617E-12 0.10711E-11 0.40465E-12 0.46405E-12 0.75872E-12
 0.88420E-12 0.14998E-12 0.20409E-12 0.60140E-12 0.77070E-12 0.56690E-12 0.59667E-12 0.52059E-12 0.11177E-11 0.42097E-12
 0.47275E-13 0.70413E-12 0.94407E-13 0.56533E-12 0.56087E-13 0.48701E-12 0.85682E-12 0.41985E-12 0.66060E-12 0.26578E-12
 0.12944E-11 0.60955E-12 0.44187E-13 0.30965E-13 0.30392E-12 0.99283E-13 0.12275E-12 0.94712E-12 0.17217E-12 0.27825E-13
 0.98345E-12 0.30011E-12 0.14343E-12 0.20414E-13 0.11380E-14 0.72164E-15 0.34139E-14 0.62353E-13 0.22912E-13 0.67724E-14
 0.76328E-15 0.49960E-15 0.39135E-14 0.11058E-12 0.24972E-12 0.89095E-14 0.48572E-15 0.27756E-15 0.18874E-14 0.96645E-13
 0.31614E-13 0.24092E-13 0.23731E-14 0.12351E-14 0.12823E-13 0.29200E-12 0.20223E-12 0.23315E-14 0.20817E-15 0.30531E-15
 0.12351E-14 0.76925E-13 0.27933E-12 0.55475E-12 0.11803E-11 0.38003E-12 0.15439E-12 0.60563E-12 0.75766E-12 0.45992E-12
 0.82125E-13 0.52605E-13 0.30514E-13 0.75752E-13 0.89401E-13 0.37291E-13 0.49408E-13 0.57711E-13 0.54931E-13 0.40434E-13
 0.25493E-13 0.83792E-13 0.85255E-13 0.33639E-13 0.42640E-13 0.58215E-13 0.39871E-13 0.49114E-13 0.25010E-13 0.55143E-13
 0.78367E-13 0.38717E-13 0.67273E-14 0.57981E-13 0.91812E-13 0.51020E-13 0.50820E-13 0.55730E-13 0.52357E-13 0.74739E-13
 0.25420E-13 0.22945E-13 0.83180E-13 0.63245E-13 0.15691E-13 0.87048E-14 0.60004E-13 0.39538E-13 0.76661E-13 0.87680E-13
 0.16084E-13 0.11241E-13 0.69791E-13 0.10797E-13 0.30531E-15 0.18041E-15 0.20817E-15 0.77716E-15 0.36415E-13 0.76869E-13
 0.73830E-14 0.95618E-14 0.25771E-13 0.38719E-13 0.32668E-13 0.39690E-14 0.27756E-16 0.13878E-15  0.0000     0.72164E-15
 0.33001E-13 0.41925E-13 0.20470E-13 0.26409E-13 0.29990E-13 0.42522E-13 0.37151E-13 0.28311E-14 0.19429E-15 0.69389E-16
 0.19429E-15 0.59674E-15 0.30781E-13 0.44104E-13 0.34417E-13 0.80214E-13 0.77993E-13 0.31829E-13 0.23571E-13 0.56719E-13
 0.43487E-12 0.39737E-12 0.14606E-12 0.48242E-12 0.54553E-12 0.13865E-12 0.23107E-12 0.53586E-12 0.21768E-12 0.18419E-12
 0.98946E-13 0.50544E-12 0.61223E-12 0.20864E-12 0.20917E-12 0.24727E-12 0.26235E-12 0.25243E-12 0.97630E-13 0.29360E-12
 0.38541E-12 0.18471E-12 0.12480E-13 0.36410E-12 0.42024E-12 0.31848E-12 0.26945E-12 0.21304E-12 0.38196E-12 0.66297E-12
 0.89238E-13 0.50162E-13 0.29730E-12 0.12924E-12 0.38422E-13 0.23781E-13 0.38576E-12 0.11742E-12 0.38970E-12 0.16820E-12
 0.83891E-13 0.25938E-13 0.28859E-12 0.29102E-13 0.30531E-15 -.41633E-16 0.55511E-16 0.16653E-15 0.22621E-14 0.34148E-12
 0.47254E-13 0.13783E-12 0.31928E-12 0.30570E-12 0.20257E-12 0.45963E-13 0.37470E-15 0.83267E-16 0.27756E-16  0.0000    
 0.61895E-14 0.22177E-12 0.92440E-13 0.28383E-12 0.34989E-12 0.24794E-12 0.25707E-12 0.45602E-13 0.37470E-15 -.69389E-16
 0.83267E-16 0.83267E-16 0.18457E-14 0.31364E-13 0.31863E-13 0.53249E-13 0.18344E-12 0.11688E-12 0.10292E-12 0.26580E-12
 0.61695E-12 0.51438E-12 0.64118E-12 0.16970E-12 0.14567E-12 0.91976E-12 0.11862E-11 0.52799E-12 0.28739E-12 0.75598E-12
 0.13880E-11 0.16939E-12 0.31176E-12 0.66115E-12 0.45021E-12 0.50135E-12 0.51535E-12 0.53782E-12 0.10154E-11 0.30800E-12
 0.53440E-13 0.66854E-12 0.89584E-13 0.44809E-12 0.75033E-13 0.52909E-12 0.76605E-12 0.50117E-12 0.34051E-12 0.34919E-12
 0.13152E-11 0.53982E-12 0.62001E-13 0.20997E-13 0.21399E-12 0.10857E-12 0.24871E-12 0.85586E-12 0.18738E-12 0.12115E-13
 0.10150E-12 0.14183E-13 0.12934E-13 0.10464E-13 0.97145E-15  0.0000     0.15266E-15 0.22204E-15 0.52736E-15 0.34001E-13
 0.63463E-12 0.83588E-12 0.39850E-12 0.46099E-12 0.46377E-12 0.36565E-12 0.10575E-13 0.27756E-15 0.15266E-15 0.55511E-16
 0.13878E-14 0.19369E-12 0.79234E-12 0.43798E-12 0.41508E-12 0.53641E-12 0.48384E-12 0.48947E-12 0.16681E-13 0.44409E-15
 0.16653E-15 0.13878E-15 0.47184E-15 0.34139E-14 0.15959E-14 0.30531E-15 0.66613E-15 0.11657E-13 0.70896E-12 0.47239E-12
 0.37792E-10 0.57272E-10 0.71839E-11 0.85084E-10 0.51754E-11 0.62636E-11 0.36843E-11 0.15951E-09 0.68642E-10 0.10528E-10
 0.28014E-11 0.33457E-10 0.23588E-10 0.23258E-10 0.25280E-10 0.67073E-10 0.44760E-10 0.28521E-10 0.13934E-11 0.42153E-11
 0.47747E-12 0.10566E-10 0.42584E-13 0.10111E-09 0.10276E-11 0.81932E-10 0.37530E-10 0.14363E-09 0.54717E-10 0.60401E-10
 0.96618E-12 0.25850E-12 0.40758E-12 0.17408E-12 0.13387E-12 0.31600E-13 0.51671E-11 0.72705E-11 0.98413E-11 0.11863E-12
 0.77438E-14 0.27756E-15 0.33307E-15 0.44409E-15 0.25258E-14 0.91593E-15 0.19429E-15 0.22204E-15 0.91593E-15 0.76369E-13
 0.45700E-12 0.40091E-11 0.66446E-10 0.82314E-10 0.38871E-10 0.54604E-10 0.28450E-11 0.63186E-13 0.23592E-14 0.23731E-14
 0.88818E-14 0.27599E-11 0.10585E-11 0.53571E-10 0.54421E-10 0.96443E-10 0.32610E-10 0.10694E-09 0.10548E-10 0.54359E-13
 0.25951E-14 0.17208E-14 0.39968E-14 0.52458E-14 0.58287E-15 0.27756E-16 0.69389E-16 0.30531E-15 0.10075E-13 0.24012E-10
 0.16676E-11 0.13727E-11 0.25398E-11 0.41925E-12 0.18258E-12 0.30947E-11 0.27955E-11 0.12444E-11 0.14010E-11 0.23891E-11
 0.34322E-11 0.39532E-12 0.34365E-12 0.26619E-11 0.13127E-11 0.99219E-12 0.10216E-11 0.94118E-12 0.35588E-12 0.32890E-13
 0.17944E-13 0.35588E-12 0.83378E-13 0.11222E-11 0.71443E-13 0.15761E-11 0.16557E-11 0.16003E-11 0.16431E-11 0.71095E-12
 0.20546E-11 0.10347E-11 0.50723E-13 0.34701E-13 0.34007E-12 0.98872E-13 0.30671E-12 0.26313E-11 0.31922E-12 0.28547E-13
 0.79381E-14 0.13878E-15 0.97145E-16 0.55511E-16 0.33307E-15 0.31364E-14 0.10950E-13 0.87153E-14 0.11616E-13 0.38997E-13
 0.10213E-11 0.19380E-11 0.70850E-12 0.17468E-11 0.13660E-11 0.11521E-11 0.23451E-12 0.32169E-12 0.85709E-13 0.13693E-11
 0.48184E-13 0.63721E-12 0.18521E-11 0.11701E-11 0.10968E-11 0.14185E-11 0.15700E-11 0.82022E-12 0.38567E-12 0.13782E-11
 0.99690E-12 0.27366E-12 0.21444E-12 0.15166E-12 0.27756E-14 0.11102E-15 0.27756E-16 0.83267E-16 0.30531E-15 0.45575E-13
 0.17036E-12 0.99171E-13 0.20983E-13 0.11824E-13 0.27117E-13 0.30845E-12 0.36050E-12 0.17016E-12 0.19822E-12 0.18144E-12
 0.24419E-12 0.69340E-13 0.70535E-13 0.23181E-12 0.25391E-12 0.12796E-12 0.16424E-12 0.13672E-12 0.10482E-12 0.95479E-14
 0.29837E-14 0.11907E-13 0.36540E-13 0.16984E-12 0.29532E-13 0.16380E-12 0.24425E-12 0.12348E-12 0.13746E-12 0.12801E-12
 0.26409E-12 0.38816E-12 0.27117E-13 0.18013E-13 0.26779E-12 0.10457E-12 0.33959E-13 0.21931E-12 0.61950E-13 0.19096E-13
 0.40815E-13 0.24980E-15 0.19429E-15 0.83267E-16 0.97145E-16 0.13878E-14 0.64587E-13 0.99004E-13 0.18277E-13 0.33945E-13
 0.20549E-12 0.27783E-12 0.12382E-12 0.12254E-12 0.14423E-12 0.13065E-12 0.50286E-13 0.69139E-13 0.36235E-13 0.13545E-13
 0.37192E-14 0.20692E-13 0.15138E-12 0.16134E-12 0.11838E-12 0.93496E-13 0.18166E-12 0.12686E-12 0.67064E-13 0.22286E-12
 0.26051E-12 0.15229E-12 0.12318E-12 0.17193E-12 0.93064E-13 0.97145E-15 0.27756E-16 0.12490E-15 0.13878E-15 0.40801E-14
 0.19515E-12 0.32668E-13 0.65226E-15 0.31919E-15 0.43021E-15 0.18166E-13 0.18849E-12 0.50915E-12 0.44101E-12 0.20785E-12
 0.11163E-12 0.57168E-12 0.49407E-12 0.29471E-12 0.52396E-12 0.34675E-12 0.36187E-12 0.35316E-12 0.85126E-13 0.26618E-13
 0.32196E-14 0.32890E-14 0.53013E-14 0.25759E-12 0.37870E-12 0.30568E-12 0.49697E-12 0.43719E-12 0.29441E-12 0.65170E-12
 0.66024E-13 0.49780E-13 0.35955E-12 0.20751E-12 0.28241E-13 0.24702E-13 0.12897E-12 0.11158E-13 0.12115E-13 0.42022E-13
 0.68862E-13 0.41633E-14 0.24980E-15 0.13878E-15 0.19429E-15 0.87430E-15 0.11435E-13 0.18860E-13 0.19117E-12 0.47171E-12
 0.50765E-13 0.15671E-12 0.44510E-12 0.38180E-12 0.49965E-12 0.25414E-12 0.41300E-12 0.62001E-12 0.11630E-13 0.13892E-13
 0.30531E-14 0.49127E-14 0.23911E-13 0.26626E-12 0.38102E-12 0.26552E-12 0.41557E-12 0.50945E-12 0.44416E-12 0.29142E-12
 0.70194E-13 0.44750E-12 0.51902E-12 0.45841E-12 0.18829E-12 0.20670E-12 0.23592E-14 0.37470E-15 0.52736E-15 0.68834E-14
 0.33795E-12 0.45713E-13 0.49960E-15  0.0000     0.13878E-15 0.22204E-15 0.11144E-13 0.34750E-12 0.38966E-12 0.24131E-12
 0.12178E-12 0.51298E-12 0.63133E-12 0.28233E-12 0.32428E-12 0.35338E-12 0.21525E-12 0.26996E-12 0.11693E-12 0.12769E-12
 0.89373E-14 0.32474E-14 0.31225E-14 0.11813E-12 0.39085E-12 0.28925E-12 0.21824E-12 0.46243E-12 0.36026E-12 0.50697E-12
 0.96104E-13 0.42633E-13 0.28004E-12 0.16584E-12 0.33751E-13 0.16848E-13 0.19304E-13 0.40246E-15 0.55511E-16 0.55511E-15
 0.73691E-14 0.32863E-13 0.11602E-13 0.56899E-15 0.47184E-15 0.25674E-14 0.19790E-13 0.26160E-13 0.22378E-12 0.49563E-12
 0.46060E-13 0.15962E-12 0.32188E-12 0.31246E-12 0.43047E-12 0.49632E-12 0.53304E-12 0.65344E-12 0.13017E-13 0.49794E-13
 0.74801E-14 0.37470E-14 0.11657E-13 0.15435E-12 0.38396E-12 0.33757E-12 0.37554E-12 0.58185E-12 0.46184E-12 0.20706E-12
 0.94189E-13 0.31275E-12 0.70512E-12 0.38324E-12 0.24301E-12 0.69614E-12 0.55697E-12 0.26396E-13 0.20928E-13 0.78548E-13
 0.20176E-11 0.62175E-12 0.20123E-14 0.11102E-15 0.27756E-16 0.97145E-16 0.48572E-15 0.24286E-13 0.18857E-12 0.16769E-12
 0.53829E-12 0.23050E-12 0.40268E-12 0.19477E-11 0.11563E-11 0.13944E-11 0.13249E-11 0.14497E-11 0.30935E-11 0.39629E-12
 0.35388E-13 0.64365E-13 0.20484E-13 0.24174E-12 0.94001E-13 0.13428E-11 0.13588E-11 0.12004E-11 0.13738E-11 0.46206E-12
 0.18936E-11 0.58256E-12 0.78049E-13 0.38261E-13 0.29837E-12 0.93814E-13 0.17167E-13 0.11102E-15 0.83267E-16 0.55511E-16
 0.33307E-15 0.13947E-13 0.29958E-12 0.10113E-12 0.51736E-13 0.17708E-13 0.13101E-12 0.18106E-12 0.46560E-13 0.13040E-12
 0.15029E-11 0.21472E-11 0.12922E-11 0.14681E-11 0.13266E-11 0.19850E-11 0.20236E-12 0.42707E-12 0.11554E-12 0.11020E-11
 0.21205E-13 0.14183E-13 0.27534E-13 0.19165E-12 0.83404E-12 0.13878E-11 0.12677E-11 0.14424E-11 0.49587E-12 0.19834E-11
 0.22504E-11 0.11528E-11 0.92169E-12 0.25838E-11 0.32068E-11 0.91968E-12 0.21133E-12 0.18544E-11 0.27671E-11 0.14960E-11
 0.19450E-11 0.36557E-11 0.22046E-12 0.97145E-15 0.20817E-15 0.83267E-16 0.11102E-15 0.25258E-14 0.32752E-14 0.16376E-14
 0.97145E-15 0.56621E-14 0.16791E-12 0.50578E-11 0.23148E-11 0.36240E-11 0.33306E-11 0.27469E-11 0.44157E-11 0.12590E-11
 0.44423E-13 0.10769E-12 0.23703E-13 0.24260E-12 0.90428E-13 0.22477E-11 0.27714E-11 0.30830E-11 0.32282E-11 0.89722E-12
 0.26997E-11 0.70091E-12 0.40981E-13 0.19082E-13 0.35721E-13 0.31447E-13 0.17944E-13 0.41633E-15 0.83267E-16 0.83267E-16
 0.11102E-15 0.63838E-15 0.14996E-12 0.22052E-12 0.38707E-12 0.56635E-13 0.13262E-12 0.19845E-12 0.60674E-13 0.90081E-13
 0.16277E-11 0.60158E-11 0.21055E-11 0.45658E-11 0.28119E-11 0.40081E-11 0.37460E-12 0.57477E-12 0.13727E-12 0.40992E-11
 0.61701E-13 0.39704E-12 0.25571E-12 0.85726E-12 0.14347E-11 0.30471E-11 0.23535E-11 0.27583E-11 0.94089E-12 0.49879E-11
 0.36887E-11 0.22419E-11 0.11968E-11 0.41852E-11 0.39956E-11 0.13434E-11 0.29361E-12 0.56962E-11 0.40867E-11 0.34938E-11
 0.88475E-11 0.83316E-11 0.15267E-10 0.13670E-12 0.22343E-14 0.52736E-15 0.99920E-15 0.38025E-14 0.17764E-14 0.31919E-15
 0.97145E-16 0.15266E-15 0.14988E-14 0.92401E-12 0.69711E-11 0.66856E-11 0.54726E-11 0.82214E-11 0.85962E-11 0.18428E-11
 0.33251E-13 0.10963E-14 0.20817E-15 0.40246E-15 0.33307E-14 0.16085E-11 0.54474E-11 0.48622E-11 0.49314E-11 0.26001E-11
 0.30431E-11 0.12089E-11 0.44353E-13 0.17070E-14 0.44409E-15 0.24980E-15 0.13600E-14 0.21649E-14 0.52736E-15 0.41633E-16
 0.13878E-15 0.41633E-15 0.63533E-13 0.45655E-12 0.55929E-12 0.70777E-13 0.11734E-12 0.12793E-12 0.86237E-13 0.15761E-12
 0.13971E-11 0.11808E-10 0.28655E-11 0.87899E-11 0.96791E-11 0.84790E-11 0.60314E-12 0.16361E-11 0.10933E-12 0.91421E-11
 0.10765E-12 0.60581E-11 0.41680E-11 0.59409E-11 0.38374E-11 0.64645E-11 0.60791E-11 0.48241E-11 0.16129E-11 0.16859E-10
 0.42151E-11 0.50961E-11 0.17522E-11 0.86337E-11 0.14984E-10 0.26954E-11 0.53202E-12 0.14635E-10 0.73871E-11 0.41689E-11
 0.39434E-12 0.26276E-12 0.27567E-12 0.10049E-12 0.57829E-13 0.12086E-12 0.67765E-13 0.54207E-13 0.10575E-13 0.24980E-15
 0.27756E-16 0.12490E-15 0.27756E-16 0.33168E-14 0.23381E-12 0.20857E-12 0.25147E-12 0.23301E-12 0.41014E-12 0.11439E-12
 0.20164E-13 0.77716E-15  0.0000      0.0000     0.83267E-16 0.48850E-14 0.17246E-12 0.21610E-12 0.20670E-12 0.15814E-12
 0.36277E-12 0.34613E-12 0.17264E-13 0.81879E-15 0.19429E-15 0.27756E-16 0.22204E-15 0.69389E-15 0.26090E-14 0.90206E-15
 0.72164E-15 0.17486E-14 0.19013E-13 0.57829E-13 0.68910E-13 0.30288E-13 0.16258E-12 0.97027E-13 0.18617E-13 0.46962E-13
 0.43182E-12 0.49830E-12 0.24251E-12 0.13722E-12 0.24129E-12 0.22827E-12 0.76328E-13 0.16836E-12 0.11213E-12 0.30446E-12
 0.25910E-13 0.19047E-12 0.40880E-12 0.20479E-12 0.18333E-12 0.23890E-12 0.20787E-12 0.19718E-12 0.12728E-12 0.30144E-12
 0.45513E-12 0.17612E-12 0.10005E-12 0.27345E-12 0.56284E-12 0.17722E-12 0.72019E-13 0.36297E-12 0.33661E-12 0.21642E-12
 0.19005E-12 0.15667E-12 0.48177E-13 0.17874E-12 0.17872E-12 0.96062E-13 0.68529E-13 0.11638E-12 0.99365E-13 0.59119E-14
 0.19429E-15 0.55511E-16 0.55511E-16 0.44409E-15 0.33848E-13 0.12301E-12 0.73053E-13 0.58661E-13 0.48586E-13 0.13448E-12
 0.11206E-12 0.47462E-14 0.19429E-15 0.97145E-16 0.27756E-16 0.45797E-15 0.27381E-13 0.10691E-12 0.12082E-12 0.13835E-12
 0.33515E-13 0.24661E-13 0.13112E-12 0.32890E-14 0.15266E-15  0.0000     0.13878E-15 0.26368E-15 0.78826E-14 0.43632E-13
 0.13822E-13 0.16015E-13 0.13792E-12 0.16104E-12 0.14277E-12 0.18163E-12 0.22704E-13 0.13281E-13 0.11185E-12 0.25437E-12
 0.26035E-13 0.72930E-13 0.22533E-12 0.12496E-12 0.98488E-13 0.12679E-12 0.19148E-12 0.20711E-12 0.13450E-13 0.57279E-13
 0.13226E-12 0.13420E-12 0.40624E-13 0.11703E-12 0.96020E-13 0.10456E-12 0.11469E-12 0.11049E-12 0.19969E-12 0.11915E-12
 0.43219E-13 0.15396E-12 0.13950E-12 0.12517E-12 0.87342E-13 0.20180E-12 0.19936E-12 0.10739E-12 0.63415E-13 0.12748E-12
 0.11149E-12 0.11330E-12 0.59168E-13 0.11399E-12 0.17452E-12 0.62561E-13 0.66419E-13 0.13001E-12 0.11216E-12 0.62089E-13
 0.50376E-14 0.30531E-15 0.19429E-15 0.98532E-15 0.18804E-13 0.78437E-13 0.22607E-13 0.27478E-14 0.17902E-14 0.11546E-13
 0.78840E-13 0.45644E-13 0.11796E-14 0.13878E-15 0.19429E-15 0.45797E-15 0.97700E-14 0.56011E-13 0.58842E-13 0.16431E-13
 0.62450E-14 0.10672E-13 0.10573E-12 0.39080E-13 0.66613E-15 0.83267E-16 0.30531E-15 0.16653E-15 0.49405E-14 0.74413E-13
 0.25466E-13 0.19540E-13 0.16008E-12 0.18151E-12 0.11852E-12 0.90546E-13 0.12212E-13 0.13659E-13 0.10446E-12 0.14472E-12
 0.37248E-13 0.61318E-13 0.12021E-12 0.10691E-12 0.87102E-13 0.85263E-13 0.14880E-12 0.12847E-12 0.99906E-14 0.57149E-13
 0.11710E-12 0.11130E-12 0.43286E-13 0.86260E-13 0.10471E-12 0.95546E-13 0.10465E-12 0.83380E-13 0.14969E-12 0.63737E-13
 0.35316E-13 0.95963E-13 0.11041E-12 0.10255E-12 0.54506E-13 0.13504E-12 0.16873E-12 0.83466E-13 0.66849E-13 0.90172E-13
 0.17272E-12 0.15522E-12 0.16881E-12 0.87555E-13 0.67675E-13 0.21913E-12 0.22081E-12 0.13238E-12 0.12282E-12 0.18659E-12
 0.31819E-12 0.19706E-13 0.83544E-14 0.14766E-13 0.78298E-13 0.10125E-12 0.22177E-13 0.54123E-15 0.97145E-16 0.20817E-15
 0.18596E-14 0.75509E-13 0.64115E-13 0.11421E-13 0.12351E-14 0.31641E-14 0.30254E-13 0.98782E-13 0.20872E-13 0.99920E-15
 0.26368E-15 0.40246E-15 0.56344E-14 0.10866E-13 0.52736E-13 0.10131E-14 0.36082E-15 0.31919E-15 0.75079E-14 0.12934E-13
 0.21884E-12 0.17844E-12 0.58661E-13 0.57537E-13 0.69736E-13 0.17472E-13 0.99382E-13 0.11353E-12 0.26395E-13 0.31090E-13
 0.29894E-12 0.27570E-12 0.11969E-12 0.14349E-12 0.12859E-12 0.16394E-12 0.64015E-13 0.81927E-13 0.71830E-13 0.16634E-12
 0.23157E-13 0.12663E-12 0.35872E-12 0.13653E-12 0.14595E-12 0.11469E-12 0.21793E-12 0.14010E-12 0.70284E-13 0.19329E-12
 0.21616E-12 0.11292E-12 0.95201E-13 0.21263E-12 0.20554E-12 0.84816E-13 0.54873E-13 0.19596E-12 0.27312E-12 0.14467E-12
 0.37915E-12 0.61867E-12 0.10534E-11 0.41821E-12 0.16204E-12 0.11137E-11 0.78698E-12 0.57158E-12 0.69053E-12 0.92502E-12
 0.10136E-11 0.14906E-12 0.12132E-12 0.65702E-12 0.66872E-12 0.56483E-12 0.96576E-13 0.54123E-15 0.83267E-16 0.11102E-15
 0.26368E-15 0.38580E-14 0.89151E-13 0.55553E-12 0.35916E-13 0.16566E-12 0.45312E-12 0.51195E-12 0.45325E-13 0.29143E-15
 -.13878E-16 0.11102E-15 0.83267E-16 0.50376E-14 0.29644E-12 0.10236E-12 0.37734E-13 0.26479E-13 0.41744E-13 0.25452E-13
 0.81316E-12 0.35624E-12 0.18634E-12 0.89109E-13 0.14101E-12 0.46407E-13 0.21387E-12 0.15049E-12 0.35087E-13 0.64825E-13
 0.66707E-12 0.10144E-11 0.52429E-12 0.74651E-12 0.53992E-12 0.52567E-12 0.16700E-12 0.27481E-12 0.14983E-12 0.11398E-11
 0.45634E-13 0.36164E-12 0.12380E-11 0.43389E-12 0.51873E-12 0.64948E-12 0.56110E-12 0.60834E-12 0.18219E-12 0.86725E-12
 0.10005E-11 0.48706E-12 0.32835E-12 0.75690E-12 0.10213E-11 0.23343E-12 0.16869E-12 0.90707E-12 0.10730E-11 0.65065E-12
 0.42465E-12 0.63410E-12 0.48378E-12 0.16380E-11 0.12209E-11 0.32846E-12 0.35837E-12 0.11007E-11 0.11618E-11 0.38494E-12
 0.13348E-12 0.11879E-11 0.97276E-12 0.57532E-12 0.71841E-12 0.67082E-12 0.46976E-12 0.62172E-14 0.13878E-15 0.69389E-16
 0.83267E-16 0.58287E-15 0.11394E-13 0.75639E-12 0.67293E-12 0.10675E-11 0.77428E-12 0.98391E-12 0.45672E-12 0.18874E-14
 0.22204E-15 0.12490E-15 -.13878E-16 0.54123E-15 0.15515E-13 0.18235E-13 0.11342E-11 0.43128E-12 0.11245E-11 0.12229E-12
 0.78521E-13 0.30240E-13 0.16995E-11 0.13742E-11 0.11693E-11 0.36843E-12 0.22038E-13 0.36443E-13 0.28982E-12 0.59856E-12
 0.66244E-13 0.27330E-12 0.82729E-12 0.75756E-12 0.10067E-11 0.59559E-12 0.11609E-11 0.13589E-11 0.23771E-13 0.31807E-12
 0.48353E-12 0.89002E-12 0.12325E-12 0.74419E-12 0.66807E-12 0.94668E-12 0.61292E-12 0.82507E-12 0.86170E-12 0.41680E-12
 0.13358E-12 0.11020E-11 0.99223E-12 0.52806E-12 0.44555E-12 0.95899E-12 0.10571E-11 0.53401E-12 0.25259E-12 0.74330E-12
 0.27254E-10 0.18870E-10 0.74900E-11 0.64542E-10 0.49980E-11 0.46875E-11 0.71058E-11 0.90684E-10 0.51880E-10 0.82635E-11
 0.14598E-11 0.21789E-10 0.19427E-10 0.94230E-11 0.19083E-10 0.32337E-10 0.43279E-10 0.24194E-11 0.66475E-14 0.37470E-15
 0.16653E-15 0.70777E-15 0.12434E-13 0.28102E-10 0.86579E-12 0.34591E-10 0.23677E-10 0.38454E-10 0.26714E-10 0.26178E-12
 0.77716E-15 0.13878E-15 0.55511E-16 0.45797E-15 0.15432E-13 0.43465E-13 0.46361E-11 0.55462E-11 0.68173E-11 0.14706E-12
 0.36812E-12 0.10395E-12 0.42361E-11 0.52276E-11 0.71708E-11 0.45447E-12 0.62289E-13 0.68015E-13 0.27853E-12 0.93707E-12
 0.31834E-12 0.26451E-11 0.39057E-10 0.32049E-10 0.32263E-10 0.32737E-10 0.50743E-11 0.30151E-10 0.45558E-13 0.36736E-11
 0.40631E-12 0.33176E-10 0.91844E-12 0.43720E-10 0.36957E-10 0.32428E-10 0.26722E-10 0.39025E-10 0.24567E-10 0.82473E-11
 0.69672E-12 0.70547E-10 0.35738E-10 0.14932E-10 0.69558E-11 0.11021E-09 0.24583E-11 0.67866E-11 0.24099E-11 0.43741E-10
 0.14244E-08 0.86145E-09 0.55407E-09 0.18502E-10 0.14011E-11 0.10712E-09 0.12630E-09 0.22185E-09 0.92643E-10 0.25705E-09
 0.15734E-10 0.46259E-11 0.55085E-11 0.10261E-08 0.18645E-08 0.87184E-09 0.77211E-09 0.13340E-08 0.48331E-11 0.74621E-13
 0.43993E-14 0.89095E-14 0.33681E-13 0.49689E-10 0.34638E-12 0.15129E-08 0.22072E-08 0.67489E-09 0.57865E-09 0.16397E-10
 0.25557E-12 0.24702E-14 0.58287E-15 0.19151E-14 0.42744E-13 0.77965E-13 0.22448E-11 0.95343E-10 0.22477E-11 0.70999E-13
 0.12294E-11 0.18956E-12 0.24850E-11 0.16453E-11 0.15699E-11 0.22288E-12 0.19054E-12 0.13648E-12 0.12873E-12 0.46637E-12
 0.96579E-12 0.38037E-10 0.22649E-09 0.59752E-09 0.15303E-08 0.67805E-09 0.11682E-11 0.25836E-10 0.12152E-12 0.39985E-10
 0.22833E-12 0.12310E-08 0.46072E-11 0.42674E-09 0.28699E-09 0.34404E-09 0.33060E-08 0.25567E-09 0.65634E-11 0.10359E-08
 0.19242E-11 0.74805E-10 0.47758E-10 0.12144E-08 0.46624E-09 0.56817E-10 0.81314E-12 0.27470E-09 0.66100E-10 0.21461E-09
 0.16372E-06 0.11532E-05 0.94130E-10 0.86133E-10 0.37610E-11 0.38613E-10 0.47758E-10 0.24572E-07 0.10830E-08 0.13812E-09
 0.10614E-10 0.12205E-10 0.10135E-10 0.68605E-09 0.61910E-06 0.24694E-04 0.16111E-05 0.10412E-07 0.13180E-10 0.12473E-09
 0.22840E-12 0.22245E-11 0.60674E-13 0.62136E-09 0.56155E-12 0.93090E-08 0.22042E-06 0.13900E-03 0.52669E-06 0.66901E-10
 0.23914E-11 0.45533E-12 0.52292E-13 0.31253E-13 0.13467E-12 0.74427E-13 0.25623E-11 0.21584E-09 0.59112E-11 0.73198E-13
 0.10933E-11 0.17649E-12 0.30695E-11 0.39470E-11 0.44462E-11 0.12894E-12 0.11112E-12 0.11800E-12 0.14760E-12 0.69333E-12
 0.90515E-12 0.30381E-10 0.83063E-09 0.94865E-07 0.16897E-06 0.18181E-07 0.28212E-11 0.22396E-10 0.10918E-12 0.15137E-09
 0.37419E-12 0.16662E-08 0.63421E-11 0.67292E-08 0.27024E-08 0.14877E-06 0.15706E-06 0.70827E-07 0.14160E-10 0.22534E-09
 0.12132E-11 0.26893E-07 0.18506E-09 0.72589E-07 0.13160E-09 0.54620E-09 0.19714E-11 0.77253E-10 0.37274E-10 0.43995E-07
 0.36331E-06 0.19701E-06 0.23401E-09 0.53339E-10 0.28832E-11 0.49394E-10 0.43879E-10 0.19418E-08 0.68865E-09 0.20484E-09
 0.12535E-10 0.11795E-10 0.11876E-10 0.47306E-08 0.12305E-05 0.18235E-05 0.25580E-07 0.40306E-06 0.12187E-10 0.50101E-10
 0.17009E-12 0.44406E-12 0.40468E-13 0.91797E-10 0.68755E-12 0.79664E-08 0.90957E-07 0.15283E-03 0.43154E-07 0.11598E-09
 0.25466E-11 0.62597E-12 0.21458E-12 0.75162E-13 0.13382E-12 0.53416E-13 0.31121E-11 0.63681E-10 0.59328E-11 0.80765E-13
 0.13505E-11 0.24918E-12 0.29803E-11 0.23582E-11 0.54418E-11 0.20982E-12 0.79457E-13 0.94728E-13 0.13220E-12 0.48887E-12
 0.12095E-11 0.31015E-10 0.26413E-08 0.16717E-06 0.83402E-07 0.96723E-08 0.31863E-11 0.64104E-10 0.65874E-13 0.25875E-10
 0.33152E-12 0.27207E-08 0.61715E-11 0.77991E-08 0.79478E-08 0.23971E-06 0.56749E-07 0.14066E-07 0.11173E-10 0.10164E-08
 0.16005E-11 0.38058E-09 0.15231E-09 0.47069E-06 0.19913E-09 0.13018E-09 0.18047E-11 0.12112E-09 0.35817E-10 0.71621E-08
 0.17214E-07 0.38312E-07 0.13614E-09 0.11629E-09 0.20340E-11 0.31618E-10 0.41976E-10 0.41422E-06 0.11393E-08 0.19465E-09
 0.74010E-11 0.12472E-10 0.16437E-10 0.11368E-08 0.11402E-06 0.56471E-07 0.31529E-07 0.42416E-07 0.91177E-11 0.27060E-10
 0.28005E-13 0.21788E-14 0.16931E-14 0.34223E-13 0.42509E-12 0.12295E-07 0.30328E-06 0.65170E-07 0.26907E-07 0.74764E-10
 0.34803E-11 0.50748E-12 0.57329E-13 0.91455E-14 0.96867E-14 0.30087E-13 0.18799E-11 0.20923E-09 0.37844E-11 0.67252E-13
 0.82845E-12 0.30811E-12 0.35972E-11 0.28799E-11 0.39414E-11 0.18827E-12 0.11126E-12 0.10227E-12 0.15738E-12 0.41341E-12
 0.80067E-12 0.41342E-10 0.72321E-09 0.17650E-07 0.21216E-07 0.79548E-08 0.24272E-11 0.15827E-10 0.79368E-13 0.12987E-09
 0.20992E-12 0.20774E-08 0.40847E-11 0.37025E-08 0.15755E-08 0.21925E-07 0.22004E-07 0.20076E-07 0.12662E-10 0.19436E-09
 0.23803E-11 0.91535E-07 0.89825E-10 0.41479E-04 0.68494E-10 0.23167E-09 0.14783E-11 0.87173E-10 0.19840E-10 0.17223E-07
 0.28421E-11 0.26873E-11 0.55732E-11 0.12292E-11 0.22406E-12 0.47970E-11 0.56122E-11 0.24807E-11 0.17956E-11 0.45876E-11
 0.42174E-11 0.65065E-12 0.84571E-12 0.68724E-11 0.21514E-11 0.25136E-11 0.19467E-11 0.33992E-11 0.39101E-11 0.91016E-12
 0.67446E-14 0.24980E-15 0.16653E-15 0.38858E-15 0.43021E-14 0.11674E-11 0.37782E-11 0.27994E-11 0.22092E-11 0.12723E-11
 0.27419E-11 0.78945E-12 0.67724E-14 0.43021E-15 0.97145E-16 0.72164E-15 0.25757E-13 0.32924E-11 0.46213E-12 0.31766E-13
 0.91711E-12 0.31446E-12 0.31656E-12 0.35610E-12 0.46572E-12 0.70773E-13 0.15593E-12 0.15605E-12 0.65400E-13 0.16407E-12
 0.13657E-11 0.50253E-11 0.12095E-11 0.29632E-11 0.32239E-11 0.28846E-11 0.39068E-12 0.68510E-12 0.76641E-13 0.45058E-11
 0.85975E-13 0.27347E-11 0.25765E-11 0.36512E-11 0.14930E-11 0.21317E-11 0.27845E-11 0.17658E-11 0.67504E-12 0.39262E-11
 0.20470E-11 0.15541E-11 0.76198E-12 0.42192E-11 0.37912E-11 0.11955E-11 0.28553E-12 0.50077E-11 0.34805E-11 0.19883E-11
 0.69583E-09 0.64168E-09 0.27678E-09 0.29189E-10 0.26469E-11 0.24424E-10 0.16315E-09 0.40722E-09 0.64423E-08 0.65717E-10
 0.82117E-11 0.12293E-10 0.25703E-10 0.17248E-09 0.58238E-09 0.61015E-09 0.67257E-09 0.15140E-09 0.50517E-11 0.97135E-11
 0.52319E-13 0.33307E-15 0.83267E-16 0.13878E-15 0.22204E-15 0.24300E-13 0.18122E-08 0.51286E-09 0.10836E-08 0.30127E-10
 0.33790E-11 0.66447E-12 0.19804E-13 0.34694E-15 0.55511E-16 0.83267E-16 0.38858E-15 0.13477E-12 0.33992E-11 0.67751E-13
 0.11053E-11 0.24313E-12 0.22865E-11 0.15376E-11 0.40547E-11 0.27463E-12 0.10981E-12 0.10049E-12 0.15146E-12 0.52225E-12
 0.96073E-12 0.27514E-10 0.14643E-07 0.73069E-09 0.70237E-09 0.89345E-09 0.23966E-11 0.21118E-10 0.77792E-13 0.42011E-10
 0.28735E-12 0.23358E-09 0.74290E-11 0.12764E-08 0.21509E-08 0.69646E-09 0.69997E-09 0.70600E-09 0.22031E-10 0.91606E-10
 0.12902E-11 0.45411E-09 0.18709E-09 0.49854E-09 0.39696E-09 0.13346E-09 0.28301E-11 0.44725E-10 0.29543E-10 0.75571E-09
 0.69677E-13 0.59844E-13 0.38527E-13 0.93002E-13 0.12493E-12 0.46653E-13 0.61694E-13 0.64037E-13 0.60165E-13 0.58637E-13
 0.30542E-13 0.10501E-12 0.13168E-12 0.64726E-13 0.62353E-13 0.70922E-13 0.64587E-13 0.42299E-13 0.16112E-13 0.15210E-13
 0.49155E-13 0.58148E-14 0.41633E-16 0.22204E-15 0.11102E-15 0.19706E-14 0.51389E-13 0.84488E-13 0.70638E-13 0.55136E-13
 0.25355E-13 0.22773E-13 0.62866E-13 0.91593E-15 0.83267E-16 0.12490E-15 0.83267E-16 0.30115E-14 0.68473E-13 0.32641E-13
 0.16043E-13 0.10228E-13 0.10113E-12 0.12720E-12 0.10011E-12 0.10275E-12 0.11738E-13 0.95042E-14 0.71102E-13 0.13776E-12
 0.22522E-13 0.42082E-13 0.11253E-12 0.96635E-13 0.60828E-13 0.64042E-13 0.69489E-13 0.10832E-12 0.85844E-14 0.35081E-13
 0.12002E-12 0.57522E-13 0.31082E-13 0.89476E-13 0.10330E-12 0.51346E-13 0.60510E-13 0.67792E-13 0.60657E-13 0.66931E-13
 0.15672E-13 0.58864E-13 0.89828E-13 0.41569E-13 0.63478E-13 0.84974E-13 0.15375E-12 0.47202E-13 0.35383E-13 0.58392E-13
 0.23626E-09 0.90312E-09 0.64657E-10 0.42951E-10 0.14181E-11 0.74571E-10 0.46592E-10 0.83986E-08 0.66196E-10 0.36604E-08
 0.74930E-11 0.90378E-11 0.77078E-11 0.78267E-08 0.33840E-09 0.11511E-08 0.19822E-09 0.34402E-11 0.45824E-13 0.87153E-14
 0.65781E-14 0.61466E-12 0.66058E-14 0.36082E-15 0.30531E-15 0.17902E-14 0.37274E-12 0.66847E-11 0.39385E-13 0.38580E-14
 0.45797E-14 0.52083E-13 0.14287E-12 0.21608E-13 0.49960E-15 0.69389E-16 0.83267E-16 0.25396E-14 0.14527E-11 0.10589E-13
 0.34417E-13 0.80491E-13 0.11379E-11 0.13748E-11 0.23011E-11 0.15492E-12 0.92438E-13 0.11578E-12 0.97686E-13 0.53161E-12
 0.10065E-11 0.72041E-10 0.81794E-10 0.84989E-09 0.23583E-09 0.54780E-09 0.18264E-11 0.17034E-10 0.69719E-13 0.44266E-09
 0.25933E-12 0.23097E-06 0.65858E-11 0.66439E-09 0.10368E-09 0.10968E-08 0.25692E-09 0.11016E-08 0.55624E-11 0.62229E-08
 0.21540E-11 0.47899E-08 0.33857E-10 0.11406E-08 0.68787E-10 0.43608E-09 0.60372E-12 0.35874E-09 0.26141E-10 0.16658E-08
 0.25219E-12 0.28310E-12 0.28764E-12 0.14647E-12 0.92682E-13 0.27756E-12 0.37506E-12 0.32815E-12 0.24131E-12 0.33813E-12
 0.49665E-12 0.12534E-12 0.13192E-12 0.32441E-12 0.28817E-12 0.32385E-12 0.22966E-12 0.20746E-12 0.40468E-13 0.48295E-14
 0.22204E-14 0.85626E-14 0.58356E-13 0.36596E-13 0.47184E-14 0.20955E-13 0.13280E-12 0.16172E-12 0.43437E-14 0.29143E-15
 0.19429E-15 0.37470E-15 0.49682E-14 0.13795E-13 0.43895E-13 0.26507E-14 0.10547E-14 0.67030E-14 0.68140E-13 0.28311E-14
 0.32613E-14 0.89651E-14 0.30947E-13 0.57787E-13 0.88554E-13 0.24841E-13 0.11305E-12 0.12465E-12 0.22802E-13 0.43626E-13
 0.46804E-12 0.38539E-12 0.24152E-12 0.37169E-12 0.31338E-12 0.23662E-12 0.84598E-13 0.14163E-12 0.12941E-12 0.46783E-12
 0.26106E-13 0.24874E-12 0.65167E-12 0.27725E-12 0.22405E-12 0.35125E-12 0.22820E-12 0.24895E-12 0.12535E-12 0.23446E-12
 0.59932E-12 0.11828E-12 0.16971E-12 0.34892E-12 0.34634E-12 0.21706E-12 0.62658E-13 0.54362E-12 0.66955E-12 0.21497E-12
 0.11592E-09 0.38087E-10 0.14473E-10 0.53466E-10 0.60014E-11 0.57104E-11 0.53191E-11 0.89871E-10 0.62543E-09 0.10836E-10
 0.22506E-11 0.18016E-10 0.25514E-10 0.17447E-10 0.14923E-09 0.58349E-10 0.27577E-09 0.38573E-10 0.60318E-12 0.31863E-13
 0.87153E-14 0.18999E-13 0.14128E-13 0.18327E-10 0.55729E-12 0.84438E-11 0.40058E-10 0.19651E-10 0.22649E-13 0.27756E-15
 0.69389E-16 0.27756E-16 0.38858E-15 0.29907E-13 0.10539E-12 0.35680E-13 0.40529E-12 0.88740E-12 0.27363E-11 0.13184E-13
 0.36360E-14 0.30254E-14 0.18513E-13 0.69830E-12 0.71917E-11 0.26755E-12 0.72363E-13 0.79541E-13 0.19428E-12 0.58537E-12
 0.49180E-12 0.52300E-11 0.25252E-09 0.77031E-10 0.15737E-09 0.42905E-10 0.59360E-11 0.28452E-10 0.43633E-13 0.75734E-11
 0.41570E-12 0.38054E-10 0.14826E-11 0.74054E-10 0.26555E-09 0.83868E-10 0.17388E-09 0.69666E-10 0.47303E-10 0.76205E-11
 0.80109E-12 0.16037E-09 0.10315E-09 0.42091E-10 0.88594E-11 0.12059E-09 0.48259E-11 0.80783E-11 0.69043E-11 0.76196E-10
 0.42498E-11 0.34083E-11 0.24513E-11 0.98562E-11 0.34740E-11 0.17947E-11 0.10738E-11 0.63033E-11 0.80664E-11 0.23270E-11
 0.43619E-12 0.56378E-11 0.51733E-11 0.31207E-11 0.68054E-11 0.63712E-11 0.48201E-11 0.37816E-11 0.87955E-12 0.11951E-11
 0.70832E-13 0.12584E-12 0.16362E-13 0.26066E-11 0.96672E-12 0.58525E-11 0.40726E-11 0.53224E-11 0.71435E-12 0.15821E-14
 0.12490E-15  0.0000     0.12490E-15 0.37192E-14 0.65406E-13 0.33931E-13 0.38208E-11 0.13616E-11 0.50584E-11 0.74496E-13
 0.22843E-13 0.69389E-14 0.22898E-13 0.24261E-12 0.36664E-11 0.37056E-12 0.36190E-13 0.50722E-13 0.37196E-12 0.11091E-11
 0.15106E-12 0.99939E-12 0.56351E-11 0.77257E-11 0.75976E-11 0.38471E-11 0.28577E-11 0.16440E-10 0.36087E-13 0.17614E-11
 0.68088E-12 0.60711E-11 0.29804E-12 0.43119E-11 0.46034E-11 0.36550E-11 0.51517E-11 0.61274E-11 0.66246E-11 0.21785E-11
 0.25540E-12 0.77261E-11 0.85466E-11 0.43971E-11 0.16914E-11 0.60764E-11 0.28222E-11 0.16631E-11 0.71930E-12 0.43980E-11
 0.69333E-09 0.34435E-07 0.15117E-09 0.55060E-10 0.10374E-11 0.49033E-10 0.72624E-10 0.13960E-08 0.14486E-09 0.25366E-09
 0.59307E-11 0.48600E-11 0.77992E-11 0.18694E-08 0.16992E-08 0.10932E-07 0.70436E-09 0.14882E-07 0.16101E-10 0.91231E-10
 0.26941E-12 0.13908E-10 0.44159E-13 0.94757E-09 0.35362E-12 0.26722E-08 0.18568E-08 0.77487E-08 0.33440E-09 0.17689E-12
 0.94369E-15 0.69389E-16 0.13878E-15 0.17070E-14 0.11355E-12 0.81601E-13 0.16123E-11 0.33001E-09 0.25660E-11 0.78097E-13
 0.77369E-12 0.88790E-13 0.14094E-12 0.49896E-12 0.22100E-11 0.15024E-12 0.11773E-12 0.11017E-12 0.11663E-12 0.31914E-12
 0.11848E-11 0.78354E-10 0.13072E-09 0.95479E-08 0.75169E-09 0.43140E-07 0.22767E-11 0.16291E-10 0.10963E-12 0.21008E-09
 0.24120E-12 0.60997E-09 0.54359E-11 0.33789E-07 0.22271E-09 0.81278E-08 0.94384E-09 0.23975E-08 0.82296E-11 0.50393E-09
 0.25782E-11 0.62270E-09 0.33395E-10 0.18140E-07 0.13267E-09 0.14429E-09 0.10335E-11 0.13397E-09 0.25861E-10 0.23325E-08
 0.45453E-08 0.55586E-08 0.21853E-09 0.23269E-10 0.17298E-11 0.55747E-10 0.10696E-09 0.44094E-09 0.15176E-09 0.26473E-09
 0.82856E-11 0.46554E-11 0.76987E-11 0.38425E-08 0.83489E-08 0.57700E-08 0.19740E-08 0.42915E-07 0.16929E-10 0.47441E-10
 0.34972E-12 0.44277E-08 0.46158E-13 0.26273E-09 0.44275E-12 0.38275E-07 0.66971E-08 0.44611E-08 0.17744E-08 0.48075E-10
 0.26121E-12 0.85348E-14 0.39413E-14 0.89651E-14 0.11208E-12 0.85452E-13 0.24617E-11 0.85473E-10 0.40553E-11 0.67772E-13
 0.10349E-11 0.21989E-12 0.14885E-11 0.12053E-11 0.22653E-11 0.16576E-12 0.81941E-13 0.11419E-12 0.15961E-12 0.44472E-12
 0.77800E-12 0.37829E-10 0.40725E-09 0.34629E-08 0.67585E-08 0.23999E-08 0.15407E-11 0.36684E-10 0.11812E-12 0.31279E-10
 0.23222E-12 0.72069E-06 0.37899E-11 0.15661E-08 0.62673E-09 0.24033E-08 0.17565E-07 0.97730E-09 0.86932E-11 0.27667E-08
 0.23336E-11 0.15613E-09 0.53781E-10 0.77275E-08 0.22023E-09 0.74549E-10 0.13664E-11 0.23185E-09 0.42840E-10 0.69671E-09
 0.40949E-06 0.18389E-05 0.75177E-10 0.56459E-10 0.26451E-11 0.33448E-10 0.61054E-10 0.94824E-08 0.66447E-09 0.83837E-10
 0.77426E-11 0.10480E-10 0.12261E-10 0.42975E-09 0.26948E-06 0.18883E-05 0.21724E-06 0.10108E-07 0.11887E-10 0.36908E-09
 0.38552E-12 0.15748E-09 0.56240E-13 0.43810E-09 0.53154E-12 0.77115E-08 0.13191E-06 0.10837E-05 0.65784E-05 0.79411E-10
 0.24061E-11 0.45271E-12 0.13864E-12 0.71124E-13 0.18210E-12 0.59133E-13 0.31309E-11 0.23122E-09 0.51929E-11 0.52919E-13
 0.76493E-12 0.18582E-12 0.28432E-11 0.26408E-11 0.32591E-11 0.21642E-12 0.79495E-13 0.10227E-12 0.11602E-12 0.62315E-12
 0.11288E-11 0.29837E-10 0.56041E-09 0.20288E-06 0.49466E-06 0.26586E-07 0.20390E-11 0.14988E-10 0.59029E-13 0.84744E-10
 0.37753E-12 0.15594E-08 0.29773E-11 0.81313E-08 0.23162E-08 0.40853E-06 0.44849E-06 0.10338E-06 0.13860E-10 0.20550E-09
 0.11053E-11 0.11542E-07 0.14668E-09 0.31256E-07 0.88464E-10 0.30335E-09 0.13519E-11 0.44705E-10 0.29240E-10 0.86601E-07
 0.13410E-06 0.97214E-07 0.17420E-09 0.49182E-10 0.21775E-11 0.62047E-10 0.49032E-10 0.21238E-08 0.68447E-09 0.19070E-09
 0.70915E-11 0.74735E-11 0.80450E-11 0.16478E-08 0.26326E-06 0.90682E-06 0.48714E-07 0.18855E-05 0.15521E-10 0.14170E-09
 0.42777E-12 0.79980E-08 0.55646E-13 0.43005E-09 0.35648E-12 0.74367E-08 0.63879E-07 0.10056E-05 0.67133E-07 0.11763E-09
 0.20437E-11 0.61705E-12 0.20478E-12 0.58342E-13 0.15701E-12 0.68320E-13 0.33819E-11 0.52293E-10 0.65749E-11 0.99004E-13
 0.11158E-11 0.21818E-12 0.28395E-11 0.18977E-11 0.33305E-11 0.18692E-12 0.97825E-13 0.11234E-12 0.21717E-12 0.53026E-12
 0.75538E-12 0.26901E-10 0.62335E-08 0.20524E-06 0.60564E-07 0.81676E-08 0.27449E-11 0.61511E-10 0.65636E-13 0.21640E-10
 0.23550E-12 0.21795E-08 0.40828E-11 0.78705E-08 0.21973E-07 0.43203E-06 0.57693E-07 0.22890E-07 0.94945E-11 0.45454E-09
 0.10519E-11 0.36378E-09 0.12092E-09 0.15612E-06 0.14503E-09 0.12914E-09 0.14678E-11 0.77085E-10 0.17226E-10 0.83608E-08
 0.22609E-08 0.12576E-07 0.20273E-09 0.38420E-10 0.14438E-11 0.37162E-10 0.57365E-10 0.91944E-09 0.32078E-09 0.20500E-09
 0.55160E-11 0.52328E-11 0.58784E-11 0.88530E-09 0.21692E-07 0.51632E-08 0.25040E-08 0.55699E-08 0.18280E-10 0.12460E-09
 0.33508E-12 0.17777E-09 0.60604E-13 0.72397E-09 0.43687E-12 0.26144E-08 0.12188E-06 0.69707E-08 0.23830E-08 0.28447E-10
 0.33843E-11 0.62558E-12 0.15876E-13 0.19845E-14 0.58425E-14 0.32738E-13 0.22611E-11 0.35187E-09 0.24124E-11 0.69902E-13
 0.17169E-11 0.35159E-12 0.23547E-11 0.19221E-11 0.22145E-11 0.15919E-12 0.93117E-13 0.96310E-13 0.14211E-12 0.50436E-12
 0.10922E-11 0.43226E-10 0.19145E-09 0.14457E-07 0.36852E-08 0.11054E-05 0.14605E-11 0.10218E-10 0.89060E-13 0.28513E-09
 0.21888E-12 0.55834E-09 0.63706E-11 0.16946E-06 0.39423E-09 0.12735E-07 0.54711E-08 0.45609E-08 0.53697E-11 0.20440E-09
 0.19259E-11 0.72079E-09 0.58846E-10 0.82392E-08 0.10390E-09 0.76785E-10 0.11199E-11 0.10206E-09 0.26207E-10 0.34185E-08
 0.30972E-10 0.65371E-10 0.62765E-10 0.54824E-11 0.64355E-12 0.88480E-10 0.38250E-10 0.28767E-10 0.18869E-10 0.99633E-10
 0.54009E-11 0.17104E-11 0.29622E-11 0.14498E-09 0.42262E-10 0.49748E-10 0.25967E-10 0.17946E-09 0.18405E-10 0.84713E-11
 0.20031E-12 0.11247E-08 0.86444E-13 0.50815E-10 0.41678E-12 0.13488E-09 0.57397E-10 0.66522E-10 0.35286E-10 0.12038E-10
 0.42401E-11 0.46461E-12 0.37748E-14 0.29143E-15 0.29143E-15 0.58287E-15 0.58759E-13 0.36444E-10 0.15139E-11 0.50036E-13
 0.11840E-11 0.23317E-12 0.12970E-11 0.12308E-11 0.16044E-11 0.14180E-12 0.14737E-12 0.14965E-12 0.85310E-13 0.22308E-12
 0.10011E-11 0.47087E-10 0.18449E-10 0.56039E-10 0.36143E-10 0.65804E-10 0.95167E-12 0.56150E-11 0.59185E-13 0.25508E-10
 0.17034E-12 0.90929E-10 0.61847E-11 0.57855E-10 0.22331E-10 0.54446E-10 0.32605E-10 0.28141E-10 0.24069E-11 0.99083E-10
 0.23045E-11 0.14368E-10 0.81276E-11 0.11934E-09 0.37991E-10 0.87180E-11 0.59509E-12 0.98565E-10 0.21861E-10 0.25418E-10
 0.87287E-11 0.44734E-11 0.20012E-11 0.87023E-11 0.23377E-11 0.17573E-11 0.25996E-11 0.13870E-10 0.12438E-10 0.15417E-11
 0.56994E-12 0.11827E-10 0.12193E-10 0.34264E-11 0.67816E-11 0.84829E-11 0.11272E-10 0.66923E-11 0.10998E-11 0.15548E-10
 0.76074E-12 0.33278E-11 0.31699E-13 0.15033E-10 0.13340E-11 0.90511E-11 0.92989E-11 0.76355E-11 0.10351E-10 0.11738E-10
 0.38775E-12 0.11484E-12 0.51209E-14 0.11102E-15 0.23592E-15 0.11102E-15 0.72164E-15 0.12988E-12 0.41221E-11 0.15835E-12
 0.31098E-12 0.71200E-13 0.38678E-11 0.43410E-11 0.68634E-11 0.36296E-12 0.64263E-13 0.44279E-13 0.26799E-12 0.99946E-12
 0.20897E-12 0.14895E-11 0.13399E-10 0.77987E-11 0.80528E-11 0.43382E-11 0.36514E-11 0.10148E-10 0.47850E-13 0.17679E-11
 0.31820E-12 0.46965E-11 0.58235E-12 0.81819E-11 0.14126E-10 0.77644E-11 0.51473E-11 0.44168E-11 0.75006E-11 0.22538E-11
 0.39309E-12 0.12168E-10 0.83042E-11 0.46125E-11 0.20136E-11 0.13646E-10 0.30639E-11 0.17103E-11 0.10146E-11 0.54685E-11
 0.60668E-11 0.35781E-11 0.11857E-11 0.79057E-11 0.30464E-11 0.10228E-11 0.12947E-11 0.56628E-11 0.71940E-11 0.19333E-11
 0.75964E-12 0.66946E-11 0.53582E-11 0.19016E-11 0.42424E-11 0.65956E-11 0.73308E-11 0.28633E-11 0.63413E-12 0.77583E-11
 0.91502E-12 0.41311E-11 0.22009E-13 0.39761E-11 0.10160E-11 0.50330E-11 0.69772E-11 0.88791E-11 0.89621E-11 0.87441E-11
 0.37780E-12 0.14284E-12 0.11582E-12 0.37470E-15 0.27756E-15 -.27756E-16 0.12490E-15 0.56899E-14 0.44258E-11 0.13832E-12
 0.19504E-12 0.87555E-13 0.62704E-11 0.50548E-11 0.62946E-11 0.40959E-12 0.49782E-13 0.47271E-13 0.22076E-12 0.10559E-11
 0.21971E-12 0.13666E-11 0.62915E-11 0.33536E-11 0.53223E-11 0.53817E-11 0.36897E-11 0.68685E-11 0.23544E-13 0.13722E-11
 0.68518E-12 0.61347E-11 0.42244E-12 0.53576E-11 0.82855E-11 0.30898E-11 0.34647E-11 0.48344E-11 0.62618E-11 0.24244E-11
 0.22121E-12 0.70900E-11 0.12311E-10 0.29571E-11 0.14080E-11 0.68047E-11 0.28336E-11 0.13051E-11 0.11797E-11 0.57285E-11
 0.16532E-10 0.43994E-10 0.25178E-10 0.35597E-11 0.67590E-12 0.23432E-10 0.26780E-10 0.15379E-10 0.84965E-11 0.64452E-10
 0.10263E-10 0.17982E-11 0.12393E-11 0.47029E-10 0.30969E-10 0.34980E-10 0.21066E-10 0.39664E-10 0.15863E-10 0.90327E-11
 0.18161E-12 0.38203E-10 0.10063E-12 0.79719E-10 0.26824E-12 0.41384E-10 0.38328E-10 0.57132E-10 0.28359E-10 0.62144E-11
 0.30447E-11 0.10038E-11 0.16001E-12 0.17097E-13 0.49960E-15 0.27756E-16 0.33307E-15 0.31225E-14 0.57096E-12 0.65462E-13
 0.17307E-11 0.23083E-12 0.10532E-11 0.90836E-12 0.13498E-11 0.11862E-12 0.15955E-12 0.13556E-12 0.81615E-13 0.28118E-12
 0.17207E-11 0.38091E-10 0.10657E-10 0.37520E-10 0.19093E-10 0.60707E-10 0.72688E-12 0.38132E-11 0.77732E-13 0.42232E-10
 0.83030E-13 0.28235E-10 0.77680E-11 0.45409E-10 0.14365E-10 0.29558E-10 0.15645E-10 0.28767E-10 0.15804E-11 0.52027E-10
 0.29273E-11 0.89448E-11 0.60993E-11 0.51236E-10 0.37912E-10 0.78835E-11 0.42319E-12 0.35107E-10 0.21357E-10 0.42169E-10
 0.24168E-09 0.57713E-09 0.38264E-09 0.10472E-10 0.10183E-11 0.61514E-10 0.67376E-10 0.11279E-09 0.52163E-10 0.22906E-09
 0.10908E-10 0.20238E-11 0.36839E-11 0.15751E-08 0.56605E-09 0.32109E-09 0.12924E-09 0.90150E-09 0.27007E-10 0.37316E-10
 0.30274E-12 0.39396E-06 0.67460E-13 0.12005E-09 0.47599E-12 0.92283E-09 0.54420E-09 0.30279E-09 0.17887E-09 0.23917E-10
 0.39502E-11 0.88907E-12 0.17668E-12 0.69528E-13 0.39038E-13 0.10825E-14 0.68001E-15 0.61895E-14 0.67274E-12 0.75467E-13
 0.13716E-11 0.37124E-12 0.21263E-11 0.11948E-11 0.13325E-11 0.99059E-13 0.11157E-12 0.11586E-12 0.10800E-12 0.35591E-12
 0.11460E-11 0.38682E-10 0.10434E-09 0.56447E-09 0.36769E-09 0.36000E-09 0.87263E-12 0.82481E-11 0.96136E-13 0.45202E-10
 0.18002E-12 0.32772E-09 0.64133E-11 0.25784E-09 0.10701E-09 0.40998E-09 0.30595E-09 0.23275E-09 0.47405E-11 0.41952E-09
 0.34312E-11 0.56260E-10 0.28195E-10 0.59383E-09 0.19099E-09 0.32834E-10 0.92389E-12 0.38872E-09 0.52447E-10 0.18933E-09
 0.48656E-08 0.14017E-08 0.57576E-10 0.87289E-10 0.28073E-11 0.13667E-10 0.14472E-10 0.80622E-08 0.36996E-08 0.47319E-10
 0.39643E-11 0.15306E-10 0.17727E-10 0.17679E-09 0.28494E-08 0.21416E-08 0.30974E-07 0.88520E-09 0.74443E-11 0.49426E-09
 0.65399E-12 0.73895E-10 0.43929E-13 0.11611E-08 0.76518E-12 0.12881E-08 0.37006E-08 0.32115E-08 0.31192E-07 0.11585E-09
 0.21764E-11 0.78268E-12 0.34900E-12 0.11390E-12 0.16911E-12 0.12268E-13 0.34417E-14 0.66336E-14 0.37706E-12 0.10460E-12
 0.11110E-11 0.20617E-12 0.57726E-11 0.39466E-11 0.50790E-11 0.25750E-12 0.95994E-13 0.10337E-12 0.22993E-12 0.75753E-12
 0.53300E-12 0.99337E-11 0.16201E-08 0.53119E-08 0.58604E-08 0.30476E-08 0.45910E-11 0.27102E-10 0.42578E-13 0.23891E-10
 0.40923E-12 0.76646E-09 0.31566E-11 0.11380E-07 0.31024E-08 0.40553E-08 0.34806E-08 0.89454E-08 0.31986E-10 0.56499E-10
 0.97140E-12 0.47223E-07 0.21200E-09 0.87767E-09 0.28698E-10 0.63750E-09 0.24845E-11 0.32864E-10 0.18194E-10 0.23900E-07
 0.76633E-09 0.12461E-09 0.25631E-10 0.53417E-10 0.29046E-11 0.93055E-11 0.67416E-11 0.17525E-09 0.32262E-09 0.16826E-10
 0.26897E-11 0.15374E-10 0.20923E-10 0.51826E-10 0.15205E-09 0.17287E-09 0.48696E-09 0.16509E-09 0.37014E-11 0.83634E-10
 0.59354E-12 0.12852E-09 0.53708E-13 0.72311E-10 0.10701E-11 0.27154E-09 0.19225E-09 0.24192E-09 0.95764E-09 0.30173E-09
 0.15144E-11 0.28612E-12 0.38002E-12 0.17816E-12 0.12532E-12 0.14835E-13 0.14294E-14 0.61062E-15 0.44131E-14 0.77383E-13
 0.52147E-12 0.16255E-12 0.74140E-11 0.31912E-11 0.76111E-11 0.48502E-12 0.81366E-13 0.63074E-13 0.21317E-12 0.89809E-12
 0.57107E-12 0.85064E-11 0.15765E-08 0.23679E-09 0.49823E-09 0.81073E-10 0.38310E-11 0.15135E-09 0.71563E-13 0.85247E-11
 0.37421E-12 0.45432E-09 0.19000E-11 0.14390E-09 0.61681E-09 0.17129E-09 0.36645E-09 0.14999E-09 0.16937E-10 0.27708E-10
 0.67711E-12 0.17868E-09 0.24058E-09 0.85165E-10 0.17256E-10 0.12504E-09 0.32542E-11 0.18910E-10 0.57202E-11 0.22041E-09
 0.28602E-10 0.72383E-10 0.52452E-10 0.92247E-11 0.61852E-12 0.32605E-10 0.29882E-10 0.21511E-10 0.14305E-10 0.47421E-10
 0.51998E-11 0.20533E-11 0.23169E-11 0.76625E-10 0.51920E-10 0.62566E-10 0.27547E-10 0.78026E-10 0.19787E-10 0.12634E-10
 0.15581E-12 0.44700E-10 0.94229E-13 0.31344E-09 0.29298E-12 0.45465E-10 0.39874E-10 0.48241E-10 0.36109E-10 0.10076E-10
 0.48988E-11 0.10588E-11 0.12292E-12 0.76661E-13 0.43655E-12 0.22940E-13 0.48572E-15 0.15266E-15 0.83267E-16 0.14710E-14
 0.57779E-12 0.40785E-12 0.11343E-11 0.73713E-12 0.10841E-11 0.13659E-12 0.18213E-12 0.16289E-12 0.75426E-13 0.17120E-12
 0.13617E-11 0.62984E-10 0.23002E-10 0.62268E-10 0.30203E-10 0.41928E-10 0.75115E-12 0.42582E-11 0.10972E-12 0.14131E-09
 0.17989E-12 0.32215E-10 0.55061E-11 0.79576E-10 0.20891E-10 0.37150E-10 0.28547E-10 0.24753E-10 0.19376E-11 0.58143E-10
 0.25195E-11 0.19110E-10 0.83537E-11 0.50165E-10 0.46223E-10 0.15238E-10 0.59581E-12 0.47896E-10 0.30331E-10 0.31624E-10
 0.33568E-11 0.35584E-11 0.45638E-11 0.10630E-11 0.32439E-12 0.48666E-11 0.43325E-11 0.17371E-11 0.17394E-11 0.61387E-11
 0.30062E-11 0.39549E-12 0.71457E-12 0.40875E-11 0.33102E-11 0.55411E-11 0.39562E-11 0.29319E-11 0.53972E-11 0.18905E-11
 0.12384E-12 0.80037E-11 0.77880E-13 0.33126E-11 0.97786E-13 0.40288E-11 0.47905E-11 0.52927E-11 0.29671E-11 0.15422E-11
 0.23449E-11 0.11170E-11 0.10828E-12 0.57308E-13 0.33229E-12 0.62089E-13 0.61062E-15  0.0000      0.0000     0.13878E-15
 0.40523E-14 0.43150E-12 0.42349E-12 0.35442E-12 0.56884E-12 0.76540E-13 0.16344E-12 0.17375E-12 0.66386E-13 0.19439E-12
 0.13468E-11 0.43012E-11 0.15876E-11 0.37509E-11 0.32521E-11 0.28626E-11 0.38878E-12 0.14391E-11 0.15927E-12 0.26362E-11
 0.77901E-13 0.42891E-11 0.36141E-11 0.29237E-11 0.24908E-11 0.25918E-11 0.27249E-11 0.21682E-11 0.59892E-12 0.61584E-11
 0.23106E-11 0.15489E-11 0.12120E-11 0.41345E-11 0.64338E-11 0.13718E-11 0.19286E-12 0.59864E-11 0.66414E-11 0.35071E-11
 0.11630E-10 0.11046E-10 0.49550E-11 0.21338E-10 0.46293E-11 0.22491E-11 0.31647E-11 0.16701E-10 0.14723E-10 0.20724E-11
 0.94429E-12 0.80783E-11 0.13274E-10 0.42792E-11 0.11467E-10 0.10895E-10 0.23456E-10 0.91419E-11 0.20301E-11 0.25011E-10
 0.66227E-12 0.49757E-11 0.40705E-13 0.18027E-10 0.87592E-12 0.11415E-10 0.16934E-10 0.17659E-10 0.29907E-10 0.23157E-10
 0.95635E-12 0.27608E-12 0.49993E-12 0.13366E-12 0.92808E-13 0.26729E-13 0.79797E-14 0.41633E-16 0.15266E-15 0.55511E-16
 0.52736E-15 0.24356E-13 0.38369E-11 0.48113E-11 0.66624E-11 0.38226E-12 0.69983E-13 0.71443E-13 0.22411E-12 0.98314E-12
 0.39503E-12 0.28423E-11 0.30881E-10 0.14593E-10 0.13628E-10 0.12546E-10 0.46509E-11 0.15288E-10 0.42083E-13 0.29365E-11
 0.61554E-12 0.14024E-10 0.86601E-12 0.14155E-10 0.22205E-10 0.85315E-11 0.10301E-10 0.15961E-10 0.13605E-10 0.37532E-11
 0.35289E-12 0.17825E-10 0.38715E-10 0.10547E-10 0.44794E-11 0.21667E-10 0.30425E-11 0.30110E-11 0.23684E-11 0.13926E-10
 0.42556E-10 0.18823E-10 0.10170E-10 0.38535E-10 0.43043E-11 0.42797E-11 0.45343E-11 0.54577E-10 0.80385E-10 0.63644E-11
 0.11424E-11 0.93360E-11 0.80338E-11 0.14882E-10 0.36542E-10 0.38404E-10 0.26729E-10 0.29034E-10 0.33246E-11 0.52537E-10
 0.62255E-12 0.21401E-10 0.28189E-13 0.16012E-10 0.11584E-11 0.66705E-10 0.37393E-10 0.39005E-10 0.50220E-10 0.88284E-10
 0.94734E-12 0.34470E-12 0.40122E-12 0.11733E-12 0.86195E-13 0.34250E-13 0.22872E-11 0.61479E-14 0.30531E-15 0.19429E-15
 0.72164E-15 0.22218E-13 0.64933E-11 0.33917E-11 0.47137E-11 0.27590E-12 0.60417E-13 0.77882E-13 0.27660E-12 0.98492E-12
 0.33313E-12 0.29269E-11 0.11921E-09 0.51528E-10 0.54460E-10 0.21424E-10 0.36357E-11 0.47700E-10 0.40489E-13 0.41083E-11
 0.69819E-12 0.91362E-10 0.72828E-12 0.23714E-10 0.80803E-10 0.41930E-10 0.24767E-10 0.31740E-10 0.16601E-10 0.80750E-11
 0.61102E-12 0.42824E-10 0.86872E-10 0.36248E-10 0.56634E-11 0.54364E-10 0.39505E-11 0.74394E-11 0.28981E-11 0.42886E-10
 0.24140E-08 0.53864E-06 0.14303E-09 0.49111E-10 0.13078E-11 0.48586E-10 0.48725E-10 0.10855E-08 0.24965E-09 0.30846E-09
 0.79349E-11 0.53531E-11 0.37088E-11 0.11479E-08 0.80969E-08 0.46509E-07 0.18750E-08 0.28163E-07 0.15757E-10 0.14020E-09
 0.39428E-12 0.23912E-09 0.50737E-13 0.46943E-09 0.33459E-12 0.65572E-08 0.12822E-07 0.42791E-07 0.20341E-08 0.39273E-10
 0.27187E-11 0.78048E-12 0.20551E-12 0.94591E-13 0.25928E-12 0.64129E-13 0.23807E-11 0.20149E-10 0.35069E-13 0.30392E-14
 0.68556E-14 0.64337E-13 0.26565E-11 0.26219E-11 0.19608E-11 0.19261E-12 0.10407E-12 0.10069E-12 0.13916E-12 0.55740E-12
 0.92041E-12 0.46484E-10 0.19831E-09 0.12802E-05 0.29313E-08 0.15412E-07 0.17132E-11 0.13924E-10 0.64671E-13 0.16217E-09
 0.21694E-12 0.85257E-09 0.40856E-11 0.16578E-07 0.36014E-09 0.68959E-06 0.29935E-08 0.30358E-07 0.60843E-11 0.25790E-09
 0.21468E-11 0.33836E-08 0.59973E-10 0.46554E-06 0.11995E-09 0.15147E-09 0.17693E-11 0.95520E-10 0.31444E-10 0.21547E-07
 0.81182E-06 0.66370E-07 0.11285E-09 0.15479E-10 0.89692E-12 0.17548E-10 0.22449E-10 0.69770E-09 0.22271E-09 0.73968E-10
 0.26028E-11 0.25657E-11 0.35462E-11 0.82841E-09 0.18902E-06 0.67930E-04 0.69250E-08 0.11619E-05 0.46999E-11 0.23820E-10
 0.95892E-13 0.20641E-08 0.34728E-13 0.23800E-09 0.17177E-12 0.51386E-08 0.39496E-07 0.32596E-05 0.10570E-07 0.33018E-10
 0.70433E-12 0.16748E-12 0.12458E-12 0.77662E-13 0.13575E-12 0.40738E-13 0.12445E-11 0.21585E-10 0.12083E-11 0.13406E-13
 0.44159E-13 0.39149E-13 0.88940E-12 0.78525E-12 0.17025E-11 0.13657E-12 0.68619E-13 0.63845E-13 0.63946E-13 0.12100E-12
 0.30819E-12 0.12444E-10 0.10352E-08 0.68259E-07 0.10364E-06 0.43595E-08 0.71675E-12 0.26776E-10 0.53292E-13 0.14815E-10
 0.62741E-13 0.23834E-08 0.13915E-11 0.38043E-08 0.13763E-08 0.69899E-07 0.44947E-07 0.49127E-08 0.52223E-11 0.32830E-09
 0.60309E-12 0.17320E-09 0.51865E-10 0.11685E-06 0.54133E-10 0.52719E-10 0.63424E-12 0.63916E-10 0.10387E-10 0.18892E-08
 0.51701E-07 0.28048E-07 0.28563E-10 0.34087E-10 0.10105E-11 0.99581E-11 0.12864E-10 0.10537E-07 0.71784E-09 0.34694E-10
 0.14292E-11 0.45171E-11 0.52682E-11 0.13370E-09 0.31762E-07 0.98875E-07 0.24195E-05 0.17518E-08 0.39158E-11 0.10478E-09
 0.11336E-12 0.58475E-10 0.30209E-13 0.26260E-09 0.20230E-12 0.30894E-08 0.59099E-07 0.27051E-06 0.10389E-05 0.35468E-10
 0.60177E-12 0.15322E-12 0.10580E-12 0.59834E-13 0.14132E-12 0.33668E-13 0.11817E-11 0.30614E-10 0.14144E-11 0.12601E-13
 0.10270E-13 0.98532E-14 0.27968E-12 0.81003E-12 0.16525E-11 0.94855E-13 0.53048E-13 0.65429E-13 0.84932E-13 0.18430E-12
 0.24768E-12 0.82013E-11 0.62877E-09 0.39332E-06 0.44140E-07 0.20347E-05 0.93709E-12 0.12055E-10 0.45279E-13 0.35289E-10
 0.93904E-13 0.84893E-09 0.11214E-11 0.66588E-08 0.14346E-08 0.88237E-05 0.19258E-07 0.59902E-07 0.70242E-11 0.61783E-10
 0.50902E-12 0.91188E-08 0.62707E-10 0.43113E-08 0.23499E-10 0.22100E-09 0.84374E-12 0.20546E-10 0.91125E-11 0.33657E-07
 0.14843E-09 0.33865E-10 0.47472E-11 0.24293E-10 0.12992E-11 0.38973E-11 0.41239E-11 0.74095E-10 0.13154E-09 0.57877E-11
 0.80059E-12 0.37054E-11 0.93185E-11 0.14750E-10 0.41845E-10 0.67392E-10 0.15046E-09 0.32666E-10 0.14284E-11 0.33197E-10
 0.22005E-12 0.23401E-10 0.21575E-13 0.32484E-10 0.26526E-12 0.56069E-10 0.72530E-10 0.11902E-09 0.35194E-09 0.84940E-10
 0.25324E-12 0.11249E-12 0.13837E-12 0.60499E-13 0.66377E-13 0.18360E-13 0.15256E-11 0.27695E-11 0.17226E-11 0.39690E-14
 0.29143E-15 0.24980E-15 0.77716E-15 0.47864E-13 0.14030E-11 0.55692E-13 0.15085E-13 0.28519E-13 0.10160E-12 0.33656E-12
 0.13710E-12 0.15899E-11 0.13330E-09 0.94074E-10 0.34265E-09 0.55173E-10 0.20450E-11 0.31427E-10 0.22395E-13 0.37208E-11
 0.15115E-12 0.12629E-09 0.76440E-12 0.44659E-10 0.15416E-09 0.51253E-10 0.10165E-09 0.66899E-10 0.77636E-11 0.11279E-10
 0.37874E-12 0.50201E-10 0.67322E-10 0.34529E-10 0.68670E-11 0.45134E-10 0.11119E-11 0.68220E-11 0.28117E-11 0.67097E-10
 0.13983E-10 0.28116E-10 0.21830E-10 0.27784E-11 0.36083E-12 0.17876E-10 0.16736E-10 0.11363E-10 0.73517E-11 0.27606E-10
 0.34298E-11 0.84173E-12 0.86593E-12 0.36351E-10 0.13804E-10 0.17606E-10 0.13803E-10 0.31217E-10 0.47508E-11 0.41570E-11
 0.75036E-13 0.17503E-10 0.32826E-13 0.15372E-09 0.10134E-12 0.14442E-10 0.21250E-10 0.43626E-10 0.31375E-10 0.46574E-11
 0.11731E-11 0.33519E-12 0.52468E-13 0.33390E-13 0.16065E-12 0.36780E-13 0.31428E-12 0.28406E-10 0.30927E-12 0.24702E-14
 0.15266E-15 0.69389E-16 0.12490E-15 0.22204E-15 0.44117E-13 0.25716E-13 0.43188E-13 0.47365E-13 0.45089E-13 0.11711E-12
 0.59576E-12 0.13981E-10 0.49861E-11 0.22733E-10 0.28214E-10 0.10916E-09 0.61196E-12 0.14205E-11 0.33307E-13 0.68525E-10
 0.10940E-12 0.11076E-10 0.23212E-11 0.32640E-10 0.90121E-11 0.15869E-10 0.19924E-10 0.19488E-10 0.93084E-12 0.23839E-10
 0.10802E-11 0.67732E-11 0.33133E-11 0.29009E-10 0.20708E-10 0.56515E-11 0.25977E-12 0.24270E-10 0.12712E-10 0.16892E-10
 0.94389E-12 0.10323E-11 0.14106E-11 0.39613E-12 0.91539E-13 0.19387E-11 0.16627E-11 0.69674E-12 0.56323E-12 0.20078E-11
 0.82348E-12 0.16399E-12 0.19557E-12 0.11861E-11 0.99852E-12 0.81153E-12 0.71190E-12 0.12128E-11 0.11888E-11 0.53156E-12
 0.42686E-13 0.10472E-11 0.25084E-13 0.15212E-11 0.70723E-13 0.94937E-12 0.11350E-11 0.15973E-11 0.16021E-11 0.67993E-12
 0.83609E-12 0.23968E-12 0.19903E-13 0.16682E-13 0.19632E-12 0.77403E-13 0.22204E-12 0.25832E-11 0.17931E-12 0.74801E-14
 0.11102E-15 0.13878E-15 0.20817E-15 0.55511E-16 0.92981E-15 0.23828E-13 0.79048E-13 0.11052E-12 0.41932E-13 0.95575E-13
 0.69172E-12 0.22516E-11 0.48121E-12 0.69566E-12 0.10302E-11 0.19644E-11 0.19580E-12 0.45029E-12 0.52793E-13 0.15232E-11
 0.51629E-13 0.16436E-11 0.83989E-12 0.69342E-12 0.81760E-12 0.10797E-11 0.95005E-12 0.10331E-11 0.19546E-12 0.12610E-11
 0.84307E-12 0.50169E-12 0.39849E-12 0.11550E-11 0.11054E-11 0.49262E-12 0.93574E-13 0.17613E-11 0.17320E-11 0.99029E-12
 0.13966E-10 0.84911E-11 0.31163E-11 0.16845E-10 0.17519E-11 0.13324E-11 0.16153E-11 0.14138E-10 0.30270E-10 0.25491E-11
 0.53931E-12 0.50189E-11 0.81319E-11 0.31233E-11 0.11197E-10 0.78428E-11 0.19434E-10 0.62319E-11 0.72796E-12 0.18503E-10
 0.33546E-12 0.28731E-11 0.13792E-13 0.24297E-10 0.64334E-12 0.76636E-11 0.11265E-10 0.15103E-10 0.45598E-10 0.18260E-10
 0.25550E-12 0.50006E-13 0.11073E-12 0.71648E-13 0.79320E-13 0.32613E-13 0.44643E-11 0.45117E-11 0.52579E-11 0.62186E-13
 0.49682E-14 0.12490E-15 0.11102E-15 -.27756E-16 0.26368E-15 0.29726E-13 0.31253E-13 0.38469E-13 0.19067E-12 0.76497E-12
 0.26749E-12 0.21362E-11 0.31510E-10 0.59985E-11 0.87198E-11 0.87060E-11 0.35760E-11 0.12511E-10 0.20620E-13 0.12797E-11
 0.19217E-12 0.15858E-10 0.58911E-12 0.88267E-11 0.19597E-10 0.13116E-10 0.10302E-10 0.11712E-10 0.11788E-10 0.29251E-11
 0.19836E-12 0.19173E-10 0.18537E-10 0.68239E-11 0.20912E-11 0.19898E-10 0.16297E-11 0.21186E-11 0.11847E-11 0.12131E-10
 0.21168E-10 0.11587E-10 0.35889E-11 0.17305E-10 0.15459E-11 0.17826E-11 0.19182E-11 0.21722E-10 0.27747E-10 0.31735E-11
 0.51429E-12 0.55416E-11 0.65928E-11 0.46139E-11 0.15315E-10 0.99138E-11 0.13899E-10 0.15714E-10 0.99578E-12 0.13486E-10
 0.28673E-12 0.62450E-11 0.11199E-13 0.13591E-10 0.67164E-12 0.24067E-10 0.11207E-10 0.21166E-10 0.41804E-10 0.55388E-10
 0.42320E-12 0.80856E-13 0.11781E-12 0.84796E-13 0.78609E-13 0.36929E-13 0.69649E-11 0.39359E-11 0.73338E-11 0.67654E-13
 0.12647E-12 0.29976E-14 0.29143E-15 -.13878E-16 0.31919E-15 0.18305E-13 0.17625E-13 0.24689E-13 0.13041E-12 0.63284E-12
 0.30349E-12 0.33077E-11 0.63820E-10 0.17220E-10 0.14461E-10 0.96300E-11 0.23628E-11 0.49953E-10 0.34843E-13 0.16960E-11
 0.14290E-12 0.47787E-10 0.68168E-12 0.17048E-10 0.28945E-10 0.16896E-10 0.15113E-10 0.11398E-10 0.90241E-11 0.66988E-11
 0.18411E-12 0.23156E-10 0.28013E-10 0.75664E-11 0.26699E-11 0.22783E-10 0.85229E-12 0.26861E-11 0.14465E-11 0.17027E-10
 0.70010E-09 0.15677E-07 0.64463E-10 0.12859E-10 0.66348E-12 0.17549E-10 0.22160E-10 0.32328E-09 0.73679E-10 0.11015E-09
 0.25191E-11 0.18766E-11 0.29609E-11 0.34922E-09 0.19700E-08 0.56575E-08 0.51621E-09 0.49219E-08 0.65720E-11 0.31424E-10
 0.97885E-13 0.10459E-09 0.19690E-13 0.36878E-09 0.23348E-12 0.17782E-08 0.34125E-08 0.40715E-08 0.85668E-09 0.22072E-10
 0.17550E-11 0.34380E-12 0.80072E-13 0.37889E-13 0.12423E-12 0.50435E-13 0.13695E-11 0.24245E-09 0.14293E-11 0.29449E-13
 0.55579E-12 0.74024E-13 0.78271E-14 0.66613E-15 0.10686E-14 0.13378E-13 0.31392E-13 0.42133E-13 0.50918E-13 0.16027E-12
 0.60765E-12 0.35339E-10 0.11949E-09 0.14646E-07 0.90115E-09 0.52210E-07 0.10446E-11 0.84148E-11 0.43994E-13 0.10800E-09
 0.10052E-12 0.29655E-09 0.31090E-11 0.74683E-07 0.17234E-09 0.70779E-08 0.13227E-08 0.19371E-08 0.40794E-11 0.18991E-09
 0.90711E-12 0.25624E-09 0.24657E-10 0.69124E-08 0.34891E-10 0.40839E-10 0.48229E-12 0.35441E-10 0.12256E-10 0.17049E-08
 0.18197E-09 0.52128E-09 0.10770E-09 0.75678E-11 0.52075E-12 0.38184E-10 0.28066E-10 0.60894E-10 0.33749E-10 0.11213E-09
 0.32605E-11 0.19763E-11 0.22272E-11 0.62553E-09 0.25994E-09 0.51607E-09 0.11863E-09 0.10006E-08 0.74200E-11 0.91618E-11
 0.88308E-13 0.57037E-08 0.30027E-13 0.75056E-10 0.12329E-12 0.11517E-08 0.40320E-09 0.47197E-09 0.13387E-09 0.13133E-10
 0.16512E-11 0.38338E-12 0.96988E-13 0.35692E-13 0.10517E-12 0.22177E-13 0.49448E-12 0.37413E-10 0.11495E-11 0.23773E-13
 0.33665E-12 0.76161E-13 0.77799E-13 0.14155E-14 0.54123E-15 0.23037E-14 0.22649E-13 0.39677E-13 0.36152E-13 0.13585E-12
 0.40698E-12 0.15157E-10 0.28255E-10 0.25540E-09 0.23558E-09 0.43304E-09 0.81085E-12 0.94420E-11 0.43277E-13 0.17591E-10
 0.67759E-13 0.11086E-08 0.41530E-11 0.26475E-09 0.44129E-10 0.26593E-09 0.36536E-09 0.15446E-09 0.24929E-11 0.67717E-09
 0.83652E-12 0.24004E-10 0.12264E-10 0.11148E-08 0.89844E-10 0.14650E-10 0.40025E-12 0.10705E-09 0.16904E-10 0.11445E-09
 0.25959E-09 0.79691E-10 0.82635E-11 0.37144E-10 0.17312E-11 0.39048E-11 0.48222E-11 0.28180E-09 0.35955E-09 0.85263E-11
 0.93177E-12 0.53985E-11 0.75401E-11 0.17585E-10 0.13406E-09 0.12674E-09 0.48220E-09 0.41709E-10 0.13027E-11 0.11976E-09
 0.21161E-12 0.12629E-10 0.16790E-13 0.65596E-09 0.18544E-12 0.71826E-10 0.21053E-09 0.19096E-09 0.36454E-09 0.35951E-10
 0.58661E-12 0.20243E-12 0.16435E-12 0.45174E-13 0.51019E-13 0.11918E-13 0.10582E-11 0.67175E-11 0.28784E-11 0.33515E-13
 0.18133E-12 0.36804E-13 0.88415E-13 0.65226E-15 0.13878E-15 0.11102E-15 0.11519E-14 0.16279E-13 0.46477E-13 0.19972E-12
 0.16041E-12 0.31451E-11 0.20675E-09 0.88526E-10 0.14604E-09 0.78968E-10 0.19516E-11 0.17392E-10 0.28785E-13 0.67438E-11
 0.11848E-12 0.81602E-10 0.11138E-11 0.17942E-09 0.27247E-09 0.87900E-10 0.11455E-09 0.20435E-09 0.11554E-10 0.13943E-10
 0.48023E-12 0.33189E-09 0.68778E-10 0.64050E-10 0.71261E-11 0.14023E-09 0.83939E-12 0.53514E-11 0.23517E-11 0.14254E-09
 0.17376E-11 0.98067E-12 0.61887E-12 0.24675E-11 0.71708E-12 0.47152E-12 0.39484E-12 0.18007E-11 0.20182E-11 0.55424E-12
 0.21110E-12 0.15943E-11 0.22279E-11 0.74007E-12 0.16352E-11 0.16488E-11 0.16853E-11 0.11217E-11 0.20747E-12 0.29873E-11
 0.30364E-12 0.71160E-12 0.98392E-14 0.95954E-12 0.19362E-12 0.14916E-11 0.19924E-11 0.16636E-11 0.10752E-11 0.21242E-11
 0.16560E-12 0.94039E-13 0.25027E-12 0.54852E-13 0.10252E-13 0.66778E-14 0.12291E-11 0.62002E-12 0.30599E-11 0.49974E-13
 0.64213E-13 0.21094E-13 0.19719E-12 0.40246E-15 0.97145E-16 -.27756E-16 0.15266E-15 0.13600E-14 0.82517E-13 0.24925E-12
 0.56372E-13 0.41592E-12 0.38054E-11 0.18333E-11 0.11368E-11 0.73490E-12 0.48115E-12 0.31702E-11 0.22545E-13 0.71052E-12
 0.24785E-12 0.11802E-11 0.94702E-13 0.15359E-11 0.27855E-11 0.12738E-11 0.11546E-11 0.15206E-11 0.18489E-11 0.53646E-12
 0.13461E-12 0.25551E-11 0.24291E-11 0.17473E-11 0.48415E-12 0.14790E-11 0.10536E-11 0.58784E-12 0.39796E-12 0.16009E-11
 0.61552E-11 0.13538E-10 0.83557E-11 0.16932E-11 0.20986E-12 0.10606E-10 0.10539E-10 0.47673E-11 0.41465E-11 0.14750E-10
 0.26243E-11 0.54995E-12 0.69836E-12 0.18458E-10 0.95726E-11 0.10582E-10 0.54240E-11 0.17409E-10 0.52260E-11 0.27778E-11
 0.82234E-13 0.93050E-11 0.24484E-13 0.15099E-10 0.71701E-13 0.62850E-11 0.93843E-11 0.13470E-10 0.44580E-11 0.80815E-12
 0.11938E-11 0.63263E-12 0.82705E-13 0.25471E-13 0.65400E-13 0.18555E-13 0.21352E-12 0.30669E-10 0.40788E-12 0.20567E-13
 0.58723E-12 0.92842E-13 0.21887E-12 0.27617E-14 0.12490E-15 0.11102E-15  0.0000     0.22204E-15 0.68417E-14 0.74468E-13
 0.43969E-12 0.12877E-10 0.45337E-11 0.12905E-10 0.75890E-11 0.14181E-10 0.16513E-12 0.84846E-12 0.52078E-13 0.71392E-10
 0.77713E-13 0.63542E-11 0.11192E-11 0.10685E-10 0.57591E-11 0.90679E-11 0.51652E-11 0.93889E-11 0.89316E-12 0.13538E-10
 0.75645E-12 0.56812E-11 0.19497E-11 0.14473E-10 0.16721E-10 0.34798E-11 0.21464E-12 0.10631E-10 0.75376E-11 0.86846E-11
 0.22392E-11 0.30404E-11 0.55856E-11 0.67318E-12 0.15912E-12 0.54311E-11 0.46189E-11 0.18848E-11 0.15879E-11 0.46246E-11
 0.24968E-11 0.34576E-12 0.35216E-12 0.52630E-11 0.25061E-11 0.21854E-11 0.20411E-11 0.48385E-11 0.45441E-11 0.11694E-11
 0.58576E-13 0.59972E-11 0.20349E-13 0.23617E-11 0.55838E-13 0.24551E-11 0.18127E-11 0.26416E-11 0.19350E-11 0.49406E-12
 0.10535E-11 0.45967E-12 0.53600E-13 0.21153E-13 0.98552E-13 0.31694E-13 0.20272E-12 0.47910E-11 0.27795E-12 0.14431E-13
 0.49998E-12 0.13776E-12 0.20331E-12 0.52916E-13 0.65226E-15 -.41633E-16 0.69389E-16 0.11102E-15 0.16237E-14 0.36540E-13
 0.48253E-12 0.47121E-11 0.15566E-11 0.23826E-11 0.27046E-11 0.36304E-11 0.17510E-12 0.68223E-12 0.47905E-13 0.45029E-11
 0.51033E-13 0.30684E-11 0.15639E-11 0.19834E-11 0.16726E-11 0.22307E-11 0.14482E-11 0.20564E-11 0.43663E-12 0.50816E-11
 0.10160E-11 0.15538E-11 0.94050E-12 0.34380E-11 0.63752E-11 0.12937E-11 0.12878E-12 0.44797E-11 0.28202E-11 0.17457E-11
 0.35639E-08 0.23788E-09 0.16998E-10 0.39475E-10 0.10293E-11 0.45561E-11 0.59562E-11 0.59306E-09 0.13695E-08 0.12453E-10
 0.11201E-11 0.56645E-11 0.90380E-11 0.44007E-10 0.81825E-09 0.37744E-09 0.23637E-07 0.16290E-09 0.25735E-11 0.10527E-09
 0.17016E-12 0.19545E-10 0.15919E-13 0.68937E-08 0.26521E-12 0.24042E-09 0.56391E-09 0.36338E-09 0.12205E-07 0.29535E-10
 0.46750E-12 0.19478E-12 0.13657E-12 0.50423E-13 0.50716E-13 0.16461E-13 0.13048E-11 0.14660E-10 0.27186E-11 0.39402E-13
 0.33406E-12 0.69000E-13 0.15131E-11 0.11201E-11 0.20865E-12 0.18457E-14 0.24980E-15 0.33307E-15 0.40246E-14 0.13881E-12
 0.19423E-12 0.55696E-11 0.11847E-08 0.57820E-09 0.31333E-08 0.37216E-09 0.13088E-11 0.10226E-10 0.14277E-13 0.10211E-10
 0.16340E-12 0.21993E-09 0.10440E-11 0.79857E-09 0.29405E-08 0.50693E-09 0.85495E-09 0.55742E-09 0.93660E-11 0.23074E-10
 0.38435E-12 0.13992E-08 0.12857E-09 0.18329E-09 0.10031E-10 0.17041E-09 0.10129E-11 0.94313E-11 0.55631E-11 0.10715E-08
 0.78832E-07 0.22696E-07 0.33397E-10 0.16738E-10 0.93207E-12 0.13350E-10 0.15272E-10 0.20415E-08 0.31904E-09 0.40222E-10
 0.23102E-11 0.39955E-11 0.41984E-11 0.24878E-09 0.37079E-08 0.17118E-06 0.72012E-08 0.16745E-06 0.45592E-11 0.44155E-10
 0.11394E-12 0.25303E-05 0.24477E-13 0.23906E-09 0.19227E-12 0.45298E-08 0.18382E-08 0.16046E-06 0.91925E-08 0.94426E-10
 0.72376E-12 0.15520E-12 0.96094E-13 0.38665E-13 0.91117E-13 0.19720E-13 0.83984E-12 0.13780E-10 0.17324E-11 0.37546E-13
 0.43841E-12 0.87650E-13 0.13482E-11 0.79248E-12 0.13101E-11 0.60243E-13 0.10367E-13 0.64532E-14 0.24925E-13 0.18931E-12
 0.23249E-12 0.64561E-11 0.13942E-08 0.14736E-05 0.23611E-06 0.31186E-08 0.70259E-12 0.15022E-10 0.18541E-13 0.93227E-11
 0.16062E-12 0.94274E-09 0.12376E-11 0.45107E-08 0.58923E-08 0.16770E-05 0.74515E-07 0.30361E-07 0.38619E-11 0.95482E-10
 0.40038E-12 0.28772E-09 0.99016E-10 0.21229E-07 0.32718E-10 0.84572E-10 0.66858E-12 0.36261E-10 0.95829E-11 0.12130E-07
 0.58251E-05 0.86539E-07 0.54559E-10 0.19770E-10 0.76314E-12 0.93955E-11 0.11281E-10 0.41115E-08 0.69226E-09 0.54704E-10
 0.24926E-11 0.37778E-11 0.37002E-11 0.20707E-09 0.89956E-07 0.93975E-07 0.73428E-07 0.32139E-08 0.39610E-11 0.92087E-10
 0.15771E-12 0.74769E-10 0.28073E-13 0.26417E-09 0.12300E-12 0.32671E-08 0.98570E-07 0.81548E-07 0.61934E-04 0.43770E-10
 0.11866E-11 0.20708E-12 0.75330E-13 0.39593E-13 0.10168E-12 0.32085E-13 0.10104E-11 0.33181E-10 0.11110E-11 0.24224E-13
 0.42600E-12 0.95921E-13 0.99610E-12 0.75825E-12 0.12887E-11 0.76841E-13 0.42438E-13 0.32335E-13 0.50376E-13 0.22710E-12
 0.33931E-12 0.10479E-10 0.39543E-09 0.16160E-05 0.14787E-04 0.47902E-07 0.64705E-12 0.66502E-11 0.24071E-13 0.34541E-10
 0.14294E-12 0.72851E-09 0.15630E-11 0.62602E-08 0.16539E-08 0.10120E-04 0.29375E-04 0.38305E-06 0.54285E-11 0.68076E-10
 0.56223E-12 0.13412E-08 0.51223E-10 0.87748E-08 0.31600E-10 0.19880E-09 0.91137E-12 0.20473E-10 0.83896E-11 0.32244E-06
 0.76853E-08 0.68191E-06 0.11066E-09 0.15426E-10 0.69363E-12 0.24400E-10 0.14032E-10 0.50342E-09 0.14355E-09 0.11858E-09
 0.25512E-11 0.24068E-11 0.31306E-11 0.19400E-08 0.90710E-08 0.60333E-07 0.18135E-08 0.20938E-07 0.35242E-11 0.29782E-10
 0.19317E-12 0.11327E-08 0.20317E-13 0.27044E-09 0.12010E-12 0.33930E-08 0.54657E-08 0.33462E-06 0.18179E-08 0.39015E-10
 0.12769E-11 0.23614E-12 0.68764E-13 0.32831E-13 0.62595E-13 0.26784E-13 0.16278E-11 0.33205E-10 0.17316E-11 0.29129E-13
 0.28413E-12 0.56417E-13 0.79003E-12 0.61995E-12 0.10542E-11 0.89997E-13 0.40717E-13 0.22121E-13 0.16709E-13 0.59952E-13
 0.29249E-12 0.13705E-10 0.36087E-09 0.15076E-05 0.14289E-07 0.96238E-08 0.65031E-12 0.15957E-10 0.30823E-13 0.13947E-10
 0.11487E-12 0.16100E-08 0.15015E-11 0.64493E-08 0.66840E-09 0.25195E-03 0.59894E-07 0.87971E-08 0.34821E-11 0.10672E-08
 0.10075E-11 0.16793E-09 0.26910E-10 0.93746E-07 0.47058E-10 0.39196E-10 0.72267E-12 0.94833E-10 0.98721E-11 0.26464E-08
 0.89283E-07 0.23734E-08 0.31444E-10 0.35844E-10 0.10511E-11 0.76146E-11 0.18285E-10 0.40276E-08 0.15338E-08 0.23438E-10
 0.15871E-11 0.53449E-11 0.79119E-11 0.11693E-09 0.13766E-06 0.42498E-08 0.12513E-07 0.60198E-09 0.29644E-11 0.13079E-09
 0.20269E-12 0.40382E-10 0.19318E-13 0.41919E-09 0.20614E-12 0.99528E-09 0.10811E-05 0.49235E-08 0.22263E-07 0.27280E-10
 0.77061E-12 0.15837E-12 0.96614E-13 0.29862E-13 0.52252E-13 0.16570E-13 0.10132E-11 0.18019E-10 0.17324E-11 0.34972E-13
 0.38873E-12 0.54776E-13 0.91177E-12 0.86712E-12 0.17192E-11 0.79638E-13 0.24772E-13 0.18596E-14 0.45797E-15 0.41633E-15
 0.43160E-14 0.11119E-11 0.82327E-09 0.70102E-08 0.24479E-06 0.38868E-08 0.89781E-12 0.10049E-10 0.25396E-13 0.17377E-11
 0.10386E-12 0.36316E-09 0.70366E-12 0.26718E-06 0.46212E-08 0.68437E-08 0.13075E-05 0.21532E-07 0.52625E-11 0.39695E-10
 0.60284E-12 0.76659E-08 0.82673E-10 0.13667E-08 0.35643E-10 0.23997E-09 0.68838E-12 0.16604E-10 0.67676E-11 0.42776E-07
 0.46788E-11 0.39257E-11 0.13360E-11 0.49036E-11 0.11116E-11 0.74736E-12 0.10088E-11 0.67513E-11 0.71946E-11 0.96615E-12
 0.24784E-12 0.36810E-11 0.56781E-11 0.23035E-11 0.50302E-11 0.39237E-11 0.35663E-11 0.27392E-11 0.45385E-12 0.59946E-11
 0.32370E-12 0.23476E-11 0.84655E-14 0.34358E-11 0.44708E-12 0.54208E-11 0.54651E-11 0.51426E-11 0.38142E-11 0.39588E-11
 0.15754E-12 0.60132E-13 0.12339E-12 0.50582E-13 0.22395E-13 0.64115E-14 0.16587E-11 0.46471E-12 0.15254E-12 0.24841E-13
 0.69569E-13 0.27506E-13 0.24780E-11 0.17485E-11 0.28982E-11 0.16392E-12 0.18416E-13 0.12629E-14 0.11102E-15 0.13878E-16
 0.18041E-15 0.34139E-14 0.21551E-11 0.49441E-11 0.69560E-11 0.43565E-11 0.19923E-11 0.36395E-11 0.74107E-14 0.23342E-13
 0.18319E-13 0.51548E-12 0.21316E-12 0.25775E-11 0.56054E-11 0.46413E-11 0.45320E-11 0.49419E-11 0.46859E-11 0.85708E-12
 0.76152E-13 0.66109E-11 0.15234E-10 0.52711E-11 0.23072E-11 0.11388E-10 0.10152E-11 0.72333E-12 0.72758E-12 0.40426E-11
 0.61638E-10 0.71358E-09 0.41276E-10 0.73875E-11 0.61341E-12 0.24167E-10 0.16572E-10 0.96919E-10 0.18580E-10 0.12098E-09
 0.37933E-11 0.19027E-11 0.23756E-11 0.32306E-09 0.12275E-09 0.45635E-09 0.68327E-10 0.82510E-09 0.58954E-11 0.11675E-10
 0.10320E-12 0.10195E-09 0.17271E-13 0.66465E-09 0.22886E-12 0.54085E-09 0.20936E-09 0.10683E-08 0.66108E-10 0.37111E-11
 0.87477E-12 0.33238E-12 0.65982E-13 0.27728E-13 0.90964E-13 0.22433E-13 0.39152E-12 0.13671E-11 0.14738E-13 0.20539E-14
 0.10908E-13 0.29005E-13 0.57541E-12 0.82918E-12 0.85520E-12 0.68348E-13 0.60563E-13 0.73552E-14 0.11102E-15 0.69389E-16
 0.27756E-16 0.12490E-15 0.34028E-13 0.16155E-09 0.55935E-10 0.69825E-10 0.85362E-12 0.18756E-11 0.80214E-14 0.39413E-14
 0.14710E-14 0.11907E-13 0.43171E-12 0.73523E-09 0.35238E-10 0.80159E-09 0.12105E-09 0.44675E-09 0.32150E-11 0.16551E-09
 0.56706E-12 0.55845E-10 0.13661E-10 0.14363E-08 0.52584E-10 0.48632E-10 0.71703E-12 0.65143E-10 0.14056E-10 0.20655E-09
 0.11286E-12 0.12780E-12 0.26556E-12 0.86838E-13 0.47268E-13 0.41408E-12 0.34431E-12 0.11323E-12 0.10615E-12 0.26201E-12
 0.36273E-12 0.77882E-13 0.79103E-13 0.22193E-12 0.13255E-12 0.18513E-12 0.21842E-12 0.24085E-12 0.38396E-12 0.10041E-12
 0.11838E-13 0.18507E-12 0.28422E-13 0.29921E-12 0.41092E-13 0.28791E-12 0.19641E-12 0.20627E-12 0.15138E-12 0.73378E-13
 0.30721E-12 0.22441E-12 0.16022E-13 0.10224E-13 0.11283E-12 0.49405E-13 0.47809E-13 0.19534E-12 0.77161E-14 0.63838E-15
 0.10547E-14 0.33862E-14 0.26534E-13 0.38511E-13 0.22746E-13 0.11033E-13 0.53541E-13 0.45255E-13 0.74940E-15 0.27756E-16
 0.11102E-15 0.41633E-16 0.20400E-14 0.15775E-12 0.12185E-12 0.25771E-13 0.83544E-14 0.46144E-13 0.23898E-13 0.35250E-14
 0.69389E-15 0.16098E-14 0.20900E-13 0.13300E-12 0.16812E-12 0.26670E-12 0.28172E-12 0.20433E-12 0.10036E-12 0.37314E-12
 0.33613E-12 0.13329E-12 0.10556E-12 0.24395E-12 0.25217E-12 0.10620E-12 0.57965E-13 0.56833E-12 0.41604E-12 0.16415E-12
 0.70122E-09 0.99691E-10 0.32202E-10 0.19236E-10 0.94065E-12 0.41302E-11 0.91085E-11 0.15847E-09 0.18301E-08 0.11090E-10
 0.11819E-11 0.35224E-11 0.10295E-10 0.22764E-10 0.13554E-08 0.12669E-09 0.46794E-09 0.60399E-10 0.28073E-11 0.27538E-10
 0.13831E-12 0.10012E-10 0.19304E-13 0.99606E-09 0.52763E-12 0.96651E-10 0.28310E-08 0.13064E-09 0.52993E-09 0.19456E-10
 0.75433E-12 0.27923E-12 0.18488E-12 0.43553E-13 0.79231E-13 0.26146E-13 0.18070E-11 0.10988E-10 0.28311E-12 0.40523E-14
 0.13323E-14 0.19429E-14 0.43993E-13 0.36152E-13 0.72164E-15 0.41633E-15 0.24147E-14 0.18999E-13 0.31530E-13 0.18041E-14
 0.24980E-15 0.30531E-15 0.36637E-14 0.64547E-12 0.21322E-12 0.16237E-14 0.24980E-15 0.26368E-15 0.55650E-14 0.10542E-12
 0.29976E-14 0.45797E-14 0.27589E-13 0.42499E-11 0.13711E-08 0.15039E-09 0.15190E-08 0.17571E-09 0.17985E-10 0.23920E-10
 0.10460E-11 0.23255E-09 0.65376E-09 0.96179E-10 0.32705E-10 0.73131E-10 0.99439E-12 0.90031E-11 0.11501E-10 0.21821E-09
 0.37686E-13 0.33582E-13 0.23755E-13 0.36880E-13 0.29523E-13 0.15751E-13 0.11930E-13 0.22776E-13 0.32068E-13 0.17674E-13
 0.11935E-13 0.30753E-13 0.22204E-13 0.16528E-13 0.28214E-13 0.31336E-13 0.23648E-13 0.20844E-13 0.86597E-14 0.19096E-13
 0.28234E-13 0.20345E-13 0.39274E-14 0.35104E-13 0.56871E-13 0.24147E-13 0.22149E-13 0.20657E-13 0.38552E-13 0.34479E-13
 0.10623E-13 0.87621E-14 0.75481E-13 0.41269E-13 0.45233E-14 0.18666E-14 0.37765E-13 0.16820E-13 0.34944E-13 0.19068E-13
 0.27478E-14 0.13878E-14 0.13281E-13 0.98116E-14 0.22204E-15 0.12490E-15 0.27756E-16 0.65226E-15 0.18957E-13 0.31863E-13
 0.60785E-14 0.85210E-14 0.19207E-13 0.18929E-13 0.14586E-13 0.84655E-15 0.13878E-15 0.18041E-15 0.20817E-15 0.42466E-14
 0.23676E-13 0.72164E-14 0.63144E-14 0.20109E-13 0.25549E-13 0.19679E-13 0.14891E-13 0.17389E-13 0.27085E-13 0.21233E-13
 0.15287E-13 0.38897E-13 0.39750E-13 0.30947E-13 0.31258E-13 0.42769E-13 0.48293E-13 0.14399E-13 0.11247E-13 0.34496E-13
 0.14675E-09 0.34145E-09 0.41403E-10 0.60771E-10 0.10603E-11 0.56761E-10 0.20900E-10 0.79807E-08 0.41462E-10 0.31077E-09
 0.18360E-11 0.24430E-11 0.24602E-11 0.97079E-08 0.19827E-09 0.48431E-09 0.13736E-09 0.62256E-09 0.37410E-11 0.13000E-09
 0.17121E-12 0.15031E-11 0.30448E-13 0.88356E-10 0.21878E-12 0.63481E-08 0.21641E-09 0.48073E-09 0.15407E-09 0.52314E-10
 0.13000E-11 0.36807E-12 0.10709E-12 0.38474E-13 0.82268E-13 0.24515E-13 0.43100E-12 0.16814E-09 0.95832E-12 0.34958E-13
 0.34085E-12 0.41508E-13 0.21252E-12 0.98088E-13 0.22204E-15 0.83267E-16  0.0000     0.83267E-16 0.48017E-14 0.17550E-12
 0.46152E-12 0.24545E-10 0.23784E-10 0.70855E-09 0.29562E-10 0.99781E-14 0.83267E-16 0.97145E-16 0.13878E-15 0.97145E-16
 0.29532E-13 0.24765E-10 0.96972E-12 0.58105E-09 0.66375E-10 0.47987E-09 0.15393E-09 0.63319E-09 0.30865E-11 0.89675E-09
 0.64102E-12 0.39283E-08 0.19428E-10 0.39283E-09 0.37735E-10 0.20493E-08 0.92978E-12 0.11142E-09 0.71127E-11 0.67006E-09
 0.13792E-12 0.16750E-12 0.20835E-12 0.88963E-13 0.59765E-13 0.51765E-12 0.51859E-12 0.19159E-12 0.10500E-12 0.16194E-12
 0.16111E-12 0.46457E-13 0.53551E-13 0.22947E-12 0.15450E-12 0.10615E-12 0.96895E-13 0.16752E-12 0.33004E-12 0.15719E-12
 0.31357E-13 0.90983E-13 0.19457E-13 0.11321E-12 0.21982E-13 0.15864E-12 0.17938E-12 0.22149E-12 0.27132E-12 0.17717E-12
 0.42538E-12 0.28397E-12 0.19052E-13 0.94227E-14 0.44797E-13 0.29935E-13 0.41244E-13 0.19826E-12 0.25761E-13 0.52701E-14
 0.19931E-12 0.92329E-13 0.51403E-13 0.52347E-13 0.27894E-14 0.12490E-15 0.13878E-15 0.11102E-15 0.51348E-15 0.19387E-13
 0.32284E-12 0.42245E-12 0.18831E-12 0.25731E-12 0.26956E-12 0.10689E-12 0.90206E-15 0.69389E-16 0.15266E-15 0.15266E-15
 0.32058E-14 0.21907E-12 0.35642E-12 0.14120E-12 0.12685E-12 0.12255E-12 0.90802E-13 0.13387E-12 0.70295E-13 0.15947E-12
 0.99061E-13 0.95649E-13 0.15254E-12 0.23798E-12 0.41612E-12 0.18471E-12 0.64407E-13 0.49126E-12 0.34837E-12 0.14186E-12
 0.40413E-08 0.20763E-09 0.13736E-10 0.27216E-10 0.12044E-11 0.44854E-11 0.11660E-10 0.82248E-09 0.50429E-08 0.12251E-10
 0.13027E-11 0.34333E-11 0.69755E-11 0.36275E-10 0.69566E-09 0.23669E-09 0.19408E-07 0.95820E-10 0.28343E-11 0.66015E-10
 0.29032E-12 0.36451E-12 0.76952E-14 0.11668E-12 0.18682E-12 0.58422E-10 0.24934E-09 0.45496E-09 0.22885E-07 0.57164E-10
 0.80543E-12 0.19685E-12 0.15282E-12 0.52874E-13 0.42920E-13 0.88227E-14 0.12470E-11 0.12738E-10 0.23962E-11 0.31211E-13
 0.20644E-12 0.34688E-13 0.12014E-11 0.18107E-11 0.88252E-12 0.36776E-14 0.22204E-15 0.31919E-15 0.12351E-14 0.67030E-13
 0.32484E-12 0.93461E-11 0.23793E-08 0.50140E-09 0.24714E-07 0.28253E-09 0.40259E-12 0.60646E-14 0.55511E-15 0.77716E-15
 0.91593E-14 0.84370E-11 0.15482E-11 0.49808E-09 0.19597E-08 0.30193E-09 0.23602E-08 0.54827E-09 0.12925E-10 0.19209E-10
 0.26530E-12 0.60668E-09 0.17417E-09 0.18261E-09 0.14668E-10 0.16617E-09 0.15241E-11 0.19365E-10 0.11431E-10 0.85767E-09
 0.23235E-08 0.85800E-09 0.31065E-10 0.30981E-10 0.13453E-11 0.81453E-11 0.75822E-11 0.13513E-08 0.55034E-09 0.31561E-10
 0.22327E-11 0.44335E-11 0.40205E-11 0.63254E-10 0.31426E-09 0.10477E-08 0.13095E-08 0.59299E-09 0.40414E-11 0.56822E-10
 0.18313E-12 0.25107E-10 0.13094E-13 0.19658E-12 0.15524E-12 0.24357E-08 0.77669E-10 0.22927E-08 0.33335E-08 0.27389E-09
 0.81404E-12 0.12216E-12 0.10865E-12 0.49168E-13 0.57038E-13 0.12640E-13 0.11684E-11 0.11110E-10 0.31258E-11 0.39169E-13
 0.29224E-12 0.56606E-13 0.12000E-11 0.10624E-11 0.23233E-11 0.92801E-13 0.13461E-13 0.55650E-14 0.16015E-13 0.21097E-12
 0.32586E-12 0.10376E-10 0.45906E-08 0.42390E-08 0.49513E-08 0.77093E-09 0.20484E-11 0.13486E-10 0.13670E-13 0.64310E-13
 0.60077E-13 0.20354E-09 0.14700E-11 0.67198E-09 0.13368E-08 0.19236E-08 0.21168E-08 0.20324E-08 0.89594E-11 0.72626E-10
 0.41099E-12 0.24087E-09 0.12488E-09 0.81019E-09 0.16864E-10 0.67224E-10 0.84182E-12 0.29990E-10 0.12588E-10 0.21426E-08
 0.68476E-08 0.12189E-06 0.12730E-09 0.34926E-10 0.12923E-11 0.22863E-10 0.29772E-10 0.88076E-09 0.26116E-09 0.11398E-09
 0.28763E-11 0.39638E-11 0.34846E-11 0.29669E-09 0.55370E-07 0.71999E-08 0.49947E-08 0.42616E-08 0.65589E-11 0.10131E-09
 0.15798E-12 0.41092E-10 0.18430E-13 0.11175E-09 0.21731E-12 0.67648E-09 0.28241E-09 0.38549E-08 0.94519E-08 0.38855E-10
 0.13334E-11 0.20510E-12 0.45190E-13 0.33425E-13 0.98750E-13 0.19075E-13 0.50465E-12 0.79230E-10 0.14139E-11 0.23110E-13
 0.52548E-12 0.11384E-12 0.77846E-12 0.53568E-12 0.13156E-11 0.75953E-13 0.47198E-13 0.36415E-13 0.29934E-13 0.14122E-12
 0.62414E-12 0.26302E-10 0.30295E-09 0.16008E-05 0.17807E-07 0.23488E-07 0.14090E-11 0.96539E-11 0.31017E-13 0.16049E-11
 0.75925E-13 0.68090E-10 0.27167E-11 0.17917E-07 0.34775E-09 0.24010E-07 0.13727E-07 0.21607E-07 0.48855E-11 0.12253E-09
 0.89748E-12 0.42672E-09 0.20349E-10 0.15119E-07 0.73016E-10 0.68836E-10 0.37592E-12 0.30833E-10 0.19549E-10 0.29914E-07
 0.33066E-08 0.44565E-06 0.27795E-09 0.31505E-10 0.14302E-11 0.70202E-10 0.44711E-10 0.63109E-09 0.12124E-09 0.11734E-09
 0.16630E-11 0.18487E-11 0.28098E-11 0.21624E-08 0.47149E-08 0.12747E-06 0.91935E-09 0.48552E-07 0.43133E-11 0.26793E-10
 0.12410E-12 0.55408E-07 0.33487E-13 0.95458E-10 0.29550E-12 0.14606E-08 0.49439E-09 0.34258E-07 0.15023E-08 0.52574E-10
 0.95531E-12 0.20389E-12 0.52128E-13 0.39200E-13 0.10835E-12 0.29600E-13 0.54975E-12 0.35331E-10 0.24771E-11 0.31437E-13
 0.37175E-12 0.10696E-12 0.94864E-12 0.58218E-12 0.92664E-12 0.87381E-13 0.41453E-13 0.30018E-13 0.79936E-14 0.16626E-13
 0.25520E-12 0.17384E-10 0.36798E-09 0.92803E-07 0.12265E-07 0.11352E-07 0.11857E-11 0.19489E-10 0.35111E-13 0.22302E-13
 0.31225E-14 0.29324E-13 0.66300E-12 0.97780E-09 0.45574E-09 0.25190E-07 0.92437E-08 0.33625E-08 0.40707E-11 0.86002E-09
 0.10966E-11 0.13260E-09 0.18772E-10 0.52000E-06 0.14250E-09 0.60923E-10 0.46006E-12 0.69094E-10 0.95067E-11 0.15051E-08
 0.29839E-09 0.19856E-09 0.17767E-09 0.10997E-10 0.93903E-12 0.24773E-10 0.80212E-10 0.79615E-10 0.56827E-10 0.56468E-10
 0.27838E-11 0.73939E-12 0.11775E-11 0.97306E-10 0.20991E-08 0.20236E-09 0.34200E-09 0.15165E-09 0.41638E-11 0.59898E-11
 0.77015E-13 0.43205E-10 0.28477E-13 0.18223E-08 0.26212E-12 0.85588E-10 0.37209E-08 0.22861E-09 0.61488E-09 0.10528E-10
 0.12808E-11 0.18826E-12 0.55091E-13 0.33732E-13 0.18451E-12 0.63088E-13 0.75832E-12 0.41683E-10 0.10127E-11 0.34542E-13
 0.58782E-12 0.10155E-12 0.67193E-12 0.41081E-12 0.70935E-12 0.58682E-13 0.45283E-13 0.58425E-14 0.36082E-15 0.22204E-15
 0.15959E-14 0.32266E-12 0.51385E-10 0.22058E-09 0.11171E-08 0.48849E-09 0.10157E-11 0.44512E-11 0.38483E-13 0.19845E-14
 0.41633E-16 0.15266E-15 0.18041E-14 0.26826E-12 0.83350E-10 0.14602E-09 0.42436E-09 0.10255E-09 0.33132E-11 0.72493E-10
 0.99281E-12 0.47896E-10 0.10740E-10 0.24771E-09 0.22545E-09 0.34464E-10 0.59660E-12 0.30613E-10 0.22155E-10 0.71790E-10
 0.35017E-12 0.27772E-12 0.13246E-12 0.54823E-12 0.52966E-12 0.15546E-12 0.25671E-12 0.78958E-12 0.76719E-12 0.26649E-12
 0.12682E-12 0.55591E-12 0.60357E-12 0.21581E-12 0.36502E-12 0.55636E-12 0.63379E-12 0.37141E-12 0.99531E-13 0.39896E-12
 0.22779E-12 0.31466E-12 0.82712E-14 0.50637E-12 0.43518E-12 0.57021E-12 0.54060E-12 0.55897E-12 0.47753E-12 0.68481E-12
 0.73386E-13 0.27096E-13 0.11950E-12 0.78707E-13 0.27022E-13 0.15851E-13 0.15637E-11 0.26636E-12 0.75445E-12 0.54033E-13
 0.37595E-13 0.15210E-13 0.74817E-12 0.46415E-12 0.52433E-12 0.12909E-12 0.10006E-13 0.23176E-14 0.15266E-15 0.12490E-15
 0.55511E-16 0.68001E-15 0.18081E-12 0.57178E-12 0.71044E-12 0.62750E-12 0.89832E-12 0.12906E-11 0.11935E-13 0.18180E-14
 0.69389E-16 -.11102E-15 0.13878E-15 0.90206E-15 0.18993E-12 0.49967E-12 0.36850E-12 0.44775E-12 0.73598E-12 0.21291E-12
 0.50862E-13 0.35696E-12 0.57518E-12 0.46593E-12 0.50365E-12 0.13583E-11 0.85333E-12 0.29440E-12 0.17028E-12 0.37102E-12
 0.99736E-12 0.10525E-11 0.47210E-12 0.26706E-11 0.73607E-12 0.20559E-12 0.33680E-12 0.28609E-11 0.24357E-11 0.86992E-12
 0.32586E-12 0.40111E-11 0.24501E-11 0.10082E-11 0.96925E-12 0.15679E-11 0.14966E-11 0.96496E-12 0.20256E-12 0.30904E-11
 0.30530E-12 0.13147E-11 0.12684E-13 0.24411E-11 0.52273E-12 0.17650E-11 0.86008E-12 0.14346E-11 0.12798E-11 0.17205E-11
 0.10122E-12 0.45155E-13 0.13207E-12 0.62226E-13 0.35021E-13 0.22975E-13 0.22315E-11 0.12286E-11 0.15318E-11 0.59716E-13
 0.60812E-13 0.20858E-13 0.93564E-12 0.82077E-12 0.97732E-12 0.12093E-12 0.17167E-13 0.83544E-14 0.33307E-15 0.22204E-15
 0.13878E-16 0.41633E-16 0.32058E-14 0.95339E-12 0.15864E-11 0.12203E-11 0.67106E-12 0.31292E-11 0.14655E-13 0.14364E-13
 0.12490E-15 -.12490E-15 0.83267E-16 0.83267E-16 0.10839E-13 0.20398E-11 0.10163E-11 0.91906E-12 0.65623E-12 0.56076E-12
 0.80755E-13 0.20478E-11 0.18706E-11 0.13577E-11 0.80033E-12 0.86735E-11 0.18169E-11 0.86946E-12 0.44517E-12 0.22199E-11
 0.45433E-13 0.42126E-13 0.52221E-13 0.23483E-13 0.10191E-13 0.39121E-13 0.40976E-13 0.33170E-13 0.40396E-13 0.63880E-13
 0.89651E-13 0.32774E-13 0.27739E-13 0.54804E-13 0.36208E-13 0.30087E-13 0.27485E-13 0.37473E-13 0.42130E-13 0.26444E-13
 0.83267E-14 0.76276E-13 0.53131E-13 0.52597E-13 0.12643E-13 0.51514E-13 0.37872E-13 0.20171E-13 0.20789E-13 0.19540E-13
 0.47969E-13 0.47927E-13 0.51209E-14 0.55030E-14 0.54178E-13 0.42889E-13 0.40185E-13 0.11804E-12 0.24196E-13 0.42605E-14
 0.51209E-13 0.33779E-13 0.13364E-13 0.74524E-14 0.52042E-14 0.35527E-14 0.27395E-13 0.39441E-13 0.21788E-14 0.26368E-15
 0.83267E-16 0.55511E-16 0.45797E-15 0.15987E-13 0.24397E-13 0.14502E-13 0.22343E-14 0.49544E-14 0.21996E-13 0.26298E-13
 0.11380E-14 0.55511E-16 0.13878E-15 0.97145E-16 0.22760E-14 0.41939E-13 0.24397E-13 0.68417E-14 0.14155E-14 0.30809E-14
 0.29865E-13 0.20331E-13 0.17847E-13 0.29116E-13 0.65323E-13 0.48642E-13 0.27416E-13 0.67113E-13 0.66391E-13 0.45387E-13
 0.40945E-12 0.30224E-12 0.39069E-12 0.13568E-12 0.49059E-13 0.37867E-12 0.50551E-12 0.17618E-12 0.18087E-12 0.26123E-12
 0.29966E-12 0.77613E-13 0.82673E-13 0.27502E-12 0.20803E-12 0.20029E-12 0.17286E-12 0.15540E-12 0.30631E-12 0.10686E-12
 0.23868E-13 0.24171E-12 0.56946E-13 0.24546E-12 0.28564E-13 0.23331E-12 0.26235E-12 0.17409E-12 0.21047E-12 0.11621E-12
 0.39977E-12 0.18599E-12 0.18554E-13 0.14566E-13 0.19832E-12 0.52869E-13 0.68057E-13 0.66625E-12 0.11846E-12 0.10839E-13
 0.32888E-12 0.95451E-13 0.36388E-13 0.68834E-14 0.44409E-15 0.23592E-15 0.15404E-14 0.20900E-13 0.12546E-13 0.51764E-14
 0.41633E-15 0.24980E-15 0.19984E-14 0.54456E-13 0.86597E-13 0.31780E-14 0.22204E-15 0.15266E-15 0.81879E-15 0.37470E-13
 0.14350E-13 0.12476E-13 0.11796E-14 0.91593E-15 0.72997E-14 0.16284E-12 0.68404E-13 0.11380E-14 0.13878E-15 0.13878E-15
 0.47184E-15 0.20026E-13 0.88124E-13 0.19509E-12 0.36184E-12 0.18965E-12 0.75287E-13 0.31329E-12 0.30497E-12 0.27725E-12
 0.33258E-13 0.31964E-13 0.17347E-13 0.32701E-13 0.45297E-13 0.22362E-13 0.22338E-13 0.26654E-13 0.24056E-13 0.11828E-13
 0.34223E-14 0.14841E-13 0.18769E-13 0.11571E-13 0.22353E-13 0.22417E-13 0.15252E-13 0.12078E-13 0.70083E-14 0.19839E-13
 0.33164E-13 0.17699E-13 0.22499E-14 0.16999E-13 0.15082E-13 0.13801E-13 0.15363E-13 0.21354E-13 0.26895E-13 0.40577E-13
 0.11848E-13 0.71627E-14 0.32211E-13 0.38741E-13 0.76172E-14 0.37609E-14 0.19318E-13 0.15259E-13 0.47670E-13 0.36568E-13
 0.53707E-14 0.36360E-14 0.21066E-13 0.24702E-14 0.11102E-15 0.27756E-16 0.16653E-15 0.44409E-15 0.11616E-13 0.40870E-13
 0.54540E-14 0.50376E-14 0.13406E-13 0.22621E-13 0.15751E-13 0.21233E-14 0.11102E-15 0.27756E-16 0.41633E-16 0.36082E-15
 0.16473E-13 0.26368E-13 0.10339E-13 0.13545E-13 0.15279E-13 0.21372E-13 0.12823E-13 0.10131E-14 0.97145E-16  0.0000    
 0.13878E-16 -.27756E-16 0.82018E-14 0.13448E-13 0.13142E-13 0.26631E-13 0.37609E-13 0.11741E-13 0.73136E-14 0.21053E-13
 0.16327E-12 0.13367E-12 0.63678E-13 0.17301E-12 0.30037E-12 0.10994E-12 0.12104E-12 0.21697E-12 0.92766E-13 0.42098E-13
 0.20504E-13 0.89297E-13 0.13285E-12 0.56348E-13 0.79686E-13 0.13308E-12 0.10586E-12 0.64532E-13 0.19124E-13 0.11044E-12
 0.14318E-12 0.91034E-13 0.32231E-14 0.10089E-12 0.89604E-13 0.41809E-13 0.55463E-13 0.77111E-13 0.12627E-12 0.33037E-12
 0.51379E-13 0.33649E-13 0.13071E-12 0.69843E-13 0.16480E-13 0.10417E-13 0.17650E-12 0.36235E-13 0.14462E-12 0.77049E-13
 0.22676E-13 0.84238E-14 0.87652E-13 0.60091E-14 0.23592E-15 0.55511E-16 0.27756E-16 0.69389E-16 0.15543E-14 0.10050E-12
 0.22898E-13 0.62755E-13 0.11730E-12 0.12662E-12 0.12072E-12 0.24369E-13 0.29143E-15 0.55511E-16 0.97145E-16 0.83267E-16
 0.38164E-14 0.10822E-12 0.34459E-13 0.11763E-12 0.12160E-12 0.10489E-12 0.90913E-13 0.16528E-13 0.19429E-15 0.41633E-16
 -.27756E-16 -.13878E-16 0.41633E-15 0.10464E-13 0.10714E-13 0.14613E-13 0.58953E-13 0.44451E-13 0.26465E-13 0.88464E-13
 0.19335E-12 0.19748E-12 0.18753E-12 0.82115E-13 0.75190E-13 0.70666E-12 0.84757E-12 0.26712E-12 0.94126E-13 0.17844E-12
 0.26410E-12 0.45070E-13 0.71194E-13 0.20590E-12 0.12190E-12 0.17697E-12 0.24504E-12 0.16168E-12 0.26923E-12 0.74218E-13
 0.20275E-13 0.28265E-12 0.33272E-13 0.10439E-12 0.20759E-13 0.14219E-12 0.13320E-12 0.96170E-13 0.95278E-13 0.13452E-12
 0.74186E-12 0.44248E-12 0.41341E-13 0.11591E-13 0.72269E-13 0.49800E-13 0.82281E-13 0.27375E-12 0.32085E-13 0.56344E-14
 0.37123E-13 0.48711E-14 0.38441E-14 0.32335E-14 0.44409E-15 -.83267E-16 0.69389E-16 0.12490E-15 0.22204E-15 0.11310E-13
 0.21215E-12 0.31210E-12 0.16094E-12 0.20577E-12 0.26010E-12 0.21874E-12 0.71887E-14 0.15266E-15 0.55511E-16 0.27756E-16
 0.10825E-14 0.11804E-12 0.44063E-12 0.23031E-12 0.16754E-12 0.17521E-12 0.16985E-12 0.12715E-12 0.39274E-14 0.13878E-16
 0.69389E-16  0.0000     0.13878E-15 0.12212E-14 0.30531E-15 0.12490E-15 0.83267E-16 0.37470E-14 0.13611E-12 0.13058E-12
 0.13505E-10 0.15003E-10 0.18103E-11 0.21471E-10 0.25595E-11 0.36641E-11 0.32384E-11 0.80591E-10 0.24060E-10 0.30565E-11
 0.68126E-12 0.94577E-11 0.72948E-11 0.69528E-11 0.87140E-11 0.15990E-10 0.20635E-10 0.97952E-11 0.44331E-12 0.13864E-11
 0.18177E-12 0.55048E-11 0.14627E-13 0.20142E-10 0.27401E-12 0.17958E-10 0.11519E-10 0.22517E-10 0.18205E-10 0.15489E-10
 0.43477E-12 0.23128E-12 0.33846E-12 0.12500E-12 0.51022E-13 0.97838E-14 0.18240E-11 0.39778E-11 0.28860E-11 0.25202E-13
 0.26645E-14 0.20817E-15 0.97145E-16 0.15266E-15 0.98532E-15 0.48572E-15 0.15266E-15 0.22204E-15 0.31919E-15 0.21622E-13
 0.13160E-12 0.15332E-11 0.21100E-10 0.20578E-10 0.18027E-10 0.28362E-10 0.19483E-11 0.54554E-13 0.14988E-14 0.17208E-14
 0.74940E-14 0.20875E-11 0.69876E-12 0.27824E-10 0.18096E-10 0.21065E-10 0.11952E-10 0.24081E-10 0.30302E-11 0.17375E-13
 0.86042E-15 0.43021E-15 0.83267E-15 0.17486E-14 0.19429E-15 -.55511E-16 0.41633E-16 0.69389E-16 0.22621E-14 0.49232E-11
 0.32446E-12 0.40037E-12 0.45675E-12 0.12526E-12 0.88263E-13 0.14208E-11 0.15444E-11 0.42720E-12 0.33429E-12 0.74511E-12
 0.13112E-11 0.12476E-12 0.14738E-12 0.70285E-12 0.38633E-12 0.30251E-12 0.41706E-12 0.50857E-12 0.12720E-12 0.13073E-13
 0.54123E-14 0.14655E-12 0.34764E-13 0.36043E-12 0.18594E-13 0.44304E-12 0.54352E-12 0.46357E-12 0.66205E-12 0.21709E-12
 0.70302E-12 0.34701E-12 0.35534E-13 0.25258E-13 0.21240E-12 0.36512E-13 0.53235E-13 0.79604E-12 0.86570E-13 0.64115E-14
 0.17764E-14 0.27756E-16 0.83267E-16 -.13878E-15 0.27756E-16 0.10270E-14 0.29976E-14 0.26507E-14 0.29421E-14 0.18541E-13
 0.35721E-12 0.81665E-12 0.28777E-12 0.47026E-12 0.34005E-12 0.43392E-12 0.10292E-12 0.24877E-12 0.50834E-13 0.60033E-12
 0.23342E-13 0.39403E-12 0.11214E-11 0.45231E-12 0.26280E-12 0.38794E-12 0.47402E-12 0.38151E-12 0.14845E-12 0.58556E-12
 0.28218E-12 0.63671E-13 0.46463E-13 0.34500E-13 0.69389E-15 0.27756E-16 0.27756E-16 0.13878E-15 0.18041E-15 0.12157E-13
 0.22538E-13 0.18457E-13 0.45658E-14 0.28172E-14 0.10464E-13 0.10787E-12 0.12466E-12 0.49669E-13 0.43104E-13 0.61826E-13
 0.93904E-13 0.27658E-13 0.25372E-13 0.74159E-13 0.67506E-13 0.41026E-13 0.52992E-13 0.62478E-13 0.41439E-13 0.25258E-14
 0.86042E-15 0.44409E-14 0.20442E-13 0.70208E-13 0.79728E-14 0.46556E-13 0.62749E-13 0.41410E-13 0.60034E-13 0.48066E-13
 0.10080E-12 0.97228E-13 0.90622E-14 0.72026E-14 0.11965E-12 0.51251E-13 0.15182E-13 0.46810E-13 0.14086E-13 0.37331E-14
 0.12781E-13 0.83267E-16 0.55511E-16 0.69389E-16 0.69389E-16 0.33307E-15 0.20706E-13 0.30448E-13 0.45519E-14 0.93675E-14
 0.81560E-13 0.10240E-12 0.53572E-13 0.69869E-13 0.62356E-13 0.42079E-13 0.16258E-13 0.29754E-13 0.18777E-13 0.56483E-14
 0.16931E-14 0.89373E-14 0.66697E-13 0.53291E-13 0.27148E-13 0.53719E-13 0.72554E-13 0.64617E-13 0.36034E-13 0.72012E-13
 0.86653E-13 0.36304E-13 0.35666E-13 0.55636E-13 0.28311E-13 0.30531E-15 -.55511E-16 0.16653E-15 0.11102E-15 0.12351E-14
 0.26840E-13 0.70499E-14 0.23592E-15 0.97145E-16 0.83267E-16 0.46213E-14 0.62020E-13 0.19000E-12 0.11663E-12 0.64226E-13
 0.35985E-13 0.21066E-12 0.18394E-12 0.11875E-12 0.17307E-12 0.14563E-12 0.10629E-12 0.13657E-12 0.35930E-13 0.10131E-13
 0.88818E-15 0.10547E-14 0.20539E-14 0.11111E-12 0.13686E-12 0.10106E-12 0.13227E-12 0.15455E-12 0.13078E-12 0.22431E-12
 0.28824E-13 0.16417E-13 0.93897E-13 0.70569E-13 0.10228E-13 0.68834E-14 0.50168E-13 0.37192E-14 0.28449E-14 0.12476E-13
 0.10117E-13 0.12074E-14 0.23592E-15 0.27756E-16 0.13878E-15 0.22204E-15 0.49127E-14 0.72581E-14 0.53901E-13 0.11713E-12
 0.16862E-13 0.60368E-13 0.16333E-12 0.17014E-12 0.20755E-12 0.13533E-12 0.15774E-12 0.23911E-12 0.41495E-14 0.48295E-14
 0.12490E-14 0.19706E-14 0.86875E-14 0.11541E-12 0.12135E-12 0.10127E-12 0.15844E-12 0.20786E-12 0.21924E-12 0.82871E-13
 0.24369E-13 0.12147E-12 0.12755E-12 0.13202E-12 0.61728E-13 0.52541E-13 0.70777E-15 0.55511E-16 0.24980E-15 0.23731E-14
 0.62700E-13 0.10367E-13 0.15266E-15 -.41633E-16 0.83267E-16 0.69389E-16 0.35111E-14 0.12727E-12 0.13059E-12 0.52611E-13
 0.34417E-13 0.18500E-12 0.23995E-12 0.11061E-12 0.15286E-12 0.16473E-12 0.95493E-13 0.95257E-13 0.41758E-13 0.46019E-13
 0.37470E-14 0.15266E-14 0.12490E-14 0.55303E-13 0.13967E-12 0.76456E-13 0.10999E-12 0.19278E-12 0.18312E-12 0.21490E-12
 0.27291E-13 0.15210E-13 0.73982E-13 0.53554E-13 0.10741E-13 0.54401E-14 0.71054E-14 0.22204E-15  0.0000     0.69389E-16
 0.21233E-14 0.45658E-14 0.29560E-14 0.11102E-15 0.30531E-15 0.92981E-15 0.61201E-14 0.83822E-14 0.62866E-13 0.12222E-12
 0.17097E-13 0.52375E-13 0.14114E-12 0.11889E-12 0.15753E-12 0.15641E-12 0.17548E-12 0.21218E-12 0.60785E-14 0.21205E-13
 0.21649E-14 0.11380E-14 0.39135E-14 0.70027E-13 0.15626E-12 0.94313E-13 0.10743E-12 0.15774E-12 0.17786E-12 0.87361E-13
 0.33584E-13 0.13661E-12 0.16105E-12 0.12697E-12 0.83031E-13 0.23970E-12 0.18861E-12 0.12573E-13 0.44409E-14 0.18263E-13
 0.39893E-12 0.14690E-12 0.52736E-15 -.13878E-16  0.0000     0.55511E-16 0.19429E-15 0.70915E-14 0.50182E-13 0.48184E-13
 0.11388E-12 0.98990E-13 0.15321E-12 0.70630E-12 0.57089E-12 0.46744E-12 0.35657E-12 0.44353E-12 0.11896E-11 0.26147E-12
 0.18763E-13 0.29921E-13 0.99087E-14 0.12731E-12 0.42369E-13 0.38284E-12 0.43050E-12 0.47075E-12 0.48342E-12 0.27005E-12
 0.81492E-12 0.25127E-12 0.21011E-13 0.10214E-13 0.93536E-13 0.28574E-13 0.53013E-14 0.69389E-16 0.13878E-16 -.13878E-16
 0.23592E-15 0.34139E-14 0.44811E-13 0.25438E-13 0.94924E-14 0.63699E-14 0.62103E-13 0.83100E-13 0.21136E-13 0.32724E-13
 0.38217E-12 0.71911E-12 0.54818E-12 0.49795E-12 0.57428E-12 0.58617E-12 0.59805E-13 0.12973E-12 0.48864E-13 0.52497E-12
 0.68001E-14 0.43576E-14 0.86597E-14 0.91177E-13 0.42992E-12 0.44126E-12 0.33910E-12 0.44510E-12 0.15667E-12 0.70410E-12
 0.95970E-12 0.35505E-12 0.28042E-12 0.59372E-12 0.14356E-11 0.44861E-12 0.11761E-12 0.78394E-12 0.49645E-12 0.33251E-12
 0.91127E-12 0.91287E-12 0.41425E-13 0.22204E-15 0.55511E-16 0.27756E-16 0.97145E-16 0.76328E-15 0.11519E-14 0.33307E-15
 0.29143E-15 0.19290E-14 0.58439E-13 0.14114E-11 0.92275E-12 0.89132E-12 0.72141E-12 0.10552E-11 0.20138E-11 0.74414E-12
 0.38386E-13 0.57204E-13 0.11727E-13 0.16423E-12 0.65808E-13 0.15218E-11 0.10925E-11 0.73640E-12 0.76231E-12 0.32703E-12
 0.84984E-12 0.26230E-12 0.16487E-13 0.63838E-14 0.81879E-14 0.67724E-14 0.56066E-14 0.41633E-16  0.0000      0.0000    
 0.13878E-15 0.11102E-15 0.37512E-13 0.79756E-13 0.10164E-12 0.13586E-13 0.46296E-13 0.98865E-13 0.33903E-13 0.66475E-13
 0.59865E-12 0.17119E-11 0.74195E-12 0.13244E-11 0.10588E-11 0.13151E-11 0.10908E-12 0.19148E-12 0.40051E-13 0.20882E-11
 0.25591E-13 0.15216E-12 0.89678E-13 0.29729E-12 0.64349E-12 0.96823E-12 0.57020E-12 0.70274E-12 0.24812E-12 0.16244E-11
 0.94999E-12 0.81051E-12 0.36147E-12 0.16358E-11 0.24736E-11 0.11152E-11 0.19781E-12 0.20307E-11 0.95443E-12 0.84469E-12
 0.30064E-11 0.31026E-11 0.25442E-11 0.50529E-13 0.88818E-15 0.12490E-15 0.19429E-15 0.13184E-14 0.59674E-15 0.11102E-15
 0.13878E-16 0.97145E-16 0.52736E-15 0.22808E-12 0.23976E-11 0.23633E-11 0.17613E-11 0.34541E-11 0.44266E-11 0.11025E-11
 0.26090E-13 0.90206E-15 0.97145E-16 0.20817E-15 0.31641E-14 0.10408E-11 0.35284E-11 0.28114E-11 0.17758E-11 0.73763E-12
 0.10265E-11 0.30946E-12 0.12129E-13 0.47184E-15 0.18041E-15 0.27756E-16 0.44409E-15 0.84655E-15 0.16653E-15 0.97145E-16
 0.15266E-15 0.16653E-15 0.11602E-13 0.12255E-12 0.16667E-12 0.23689E-13 0.31170E-13 0.56843E-13 0.47781E-13 0.13041E-12
 0.10418E-11 0.61193E-11 0.86531E-12 0.20187E-11 0.22420E-11 0.26009E-11 0.16802E-12 0.55355E-12 0.30229E-13 0.33918E-11
 0.50737E-13 0.17985E-11 0.14041E-11 0.17137E-11 0.19179E-11 0.27326E-11 0.21450E-11 0.13237E-11 0.39449E-12 0.41800E-11
 0.80345E-12 0.10390E-11 0.50195E-12 0.30704E-11 0.96586E-11 0.23474E-11 0.33230E-12 0.72425E-11 0.21875E-11 0.16591E-11
 0.14932E-12 0.10085E-12 0.62117E-13 0.29504E-13 0.25577E-13 0.29990E-13 0.20720E-13 0.14808E-13 0.24425E-14 0.41633E-16
 0.16653E-15 0.83267E-16 0.13878E-16 0.16792E-14 0.65337E-13 0.83961E-13 0.96853E-13 0.91330E-13 0.17995E-12 0.66128E-13
 0.11491E-13 0.43021E-15 0.69389E-16 0.41633E-16 0.41633E-16 0.33168E-14 0.93633E-13 0.92454E-13 0.98040E-13 0.53839E-13
 0.15586E-12 0.10905E-12 0.58703E-14 0.33307E-15 0.27756E-16 0.13878E-15 0.69389E-16 0.27756E-15 0.88818E-15 0.34694E-15
 0.31919E-15 0.61062E-15 0.63283E-14 0.13795E-13 0.23176E-13 0.11977E-13 0.55331E-13 0.38268E-13 0.78756E-14 0.27645E-13
 0.35492E-12 0.30789E-12 0.10727E-12 0.53575E-13 0.50655E-13 0.48562E-13 0.17505E-13 0.39373E-13 0.28880E-13 0.91909E-13
 0.14870E-13 0.80901E-13 0.11333E-12 0.43243E-13 0.61270E-13 0.93654E-13 0.10278E-12 0.42149E-13 0.28749E-13 0.76791E-13
 0.87193E-13 0.34464E-13 0.32881E-13 0.91920E-13 0.27302E-12 0.11698E-12 0.53258E-13 0.17891E-12 0.12908E-12 0.83315E-13
 0.82358E-13 0.62447E-13 0.17396E-13 0.53471E-13 0.97991E-13 0.38081E-13 0.21469E-13 0.38455E-13 0.25632E-13 0.12212E-14
 -.13878E-16 -.27756E-16 -.11102E-15 0.11102E-15 0.12115E-13 0.51778E-13 0.46699E-13 0.27783E-13 0.20386E-13 0.75467E-13
 0.60660E-13 0.25535E-14 0.11102E-15 -.13878E-16 0.69389E-16 0.41633E-15 0.14821E-13 0.54401E-13 0.49308E-13 0.63879E-13
 0.14044E-13 0.11380E-13 0.42813E-13 0.14572E-14 0.11102E-15 -.13878E-16 0.97145E-16 0.18041E-15 0.22343E-14 0.14724E-13
 0.54956E-14 0.48295E-14 0.64046E-13 0.53388E-13 0.38206E-13 0.62388E-13 0.71748E-14 0.64046E-14 0.50834E-13 0.10499E-12
 0.18374E-13 0.50765E-13 0.10163E-12 0.57286E-13 0.37902E-13 0.32943E-13 0.29636E-13 0.34824E-13 0.29395E-14 0.20327E-13
 0.76389E-13 0.63176E-13 0.14412E-13 0.27339E-13 0.27159E-13 0.49058E-13 0.53568E-13 0.48106E-13 0.48258E-13 0.27728E-13
 0.46147E-14 0.26939E-13 0.49903E-13 0.44775E-13 0.43446E-13 0.11016E-12 0.11566E-12 0.41345E-13 0.28741E-13 0.75783E-13
 0.60712E-13 0.57499E-13 0.24855E-13 0.44756E-13 0.10289E-12 0.36901E-13 0.22704E-13 0.38899E-13 0.35402E-13 0.15182E-13
 0.16792E-14 0.13878E-15 0.13878E-16 0.45797E-15 0.66197E-14 0.31641E-13 0.18541E-13 0.16931E-14 0.10963E-14 0.67724E-14
 0.41148E-13 0.17084E-13 0.56899E-15 0.69389E-16 0.13878E-16 0.24980E-15 0.44686E-14 0.33112E-13 0.33099E-13 0.88540E-14
 0.34001E-14 0.66891E-14 0.50834E-13 0.12754E-13 0.40246E-15 0.97145E-16  0.0000     0.11102E-15 0.14017E-14 0.22315E-13
 0.97700E-14 0.61756E-14 0.71637E-13 0.87749E-13 0.51459E-13 0.35263E-13 0.57940E-14 0.78808E-14 0.66711E-13 0.66679E-13
 0.14100E-13 0.30469E-13 0.64568E-13 0.54002E-13 0.41876E-13 0.39952E-13 0.38725E-13 0.24235E-13 0.31730E-14 0.17207E-13
 0.57260E-13 0.45393E-13 0.15177E-13 0.27678E-13 0.26532E-13 0.28629E-13 0.32440E-13 0.45658E-13 0.50191E-13 0.27668E-13
 0.87983E-14 0.32136E-13 0.43689E-13 0.34610E-13 0.25831E-13 0.62628E-13 0.76314E-13 0.30795E-13 0.19915E-13 0.46183E-13
 0.65355E-13 0.77056E-13 0.97073E-13 0.45464E-13 0.41717E-13 0.18097E-12 0.12421E-12 0.47656E-13 0.35194E-13 0.48378E-13
 0.82087E-13 0.69528E-14 0.20400E-14 0.51209E-14 0.26257E-13 0.48919E-13 0.14544E-13 0.22204E-15 0.16653E-15 0.69389E-16
 0.72164E-15 0.31197E-13 0.17569E-13 0.42327E-14 0.36082E-15 0.10131E-14 0.11796E-13 0.30781E-13 0.92149E-14 0.36082E-15
 0.13878E-15 0.13878E-15 0.36082E-14 0.56205E-14 0.17125E-13 0.76328E-15 0.13878E-15 0.97145E-16 0.19429E-14 0.32335E-14
 0.64379E-13 0.53763E-13 0.25827E-13 0.30767E-13 0.38275E-13 0.69250E-14 0.46810E-13 0.73025E-13 0.98567E-14 0.12450E-13
 0.10747E-12 0.86996E-13 0.37334E-13 0.60778E-13 0.59465E-13 0.60536E-13 0.23996E-13 0.39196E-13 0.49027E-13 0.11573E-12
 0.11798E-13 0.57229E-13 0.99193E-13 0.56187E-13 0.34744E-13 0.44155E-13 0.49024E-13 0.59283E-13 0.32283E-13 0.98915E-13
 0.16565E-12 0.56420E-13 0.51033E-13 0.69450E-13 0.73669E-13 0.26127E-13 0.13746E-13 0.68383E-13 0.67161E-13 0.49658E-13
 0.12845E-12 0.19437E-12 0.35711E-12 0.13543E-12 0.10327E-12 0.81127E-12 0.68411E-12 0.17346E-12 0.14756E-12 0.23542E-12
 0.27961E-12 0.61270E-13 0.45824E-13 0.16828E-12 0.20076E-12 0.24605E-12 0.59064E-13 0.27756E-15 0.13878E-15 0.69389E-16
 0.18041E-15 0.18457E-14 0.28838E-13 0.23039E-12 0.19706E-13 0.51362E-13 0.17911E-12 0.14942E-12 0.17319E-13 0.11102E-15
 -.97145E-16 0.11102E-15 -.41633E-16 0.40523E-14 0.15021E-12 0.30850E-13 0.12185E-13 0.80630E-14 0.19637E-13 0.67862E-14
 0.19686E-12 0.85570E-13 0.46407E-13 0.64490E-13 0.11000E-12 0.25258E-13 0.85744E-13 0.73301E-13 0.14037E-13 0.21175E-13
 0.23505E-12 0.33899E-12 0.15427E-12 0.13757E-12 0.11205E-12 0.17997E-12 0.56875E-13 0.12555E-12 0.68959E-13 0.67496E-12
 0.27633E-13 0.24974E-12 0.49202E-12 0.17217E-12 0.13899E-12 0.20154E-12 0.18077E-12 0.16159E-12 0.94705E-13 0.36723E-12
 0.66171E-12 0.23733E-12 0.15677E-12 0.32267E-12 0.36732E-12 0.78066E-13 0.23348E-13 0.23632E-12 0.26594E-12 0.14995E-12
 0.25940E-12 0.20795E-12 0.11222E-12 0.52407E-12 0.60658E-12 0.25176E-12 0.26482E-12 0.50049E-12 0.32804E-12 0.12447E-12
 0.58717E-13 0.37417E-12 0.40681E-12 0.16183E-12 0.20926E-12 0.29773E-12 0.24324E-12 0.36915E-14 0.13878E-16 0.13878E-15
 0.69389E-16 0.30531E-15 0.56621E-14 0.33440E-12 0.34595E-12 0.35039E-12 0.32549E-12 0.44877E-12 0.19910E-12 0.12906E-14
 0.11102E-15 0.69389E-16 0.27756E-16 0.44409E-15 0.11713E-13 0.85210E-14 0.39040E-12 0.11963E-12 0.39632E-12 0.48572E-13
 0.25827E-13 0.11255E-13 0.40830E-12 0.49817E-12 0.84183E-12 0.30195E-12 0.15238E-13 0.13933E-13 0.11236E-12 0.21405E-12
 0.21122E-13 0.75359E-13 0.21875E-12 0.18134E-12 0.18297E-12 0.15222E-12 0.45113E-12 0.70662E-12 0.11051E-13 0.15657E-12
 0.21909E-12 0.33399E-12 0.66039E-13 0.21713E-12 0.29354E-12 0.33630E-12 0.28714E-12 0.24320E-12 0.39724E-12 0.15173E-12
 0.59063E-13 0.44191E-12 0.44512E-12 0.35425E-12 0.19619E-12 0.34755E-12 0.33860E-12 0.12676E-12 0.65935E-13 0.18180E-12
 0.13196E-10 0.84428E-11 0.15657E-11 0.15720E-10 0.21957E-11 0.24164E-11 0.36022E-11 0.37565E-10 0.15932E-10 0.23396E-11
 0.53040E-12 0.62887E-11 0.71774E-11 0.49481E-11 0.71277E-11 0.10942E-10 0.14503E-10 0.10485E-11 0.36082E-14 0.20817E-15
 0.11102E-15 0.44409E-15 0.86042E-14 0.17085E-10 0.53664E-12 0.21308E-10 0.16348E-10 0.21359E-10 0.16443E-10 0.19873E-12
 0.47184E-15 -.41633E-16 0.13878E-16 0.27756E-15 0.89095E-14 0.19318E-13 0.17543E-11 0.21601E-11 0.27526E-11 0.55025E-13
 0.13731E-12 0.32932E-13 0.14259E-11 0.14558E-11 0.38637E-11 0.27933E-12 0.42924E-13 0.32466E-13 0.90246E-13 0.32037E-12
 0.87883E-13 0.12104E-11 0.11257E-10 0.11455E-10 0.11884E-10 0.12197E-10 0.23373E-11 0.15835E-10 0.26944E-13 0.21283E-11
 0.19444E-12 0.10801E-10 0.21414E-12 0.79366E-11 0.12239E-10 0.18855E-10 0.18092E-10 0.21750E-10 0.67726E-11 0.17498E-11
 0.13879E-12 0.25078E-10 0.15816E-10 0.10722E-10 0.32392E-11 0.51685E-10 0.19809E-11 0.32859E-11 0.17083E-11 0.20011E-10
 0.53709E-09 0.41598E-09 0.10364E-09 0.50348E-11 0.43019E-12 0.43395E-10 0.72085E-10 0.90210E-10 0.24397E-10 0.78940E-10
 0.61656E-11 0.20079E-11 0.21934E-11 0.58992E-09 0.65797E-09 0.25977E-09 0.22813E-09 0.53894E-09 0.23660E-11 0.35055E-13
 0.20123E-14 0.44964E-14 0.19512E-13 0.34000E-10 0.22094E-12 0.88985E-09 0.19045E-08 0.42820E-09 0.34094E-09 0.12549E-10
 0.14949E-12 0.14849E-14 0.97145E-16 0.11796E-14 0.22177E-13 0.30725E-13 0.84906E-12 0.31618E-10 0.93160E-12 0.30129E-13
 0.47021E-12 0.84918E-13 0.10855E-11 0.58628E-12 0.51201E-12 0.99296E-13 0.85973E-13 0.71484E-13 0.37983E-13 0.14230E-12
 0.25515E-12 0.11119E-10 0.54515E-10 0.29790E-09 0.14069E-08 0.42339E-09 0.10692E-11 0.14263E-10 0.68172E-13 0.23014E-10
 0.92479E-13 0.30032E-09 0.11733E-11 0.10558E-09 0.67992E-10 0.22315E-09 0.16297E-08 0.18630E-09 0.24145E-11 0.24810E-09
 0.44308E-12 0.21523E-10 0.12898E-10 0.44713E-09 0.24316E-09 0.27737E-10 0.82703E-12 0.22357E-09 0.55025E-10 0.19569E-09
 0.79752E-07 0.11229E-05 0.82301E-10 0.24734E-10 0.60961E-12 0.80142E-11 0.20904E-10 0.66454E-08 0.30080E-09 0.39119E-10
 0.26952E-11 0.42925E-11 0.38648E-11 0.33307E-09 0.65365E-06 0.26682E-04 0.69225E-06 0.49803E-08 0.51163E-11 0.60981E-10
 0.13486E-12 0.70194E-12 0.17764E-13 0.39187E-09 0.31513E-12 0.51839E-08 0.81521E-07 0.26598E-04 0.40081E-06 0.41055E-10
 0.12254E-11 0.16739E-12 0.21205E-13 0.16404E-13 0.79201E-13 0.29976E-13 0.11756E-11 0.48000E-10 0.16714E-11 0.39690E-13
 0.47121E-12 0.67021E-13 0.10326E-11 0.11362E-11 0.10536E-11 0.50284E-13 0.50647E-13 0.58048E-13 0.58060E-13 0.13387E-12
 0.22696E-12 0.11415E-10 0.39366E-09 0.55826E-07 0.92820E-07 0.10010E-07 0.21968E-11 0.16128E-10 0.55811E-13 0.60124E-10
 0.14896E-12 0.85890E-09 0.17672E-11 0.39649E-08 0.11762E-08 0.99700E-07 0.80562E-07 0.84981E-07 0.50776E-11 0.98375E-10
 0.74322E-12 0.47534E-08 0.71281E-10 0.22747E-07 0.47682E-10 0.21302E-09 0.10953E-11 0.45596E-10 0.21970E-10 0.35183E-07
 0.34640E-06 0.85317E-07 0.26118E-09 0.30467E-10 0.96164E-12 0.11367E-10 0.16518E-10 0.87067E-09 0.25076E-09 0.46227E-10
 0.17166E-11 0.31294E-11 0.40676E-11 0.88869E-09 0.37665E-06 0.39560E-05 0.89733E-08 0.22744E-04 0.72698E-11 0.24248E-10
 0.96881E-13 0.17236E-12 0.13239E-13 0.41983E-10 0.33870E-12 0.46403E-08 0.62639E-07 0.54591E-05 0.36522E-07 0.85802E-10
 0.14604E-11 0.28254E-12 0.59841E-13 0.26368E-13 0.66322E-13 0.31461E-13 0.17260E-11 0.28252E-10 0.14315E-11 0.35029E-13
 0.54635E-12 0.91894E-13 0.12965E-11 0.90935E-12 0.12168E-11 0.47929E-13 0.32892E-13 0.45963E-13 0.60447E-13 0.10178E-12
 0.21820E-12 0.11764E-10 0.25258E-08 0.93391E-07 0.53012E-07 0.50483E-08 0.14013E-11 0.26606E-10 0.40043E-13 0.12818E-10
 0.10087E-12 0.17572E-08 0.28243E-11 0.42186E-08 0.40995E-08 0.11872E-06 0.37163E-07 0.52689E-08 0.25684E-11 0.21686E-09
 0.91534E-12 0.20023E-09 0.91583E-10 0.23530E-06 0.51447E-10 0.44201E-10 0.66336E-12 0.56324E-10 0.14540E-10 0.31592E-08
 0.88309E-08 0.26222E-07 0.72756E-10 0.82045E-10 0.15400E-11 0.13467E-10 0.15143E-10 0.17909E-07 0.36547E-09 0.50789E-10
 0.13260E-11 0.35519E-11 0.47697E-11 0.35200E-09 0.41783E-07 0.33792E-07 0.12684E-07 0.11412E-07 0.56831E-11 0.15847E-10
 0.16293E-13 0.11796E-14 0.80491E-15 0.12462E-13 0.13402E-12 0.50792E-08 0.13512E-06 0.34153E-07 0.18217E-07 0.53794E-10
 0.15205E-11 0.24314E-12 0.25882E-13 0.37192E-14 0.54123E-14 0.16709E-13 0.11133E-11 0.10281E-09 0.13473E-11 0.22876E-13
 0.45428E-12 0.10145E-12 0.11063E-11 0.96817E-12 0.11927E-11 0.41460E-13 0.30496E-13 0.49123E-13 0.59606E-13 0.14250E-12
 0.19705E-12 0.15547E-10 0.45550E-09 0.10084E-07 0.11388E-07 0.49558E-08 0.10094E-11 0.85065E-11 0.24530E-13 0.35316E-10
 0.81189E-13 0.11522E-08 0.23803E-11 0.21119E-08 0.79690E-09 0.13362E-07 0.11556E-07 0.15086E-07 0.45997E-11 0.66029E-10
 0.54617E-12 0.43875E-08 0.43970E-10 0.59673E-05 0.43945E-10 0.18204E-09 0.64022E-12 0.28442E-10 0.82281E-11 0.11972E-07
 0.70573E-12 0.98688E-12 0.20303E-11 0.65413E-12 0.17858E-12 0.37513E-11 0.23202E-11 0.10653E-11 0.84204E-12 0.21076E-11
 0.57044E-12 0.12027E-12 0.20842E-12 0.14578E-11 0.67175E-12 0.65130E-12 0.63750E-12 0.94204E-12 0.19796E-11 0.67911E-12
 0.55650E-14 0.22204E-15 0.41633E-16 0.38858E-15 0.11241E-14 0.44628E-12 0.17472E-11 0.17210E-11 0.12784E-11 0.72078E-12
 0.13694E-11 0.23885E-12 0.26923E-14 0.24980E-15 0.11102E-15 0.30531E-15 0.18680E-13 0.22273E-11 0.20411E-12 0.10707E-13
 0.35010E-12 0.10796E-12 0.96447E-13 0.10507E-12 0.12926E-12 0.15731E-13 0.25239E-13 0.44701E-13 0.24594E-13 0.53199E-13
 0.50242E-12 0.22915E-11 0.11609E-11 0.23653E-11 0.14901E-11 0.12166E-11 0.91597E-13 0.28068E-12 0.31268E-13 0.13087E-11
 0.31961E-13 0.12835E-11 0.21359E-11 0.17542E-11 0.61879E-12 0.78404E-12 0.61987E-12 0.75275E-12 0.21547E-12 0.15485E-11
 0.60228E-12 0.43405E-12 0.27396E-12 0.11305E-11 0.24700E-11 0.92400E-12 0.14113E-12 0.27293E-11 0.17001E-11 0.86507E-12
 0.40271E-09 0.34946E-09 0.11328E-09 0.13148E-10 0.13621E-11 0.14588E-10 0.63111E-10 0.23410E-09 0.54164E-08 0.35683E-10
 0.26384E-11 0.23624E-11 0.60673E-11 0.69403E-10 0.33957E-09 0.33957E-09 0.40147E-09 0.78385E-10 0.21315E-11 0.55061E-11
 0.44312E-13 0.37470E-15 -.13878E-16 0.13878E-15 -.55511E-16 0.11074E-13 0.60749E-09 0.27380E-09 0.60964E-09 0.19192E-10
 0.16656E-11 0.29378E-12 0.62728E-14 0.13878E-15 -.27756E-16 0.41633E-16 0.23592E-15 0.11927E-12 0.25541E-11 0.30129E-13
 0.44291E-12 0.76529E-13 0.72665E-12 0.50067E-12 0.12974E-11 0.64930E-13 0.18222E-13 0.17599E-13 0.67340E-13 0.23487E-12
 0.47414E-12 0.14312E-10 0.75296E-08 0.40436E-09 0.39277E-09 0.48977E-09 0.93461E-12 0.66370E-11 0.29144E-13 0.19698E-10
 0.16696E-12 0.13047E-09 0.40510E-11 0.70135E-09 0.15721E-08 0.38428E-09 0.39362E-09 0.38070E-09 0.69590E-11 0.42591E-10
 0.81619E-12 0.15021E-09 0.69871E-10 0.26691E-09 0.12893E-09 0.64265E-10 0.14246E-11 0.28207E-10 0.28741E-10 0.42241E-09
 0.49268E-13 0.38376E-13 0.20448E-13 0.29250E-13 0.46598E-13 0.19137E-13 0.32259E-13 0.38868E-13 0.38042E-13 0.24464E-13
 0.22780E-13 0.49946E-13 0.42380E-13 0.12087E-13 0.17028E-13 0.20622E-13 0.28005E-13 0.21594E-13 0.60507E-14 0.68973E-14
 0.23190E-13 0.34278E-14 0.55511E-16 0.13878E-15 0.55511E-16 0.74940E-15 0.15862E-13 0.27867E-13 0.31961E-13 0.39926E-13
 0.13767E-13 0.79520E-14 0.23009E-13 0.43021E-15 -.27756E-16 0.83267E-16 0.27756E-16 0.19429E-14 0.43812E-13 0.16515E-13
 0.55372E-14 0.47184E-14 0.41869E-13 0.35097E-13 0.28160E-13 0.26232E-13 0.24529E-14 0.30102E-14 0.45368E-13 0.59040E-13
 0.10936E-13 0.25105E-13 0.59374E-13 0.49080E-13 0.37711E-13 0.21433E-13 0.27803E-13 0.38350E-13 0.38267E-14 0.23894E-13
 0.64511E-13 0.40594E-13 0.12510E-13 0.38081E-13 0.27593E-13 0.22061E-13 0.29674E-13 0.22794E-13 0.33159E-13 0.18727E-13
 0.80730E-14 0.26892E-13 0.36162E-13 0.28211E-13 0.19505E-13 0.34288E-13 0.42307E-13 0.18995E-13 0.18580E-13 0.34950E-13
 0.12534E-09 0.50147E-09 0.41098E-10 0.30781E-10 0.60486E-12 0.24038E-10 0.17593E-10 0.48739E-07 0.35888E-10 0.65202E-09
 0.41467E-11 0.64030E-11 0.28206E-11 0.16845E-07 0.17385E-09 0.74930E-09 0.97751E-10 0.17902E-11 0.17597E-13 0.29698E-14
 0.30254E-14 0.25902E-12 0.37331E-14 0.20817E-15 0.11102E-15 0.12629E-14 0.13428E-12 0.19970E-11 0.18346E-13 0.23453E-14
 0.28588E-14 0.22871E-13 0.39704E-13 0.86459E-14 0.33307E-15 0.24980E-15 0.69389E-16 0.16515E-14 0.65734E-12 0.44825E-14
 0.12018E-13 0.34139E-13 0.56327E-12 0.65720E-12 0.80153E-12 0.45179E-13 0.29261E-13 0.32005E-13 0.70638E-13 0.29828E-12
 0.50228E-12 0.43332E-10 0.47184E-10 0.53892E-09 0.12885E-09 0.37294E-09 0.49998E-12 0.80340E-11 0.46926E-13 0.60098E-09
 0.10901E-12 0.92590E-08 0.15596E-11 0.49862E-09 0.47440E-10 0.10273E-08 0.13641E-09 0.11175E-08 0.32616E-11 0.98871E-09
 0.49153E-12 0.94995E-09 0.12655E-10 0.59308E-09 0.29636E-10 0.96419E-10 0.32473E-12 0.68603E-10 0.87283E-11 0.18455E-08
 0.60355E-13 0.95474E-13 0.14041E-12 0.11148E-12 0.47227E-13 0.18231E-12 0.13935E-12 0.99696E-13 0.61535E-13 0.11985E-12
 0.23613E-12 0.63092E-13 0.52919E-13 0.16859E-12 0.14956E-12 0.14092E-12 0.10925E-12 0.94980E-13 0.12934E-13 0.13600E-14
 0.80491E-15 0.39968E-14 0.27561E-13 0.26534E-13 0.32752E-14 0.11033E-13 0.63269E-13 0.72234E-13 0.17764E-14 0.97145E-16
 0.11102E-15 0.18041E-15 0.20539E-14 0.65503E-14 0.22468E-13 0.16237E-14 0.73552E-15 0.57176E-14 0.31627E-13 0.14710E-14
 0.13045E-14 0.27478E-14 0.10131E-13 0.24425E-13 0.41633E-13 0.13036E-13 0.64098E-13 0.58605E-13 0.11612E-13 0.26337E-13
 0.22409E-12 0.19121E-12 0.96071E-13 0.15034E-12 0.10157E-12 0.82918E-13 0.29758E-13 0.84159E-13 0.69088E-13 0.19630E-12
 0.10599E-13 0.78557E-13 0.16941E-12 0.73467E-13 0.87211E-13 0.97445E-13 0.11075E-12 0.88088E-13 0.43000E-13 0.12441E-12
 0.14163E-12 0.77931E-13 0.63813E-13 0.87471E-13 0.16901E-12 0.83688E-13 0.30325E-13 0.15967E-12 0.20427E-12 0.80627E-13
 0.35044E-10 0.13551E-10 0.41238E-11 0.19201E-10 0.32359E-11 0.33033E-11 0.43537E-11 0.41228E-10 0.20733E-09 0.35141E-11
 0.46303E-12 0.51918E-11 0.11911E-10 0.89855E-11 0.44379E-10 0.25177E-10 0.83413E-10 0.12248E-10 0.19698E-12 0.10408E-13
 0.18319E-14 0.66336E-14 0.59813E-14 0.16000E-10 0.43526E-12 0.53552E-11 0.23320E-10 0.10722E-10 0.12490E-13 0.83267E-16
 0.27756E-16  0.0000     0.97145E-16 0.15585E-13 0.68209E-13 0.18499E-13 0.26126E-12 0.74894E-12 0.16776E-11 0.60785E-14
 0.15266E-14 0.74940E-15 0.58009E-14 0.25552E-12 0.20303E-11 0.11800E-12 0.34121E-13 0.31279E-13 0.94123E-13 0.40583E-12
 0.18254E-12 0.17334E-11 0.77184E-10 0.29314E-10 0.48028E-10 0.19161E-10 0.25528E-11 0.15872E-10 0.30695E-13 0.32105E-11
 0.12508E-12 0.13781E-10 0.41286E-12 0.21884E-10 0.83734E-10 0.28343E-10 0.54934E-10 0.24817E-10 0.12657E-10 0.47185E-11
 0.35681E-12 0.69399E-10 0.66907E-10 0.18213E-10 0.30534E-11 0.28989E-10 0.17291E-11 0.35997E-11 0.22196E-11 0.30501E-10
 0.16405E-11 0.13615E-11 0.85789E-12 0.25455E-11 0.86583E-12 0.69634E-12 0.78955E-12 0.36227E-11 0.52044E-11 0.10084E-11
 0.12461E-12 0.10174E-11 0.20841E-11 0.10376E-11 0.15197E-11 0.17751E-11 0.18004E-11 0.77154E-12 0.24691E-12 0.44553E-12
 0.22565E-13 0.42605E-13 0.60091E-14 0.10128E-11 0.45976E-12 0.27837E-11 0.22356E-11 0.26325E-11 0.34028E-12 0.86042E-15
 0.97145E-16 0.83267E-16 -.55511E-16 0.16931E-14 0.33681E-13 0.12781E-13 0.22221E-11 0.91453E-12 0.29722E-11 0.33390E-13
 0.87985E-14 0.24980E-14 0.69944E-14 0.92176E-13 0.12164E-11 0.10311E-12 0.13739E-13 0.17792E-13 0.10370E-12 0.46907E-12
 0.81618E-13 0.24283E-12 0.14821E-11 0.21316E-11 0.33407E-11 0.22502E-11 0.23635E-11 0.86624E-11 0.14616E-13 0.41437E-12
 0.17915E-12 0.16252E-11 0.14087E-12 0.14524E-11 0.20644E-11 0.17539E-11 0.17490E-11 0.16869E-11 0.23970E-11 0.80506E-12
 0.93873E-13 0.23472E-11 0.32963E-11 0.16110E-11 0.71062E-12 0.24572E-11 0.94180E-12 0.55990E-12 0.35155E-12 0.21941E-11
 0.25189E-09 0.91932E-08 0.61880E-10 0.13043E-10 0.41616E-12 0.19446E-10 0.30929E-10 0.29775E-09 0.56622E-10 0.13322E-09
 0.30221E-11 0.18469E-11 0.19469E-11 0.56218E-09 0.48788E-09 0.25628E-08 0.22486E-09 0.18451E-08 0.41454E-11 0.22180E-10
 0.87791E-13 0.67347E-11 0.21025E-13 0.65108E-09 0.13398E-12 0.90234E-09 0.86684E-09 0.26413E-08 0.11867E-09 0.87597E-13
 0.66613E-15 -.27756E-16 0.11102E-15 0.99920E-15 0.56968E-13 0.32571E-13 0.89215E-12 0.18513E-09 0.10794E-11 0.26687E-13
 0.35412E-12 0.41370E-13 0.67918E-13 0.17475E-12 0.62708E-12 0.32502E-13 0.27429E-13 0.37232E-13 0.49335E-13 0.13052E-12
 0.35296E-12 0.13231E-10 0.27958E-10 0.29883E-08 0.40301E-09 0.66983E-07 0.11825E-11 0.88498E-11 0.49819E-13 0.40692E-10
 0.61051E-13 0.20188E-09 0.18104E-11 0.12811E-05 0.95517E-10 0.22166E-08 0.35933E-09 0.14004E-08 0.34271E-11 0.26874E-09
 0.11640E-11 0.17798E-09 0.10631E-10 0.59031E-08 0.59217E-10 0.50062E-10 0.57383E-12 0.65019E-10 0.12460E-10 0.74034E-09
 0.10505E-08 0.17219E-08 0.11227E-09 0.10185E-10 0.73565E-12 0.26522E-10 0.32036E-10 0.16628E-09 0.47616E-10 0.92704E-10
 0.41045E-11 0.26049E-11 0.25161E-11 0.15015E-08 0.38623E-08 0.20050E-08 0.52209E-09 0.59949E-08 0.57721E-11 0.17186E-10
 0.13847E-12 0.28581E-08 0.22524E-13 0.13696E-09 0.14792E-12 0.55813E-08 0.17304E-08 0.12247E-08 0.63088E-09 0.17845E-10
 0.15844E-12 0.55927E-14 0.22482E-14 0.54956E-14 0.54623E-13 0.30510E-13 0.10199E-11 0.30068E-10 0.98077E-12 0.15512E-13
 0.35744E-12 0.91635E-13 0.81486E-12 0.56863E-12 0.10908E-11 0.52576E-13 0.21760E-13 0.28774E-13 0.36414E-13 0.13593E-12
 0.34838E-12 0.10766E-10 0.86981E-10 0.14972E-08 0.34567E-08 0.12163E-08 0.67169E-12 0.12754E-10 0.32293E-13 0.13259E-10
 0.90427E-13 0.11237E-07 0.16469E-11 0.73466E-09 0.19614E-09 0.11334E-08 0.46766E-08 0.53749E-09 0.31320E-11 0.73831E-09
 0.10072E-11 0.69493E-10 0.19683E-10 0.30788E-08 0.80010E-10 0.26726E-10 0.53844E-12 0.94250E-10 0.18358E-10 0.39061E-09
 0.15700E-06 0.42049E-06 0.41274E-10 0.18905E-10 0.98839E-12 0.15641E-10 0.18379E-10 0.44580E-08 0.36428E-09 0.34676E-10
 0.17941E-11 0.31237E-11 0.36900E-11 0.25539E-09 0.15275E-06 0.74407E-06 0.58957E-06 0.38093E-08 0.48283E-11 0.12791E-09
 0.22835E-12 0.84400E-10 0.17431E-13 0.24868E-09 0.15355E-12 0.41410E-08 0.11477E-06 0.41639E-06 0.31739E-06 0.27842E-10
 0.10453E-11 0.29604E-12 0.89845E-13 0.42952E-13 0.94993E-13 0.25757E-13 0.10448E-11 0.46149E-10 0.15011E-11 0.29988E-13
 0.27993E-12 0.53846E-13 0.98230E-12 0.83816E-12 0.15355E-11 0.87284E-13 0.38500E-13 0.30991E-13 0.44730E-13 0.18623E-12
 0.40368E-12 0.16131E-10 0.33477E-09 0.13711E-06 0.24339E-06 0.18730E-07 0.77144E-12 0.82774E-11 0.25537E-13 0.17143E-10
 0.10274E-12 0.81646E-09 0.14936E-11 0.46719E-08 0.10966E-08 0.30500E-06 0.21881E-06 0.84906E-07 0.58433E-11 0.89170E-10
 0.54618E-12 0.11514E-08 0.62560E-10 0.13831E-07 0.38159E-10 0.12298E-09 0.60734E-12 0.20041E-10 0.10244E-10 0.88333E-07
 0.92968E-07 0.42249E-07 0.82621E-10 0.22260E-10 0.86820E-12 0.12897E-10 0.16876E-10 0.13350E-08 0.40168E-09 0.41039E-10
 0.17948E-11 0.19733E-11 0.21096E-11 0.35448E-09 0.13726E-06 0.66459E-06 0.25583E-07 0.20408E-06 0.48489E-11 0.47425E-10
 0.22708E-12 0.31858E-07 0.13923E-13 0.23772E-09 0.11591E-12 0.43591E-08 0.29118E-07 0.11846E-05 0.28628E-07 0.36326E-10
 0.75855E-12 0.18012E-12 0.57843E-13 0.18957E-13 0.54082E-13 0.23509E-13 0.11608E-11 0.19363E-10 0.20824E-11 0.42464E-13
 0.41036E-12 0.60951E-13 0.74016E-12 0.47803E-12 0.11851E-11 0.94461E-13 0.45915E-13 0.33296E-13 0.48614E-13 0.16265E-12
 0.34901E-12 0.17928E-10 0.29654E-08 0.10124E-06 0.38936E-07 0.34208E-08 0.61899E-12 0.13195E-10 0.32105E-13 0.10203E-10
 0.11573E-12 0.13199E-08 0.14928E-11 0.43244E-08 0.51012E-08 0.20783E-06 0.34273E-07 0.11324E-07 0.49890E-11 0.14784E-09
 0.63312E-12 0.19456E-09 0.73944E-10 0.45487E-07 0.56185E-10 0.73180E-10 0.76356E-12 0.35438E-10 0.72161E-11 0.38774E-08
 0.10217E-08 0.47651E-08 0.76512E-10 0.13649E-10 0.85181E-12 0.17208E-10 0.15761E-10 0.28489E-09 0.95888E-10 0.85660E-10
 0.27038E-11 0.24825E-11 0.24966E-11 0.24259E-09 0.45656E-08 0.28131E-08 0.12103E-08 0.20405E-08 0.62851E-11 0.40806E-10
 0.15598E-12 0.94988E-10 0.16390E-13 0.47255E-09 0.14180E-12 0.95132E-09 0.15886E-07 0.29442E-08 0.11476E-08 0.12304E-10
 0.11119E-11 0.16194E-12 0.72720E-14 0.11380E-14 0.21927E-14 0.11727E-13 0.61554E-12 0.76234E-10 0.11588E-11 0.35234E-13
 0.69176E-12 0.93450E-13 0.73870E-12 0.50110E-12 0.60643E-12 0.36955E-13 0.43754E-13 0.53096E-13 0.56325E-13 0.12364E-12
 0.32891E-12 0.25949E-10 0.14337E-09 0.33223E-08 0.10312E-08 0.27586E-07 0.60446E-12 0.40855E-11 0.28556E-13 0.56817E-10
 0.78916E-13 0.22736E-09 0.17381E-11 0.11972E-06 0.21330E-09 0.41263E-08 0.23819E-08 0.15688E-08 0.31272E-11 0.10858E-09
 0.71388E-12 0.22392E-09 0.22667E-10 0.33353E-08 0.41134E-10 0.34448E-10 0.48177E-12 0.39755E-10 0.12726E-10 0.11680E-08
 0.15951E-10 0.28483E-10 0.21224E-10 0.19980E-11 0.27160E-12 0.30398E-10 0.17193E-10 0.12310E-10 0.61030E-11 0.36072E-10
 0.31035E-11 0.97415E-12 0.96777E-12 0.47533E-10 0.14351E-10 0.22008E-10 0.97852E-11 0.23549E-10 0.69721E-11 0.52987E-11
 0.11182E-12 0.16232E-09 0.20602E-13 0.14830E-10 0.11171E-12 0.34356E-10 0.23068E-10 0.24968E-10 0.12957E-10 0.39324E-11
 0.13952E-11 0.11700E-12 0.11657E-14 0.22204E-15 0.23592E-15 0.19429E-15 0.14516E-13 0.10883E-10 0.60740E-12 0.26940E-13
 0.58135E-12 0.87861E-13 0.39745E-12 0.31401E-12 0.40392E-12 0.32117E-13 0.37786E-13 0.53250E-13 0.40013E-13 0.11392E-12
 0.43107E-12 0.13540E-10 0.71783E-11 0.19868E-10 0.79598E-11 0.23390E-10 0.31908E-12 0.18399E-11 0.33415E-13 0.14828E-10
 0.56252E-13 0.22786E-10 0.22277E-11 0.23484E-10 0.86648E-11 0.22761E-10 0.17665E-10 0.15182E-10 0.94798E-12 0.52761E-10
 0.11696E-11 0.75179E-11 0.29202E-11 0.34205E-10 0.19719E-10 0.39525E-11 0.25116E-12 0.30398E-10 0.12202E-10 0.17628E-10
 0.30783E-11 0.25988E-11 0.98329E-12 0.44366E-11 0.11482E-11 0.66992E-12 0.10216E-11 0.52739E-11 0.63733E-11 0.11567E-11
 0.19847E-12 0.28303E-11 0.34848E-11 0.14550E-11 0.17839E-11 0.25223E-11 0.51845E-11 0.16131E-11 0.21597E-12 0.58406E-11
 0.40599E-12 0.21577E-11 0.12141E-13 0.25670E-11 0.26371E-12 0.25243E-11 0.34135E-11 0.28888E-11 0.38555E-11 0.49254E-11
 0.14876E-12 0.53652E-13 0.17764E-14 0.55511E-16 0.15266E-15 0.13878E-16 0.31919E-15 0.41564E-13 0.18727E-11 0.51584E-13
 0.91760E-13 0.30627E-13 0.14168E-11 0.13805E-11 0.17929E-11 0.91035E-13 0.16111E-13 0.19944E-13 0.13161E-12 0.41600E-12
 0.72868E-13 0.32859E-12 0.42769E-11 0.31170E-11 0.21178E-11 0.14125E-11 0.14677E-11 0.38967E-11 0.13298E-13 0.70970E-12
 0.16864E-12 0.28050E-11 0.22643E-12 0.44074E-11 0.49484E-11 0.30958E-11 0.19869E-11 0.27487E-11 0.35942E-11 0.88330E-12
 0.15045E-12 0.42512E-11 0.60501E-11 0.24845E-11 0.10098E-11 0.65991E-11 0.10845E-11 0.97954E-12 0.47235E-12 0.34424E-11
 0.19586E-11 0.15080E-11 0.88204E-12 0.30356E-11 0.13937E-11 0.44529E-12 0.43589E-12 0.26188E-11 0.27350E-11 0.95171E-12
 0.28269E-12 0.16341E-11 0.28132E-11 0.86647E-12 0.11831E-11 0.17355E-11 0.33807E-11 0.15675E-11 0.14798E-12 0.20041E-11
 0.33962E-12 0.24895E-11 0.17282E-13 0.12470E-11 0.13307E-12 0.11158E-11 0.15773E-11 0.23415E-11 0.34475E-11 0.34768E-11
 0.12312E-12 0.46144E-13 0.30476E-13 0.23592E-15 0.13878E-15 -.27756E-16 0.27756E-16 0.20678E-14 0.12308E-11 0.45811E-13
 0.69389E-13 0.32752E-13 0.27489E-11 0.13006E-11 0.12265E-11 0.76848E-13 0.55823E-14 0.13418E-13 0.17986E-12 0.68269E-12
 0.97906E-13 0.25238E-12 0.15329E-11 0.20423E-11 0.27915E-11 0.12198E-11 0.10599E-11 0.46438E-11 0.11848E-13 0.31515E-12
 0.15827E-12 0.27986E-11 0.14437E-12 0.24923E-11 0.34982E-11 0.16193E-11 0.19314E-11 0.17410E-11 0.30860E-11 0.96811E-12
 0.12545E-12 0.19838E-11 0.30088E-11 0.14510E-11 0.48199E-12 0.30814E-11 0.74571E-12 0.64663E-12 0.41726E-12 0.16891E-11
 0.89463E-11 0.13452E-10 0.11507E-10 0.14403E-11 0.22407E-12 0.12786E-10 0.13072E-10 0.69338E-11 0.28212E-11 0.19376E-10
 0.40088E-11 0.72258E-12 0.81528E-12 0.22171E-10 0.85709E-11 0.90677E-11 0.88435E-11 0.23907E-10 0.59325E-11 0.24066E-11
 0.76389E-13 0.19522E-10 0.42431E-13 0.36629E-10 0.62479E-13 0.93335E-11 0.85396E-11 0.11809E-10 0.90537E-11 0.22986E-11
 0.99554E-12 0.30988E-12 0.31711E-13 0.43437E-14 0.16653E-15 0.27756E-16 0.69389E-16 0.69389E-15 0.13865E-12 0.15557E-13
 0.50049E-12 0.10052E-12 0.32607E-12 0.32456E-12 0.26198E-12 0.22164E-13 0.28877E-13 0.45672E-13 0.43008E-13 0.13537E-12
 0.69475E-12 0.12219E-10 0.28926E-11 0.15394E-10 0.97324E-11 0.16737E-10 0.20414E-12 0.94048E-12 0.37367E-13 0.16238E-10
 0.53940E-13 0.11880E-10 0.22859E-11 0.17214E-10 0.59630E-11 0.73784E-11 0.84767E-11 0.99450E-11 0.87575E-12 0.16566E-10
 0.85389E-12 0.53378E-11 0.17827E-11 0.18442E-10 0.11454E-10 0.35826E-11 0.27021E-12 0.14931E-10 0.87805E-11 0.87244E-11
 0.11273E-09 0.18679E-09 0.79226E-10 0.51354E-11 0.43630E-12 0.25049E-10 0.31816E-10 0.50354E-10 0.21993E-10 0.76383E-10
 0.33138E-11 0.13123E-11 0.16519E-11 0.38791E-09 0.21102E-09 0.14648E-09 0.57517E-10 0.33245E-09 0.14806E-10 0.13088E-10
 0.10184E-12 0.13944E-04 0.34580E-13 0.62971E-10 0.20173E-12 0.31753E-09 0.19605E-09 0.91691E-10 0.47525E-10 0.67867E-11
 0.10791E-11 0.26064E-12 0.44797E-13 0.21469E-13 0.10075E-13 0.27756E-15 0.16653E-15 0.11380E-14 0.14538E-12 0.23231E-13
 0.34257E-12 0.87541E-13 0.64226E-12 0.34961E-12 0.38514E-12 0.32459E-13 0.37086E-13 0.46121E-13 0.58207E-13 0.17233E-12
 0.48438E-12 0.16491E-10 0.27101E-10 0.21870E-09 0.21596E-09 0.16408E-09 0.32658E-12 0.32793E-11 0.38605E-13 0.16131E-10
 0.73980E-13 0.22457E-09 0.24193E-11 0.85521E-10 0.41308E-10 0.16074E-09 0.17991E-09 0.85987E-10 0.18869E-11 0.31896E-09
 0.80358E-12 0.18480E-10 0.11036E-10 0.24496E-09 0.66538E-10 0.13686E-10 0.43409E-12 0.96776E-10 0.19909E-10 0.68285E-10
 0.27725E-08 0.68388E-09 0.18588E-10 0.42826E-10 0.12527E-11 0.58009E-11 0.57250E-11 0.24509E-08 0.14825E-08 0.18661E-10
 0.20716E-11 0.54118E-11 0.73439E-11 0.54391E-10 0.13073E-08 0.11746E-08 0.98061E-08 0.36638E-09 0.41927E-11 0.23066E-09
 0.22574E-12 0.39177E-10 0.26253E-13 0.70044E-09 0.31564E-12 0.56605E-09 0.16385E-08 0.16400E-08 0.11182E-07 0.57094E-10
 0.80165E-12 0.18344E-12 0.80963E-13 0.41814E-13 0.50238E-13 0.41911E-14 0.12629E-14 0.23037E-14 0.86667E-13 0.34014E-13
 0.31002E-12 0.65947E-13 0.14492E-11 0.15873E-11 0.17749E-11 0.85701E-13 0.35239E-13 0.33789E-13 0.80094E-13 0.33414E-12
 0.36449E-12 0.72626E-11 0.57531E-09 0.16391E-08 0.32017E-08 0.17306E-08 0.11613E-11 0.11814E-10 0.30646E-13 0.16821E-10
 0.10288E-12 0.37989E-09 0.11555E-11 0.31143E-08 0.12936E-08 0.17754E-08 0.14985E-08 0.34274E-08 0.96232E-11 0.30624E-10
 0.47276E-12 0.77471E-08 0.89072E-10 0.39976E-09 0.14986E-10 0.26693E-09 0.97050E-12 0.11741E-10 0.51601E-11 0.54865E-08
 0.14687E-09 0.44409E-10 0.95782E-11 0.25605E-10 0.95531E-12 0.32906E-11 0.36134E-11 0.72318E-10 0.19442E-09 0.61532E-11
 0.83526E-12 0.80403E-11 0.10249E-10 0.13617E-10 0.78801E-10 0.60686E-10 0.12309E-09 0.61720E-10 0.30412E-11 0.53235E-10
 0.19588E-12 0.44867E-10 0.29254E-13 0.39844E-10 0.47771E-12 0.87185E-10 0.66719E-10 0.11410E-09 0.37321E-09 0.14906E-09
 0.10198E-11 0.20130E-12 0.16354E-12 0.56621E-13 0.47129E-13 0.48433E-14 0.22204E-15 0.15266E-15 0.11657E-14 0.23842E-13
 0.16727E-12 0.55983E-13 0.33915E-11 0.20089E-11 0.48383E-11 0.23136E-12 0.39262E-13 0.30038E-13 0.75383E-13 0.32807E-12
 0.26548E-12 0.40572E-11 0.79489E-09 0.83754E-10 0.13742E-09 0.52415E-10 0.22563E-11 0.51892E-10 0.22093E-13 0.33180E-11
 0.16547E-12 0.13995E-09 0.77552E-12 0.63895E-10 0.21246E-09 0.77895E-10 0.13739E-09 0.62453E-10 0.83652E-11 0.13533E-10
 0.24101E-12 0.61856E-10 0.80544E-10 0.45082E-10 0.85649E-11 0.46567E-10 0.11093E-11 0.64133E-11 0.26308E-11 0.79243E-10
 0.12295E-10 0.21948E-10 0.17558E-10 0.24664E-11 0.30505E-12 0.14376E-10 0.15226E-10 0.78061E-11 0.54015E-11 0.24598E-10
 0.21464E-11 0.91149E-12 0.10181E-11 0.23128E-10 0.16988E-10 0.23379E-10 0.83952E-11 0.30023E-10 0.10815E-10 0.69548E-11
 0.68156E-13 0.18128E-10 0.44234E-13 0.14492E-09 0.16351E-12 0.15533E-10 0.10041E-10 0.16719E-10 0.17462E-10 0.53113E-11
 0.34114E-11 0.95506E-12 0.87777E-13 0.35111E-13 0.13732E-12 0.63421E-14 0.20817E-15 0.27756E-16 0.13878E-16 0.54123E-15
 0.14894E-12 0.14905E-12 0.55558E-12 0.65044E-12 0.94441E-12 0.87957E-13 0.99813E-13 0.75532E-13 0.22364E-13 0.59140E-13
 0.50003E-12 0.30043E-10 0.11380E-10 0.25152E-10 0.99377E-11 0.30849E-10 0.58324E-12 0.19271E-11 0.44415E-13 0.33899E-10
 0.68727E-13 0.73403E-11 0.22693E-11 0.26577E-10 0.75802E-11 0.16865E-10 0.16413E-10 0.10539E-10 0.91574E-12 0.28612E-10
 0.11607E-11 0.76658E-11 0.35096E-11 0.23963E-10 0.16363E-10 0.42975E-11 0.26437E-12 0.22553E-10 0.13131E-10 0.13936E-10
 0.11101E-11 0.15717E-11 0.20708E-11 0.42613E-12 0.12308E-12 0.31113E-11 0.15230E-11 0.84931E-12 0.66279E-12 0.18930E-11
 0.17547E-11 0.22801E-12 0.22148E-12 0.20648E-11 0.11685E-11 0.18046E-11 0.12113E-11 0.13475E-11 0.18728E-11 0.10071E-11
 0.59214E-13 0.22028E-11 0.44117E-13 0.22840E-11 0.92250E-13 0.20260E-11 0.11851E-11 0.78874E-12 0.89675E-12 0.73733E-12
 0.15997E-11 0.75316E-12 0.62790E-13 0.27714E-13 0.15511E-12 0.18402E-13 0.97145E-16  0.0000     0.11102E-15 0.69389E-16
 0.13600E-14 0.14930E-12 0.24565E-12 0.25274E-12 0.36322E-12 0.60211E-13 0.93916E-13 0.81359E-13 0.16119E-13 0.28143E-13
 0.45306E-12 0.36894E-11 0.14333E-11 0.20234E-11 0.11298E-11 0.14069E-11 0.19518E-12 0.70641E-12 0.41926E-13 0.13836E-11
 0.39246E-13 0.14375E-11 0.12907E-11 0.15953E-11 0.93737E-12 0.11025E-11 0.14513E-11 0.95487E-12 0.25586E-12 0.20861E-11
 0.64031E-12 0.93842E-12 0.59994E-12 0.16470E-11 0.20973E-11 0.59827E-12 0.10316E-12 0.31455E-11 0.20751E-11 0.11823E-11
 0.73706E-11 0.43268E-11 0.19049E-11 0.90611E-11 0.15851E-11 0.10315E-11 0.99066E-12 0.59960E-11 0.11120E-10 0.13063E-11
 0.38654E-12 0.29673E-11 0.47205E-11 0.22804E-11 0.53217E-11 0.40685E-11 0.96954E-11 0.33811E-11 0.35214E-12 0.12209E-10
 0.53903E-12 0.21259E-11 0.11255E-13 0.74872E-11 0.71819E-12 0.10129E-10 0.81188E-11 0.43311E-11 0.69329E-11 0.67808E-11
 0.31983E-12 0.13085E-12 0.20667E-12 0.67488E-13 0.34042E-13 0.10270E-13 0.24980E-14 -.13878E-16 0.18041E-15 0.55511E-16
 0.33307E-15 0.11463E-13 0.17154E-11 0.18133E-11 0.35416E-11 0.19716E-12 0.28860E-13 0.26965E-13 0.81264E-13 0.24259E-12
 0.10096E-12 0.14272E-11 0.23184E-10 0.81379E-11 0.63869E-11 0.40247E-11 0.26434E-11 0.98839E-11 0.15626E-13 0.74755E-12
 0.18424E-12 0.61527E-11 0.26799E-12 0.68790E-11 0.94102E-11 0.37681E-11 0.50625E-11 0.59838E-11 0.51408E-11 0.21005E-11
 0.16437E-12 0.77670E-11 0.11765E-10 0.38496E-11 0.14583E-11 0.11399E-10 0.16064E-11 0.11789E-11 0.69774E-12 0.70171E-11
 0.17631E-10 0.13720E-10 0.35448E-11 0.17100E-10 0.15861E-11 0.16876E-11 0.18954E-11 0.19082E-10 0.27537E-10 0.22512E-11
 0.59943E-12 0.43931E-11 0.47569E-11 0.62717E-11 0.15419E-10 0.12442E-10 0.16747E-10 0.92454E-11 0.87556E-12 0.18865E-10
 0.35897E-12 0.12191E-10 0.97102E-14 0.70319E-11 0.47390E-12 0.39072E-10 0.28638E-10 0.22119E-10 0.14526E-10 0.26645E-10
 0.33720E-12 0.13331E-12 0.17687E-12 0.47625E-13 0.26132E-13 0.84793E-14 0.41318E-12 0.13323E-14 0.97145E-16 0.13878E-16
 0.15266E-15 0.50376E-14 0.11482E-11 0.81619E-12 0.13925E-11 0.11530E-12 0.26028E-13 0.22995E-13 0.66441E-13 0.23908E-12
 0.90818E-13 0.21082E-11 0.98706E-10 0.29814E-10 0.22148E-10 0.85893E-11 0.18762E-11 0.44123E-10 0.19900E-13 0.12016E-11
 0.21135E-12 0.27642E-10 0.35991E-12 0.11527E-10 0.32234E-10 0.15073E-10 0.11151E-10 0.15152E-10 0.83076E-11 0.36974E-11
 0.21749E-12 0.19631E-10 0.30399E-10 0.10191E-10 0.26981E-11 0.24482E-10 0.11667E-11 0.20714E-11 0.15972E-11 0.17234E-10
 0.62282E-09 0.23447E-06 0.60273E-10 0.14881E-10 0.81389E-12 0.16655E-10 0.21916E-10 0.48910E-09 0.88594E-10 0.59459E-10
 0.25606E-11 0.26616E-11 0.24598E-11 0.56409E-09 0.33949E-08 0.18658E-07 0.86054E-09 0.89609E-08 0.46674E-11 0.34106E-10
 0.13633E-12 0.13735E-09 0.31792E-13 0.28870E-09 0.16996E-12 0.29761E-08 0.65782E-08 0.38563E-07 0.77457E-09 0.10962E-10
 0.92521E-12 0.32185E-12 0.10868E-12 0.54699E-13 0.93141E-13 0.20893E-13 0.64837E-12 0.38353E-11 0.93259E-14 0.94369E-15
 0.22898E-14 0.14683E-13 0.60726E-12 0.63471E-12 0.81042E-12 0.73171E-13 0.61829E-13 0.47993E-13 0.45228E-13 0.12932E-12
 0.23129E-12 0.23207E-10 0.17506E-09 0.14785E-04 0.11772E-08 0.12037E-07 0.78451E-12 0.87889E-11 0.37758E-13 0.44539E-10
 0.80886E-13 0.38942E-09 0.20517E-11 0.15309E-07 0.20373E-09 0.52155E-07 0.12550E-08 0.65411E-08 0.44896E-11 0.15991E-09
 0.60247E-12 0.32499E-09 0.22594E-10 0.32550E-07 0.45143E-10 0.60554E-10 0.58694E-12 0.47591E-10 0.13325E-10 0.54067E-08
 0.39534E-07 0.22419E-07 0.33134E-10 0.78508E-11 0.31156E-12 0.77954E-11 0.74961E-11 0.17748E-09 0.73152E-10 0.16743E-10
 0.61596E-12 0.67692E-12 0.94837E-12 0.21046E-09 0.48718E-07 0.45239E-06 0.31084E-08 0.90661E-06 0.97638E-12 0.86538E-11
 0.40135E-13 0.52072E-06 0.52216E-14 0.14731E-09 0.65680E-13 0.36614E-08 0.17343E-07 0.22786E-06 0.31499E-08 0.93166E-11
 0.23113E-12 0.64193E-13 0.37420E-13 0.13493E-13 0.30975E-13 0.13781E-13 0.71981E-12 0.12114E-10 0.10486E-11 0.18235E-13
 0.33085E-13 0.37054E-13 0.82041E-12 0.25625E-12 0.66913E-12 0.38219E-13 0.12296E-13 0.12868E-13 0.19387E-13 0.37065E-13
 0.57393E-13 0.29390E-11 0.26741E-09 0.30120E-07 0.14077E-06 0.21877E-08 0.23752E-12 0.66048E-11 0.85817E-14 0.49829E-11
 0.31428E-13 0.22211E-08 0.37684E-12 0.22651E-08 0.70876E-09 0.29922E-07 0.34189E-07 0.22456E-08 0.11360E-11 0.79737E-10
 0.21956E-12 0.63038E-10 0.14112E-10 0.12737E-07 0.21595E-10 0.15653E-10 0.21660E-12 0.16074E-10 0.58679E-11 0.15085E-08
 0.17340E-07 0.51869E-08 0.16688E-10 0.12112E-10 0.44063E-12 0.32449E-11 0.51784E-11 0.14940E-08 0.17197E-09 0.12172E-10
 0.43863E-12 0.12999E-11 0.11224E-11 0.40883E-10 0.63568E-08 0.21761E-07 0.22750E-06 0.76710E-09 0.13305E-11 0.31077E-10
 0.43434E-13 0.23512E-10 0.55144E-14 0.18219E-09 0.59883E-13 0.16678E-08 0.90957E-08 0.83693E-07 0.67891E-07 0.13488E-10
 0.18554E-12 0.60659E-13 0.30309E-13 0.14599E-13 0.25436E-13 0.12476E-13 0.55159E-12 0.18064E-10 0.10058E-11 0.12518E-13
 0.67168E-14 0.75773E-14 0.23086E-12 0.61340E-12 0.72574E-12 0.32946E-13 0.16612E-13 0.11529E-13 0.18562E-13 0.57100E-13
 0.72432E-13 0.23338E-11 0.22559E-09 0.31764E-03 0.18349E-07 0.44986E-07 0.30428E-12 0.40384E-11 0.10070E-13 0.60128E-11
 0.30206E-13 0.50607E-09 0.31086E-12 0.53544E-08 0.68336E-09 0.60994E-06 0.69360E-08 0.90794E-07 0.16452E-11 0.15645E-10
 0.18337E-12 0.11571E-08 0.24425E-10 0.11430E-08 0.75012E-11 0.59363E-10 0.18170E-12 0.75669E-11 0.27161E-11 0.20197E-07
 0.42014E-10 0.20619E-10 0.64113E-11 0.99513E-11 0.44254E-12 0.10252E-11 0.12803E-11 0.29730E-10 0.41189E-10 0.21346E-11
 0.34916E-12 0.15895E-11 0.18222E-11 0.33415E-11 0.10670E-10 0.20122E-10 0.37462E-10 0.12600E-10 0.42367E-12 0.16075E-10
 0.10424E-12 0.67446E-11 0.57359E-14 0.10401E-10 0.73727E-13 0.12669E-10 0.18129E-10 0.34433E-10 0.58481E-10 0.24093E-10
 0.13558E-12 0.39352E-13 0.36621E-13 0.17904E-13 0.22093E-13 0.98602E-14 0.10020E-11 0.19713E-11 0.17796E-11 0.31225E-14
 0.36082E-15 0.16653E-15 0.51348E-15 0.51806E-13 0.14277E-11 0.45575E-13 0.10318E-13 0.15564E-13 0.34149E-13 0.10547E-12
 0.67550E-13 0.98158E-12 0.74831E-10 0.24830E-10 0.43274E-10 0.17806E-10 0.66307E-12 0.62347E-11 0.55836E-14 0.90189E-12
 0.42843E-13 0.34166E-10 0.26085E-12 0.14978E-10 0.41860E-10 0.17227E-10 0.18963E-10 0.23168E-10 0.31572E-11 0.27441E-11
 0.56207E-13 0.17165E-10 0.29295E-10 0.13637E-10 0.20063E-11 0.18798E-10 0.32215E-12 0.20770E-11 0.87648E-12 0.24652E-10
 0.67641E-11 0.10358E-10 0.87375E-11 0.89295E-12 0.10197E-12 0.56095E-11 0.54080E-11 0.45522E-11 0.32241E-11 0.13867E-10
 0.14436E-11 0.19775E-12 0.14494E-12 0.78920E-11 0.55033E-11 0.53151E-11 0.29672E-11 0.10751E-10 0.15515E-11 0.10147E-11
 0.31129E-13 0.92718E-11 0.86018E-14 0.10549E-10 0.29272E-13 0.63345E-11 0.82131E-11 0.95172E-11 0.69260E-11 0.13304E-11
 0.55642E-12 0.14033E-12 0.18184E-13 0.12518E-13 0.71354E-13 0.19290E-13 0.15896E-12 0.24926E-10 0.19169E-12 0.16515E-14
 0.13878E-15 0.97145E-16 0.15266E-15 0.31919E-15 0.22080E-13 0.17347E-13 0.30656E-13 0.28859E-13 0.17764E-13 0.61222E-13
 0.19694E-12 0.43249E-11 0.26344E-11 0.98961E-11 0.74175E-11 0.20802E-10 0.15082E-12 0.45253E-12 0.12074E-13 0.76384E-11
 0.13200E-13 0.36616E-11 0.11804E-11 0.99607E-11 0.24704E-11 0.58581E-11 0.66071E-11 0.44333E-11 0.32202E-12 0.10233E-10
 0.29836E-12 0.19679E-11 0.69604E-12 0.80575E-11 0.66535E-11 0.25359E-11 0.12562E-12 0.86480E-11 0.39023E-11 0.54506E-11
 0.33678E-12 0.48457E-12 0.47934E-12 0.10946E-12 0.37198E-13 0.57832E-12 0.52838E-12 0.29691E-12 0.19972E-12 0.59448E-12
 0.54202E-12 0.50765E-13 0.59164E-13 0.32663E-12 0.29312E-12 0.19097E-12 0.15251E-12 0.22234E-12 0.47182E-12 0.13271E-12
 0.10404E-13 0.51607E-12 0.11750E-13 0.27125E-12 0.13954E-13 0.40298E-12 0.31337E-12 0.27629E-12 0.24316E-12 0.17467E-12
 0.42815E-12 0.17497E-12 0.77843E-14 0.57484E-14 0.55053E-13 0.20248E-13 0.75086E-13 0.87226E-12 0.61548E-13 0.39552E-14
 0.12490E-15 0.22204E-15 0.12490E-15 0.55511E-16 0.52736E-15 0.10089E-13 0.23426E-13 0.36415E-13 0.11123E-13 0.23544E-13
 0.16887E-12 0.74370E-12 0.17557E-12 0.53980E-12 0.45220E-12 0.38958E-12 0.25817E-13 0.94565E-13 0.16346E-13 0.53409E-12
 0.79893E-14 0.32136E-12 0.36125E-12 0.28484E-12 0.18729E-12 0.27029E-12 0.32462E-12 0.19257E-12 0.52922E-13 0.34000E-12
 0.19901E-12 0.18183E-12 0.11610E-12 0.32821E-12 0.54952E-12 0.20943E-12 0.34243E-13 0.76205E-12 0.53253E-12 0.23476E-12
 0.61109E-11 0.26602E-11 0.80982E-12 0.51129E-11 0.54684E-12 0.32124E-12 0.39224E-12 0.59404E-11 0.14958E-10 0.92268E-12
 0.16593E-12 0.16647E-11 0.30831E-11 0.15852E-11 0.29771E-11 0.17991E-11 0.38268E-11 0.17028E-11 0.25797E-12 0.65091E-11
 0.92923E-13 0.82528E-12 0.45076E-14 0.49583E-11 0.13823E-12 0.25134E-11 0.27730E-11 0.30062E-11 0.89478E-11 0.53932E-11
 0.12740E-12 0.35174E-13 0.48750E-13 0.18438E-13 0.14980E-13 0.71193E-14 0.12544E-11 0.14357E-11 0.21205E-11 0.29685E-13
 0.32752E-14 0.15266E-15 0.12490E-15 0.83267E-16 0.19429E-15 0.18735E-13 0.13406E-13 0.11519E-13 0.54665E-13 0.18860E-12
 0.52587E-13 0.53266E-12 0.84079E-11 0.32641E-11 0.42988E-11 0.32381E-11 0.62750E-12 0.31777E-11 0.50262E-14 0.41765E-12
 0.51526E-13 0.36132E-11 0.14732E-12 0.32859E-11 0.40967E-11 0.29540E-11 0.53698E-11 0.41484E-11 0.22404E-11 0.74511E-12
 0.58304E-13 0.37870E-11 0.45514E-11 0.23466E-11 0.99854E-12 0.71022E-11 0.38922E-12 0.83373E-12 0.48820E-12 0.43453E-11
 0.75285E-11 0.47032E-11 0.11360E-11 0.54072E-11 0.48126E-12 0.42761E-12 0.67912E-12 0.82699E-11 0.11162E-10 0.13870E-11
 0.24291E-12 0.21271E-11 0.19181E-11 0.16953E-11 0.30604E-11 0.48376E-11 0.52916E-11 0.23517E-11 0.26073E-12 0.69295E-11
 0.64749E-13 0.28218E-11 0.51370E-14 0.29138E-11 0.96257E-13 0.85635E-11 0.54167E-11 0.64519E-11 0.84634E-11 0.12760E-10
 0.14318E-12 0.33356E-13 0.46765E-13 0.21798E-13 0.24302E-13 0.93953E-14 0.15393E-11 0.14197E-11 0.27941E-11 0.32821E-13
 0.59577E-13 0.16376E-14 0.22204E-15 0.13878E-16 0.24980E-15 0.10186E-13 0.88124E-14 0.15654E-13 0.57745E-13 0.20493E-12
 0.89845E-13 0.81384E-12 0.13715E-10 0.53114E-11 0.55994E-11 0.43450E-11 0.97937E-12 0.11067E-10 0.61275E-14 0.55609E-12
 0.69657E-13 0.10583E-10 0.11083E-12 0.41387E-11 0.11001E-10 0.59907E-11 0.51358E-11 0.63663E-11 0.21069E-11 0.11971E-11
 0.49607E-13 0.54144E-11 0.68040E-11 0.35760E-11 0.79206E-12 0.73773E-11 0.42015E-12 0.12092E-11 0.58524E-12 0.51376E-11
 0.18646E-09 0.18482E-08 0.24792E-10 0.54292E-11 0.27083E-12 0.70796E-11 0.88975E-11 0.72943E-10 0.20267E-10 0.29442E-10
 0.78554E-12 0.99476E-12 0.11714E-11 0.14762E-09 0.69105E-09 0.10470E-08 0.19747E-09 0.10780E-08 0.15743E-11 0.15168E-10
 0.37232E-13 0.45046E-10 0.69981E-14 0.31094E-09 0.57959E-13 0.58987E-09 0.11121E-08 0.94520E-09 0.19862E-09 0.54158E-11
 0.45713E-12 0.11593E-12 0.24767E-13 0.12009E-13 0.40859E-13 0.18527E-13 0.51883E-12 0.78814E-10 0.73336E-12 0.16057E-13
 0.22947E-12 0.34611E-13 0.40801E-14 0.34694E-15 0.65226E-15 0.63560E-14 0.18985E-13 0.18527E-13 0.24633E-13 0.11922E-12
 0.28018E-12 0.14210E-10 0.57324E-10 0.29430E-08 0.34807E-09 0.95115E-07 0.32223E-12 0.24408E-11 0.10501E-13 0.13594E-10
 0.36144E-13 0.12600E-09 0.96314E-12 0.28789E-07 0.59092E-10 0.10056E-08 0.32111E-09 0.52982E-09 0.12573E-11 0.59811E-10
 0.22654E-12 0.66059E-10 0.54630E-11 0.23651E-08 0.13427E-10 0.13891E-10 0.15225E-12 0.18393E-10 0.53877E-11 0.35352E-09
 0.59485E-10 0.12336E-09 0.33729E-10 0.31735E-11 0.17955E-12 0.19285E-10 0.12241E-10 0.16586E-10 0.69318E-11 0.45081E-10
 0.14579E-11 0.41961E-12 0.62712E-12 0.15064E-09 0.10655E-09 0.10485E-09 0.28354E-10 0.27685E-09 0.26471E-11 0.31435E-11
 0.36300E-13 0.76393E-08 0.70614E-14 0.26537E-10 0.43743E-13 0.25086E-09 0.12468E-09 0.99292E-10 0.38232E-10 0.35794E-11
 0.59366E-12 0.11563E-12 0.22357E-13 0.84192E-14 0.28393E-13 0.13385E-13 0.31831E-12 0.23163E-10 0.83961E-12 0.16112E-13
 0.17357E-12 0.44909E-13 0.33987E-13 0.74940E-15 0.24980E-15 0.17764E-14 0.12115E-13 0.19623E-13 0.18929E-13 0.79978E-13
 0.26390E-12 0.10016E-10 0.21198E-10 0.15920E-09 0.76304E-10 0.10506E-09 0.20680E-12 0.21679E-11 0.14686E-13 0.57365E-11
 0.26228E-13 0.10428E-09 0.91061E-12 0.89067E-10 0.21043E-10 0.72741E-10 0.78311E-10 0.45197E-10 0.10131E-11 0.96572E-10
 0.31823E-12 0.14089E-10 0.38655E-11 0.18041E-09 0.17255E-10 0.50276E-11 0.17562E-12 0.18129E-10 0.64292E-11 0.45154E-10
 0.56646E-10 0.28132E-10 0.28897E-11 0.19014E-10 0.50444E-12 0.15224E-11 0.20956E-11 0.76408E-10 0.12593E-09 0.28135E-11
 0.37747E-12 0.14873E-11 0.19377E-11 0.61740E-11 0.24610E-10 0.28510E-10 0.12172E-09 0.23057E-10 0.55139E-12 0.29051E-10
 0.43148E-13 0.46560E-11 0.45721E-14 0.17423E-09 0.66415E-13 0.26487E-10 0.41560E-10 0.59743E-10 0.11365E-09 0.88949E-11
 0.15615E-12 0.61087E-13 0.47154E-13 0.18001E-13 0.24272E-13 0.81541E-14 0.66812E-12 0.38057E-11 0.16182E-11 0.18541E-13
 0.11517E-12 0.19859E-13 0.49058E-13 0.54123E-15 0.97145E-16 0.19429E-15 0.76328E-15 0.97977E-14 0.28103E-13 0.12856E-12
 0.94827E-13 0.15538E-11 0.11422E-09 0.41631E-10 0.78149E-10 0.42296E-10 0.50685E-12 0.64097E-11 0.10556E-13 0.20101E-11
 0.33083E-13 0.32717E-10 0.36480E-12 0.42669E-10 0.89298E-10 0.34442E-10 0.60210E-10 0.71359E-10 0.42072E-11 0.24167E-11
 0.99341E-13 0.11404E-09 0.33525E-10 0.16979E-10 0.28163E-11 0.34958E-10 0.34501E-12 0.12323E-11 0.69544E-12 0.69588E-10
 0.40972E-12 0.31396E-12 0.24791E-12 0.10306E-11 0.47138E-12 0.14554E-12 0.19213E-12 0.53200E-12 0.97815E-12 0.22099E-12
 0.60951E-13 0.53810E-12 0.41831E-12 0.27313E-12 0.35794E-12 0.36731E-12 0.42924E-12 0.41137E-12 0.93957E-13 0.88015E-12
 0.10011E-12 0.27487E-12 0.21909E-14 0.30380E-12 0.10205E-12 0.57673E-12 0.38697E-12 0.35705E-12 0.50113E-12 0.90172E-12
 0.38508E-13 0.20455E-13 0.64655E-13 0.26464E-13 0.10401E-13 0.46768E-14 0.59206E-12 0.29782E-12 0.94755E-12 0.31516E-13
 0.34306E-13 0.14183E-13 0.13724E-12 0.24980E-15 0.69389E-16 0.11102E-15 0.83267E-16 0.83267E-15 0.47920E-13 0.16598E-12
 0.26326E-13 0.22270E-12 0.13274E-11 0.79722E-12 0.84799E-12 0.54902E-12 0.62141E-12 0.15280E-11 0.49799E-14 0.15445E-12
 0.52236E-13 0.61806E-12 0.57761E-13 0.43649E-12 0.61435E-12 0.60602E-12 0.49393E-12 0.36612E-12 0.52676E-12 0.26965E-12
 0.41388E-13 0.75779E-12 0.87673E-12 0.50900E-12 0.18472E-12 0.59732E-12 0.27549E-12 0.13570E-12 0.67946E-13 0.52172E-12
 0.17070E-11 0.37248E-11 0.38191E-11 0.40223E-12 0.67910E-13 0.34119E-11 0.41996E-11 0.24558E-11 0.96108E-12 0.41234E-11
 0.87037E-12 0.21100E-12 0.15388E-12 0.34048E-11 0.29361E-11 0.24794E-11 0.14805E-11 0.32284E-11 0.17506E-11 0.58865E-12
 0.12272E-13 0.54039E-11 0.14204E-13 0.45584E-11 0.22328E-13 0.23318E-11 0.32644E-11 0.28589E-11 0.27892E-11 0.55461E-12
 0.44940E-12 0.13106E-12 0.17348E-13 0.85054E-14 0.67419E-13 0.10312E-13 0.87291E-13 0.80387E-11 0.19720E-12 0.93398E-14
 0.35037E-12 0.39940E-13 0.86472E-13 0.17486E-14 0.11102E-15 0.97145E-16 0.83267E-16 0.97145E-16 0.45797E-14 0.28574E-13
 0.20872E-12 0.72211E-11 0.20338E-11 0.50846E-11 0.32727E-11 0.44386E-11 0.10096E-12 0.64822E-12 0.19300E-13 0.91957E-11
 0.17745E-13 0.24260E-11 0.79551E-12 0.40289E-11 0.11497E-11 0.25765E-11 0.21715E-11 0.16430E-11 0.22131E-12 0.81090E-11
[truncated: 7,190,426 more chars]
