# Supplementary material for: In-situ adsorption-coupled-oxidation enabled mercury vapor capture over sp-hybridized graphdiyne
Source: Nat Commun. 2025 Mar 11;16:2439. doi: 10.1038/s41467-025-57197-8 (PMC11897331; doi:10.1038/s41467-025-57197-8)
Supplement: Supplementary file 3 — Supplementary Data 1-20 [file 41467_2025_57197_MOESM3_ESM.zip › 17.dat]

    #         X           Y           Z        CHARGE     MIN DIST    ATOMIC VOL
 --------------------------------------------------------------------------------
    1   1.9868607   4.3848573   9.9472000  11.9591039   0.0000000  99.4703634
 --------------------------------------------------------------------------------
    VACUUM CHARGE:               0.0409
    VACUUM VOLUME:            4549.4577
    NUMBER OF ELECTRONS:        12.0000
