# Supplementary material for: In-situ adsorption-coupled-oxidation enabled mercury vapor capture over sp-hybridized graphdiyne
Source: Nat Commun. 2025 Mar 11;16:2439. doi: 10.1038/s41467-025-57197-8 (PMC11897331; doi:10.1038/s41467-025-57197-8)
Supplement: Supplementary file 3 — Supplementary Data 1-20 [file 41467_2025_57197_MOESM3_ESM.zip › 18]

Mix2                                    
   1.00000000000000     
     9.458800    0.000000    0.000000
    -4.729400    8.191561    0.000000
     0.000000    0.000000   20.000000
   C 
    18
Direct
  0.000000  0.151221  0.500000
  0.000000  0.848780  0.500000
  0.848780  0.848780  0.500000
  0.151221  0.151221  0.500000
  0.151221  0.000000  0.500000
  0.848779  0.000000  0.500000
  1.000000  0.299073  0.500000
  1.000000  0.700927  0.500000
  0.700927  0.700927  0.500000
  0.299073  0.299073  0.500000
  0.299073  0.000000  0.500000
  0.700927  0.000000  0.500000
  0.000000  0.429203  0.500000
  0.000000  0.570798  0.500000
  0.570798  0.570798  0.500000
  0.429203  0.429203  0.500000
  0.429202  0.000000  0.500000
  0.570798  0.000000  0.500000
 
   48   48   98
 0.30802E-06 0.43308E-06 0.20084E-06 0.89631E-06 0.64726E-07 0.67213E-09 0.79020E-10 0.33362E-10 0.44377E-10 0.19044E-09
 0.37557E-08 0.44674E-07 0.99482E-09 0.95679E-10 0.34612E-10 0.36870E-10 0.10711E-09 0.52855E-09 0.49243E-09 0.95453E-10
 0.34890E-10 0.33770E-10 0.97896E-10 0.93976E-09 0.14014E-07 0.93976E-09 0.97896E-10 0.33770E-10 0.34890E-10 0.95453E-10
 0.49243E-09 0.52855E-09 0.10711E-09 0.36870E-10 0.34613E-10 0.95679E-10 0.99482E-09 0.44674E-07 0.37557E-08 0.19044E-09
 0.44377E-10 0.33362E-10 0.79020E-10 0.67213E-09 0.64726E-07 0.89632E-06 0.20084E-06 0.43308E-06 0.43308E-06 0.29553E-06
 0.28413E-06 0.32798E-06 0.95841E-06 0.75114E-08 0.30559E-09 0.68048E-10 0.50959E-10 0.12247E-09 0.11300E-08 0.91784E-07
 0.11803E-07 0.42274E-09 0.77418E-10 0.48585E-10 0.88855E-10 0.41987E-09 0.13627E-08 0.36724E-09 0.80902E-10 0.46599E-10
 0.77114E-10 0.42280E-09 0.92815E-08 0.94851E-08 0.41892E-09 0.77445E-10 0.46474E-10 0.81261E-10 0.36363E-09 0.13906E-08
 0.41585E-09 0.89141E-10 0.48438E-10 0.77880E-10 0.41780E-09 0.12398E-07 0.83590E-07 0.11425E-08 0.12193E-09 0.51051E-10
 0.68004E-10 0.30600E-09 0.74663E-08 0.78126E-06 0.41740E-06 0.23503E-06 0.20084E-06 0.28413E-06 0.22148E-06 0.41709E-06
 0.50609E-06 0.75157E-05 0.58240E-08 0.49736E-09 0.19490E-09 0.26503E-09 0.13564E-08 0.56467E-07 0.64832E-05 0.10935E-07
 0.66380E-09 0.21200E-09 0.23533E-09 0.83373E-09 0.70946E-08 0.62524E-08 0.72704E-09 0.21770E-09 0.20738E-09 0.67874E-09
 0.11308E-07 0.30240E-05 0.11633E-07 0.67876E-09 0.20729E-09 0.21717E-09 0.72850E-09 0.62282E-08 0.70410E-08 0.83624E-09
 0.23601E-09 0.21152E-09 0.66161E-09 0.11213E-07 0.14706E-04 0.58769E-07 0.13537E-08 0.26645E-09 0.19407E-09 0.49833E-09
 0.58236E-08 0.16422E-04 0.45791E-06 0.41740E-06 0.89631E-06 0.32798E-06 0.41709E-06 0.62449E-06 0.72621E-06 0.22532E-04
 0.16574E-05 0.23735E-07 0.33756E-08 0.24291E-08 0.75709E-08 0.49836E-06 0.50671E-06 0.59814E-06 0.68276E-07 0.46940E-08
 0.26640E-08 0.69216E-08 0.15880E-06 0.18218E-04 0.10774E-06 0.56543E-08 0.24258E-08 0.46650E-08 0.72325E-07 0.83607E-06
 0.93259E-06 0.68783E-07 0.46426E-08 0.24545E-08 0.56233E-08 0.11333E-06 0.36785E-04 0.17054E-06 0.67443E-08 0.26631E-08
 0.47345E-08 0.70564E-07 0.67362E-06 0.42748E-06 0.43500E-06 0.75376E-08 0.24071E-08 0.34076E-08 0.23567E-07 0.20123E-05
 0.16422E-04 0.78126E-06 0.64726E-07 0.95841E-06 0.50609E-06 0.72621E-06 0.54495E-07 0.76425E-08 0.58127E-08 0.23816E-07
 0.45566E-06 0.38428E-06 0.54519E-05 0.14454E-05 0.28963E-06 0.56907E-06 0.31832E-06 0.10315E-05 0.31822E-05 0.83128E-05
 0.69734E-06 0.46457E-06 0.57020E-06 0.92201E-06 0.75703E-05 0.19486E-05 0.50154E-05 0.39371E-06 0.34502E-06 0.39303E-06
 0.24536E-05 0.15647E-05 0.85313E-05 0.14020E-05 0.45452E-06 0.53874E-06 0.59751E-06 0.92674E-05 0.50231E-05 0.15436E-05
 0.30457E-06 0.54132E-06 0.31668E-06 0.10924E-05 0.46160E-05 0.45298E-06 0.39781E-06 0.23567E-07 0.58236E-08 0.74663E-08
 0.67213E-09 0.75114E-08 0.75157E-05 0.22532E-04 0.76425E-08 0.67894E-09 0.30430E-09 0.50021E-09 0.32810E-08 0.57144E-06
 0.36544E-06 0.37369E-06 0.36382E-06 0.27013E-06 0.21335E-06 0.34783E-06 0.37767E-06 0.31294E-06 0.29198E-06 0.32419E-06
 0.24506E-06 0.36718E-06 0.36059E-06 0.42912E-06 0.35934E-06 0.22522E-06 0.31687E-06 0.23700E-06 0.28261E-06 0.34717E-06
 0.54991E-06 0.23955E-06 0.45504E-06 0.22415E-06 0.35588E-06 0.27660E-06 0.37506E-06 0.38234E-06 0.27712E-06 0.22966E-06
 0.27469E-06 0.34508E-06 0.44977E-06 0.35275E-06 0.45298E-06 0.34076E-08 0.49833E-09 0.30600E-09 0.79020E-10 0.30559E-09
 0.58240E-08 0.16574E-05 0.58127E-08 0.30430E-09 0.78989E-10 0.67922E-10 0.19563E-09 0.24029E-08 0.40682E-05 0.52294E-06
 0.36585E-06 0.22951E-06 0.39622E-06 0.22309E-06 0.35250E-06 0.25313E-06 0.32341E-06 0.26267E-06 0.18981E-06 0.23655E-06
 0.21934E-06 0.16660E-06 0.22927E-06 0.31365E-06 0.18483E-06 0.20913E-06 0.19064E-06 0.30058E-06 0.18185E-06 0.21723E-06
 0.22928E-06 0.21731E-06 0.19712E-06 0.25437E-06 0.29912E-06 0.21802E-06 0.41359E-06 0.25828E-06 0.33573E-06 0.24476E-06
 0.36008E-06 0.44977E-06 0.46160E-05 0.24071E-08 0.19407E-09 0.68004E-10 0.33362E-10 0.68048E-10 0.49736E-09 0.23735E-07
 0.23816E-07 0.50021E-09 0.67922E-10 0.33463E-10 0.50816E-10 0.26641E-09 0.74769E-08 0.92875E-06 0.30249E-06 0.25927E-06
 0.21634E-06 0.37231E-06 0.28681E-06 0.21110E-06 0.29279E-06 0.21283E-06 0.29726E-06 0.22940E-06 0.24288E-06 0.26632E-06
 0.19709E-06 0.16106E-06 0.34578E-06 0.21232E-06 0.27071E-06 0.24476E-06 0.23868E-06 0.17323E-06 0.22634E-06 0.23297E-06
 0.24395E-06 0.26055E-06 0.23851E-06 0.31719E-06 0.22990E-06 0.24470E-06 0.33648E-06 0.24265E-06 0.24476E-06 0.34508E-06
 0.10924E-05 0.75376E-08 0.26645E-09 0.51051E-10 0.44377E-10 0.50959E-10 0.19490E-09 0.33756E-08 0.45566E-06 0.32810E-08
 0.19563E-09 0.50816E-10 0.44421E-10 0.12221E-09 0.13512E-08 0.49305E-06 0.40606E-06 0.26295E-06 0.37677E-06 0.30969E-06
 0.29368E-06 0.37969E-06 0.26925E-06 0.26880E-06 0.28520E-06 0.26745E-06 0.23619E-06 0.20898E-06 0.20374E-06 0.26389E-06
 0.24304E-06 0.41776E-06 0.17974E-06 0.44576E-06 0.22504E-06 0.22751E-06 0.23686E-06 0.22178E-06 0.23241E-06 0.27873E-06
 0.29396E-06 0.22526E-06 0.27382E-06 0.37081E-06 0.34025E-06 0.33648E-06 0.33573E-06 0.27469E-06 0.31668E-06 0.43500E-06
 0.13537E-08 0.12193E-09 0.19044E-09 0.12247E-09 0.26503E-09 0.24291E-08 0.38428E-06 0.57144E-06 0.24029E-08 0.26641E-09
 0.12221E-09 0.18986E-09 0.11496E-08 0.54047E-07 0.37860E-06 0.51712E-06 0.19821E-06 0.28356E-06 0.29420E-06 0.32605E-06
 0.45808E-06 0.26568E-06 0.31088E-06 0.23327E-06 0.23278E-06 0.21958E-06 0.24372E-06 0.17132E-06 0.35666E-06 0.23037E-06
 0.30873E-06 0.20998E-06 0.33181E-06 0.30321E-06 0.19633E-06 0.21397E-06 0.21088E-06 0.21467E-06 0.23226E-06 0.36076E-06
 0.28928E-06 0.44163E-06 0.37081E-06 0.24470E-06 0.25828E-06 0.22966E-06 0.54132E-06 0.42747E-06 0.58769E-07 0.11425E-08
 0.37557E-08 0.11300E-08 0.13564E-08 0.75709E-08 0.54519E-05 0.36544E-06 0.40682E-05 0.74769E-08 0.13512E-08 0.11496E-08
 0.36780E-08 0.88069E-07 0.12567E-04 0.65260E-06 0.37610E-06 0.31722E-06 0.27781E-06 0.24462E-06 0.27181E-06 0.31081E-06
 0.27517E-06 0.31951E-06 0.31988E-06 0.25927E-06 0.17743E-06 0.26805E-06 0.18490E-06 0.27846E-06 0.24150E-06 0.40961E-06
 0.26686E-06 0.21273E-06 0.23765E-06 0.20366E-06 0.20846E-06 0.26761E-06 0.35648E-06 0.28058E-06 0.26679E-06 0.28928E-06
 0.27382E-06 0.22990E-06 0.41359E-06 0.27712E-06 0.30457E-06 0.67362E-06 0.14706E-04 0.83590E-07 0.44674E-07 0.91784E-07
 0.56467E-07 0.49836E-06 0.14454E-05 0.37369E-06 0.52294E-06 0.92875E-06 0.49305E-06 0.54047E-07 0.88069E-07 0.46555E-07
 0.12307E-07 0.11055E-07 0.72391E-07 0.86755E-06 0.49803E-06 0.24318E-06 0.28336E-06 0.21751E-06 0.35280E-06 0.24970E-06
 0.28859E-06 0.28682E-06 0.31496E-06 0.17345E-06 0.28270E-06 0.23696E-06 0.34521E-06 0.28742E-06 0.30862E-06 0.35213E-06
 0.25538E-06 0.24057E-06 0.22262E-06 0.23044E-06 0.26670E-06 0.30344E-06 0.28058E-06 0.36076E-06 0.22526E-06 0.31719E-06
 0.21802E-06 0.38234E-06 0.15436E-05 0.70564E-07 0.11213E-07 0.12398E-07 0.99482E-09 0.11803E-07 0.64832E-05 0.50671E-06
 0.28963E-06 0.36382E-06 0.36585E-06 0.30249E-06 0.40606E-06 0.37860E-06 0.12567E-04 0.12307E-07 0.98230E-09 0.41980E-09
 0.66229E-09 0.46179E-08 0.49534E-05 0.31864E-06 0.28007E-06 0.27953E-06 0.27265E-06 0.24972E-06 0.36721E-06 0.30013E-06
 0.27823E-06 0.33531E-06 0.27295E-06 0.37678E-06 0.37358E-06 0.26159E-06 0.35827E-06 0.22760E-06 0.40386E-06 0.34463E-06
 0.28762E-06 0.28255E-06 0.41885E-06 0.26670E-06 0.35648E-06 0.23226E-06 0.29396E-06 0.23851E-06 0.29912E-06 0.37506E-06
 0.50231E-05 0.47345E-08 0.66161E-09 0.41780E-09 0.95679E-10 0.42274E-09 0.10935E-07 0.59814E-06 0.56907E-06 0.27013E-06
 0.22951E-06 0.25927E-06 0.26295E-06 0.51712E-06 0.65260E-06 0.11055E-07 0.41980E-09 0.96166E-10 0.77507E-10 0.21289E-09
 0.26386E-08 0.13476E-04 0.32063E-06 0.24076E-06 0.24367E-06 0.28796E-06 0.20513E-06 0.24230E-06 0.30362E-06 0.25494E-06
 0.34074E-06 0.22886E-06 0.31512E-06 0.31045E-06 0.26747E-06 0.29211E-06 0.34008E-06 0.28232E-06 0.27211E-06 0.29532E-06
 0.28255E-06 0.23044E-06 0.26761E-06 0.21467E-06 0.27873E-06 0.26055E-06 0.25437E-06 0.27660E-06 0.92674E-05 0.26631E-08
 0.21152E-09 0.77880E-10 0.34613E-10 0.77418E-10 0.66380E-09 0.68276E-07 0.31832E-06 0.21335E-06 0.39622E-06 0.21634E-06
 0.37677E-06 0.19821E-06 0.37610E-06 0.72391E-07 0.66229E-09 0.77507E-10 0.34560E-10 0.48450E-10 0.23535E-09 0.69588E-08
 0.80634E-06 0.30103E-06 0.21279E-06 0.25552E-06 0.22274E-06 0.27042E-06 0.16385E-06 0.25951E-06 0.23917E-06 0.30343E-06
 0.22599E-06 0.27053E-06 0.28514E-06 0.23724E-06 0.26701E-06 0.26727E-06 0.22580E-06 0.27211E-06 0.28762E-06 0.22262E-06
 0.20846E-06 0.21088E-06 0.23241E-06 0.24395E-06 0.19712E-06 0.35587E-06 0.59751E-06 0.67443E-08 0.23601E-09 0.48438E-10
 0.36870E-10 0.48585E-10 0.21200E-09 0.46940E-08 0.10315E-05 0.34783E-06 0.22309E-06 0.37231E-06 0.30969E-06 0.28356E-06
 0.31722E-06 0.86755E-06 0.46179E-08 0.21289E-09 0.48451E-10 0.36959E-10 0.89091E-10 0.83390E-09 0.16126E-06 0.39557E-06
 0.28173E-06 0.18568E-06 0.27718E-06 0.17128E-06 0.28381E-06 0.17431E-06 0.28812E-06 0.30222E-06 0.31854E-06 0.23357E-06
 0.26862E-06 0.19692E-06 0.21503E-06 0.25681E-06 0.26727E-06 0.28232E-06 0.34462E-06 0.24057E-06 0.20366E-06 0.21397E-06
 0.22178E-06 0.23297E-06 0.21731E-06 0.22415E-06 0.53874E-06 0.17054E-06 0.83624E-09 0.89141E-10 0.10711E-09 0.88855E-10
 0.23533E-09 0.26640E-08 0.31822E-05 0.37767E-06 0.35250E-06 0.28681E-06 0.29368E-06 0.29420E-06 0.27781E-06 0.49803E-06
 0.49534E-05 0.26386E-08 0.23535E-09 0.89091E-10 0.10665E-09 0.41834E-09 0.70457E-08 0.20376E-03 0.49327E-06 0.41542E-06
 0.21031E-06 0.30882E-06 0.18109E-06 0.23970E-06 0.20200E-06 0.28982E-06 0.36634E-06 0.33601E-06 0.29386E-06 0.21588E-06
 0.20725E-06 0.21503E-06 0.26701E-06 0.34008E-06 0.40386E-06 0.25538E-06 0.23765E-06 0.19633E-06 0.23686E-06 0.22634E-06
 0.22928E-06 0.45504E-06 0.45452E-06 0.36786E-04 0.70410E-08 0.41585E-09 0.52855E-09 0.41987E-09 0.83373E-09 0.69216E-08
 0.83128E-05 0.31294E-06 0.25313E-06 0.21110E-06 0.37969E-06 0.32605E-06 0.24462E-06 0.24318E-06 0.31864E-06 0.13476E-04
 0.69588E-08 0.83390E-09 0.41834E-09 0.53073E-09 0.13656E-08 0.64422E-08 0.10130E-06 0.73032E-06 0.44591E-06 0.13763E-06
 0.24308E-06 0.18667E-06 0.33324E-06 0.20492E-06 0.34638E-06 0.24114E-06 0.29449E-06 0.20503E-06 0.21588E-06 0.19692E-06
 0.23724E-06 0.29211E-06 0.22760E-06 0.35213E-06 0.21273E-06 0.30321E-06 0.22751E-06 0.17323E-06 0.21723E-06 0.23955E-06
 0.14020E-05 0.11333E-06 0.62282E-08 0.13906E-08 0.49243E-09 0.13627E-08 0.70946E-08 0.15880E-06 0.69734E-06 0.29198E-06
 0.32341E-06 0.29279E-06 0.26925E-06 0.45808E-06 0.27181E-06 0.28336E-06 0.28007E-06 0.32063E-06 0.80634E-06 0.16126E-06
 0.70457E-08 0.13656E-08 0.49381E-09 0.36166E-09 0.73192E-09 0.54653E-08 0.54633E-04 0.62512E-06 0.18392E-06 0.21527E-06
 0.24248E-06 0.32903E-06 0.25607E-06 0.32441E-06 0.32313E-06 0.29449E-06 0.29386E-06 0.26862E-06 0.28514E-06 0.26747E-06
 0.35827E-06 0.30862E-06 0.26686E-06 0.33181E-06 0.22504E-06 0.23868E-06 0.18185E-06 0.54991E-06 0.85313E-05 0.56233E-08
 0.72850E-09 0.36363E-09 0.95453E-10 0.36724E-09 0.62524E-08 0.18218E-04 0.46457E-06 0.32419E-06 0.26267E-06 0.21283E-06
 0.26880E-06 0.26568E-06 0.31081E-06 0.21751E-06 0.27953E-06 0.24076E-06 0.30103E-06 0.39557E-06 0.20376E-03 0.64422E-08
 0.36166E-09 0.96151E-10 0.80932E-10 0.21931E-09 0.23726E-08 0.54819E-05 0.53474E-06 0.22467E-06 0.34316E-06 0.30915E-06
 0.24379E-06 0.36472E-06 0.32441E-06 0.24114E-06 0.33601E-06 0.23357E-06 0.27053E-06 0.31045E-06 0.26159E-06 0.28742E-06
 0.40961E-06 0.20998E-06 0.44576E-06 0.24476E-06 0.30058E-06 0.34717E-06 0.15647E-05 0.24545E-08 0.21718E-09 0.81261E-10
 0.34890E-10 0.80902E-10 0.72704E-09 0.10774E-06 0.57020E-06 0.24506E-06 0.18981E-06 0.29726E-06 0.28520E-06 0.31088E-06
 0.27517E-06 0.35280E-06 0.27265E-06 0.24367E-06 0.21279E-06 0.28173E-06 0.49327E-06 0.10130E-06 0.73192E-09 0.80932E-10
 0.34881E-10 0.46320E-10 0.20902E-09 0.44874E-08 0.22373E-05 0.24655E-06 0.21576E-06 0.22702E-06 0.23759E-06 0.24379E-06
 0.25607E-06 0.34638E-06 0.36634E-06 0.31855E-06 0.22599E-06 0.31512E-06 0.37358E-06 0.34521E-06 0.24150E-06 0.30874E-06
 0.17974E-06 0.27071E-06 0.19064E-06 0.28261E-06 0.24536E-05 0.46426E-08 0.20729E-09 0.46474E-10 0.33770E-10 0.46599E-10
 0.21770E-09 0.56543E-08 0.92201E-06 0.36718E-06 0.23655E-06 0.22940E-06 0.26745E-06 0.23327E-06 0.31951E-06 0.24970E-06
 0.24972E-06 0.28796E-06 0.25552E-06 0.18568E-06 0.41542E-06 0.73032E-06 0.54653E-08 0.21931E-09 0.46320E-10 0.33987E-10
 0.77009E-10 0.68341E-09 0.68968E-07 0.40007E-06 0.27260E-06 0.18592E-06 0.22702E-06 0.30915E-06 0.32903E-06 0.20492E-06
 0.28982E-06 0.30222E-06 0.30343E-06 0.22886E-06 0.37678E-06 0.23696E-06 0.27846E-06 0.23037E-06 0.41776E-06 0.21232E-06
 0.20913E-06 0.23700E-06 0.39303E-06 0.68783E-07 0.67876E-09 0.77445E-10 0.97896E-10 0.77114E-10 0.20738E-09 0.24258E-08
 0.75703E-05 0.36059E-06 0.21934E-06 0.24288E-06 0.23619E-06 0.23278E-06 0.31988E-06 0.28859E-06 0.36721E-06 0.20513E-06
 0.22274E-06 0.27718E-06 0.21031E-06 0.44591E-06 0.54633E-04 0.23726E-08 0.20902E-09 0.77009E-10 0.97712E-10 0.41895E-09
 0.11542E-07 0.83581E-06 0.34395E-06 0.27260E-06 0.21576E-06 0.34316E-06 0.24248E-06 0.33324E-06 0.20200E-06 0.28812E-06
 0.23917E-06 0.34074E-06 0.27295E-06 0.28270E-06 0.18490E-06 0.35666E-06 0.24304E-06 0.34578E-06 0.18483E-06 0.31687E-06
 0.34502E-06 0.93259E-06 0.11633E-07 0.41892E-09 0.93976E-09 0.42280E-09 0.67874E-09 0.46650E-08 0.19486E-05 0.42912E-06
 0.16660E-06 0.26632E-06 0.20898E-06 0.21958E-06 0.25927E-06 0.28682E-06 0.30013E-06 0.24230E-06 0.27042E-06 0.17128E-06
 0.30882E-06 0.13763E-06 0.62512E-06 0.54819E-05 0.44874E-08 0.68341E-09 0.41895E-09 0.95592E-09 0.94236E-08 0.27256E-05
 0.83581E-06 0.40007E-06 0.24655E-06 0.22467E-06 0.21527E-06 0.18667E-06 0.23970E-06 0.17431E-06 0.25951E-06 0.25494E-06
 0.33531E-06 0.17345E-06 0.26805E-06 0.17132E-06 0.26389E-06 0.16106E-06 0.31365E-06 0.22522E-06 0.39371E-06 0.83607E-06
 0.30240E-05 0.94851E-08 0.14014E-07 0.92815E-08 0.11308E-07 0.72325E-07 0.50154E-05 0.35934E-06 0.22927E-06 0.19709E-06
 0.20374E-06 0.24372E-06 0.17743E-06 0.31496E-06 0.27823E-06 0.30362E-06 0.16385E-06 0.28381E-06 0.18109E-06 0.24308E-06
 0.18392E-06 0.53474E-06 0.22373E-05 0.68968E-07 0.11542E-07 0.94236E-08 0.13154E-07 0.94236E-08 0.11542E-07 0.68968E-07
 0.22373E-05 0.53474E-06 0.18392E-06 0.24308E-06 0.18109E-06 0.28381E-06 0.16385E-06 0.30362E-06 0.27823E-06 0.31496E-06
 0.17743E-06 0.24372E-06 0.20374E-06 0.19709E-06 0.22927E-06 0.35934E-06 0.50154E-05 0.72325E-07 0.11308E-07 0.92815E-08
 0.93976E-09 0.94851E-08 0.30240E-05 0.83607E-06 0.39371E-06 0.22522E-06 0.31365E-06 0.16106E-06 0.26389E-06 0.17132E-06
 0.26805E-06 0.17345E-06 0.33531E-06 0.25494E-06 0.25951E-06 0.17431E-06 0.23970E-06 0.18667E-06 0.21527E-06 0.22467E-06
 0.24655E-06 0.40007E-06 0.83581E-06 0.27256E-05 0.94236E-08 0.95592E-09 0.41895E-09 0.68341E-09 0.44874E-08 0.54819E-05
 0.62512E-06 0.13763E-06 0.30882E-06 0.17128E-06 0.27042E-06 0.24230E-06 0.30013E-06 0.28682E-06 0.25927E-06 0.21958E-06
 0.20898E-06 0.26632E-06 0.16660E-06 0.42912E-06 0.19486E-05 0.46650E-08 0.67874E-09 0.42280E-09 0.97896E-10 0.41892E-09
 0.11633E-07 0.93259E-06 0.34502E-06 0.31687E-06 0.18483E-06 0.34578E-06 0.24304E-06 0.35666E-06 0.18490E-06 0.28270E-06
 0.27295E-06 0.34074E-06 0.23917E-06 0.28812E-06 0.20200E-06 0.33324E-06 0.24248E-06 0.34316E-06 0.21576E-06 0.27260E-06
 0.34395E-06 0.83581E-06 0.11542E-07 0.41895E-09 0.97712E-10 0.77009E-10 0.20902E-09 0.23726E-08 0.54634E-04 0.44591E-06
 0.21031E-06 0.27718E-06 0.22274E-06 0.20513E-06 0.36721E-06 0.28859E-06 0.31988E-06 0.23278E-06 0.23619E-06 0.24288E-06
 0.21934E-06 0.36059E-06 0.75703E-05 0.24258E-08 0.20738E-09 0.77114E-10 0.33770E-10 0.77445E-10 0.67876E-09 0.68783E-07
 0.39303E-06 0.23700E-06 0.20913E-06 0.21232E-06 0.41776E-06 0.23037E-06 0.27846E-06 0.23696E-06 0.37678E-06 0.22886E-06
 0.30343E-06 0.30222E-06 0.28982E-06 0.20492E-06 0.32903E-06 0.30915E-06 0.22702E-06 0.18592E-06 0.27260E-06 0.40007E-06
 0.68968E-07 0.68341E-09 0.77009E-10 0.33987E-10 0.46320E-10 0.21931E-09 0.54653E-08 0.73032E-06 0.41542E-06 0.18568E-06
 0.25552E-06 0.28796E-06 0.24972E-06 0.24970E-06 0.31951E-06 0.23327E-06 0.26745E-06 0.22940E-06 0.23655E-06 0.36718E-06
 0.92201E-06 0.56543E-08 0.21770E-09 0.46599E-10 0.34890E-10 0.46474E-10 0.20729E-09 0.46426E-08 0.24536E-05 0.28261E-06
 0.19064E-06 0.27071E-06 0.17974E-06 0.30873E-06 0.24150E-06 0.34521E-06 0.37358E-06 0.31512E-06 0.22599E-06 0.31854E-06
 0.36634E-06 0.34638E-06 0.25607E-06 0.24379E-06 0.23759E-06 0.22702E-06 0.21576E-06 0.24655E-06 0.22373E-05 0.44874E-08
 0.20902E-09 0.46320E-10 0.34881E-10 0.80932E-10 0.73192E-09 0.10130E-06 0.49327E-06 0.28173E-06 0.21279E-06 0.24367E-06
 0.27265E-06 0.35280E-06 0.27517E-06 0.31088E-06 0.28520E-06 0.29726E-06 0.18981E-06 0.24506E-06 0.57020E-06 0.10774E-06
 0.72704E-09 0.80902E-10 0.95453E-10 0.81261E-10 0.21718E-09 0.24545E-08 0.15647E-05 0.34717E-06 0.30058E-06 0.24476E-06
 0.44576E-06 0.20998E-06 0.40961E-06 0.28742E-06 0.26159E-06 0.31045E-06 0.27053E-06 0.23357E-06 0.33601E-06 0.24114E-06
 0.32441E-06 0.36472E-06 0.24379E-06 0.30915E-06 0.34316E-06 0.22467E-06 0.53474E-06 0.54819E-05 0.23726E-08 0.21931E-09
 0.80932E-10 0.96151E-10 0.36166E-09 0.64422E-08 0.20376E-03 0.39557E-06 0.30103E-06 0.24076E-06 0.27953E-06 0.21751E-06
 0.31081E-06 0.26568E-06 0.26880E-06 0.21283E-06 0.26267E-06 0.32419E-06 0.46457E-06 0.18218E-04 0.62524E-08 0.36724E-09
 0.49243E-09 0.36363E-09 0.72850E-09 0.56233E-08 0.85313E-05 0.54991E-06 0.18185E-06 0.23868E-06 0.22504E-06 0.33181E-06
 0.26686E-06 0.30862E-06 0.35827E-06 0.26747E-06 0.28514E-06 0.26862E-06 0.29386E-06 0.29449E-06 0.32313E-06 0.32441E-06
 0.25607E-06 0.32903E-06 0.24248E-06 0.21527E-06 0.18392E-06 0.62512E-06 0.54634E-04 0.54653E-08 0.73192E-09 0.36166E-09
 0.49381E-09 0.13656E-08 0.70457E-08 0.16126E-06 0.80634E-06 0.32063E-06 0.28007E-06 0.28336E-06 0.27181E-06 0.45808E-06
 0.26925E-06 0.29279E-06 0.32341E-06 0.29198E-06 0.69734E-06 0.15880E-06 0.70946E-08 0.13627E-08 0.52855E-09 0.13906E-08
 0.62282E-08 0.11333E-06 0.14020E-05 0.23955E-06 0.21723E-06 0.17323E-06 0.22751E-06 0.30321E-06 0.21273E-06 0.35213E-06
 0.22760E-06 0.29211E-06 0.23724E-06 0.19692E-06 0.21588E-06 0.20503E-06 0.29449E-06 0.24114E-06 0.34638E-06 0.20492E-06
 0.33324E-06 0.18667E-06 0.24308E-06 0.13763E-06 0.44591E-06 0.73032E-06 0.10130E-06 0.64422E-08 0.13656E-08 0.53073E-09
 0.41834E-09 0.83390E-09 0.69588E-08 0.13476E-04 0.31864E-06 0.24318E-06 0.24462E-06 0.32605E-06 0.37969E-06 0.21110E-06
 0.25313E-06 0.31294E-06 0.83127E-05 0.69216E-08 0.83373E-09 0.41987E-09 0.10711E-09 0.41585E-09 0.70410E-08 0.36785E-04
 0.45452E-06 0.45504E-06 0.22928E-06 0.22634E-06 0.23686E-06 0.19633E-06 0.23765E-06 0.25538E-06 0.40386E-06 0.34008E-06
 0.26701E-06 0.21503E-06 0.20725E-06 0.21588E-06 0.29386E-06 0.33601E-06 0.36634E-06 0.28982E-06 0.20200E-06 0.23970E-06
 0.18109E-06 0.30882E-06 0.21031E-06 0.41542E-06 0.49327E-06 0.20376E-03 0.70457E-08 0.41834E-09 0.10665E-09 0.89091E-10
 0.23535E-09 0.26386E-08 0.49534E-05 0.49803E-06 0.27781E-06 0.29420E-06 0.29368E-06 0.28681E-06 0.35250E-06 0.37767E-06
 0.31822E-05 0.26640E-08 0.23533E-09 0.88855E-10 0.36870E-10 0.89141E-10 0.83624E-09 0.17054E-06 0.53874E-06 0.22415E-06
 0.21731E-06 0.23297E-06 0.22178E-06 0.21397E-06 0.20366E-06 0.24057E-06 0.34463E-06 0.28232E-06 0.26727E-06 0.25681E-06
 0.21503E-06 0.19692E-06 0.26862E-06 0.23357E-06 0.31855E-06 0.30222E-06 0.28812E-06 0.17431E-06 0.28381E-06 0.17128E-06
 0.27718E-06 0.18568E-06 0.28173E-06 0.39557E-06 0.16126E-06 0.83390E-09 0.89091E-10 0.36959E-10 0.48451E-10 0.21289E-09
 0.46179E-08 0.86754E-06 0.31722E-06 0.28356E-06 0.30969E-06 0.37231E-06 0.22309E-06 0.34783E-06 0.10315E-05 0.46940E-08
 0.21200E-09 0.48586E-10 0.34613E-10 0.48438E-10 0.23601E-09 0.67443E-08 0.59751E-06 0.35588E-06 0.19712E-06 0.24395E-06
 0.23241E-06 0.21088E-06 0.20846E-06 0.22262E-06 0.28762E-06 0.27211E-06 0.22580E-06 0.26727E-06 0.26701E-06 0.23724E-06
 0.28514E-06 0.27053E-06 0.22599E-06 0.30343E-06 0.23917E-06 0.25951E-06 0.16385E-06 0.27042E-06 0.22274E-06 0.25552E-06
 0.21279E-06 0.30103E-06 0.80634E-06 0.69588E-08 0.23535E-09 0.48450E-10 0.34560E-10 0.77507E-10 0.66229E-09 0.72391E-07
 0.37610E-06 0.19821E-06 0.37677E-06 0.21634E-06 0.39622E-06 0.21335E-06 0.31832E-06 0.68276E-07 0.66380E-09 0.77418E-10
 0.95679E-10 0.77880E-10 0.21152E-09 0.26631E-08 0.92674E-05 0.27660E-06 0.25437E-06 0.26055E-06 0.27873E-06 0.21467E-06
 0.26761E-06 0.23044E-06 0.28255E-06 0.29532E-06 0.27211E-06 0.28232E-06 0.34008E-06 0.29211E-06 0.26747E-06 0.31045E-06
 0.31512E-06 0.22886E-06 0.34074E-06 0.25494E-06 0.30362E-06 0.24230E-06 0.20513E-06 0.28796E-06 0.24367E-06 0.24076E-06
 0.32063E-06 0.13476E-04 0.26386E-08 0.21290E-09 0.77507E-10 0.96166E-10 0.41980E-09 0.11055E-07 0.65260E-06 0.51712E-06
 0.26295E-06 0.25927E-06 0.22951E-06 0.27013E-06 0.56908E-06 0.59814E-06 0.10935E-07 0.42274E-09 0.99482E-09 0.41780E-09
 0.66161E-09 0.47345E-08 0.50231E-05 0.37506E-06 0.29912E-06 0.23851E-06 0.29396E-06 0.23226E-06 0.35648E-06 0.26670E-06
 0.41885E-06 0.28255E-06 0.28762E-06 0.34462E-06 0.40386E-06 0.22760E-06 0.35827E-06 0.26159E-06 0.37358E-06 0.37678E-06
 0.27295E-06 0.33531E-06 0.27823E-06 0.30013E-06 0.36721E-06 0.24972E-06 0.27265E-06 0.27953E-06 0.28007E-06 0.31864E-06
 0.49534E-05 0.46179E-08 0.66229E-09 0.41980E-09 0.98230E-09 0.12307E-07 0.12567E-04 0.37860E-06 0.40606E-06 0.30249E-06
 0.36585E-06 0.36382E-06 0.28963E-06 0.50671E-06 0.64832E-05 0.11803E-07 0.44674E-07 0.12398E-07 0.11213E-07 0.70564E-07
 0.15436E-05 0.38234E-06 0.21802E-06 0.31719E-06 0.22526E-06 0.36076E-06 0.28058E-06 0.30344E-06 0.26670E-06 0.23044E-06
 0.22262E-06 0.24057E-06 0.25538E-06 0.35213E-06 0.30862E-06 0.28742E-06 0.34521E-06 0.23696E-06 0.28270E-06 0.17345E-06
 0.31496E-06 0.28682E-06 0.28859E-06 0.24970E-06 0.35280E-06 0.21751E-06 0.28336E-06 0.24318E-06 0.49803E-06 0.86754E-06
 0.72391E-07 0.11055E-07 0.12307E-07 0.46555E-07 0.88069E-07 0.54047E-07 0.49305E-06 0.92875E-06 0.52294E-06 0.37369E-06
 0.14454E-05 0.49836E-06 0.56467E-07 0.91784E-07 0.37557E-08 0.83590E-07 0.14706E-04 0.67362E-06 0.30457E-06 0.27712E-06
 0.41359E-06 0.22990E-06 0.27382E-06 0.28928E-06 0.26679E-06 0.28058E-06 0.35648E-06 0.26761E-06 0.20846E-06 0.20366E-06
 0.23765E-06 0.21273E-06 0.26686E-06 0.40961E-06 0.24150E-06 0.27846E-06 0.18490E-06 0.26805E-06 0.17743E-06 0.25927E-06
 0.31988E-06 0.31951E-06 0.27517E-06 0.31081E-06 0.27181E-06 0.24462E-06 0.27781E-06 0.31722E-06 0.37610E-06 0.65260E-06
 0.12567E-04 0.88069E-07 0.36780E-08 0.11496E-08 0.13512E-08 0.74769E-08 0.40682E-05 0.36544E-06 0.54519E-05 0.75709E-08
 0.13564E-08 0.11300E-08 0.19044E-09 0.11425E-08 0.58769E-07 0.42748E-06 0.54132E-06 0.22966E-06 0.25828E-06 0.24470E-06
 0.37081E-06 0.44163E-06 0.28928E-06 0.36076E-06 0.23226E-06 0.21467E-06 0.21088E-06 0.21397E-06 0.19633E-06 0.30321E-06
 0.33181E-06 0.20998E-06 0.30874E-06 0.23037E-06 0.35666E-06 0.17132E-06 0.24372E-06 0.21958E-06 0.23278E-06 0.23327E-06
 0.31088E-06 0.26568E-06 0.45808E-06 0.32605E-06 0.29420E-06 0.28356E-06 0.19821E-06 0.51712E-06 0.37860E-06 0.54047E-07
 0.11496E-08 0.18986E-09 0.12221E-09 0.26641E-09 0.24029E-08 0.57144E-06 0.38428E-06 0.24291E-08 0.26503E-09 0.12247E-09
 0.44377E-10 0.12193E-09 0.13537E-08 0.43500E-06 0.31668E-06 0.27469E-06 0.33573E-06 0.33648E-06 0.34025E-06 0.37081E-06
 0.27382E-06 0.22526E-06 0.29396E-06 0.27873E-06 0.23241E-06 0.22178E-06 0.23686E-06 0.22751E-06 0.22504E-06 0.44576E-06
 0.17974E-06 0.41776E-06 0.24304E-06 0.26389E-06 0.20374E-06 0.20898E-06 0.23619E-06 0.26745E-06 0.28520E-06 0.26880E-06
 0.26925E-06 0.37969E-06 0.29368E-06 0.30969E-06 0.37677E-06 0.26295E-06 0.40606E-06 0.49305E-06 0.13512E-08 0.12221E-09
 0.44421E-10 0.50816E-10 0.19563E-09 0.32810E-08 0.45566E-06 0.33756E-08 0.19490E-09 0.50960E-10 0.33362E-10 0.51051E-10
 0.26645E-09 0.75376E-08 0.10924E-05 0.34508E-06 0.24476E-06 0.24265E-06 0.33648E-06 0.24470E-06 0.22990E-06 0.31719E-06
 0.23851E-06 0.26055E-06 0.24395E-06 0.23297E-06 0.22634E-06 0.17323E-06 0.23868E-06 0.24476E-06 0.27071E-06 0.21232E-06
 0.34578E-06 0.16106E-06 0.19709E-06 0.26632E-06 0.24288E-06 0.22940E-06 0.29726E-06 0.21283E-06 0.29279E-06 0.21110E-06
 0.28681E-06 0.37231E-06 0.21634E-06 0.25927E-06 0.30249E-06 0.92875E-06 0.74769E-08 0.26641E-09 0.50816E-10 0.33463E-10
 0.67922E-10 0.50021E-09 0.23816E-07 0.23735E-07 0.49736E-09 0.68048E-10 0.79020E-10 0.68004E-10 0.19407E-09 0.24071E-08
 0.46160E-05 0.44977E-06 0.36008E-06 0.24476E-06 0.33573E-06 0.25828E-06 0.41359E-06 0.21802E-06 0.29912E-06 0.25437E-06
 0.19712E-06 0.21731E-06 0.22928E-06 0.21723E-06 0.18185E-06 0.30058E-06 0.19064E-06 0.20913E-06 0.18483E-06 0.31365E-06
 0.22927E-06 0.16660E-06 0.21934E-06 0.23655E-06 0.18981E-06 0.26267E-06 0.32341E-06 0.25313E-06 0.35250E-06 0.22309E-06
 0.39622E-06 0.22951E-06 0.36585E-06 0.52294E-06 0.40682E-05 0.24029E-08 0.19563E-09 0.67921E-10 0.78989E-10 0.30430E-09
 0.58127E-08 0.16574E-05 0.58240E-08 0.30559E-09 0.67213E-09 0.30600E-09 0.49833E-09 0.34076E-08 0.45298E-06 0.35275E-06
 0.44977E-06 0.34508E-06 0.27469E-06 0.22966E-06 0.27712E-06 0.38234E-06 0.37506E-06 0.27660E-06 0.35587E-06 0.22415E-06
 0.45504E-06 0.23955E-06 0.54991E-06 0.34717E-06 0.28261E-06 0.23700E-06 0.31687E-06 0.22522E-06 0.35934E-06 0.42912E-06
 0.36059E-06 0.36718E-06 0.24506E-06 0.32419E-06 0.29198E-06 0.31294E-06 0.37767E-06 0.34783E-06 0.21335E-06 0.27013E-06
 0.36382E-06 0.37369E-06 0.36544E-06 0.57144E-06 0.32810E-08 0.50021E-09 0.30430E-09 0.67894E-09 0.76425E-08 0.22532E-04
 0.75157E-05 0.75114E-08 0.64726E-07 0.74663E-08 0.58236E-08 0.23567E-07 0.39781E-06 0.45298E-06 0.46160E-05 0.10924E-05
 0.31668E-06 0.54132E-06 0.30457E-06 0.15436E-05 0.50231E-05 0.92674E-05 0.59751E-06 0.53874E-06 0.45452E-06 0.14020E-05
 0.85313E-05 0.15647E-05 0.24536E-05 0.39303E-06 0.34502E-06 0.39371E-06 0.50154E-05 0.19486E-05 0.75703E-05 0.92201E-06
 0.57020E-06 0.46457E-06 0.69734E-06 0.83127E-05 0.31822E-05 0.10315E-05 0.31832E-06 0.56908E-06 0.28963E-06 0.14454E-05
 0.54519E-05 0.38428E-06 0.45566E-06 0.23816E-07 0.58127E-08 0.76425E-08 0.54495E-07 0.72621E-06 0.50609E-06 0.95841E-06
 0.89632E-06 0.78126E-06 0.16422E-04 0.20123E-05 0.23567E-07 0.34076E-08 0.24071E-08 0.75376E-08 0.43500E-06 0.42747E-06
 0.67362E-06 0.70564E-07 0.47345E-08 0.26631E-08 0.67443E-08 0.17054E-06 0.36786E-04 0.11333E-06 0.56233E-08 0.24545E-08
 0.46426E-08 0.68783E-07 0.93259E-06 0.83607E-06 0.72325E-07 0.46650E-08 0.24258E-08 0.56543E-08 0.10774E-06 0.18218E-04
 0.15880E-06 0.69216E-08 0.26640E-08 0.46940E-08 0.68276E-07 0.59814E-06 0.50671E-06 0.49836E-06 0.75709E-08 0.24291E-08
 0.33756E-08 0.23735E-07 0.16574E-05 0.22532E-04 0.72621E-06 0.62449E-06 0.41709E-06 0.32798E-06 0.20084E-06 0.41740E-06
 0.45791E-06 0.16422E-04 0.58236E-08 0.49833E-09 0.19407E-09 0.26645E-09 0.13537E-08 0.58769E-07 0.14706E-04 0.11213E-07
 0.66161E-09 0.21152E-09 0.23601E-09 0.83624E-09 0.70410E-08 0.62282E-08 0.72850E-09 0.21718E-09 0.20729E-09 0.67876E-09
 0.11633E-07 0.30240E-05 0.11308E-07 0.67874E-09 0.20738E-09 0.21770E-09 0.72704E-09 0.62524E-08 0.70946E-08 0.83373E-09
 0.23533E-09 0.21200E-09 0.66380E-09 0.10935E-07 0.64832E-05 0.56467E-07 0.13564E-08 0.26503E-09 0.19490E-09 0.49736E-09
 0.58240E-08 0.75157E-05 0.50609E-06 0.41709E-06 0.22148E-06 0.28413E-06 0.43308E-06 0.23503E-06 0.41740E-06 0.78126E-06
 0.74663E-08 0.30600E-09 0.68004E-10 0.51051E-10 0.12193E-09 0.11425E-08 0.83590E-07 0.12398E-07 0.41780E-09 0.77880E-10
 0.48438E-10 0.89141E-10 0.41585E-09 0.13906E-08 0.36363E-09 0.81261E-10 0.46474E-10 0.77445E-10 0.41892E-09 0.94851E-08
 0.92815E-08 0.42280E-09 0.77114E-10 0.46599E-10 0.80902E-10 0.36724E-09 0.13627E-08 0.41987E-09 0.88855E-10 0.48586E-10
 0.77418E-10 0.42274E-09 0.11803E-07 0.91784E-07 0.11300E-08 0.12247E-09 0.50959E-10 0.68048E-10 0.30559E-09 0.75114E-08
 0.95841E-06 0.32798E-06 0.28413E-06 0.29553E-06 0.17463E-08 0.24300E-07 0.48937E-06 0.77332E-07 0.51736E-08 0.14205E-11
 0.27464E-13 0.31919E-14 0.59119E-14 0.15381E-12 0.47193E-10 0.15138E-08 0.23260E-11 0.48628E-13 0.42744E-14 0.25258E-14
 0.45436E-13 0.18018E-11 0.12462E-11 0.31419E-13 0.26923E-14 0.51625E-14 0.47296E-13 0.29306E-11 0.32681E-09 0.29831E-11
 0.46768E-13 0.54956E-14 0.28866E-14 0.29199E-13 0.12247E-11 0.17752E-11 0.44187E-13 0.29143E-14 0.43299E-14 0.46865E-13
 0.22750E-11 0.15788E-08 0.44936E-10 0.16336E-12 0.61062E-14 0.29421E-14 0.27117E-13 0.14704E-11 0.40989E-08 0.83373E-07
 0.70169E-07 0.15961E-06 0.24300E-07 0.20322E-07 0.24570E-06 0.37385E-07 0.58037E-05 0.24711E-09 0.32264E-12 0.18957E-13
 0.93814E-14 0.62242E-13 0.36592E-11 0.22904E-07 0.18762E-09 0.53987E-12 0.28047E-13 0.99087E-14 0.27811E-13 0.65714E-12
 0.79864E-11 0.42752E-12 0.17514E-13 0.75218E-14 0.26590E-13 0.54422E-12 0.21047E-09 0.21903E-09 0.54666E-12 0.25757E-13
 0.75495E-14 0.17153E-13 0.46160E-12 0.81759E-11 0.66726E-12 0.26423E-13 0.97700E-14 0.27936E-13 0.57934E-12 0.28960E-09
 0.89050E-08 0.34374E-11 0.63310E-13 0.93259E-14 0.19845E-13 0.31333E-12 0.21406E-09 0.39316E-07 0.28323E-05 0.29402E-06
 0.48937E-06 0.24570E-06 0.10766E-06 0.11482E-05 0.62677E-07 0.62363E-05 0.96427E-10 0.90496E-12 0.15041E-12 0.29594E-12
 0.48257E-11 0.63661E-08 0.12431E-05 0.21939E-09 0.10485E-11 0.15137E-12 0.26748E-12 0.33757E-11 0.15902E-09 0.11338E-09
 0.15162E-11 0.12301E-12 0.10764E-12 0.12159E-11 0.22288E-09 0.27299E-06 0.13025E-09 0.12119E-11 0.10242E-12 0.12362E-12
 0.17753E-11 0.12744E-09 0.10036E-09 0.33808E-11 0.24360E-12 0.15425E-12 0.13035E-11 0.26897E-09 0.20927E-06 0.72776E-08
 0.47955E-11 0.28212E-12 0.15504E-12 0.89453E-12 0.94825E-10 0.85180E-06 0.32511E-06 0.74365E-07 0.77332E-07 0.37385E-07
 0.11482E-05 0.12156E-06 0.25375E-06 0.95866E-07 0.59734E-05 0.23251E-08 0.49328E-10 0.28083E-10 0.23166E-09 0.10077E-05
 0.17565E-07 0.76678E-08 0.12922E-09 0.55167E-10 0.21920E-10 0.26988E-09 0.15584E-07 0.13216E-07 0.44437E-09 0.12904E-09
 0.15821E-10 0.51206E-10 0.88717E-08 0.11296E-04 0.18371E-08 0.21810E-05 0.24867E-10 0.18474E-10 0.15743E-09 0.17282E-07
 0.22315E-08 0.20678E-07 0.59570E-10 0.25830E-10 0.57030E-10 0.17653E-07 0.15308E-06 0.29710E-06 0.24154E-05 0.25782E-09
 0.27416E-10 0.47989E-10 0.23141E-08 0.81879E-06 0.11177E-06 0.22082E-04 0.51736E-08 0.58037E-05 0.62677E-07 0.25375E-06
 0.19957E-07 0.20275E-09 0.10038E-09 0.20914E-08 0.35478E-05 0.13321E-05 0.17638E-06 0.20057E-06 0.10883E-02 0.20536E-07
 0.20842E-09 0.60308E-08 0.15993E-08 0.74883E-05 0.57172E-07 0.65349E-07 0.45254E-09 0.75948E-08 0.23534E-08 0.10018E-06
 0.16836E-06 0.69773E-07 0.28325E-08 0.16245E-07 0.29103E-09 0.43245E-07 0.16278E-06 0.61221E-07 0.37733E-08 0.12986E-07
 0.21615E-09 0.94529E-08 0.15332E-07 0.29145E-06 0.20672E-06 0.16175E-06 0.25974E-06 0.19354E-06 0.57392E-06 0.23332E-05
 0.40015E-05 0.21939E-08 0.96071E-10 0.23332E-09 0.14205E-11 0.24711E-09 0.62363E-05 0.95866E-07 0.20275E-09 0.14952E-11
 0.32367E-12 0.84914E-12 0.49929E-10 0.24693E-06 0.93427E-06 0.11506E-06 0.13102E-07 0.73610E-08 0.13530E-09 0.15637E-07
 0.19765E-08 0.42697E-07 0.11971E-06 0.12282E-07 0.46296E-09 0.26123E-07 0.49392E-08 0.37611E-07 0.76121E-06 0.29002E-05
 0.25650E-08 0.64140E-08 0.41446E-09 0.11075E-06 0.18854E-06 0.78183E-06 0.17405E-08 0.51608E-08 0.13860E-09 0.31586E-07
 0.24238E-06 0.96333E-07 0.33191E-06 0.23130E-06 0.29939E-06 0.13981E-06 0.24669E-06 0.17474E-06 0.39497E-03 0.48999E-10
 0.85305E-12 0.33050E-12 0.27575E-13 0.32263E-12 0.96427E-10 0.59734E-05 0.10038E-09 0.32377E-12 0.27728E-13 0.19762E-13
 0.15268E-12 0.25903E-10 0.20333E-06 0.21981E-06 0.17893E-05 0.17208E-07 0.13662E-09 0.65981E-08 0.19759E-08 0.31600E-05
 0.81528E-07 0.47522E-07 0.57050E-09 0.84101E-08 0.33473E-08 0.43553E-05 0.12927E-06 0.72705E-07 0.67742E-08 0.16123E-07
 0.53941E-09 0.17808E-07 0.10513E-05 0.76699E-07 0.60054E-08 0.11219E-07 0.20803E-09 0.95461E-08 0.29700E-07 0.66917E-06
 0.26903E-06 0.23200E-06 0.31612E-06 0.46071E-06 0.30329E-06 0.15486E-06 0.52783E-06 0.27605E-10 0.15889E-12 0.19207E-13
 0.32196E-14 0.18929E-13 0.90511E-12 0.23251E-08 0.20914E-08 0.84899E-12 0.19706E-13 0.27200E-14 0.10131E-13 0.28741E-12
 0.24878E-09 0.16357E-06 0.18572E-07 0.86253E-08 0.15858E-09 0.13421E-07 0.34224E-08 0.58910E-07 0.17697E-06 0.14278E-07
 0.49297E-09 0.21561E-07 0.56719E-08 0.42992E-07 0.25114E-06 0.13050E-04 0.17253E-08 0.70636E-08 0.58644E-09 0.85697E-07
 0.11323E-06 0.28991E-05 0.28277E-08 0.55773E-08 0.18525E-09 0.24540E-07 0.11685E-05 0.17031E-06 0.27716E-06 0.49367E-06
 0.19727E-06 0.24938E-06 0.28214E-06 0.38373E-06 0.13044E-06 0.23766E-09 0.29571E-12 0.88540E-14 0.58564E-14 0.92426E-14
 0.15046E-12 0.49328E-10 0.35478E-05 0.49929E-10 0.15260E-12 0.99920E-14 0.55511E-14 0.60479E-13 0.49650E-11 0.70609E-06
 0.23825E-04 0.19593E-07 0.14471E-09 0.65579E-08 0.17993E-08 0.18931E-05 0.86167E-07 0.46343E-07 0.39848E-09 0.82480E-08
 0.29371E-08 0.19102E-04 0.11800E-06 0.64676E-07 0.32341E-08 0.16135E-07 0.55867E-09 0.17733E-07 0.37395E-06 0.65845E-07
 0.66362E-08 0.12533E-07 0.20555E-09 0.94033E-08 0.20554E-07 0.74101E-06 0.27794E-06 0.23404E-06 0.30642E-06 0.32563E-06
 0.33433E-06 0.17859E-06 0.24040E-06 0.57790E-06 0.47855E-11 0.62839E-13 0.15375E-12 0.62186E-13 0.29608E-12 0.28084E-10
 0.13321E-05 0.24693E-06 0.25903E-10 0.28733E-12 0.60715E-13 0.17601E-12 0.33484E-11 0.86281E-08 0.12700E-07 0.72334E-08
 0.13358E-09 0.15028E-07 0.31682E-08 0.45708E-07 0.80174E-07 0.13830E-07 0.35314E-09 0.20974E-07 0.33604E-08 0.38800E-07
 0.46700E-06 0.97040E-06 0.27685E-08 0.66827E-08 0.34254E-09 0.90448E-07 0.18678E-06 0.11744E-05 0.27760E-08 0.51925E-08
 0.21011E-09 0.27056E-07 0.15364E-06 0.12507E-06 0.53735E-06 0.25295E-06 0.35184E-06 0.18886E-06 0.37887E-06 0.27762E-06
 0.23594E-06 0.11605E-06 0.70882E-08 0.37534E-11 0.47193E-10 0.36592E-11 0.48259E-11 0.23166E-09 0.17638E-06 0.93427E-06
 0.20333E-06 0.24878E-09 0.49651E-11 0.33483E-11 0.50776E-10 0.13748E-07 0.18904E-05 0.20938E-07 0.20649E-09 0.63862E-08
 0.21206E-08 0.17387E-05 0.10307E-06 0.44901E-07 0.36232E-09 0.87840E-08 0.20658E-08 0.35686E-05 0.16490E-06 0.62116E-07
 0.98314E-08 0.15591E-07 0.37245E-09 0.18568E-07 0.40711E-06 0.77795E-07 0.87906E-08 0.12491E-07 0.24248E-09 0.91478E-08
 0.22487E-07 0.10846E-05 0.33008E-06 0.26996E-06 0.30716E-06 0.42719E-06 0.37724E-06 0.17541E-06 0.23740E-06 0.23816E-06
 0.95436E-06 0.21777E-07 0.15138E-08 0.22904E-07 0.63661E-08 0.10077E-05 0.20057E-06 0.11506E-06 0.21981E-06 0.16357E-06
 0.70609E-06 0.86281E-08 0.13748E-07 0.30744E-08 0.19801E-09 0.37295E-09 0.14505E-09 0.13760E-07 0.22639E-08 0.67309E-07
 0.31528E-06 0.17180E-07 0.40296E-09 0.15904E-07 0.22210E-08 0.72400E-07 0.22029E-06 0.65390E-05 0.26260E-08 0.78498E-08
 0.39001E-09 0.52332E-07 0.13015E-06 0.31821E-05 0.18282E-08 0.62032E-08 0.22656E-09 0.20142E-07 0.20114E-06 0.32545E-06
 0.19183E-06 0.12646E-05 0.13392E-06 0.53345E-06 0.12735E-06 0.82567E-06 0.92608E-07 0.13670E-07 0.28892E-09 0.24779E-09
 0.23260E-11 0.18762E-09 0.12431E-05 0.17565E-07 0.10883E-02 0.13102E-07 0.17893E-05 0.18572E-07 0.23825E-04 0.12700E-07
 0.18904E-05 0.19801E-09 0.23494E-11 0.56992E-12 0.11408E-11 0.61396E-10 0.60881E-09 0.11743E-07 0.11849E-06 0.58748E-08
 0.75579E-09 0.33210E-06 0.61876E-09 0.86338E-08 0.52848E-06 0.27661E-07 0.87459E-09 0.29841E-08 0.53456E-09 0.25078E-06
 0.10769E-07 0.23851E-07 0.52846E-09 0.26828E-08 0.20807E-09 0.29583E-05 0.28016E-08 0.13171E-07 0.35900E-06 0.20102E-07
 0.19556E-06 0.20358E-07 0.20125E-05 0.24711E-07 0.94561E-07 0.52998E-10 0.13531E-11 0.55864E-12 0.48822E-13 0.54005E-12
 0.21939E-09 0.76678E-08 0.20536E-07 0.73610E-08 0.17208E-07 0.86253E-08 0.19593E-07 0.72334E-08 0.20938E-07 0.37295E-09
 0.56982E-12 0.45186E-13 0.28172E-13 0.15322E-12 0.20978E-10 0.60605E-08 0.89458E-08 0.35571E-08 0.33090E-09 0.52523E-06
 0.16563E-08 0.58568E-08 0.20012E-07 0.13388E-07 0.10390E-08 0.24636E-08 0.19395E-09 0.45728E-07 0.29504E-07 0.13119E-07
 0.81246E-09 0.21454E-08 0.11840E-09 0.29138E-06 0.90030E-08 0.81673E-08 0.24433E-07 0.97908E-08 0.25633E-07 0.87677E-08
 0.24530E-07 0.92761E-08 0.25684E-07 0.28585E-10 0.15837E-12 0.27311E-13 0.42744E-14 0.28061E-13 0.10486E-11 0.12922E-09
 0.20842E-09 0.13530E-09 0.13662E-09 0.15858E-09 0.14471E-09 0.13358E-09 0.20649E-09 0.14505E-09 0.11407E-11 0.28089E-13
 0.42188E-14 0.91593E-14 0.26522E-12 0.59733E-10 0.27568E-09 0.13468E-09 0.37585E-10 0.24700E-09 0.31967E-09 0.21927E-09
 0.22631E-09 0.23509E-09 0.21962E-09 0.12402E-09 0.34606E-10 0.17588E-09 0.20336E-09 0.23684E-09 0.29126E-09 0.11946E-09
 0.20077E-10 0.19838E-09 0.17561E-09 0.20365E-09 0.22039E-09 0.23553E-09 0.18546E-09 0.17235E-09 0.19635E-09 0.15942E-09
 0.22347E-09 0.64677E-10 0.24578E-12 0.96867E-14 0.26368E-14 0.97977E-14 0.15155E-12 0.55168E-10 0.60308E-08 0.15637E-07
 0.65981E-08 0.13421E-07 0.65579E-08 0.15028E-07 0.63862E-08 0.13760E-07 0.61396E-10 0.15321E-12 0.93536E-14 0.30531E-14
 0.25452E-13 0.33055E-11 0.14218E-06 0.18808E-06 0.98340E-09 0.30281E-08 0.95367E-07 0.26081E-07 0.59152E-08 0.90382E-08
 0.18716E-07 0.25001E-05 0.40149E-09 0.45876E-08 0.49570E-08 0.90201E-08 0.26201E-07 0.19010E-06 0.19359E-09 0.32010E-08
 0.15782E-07 0.13990E-07 0.54233E-08 0.11788E-07 0.52787E-08 0.12851E-07 0.56223E-08 0.11453E-07 0.52154E-08 0.45502E-08
 0.33709E-11 0.29504E-13 0.45519E-13 0.27894E-13 0.26767E-12 0.21920E-10 0.15993E-08 0.19765E-08 0.19759E-08 0.34224E-08
 0.17993E-08 0.31682E-08 0.21206E-08 0.22639E-08 0.60881E-09 0.20978E-10 0.26527E-12 0.25507E-13 0.46713E-13 0.65786E-12
 0.76548E-10 0.23515E-08 0.67654E-09 0.15718E-07 0.26989E-09 0.48003E-08 0.32628E-08 0.95748E-08 0.43804E-09 0.13780E-08
 0.46350E-09 0.42808E-08 0.95349E-09 0.12132E-07 0.57550E-09 0.18698E-08 0.27898E-09 0.56232E-08 0.30760E-09 0.41171E-08
 0.32057E-08 0.73296E-08 0.25783E-08 0.64617E-08 0.26715E-08 0.35484E-08 0.16754E-08 0.43833E-08 0.92090E-10 0.64185E-12
 0.18018E-11 0.65703E-12 0.33760E-11 0.26988E-09 0.74883E-05 0.42697E-07 0.31600E-05 0.58910E-07 0.18931E-05 0.45708E-07
 0.17387E-05 0.67309E-07 0.11743E-07 0.60605E-08 0.59733E-10 0.33056E-11 0.65789E-12 0.17293E-11 0.84939E-11 0.13135E-09
 0.46164E-09 0.43577E-07 0.39248E-08 0.23142E-07 0.91090E-04 0.18166E-06 0.23146E-08 0.54777E-08 0.37711E-09 0.20712E-06
 0.12286E-05 0.23538E-06 0.24083E-08 0.43087E-08 0.20851E-09 0.43813E-07 0.68257E-07 0.61009E-07 0.54795E-05 0.77361E-07
 0.14725E-05 0.58631E-07 0.28009E-05 0.76208E-07 0.10450E-05 0.58761E-07 0.12372E-09 0.80784E-11 0.12463E-11 0.79865E-11
 0.15902E-09 0.15584E-07 0.57172E-07 0.11971E-06 0.81528E-07 0.17697E-06 0.86167E-07 0.80174E-07 0.10307E-06 0.31528E-06
 0.11849E-06 0.89458E-08 0.27568E-09 0.14218E-06 0.76548E-10 0.84940E-11 0.11843E-11 0.48790E-12 0.15772E-11 0.17634E-09
 0.16979E-08 0.49070E-07 0.70565E-07 0.86627E-04 0.22067E-08 0.74367E-08 0.62365E-09 0.92214E-07 0.73685E-07 0.11646E-04
 0.24528E-08 0.62403E-08 0.22381E-09 0.23354E-07 0.94079E-08 0.97560E-07 0.21043E-06 0.32248E-06 0.18592E-06 0.38356E-06
 0.78045E-07 0.45069E-06 0.41561E-06 0.14158E-09 0.18390E-11 0.44625E-12 0.31364E-13 0.42763E-12 0.11338E-09 0.13216E-07
 0.65349E-07 0.12282E-07 0.47522E-07 0.14278E-07 0.46343E-07 0.13830E-07 0.44901E-07 0.17180E-07 0.58748E-08 0.35571E-08
 0.13468E-09 0.18808E-06 0.23515E-08 0.13135E-09 0.48796E-12 0.27867E-13 0.17208E-13 0.12318E-12 0.15612E-10 0.17576E-07
 0.61026E-07 0.27469E-07 0.12181E-08 0.32633E-08 0.29129E-09 0.30155E-06 0.73363E-07 0.30893E-07 0.89394E-09 0.28055E-08
 0.13353E-09 0.11291E-05 0.15305E-07 0.15156E-07 0.70106E-07 0.19120E-07 0.86373E-07 0.15553E-07 0.83177E-07 0.18291E-07
 0.27577E-07 0.18322E-10 0.13113E-12 0.16070E-13 0.28033E-14 0.17486E-13 0.15163E-11 0.44437E-09 0.45254E-09 0.46296E-09
 0.57050E-09 0.49297E-09 0.39848E-09 0.35314E-09 0.36232E-09 0.40296E-09 0.75579E-09 0.33090E-09 0.37585E-10 0.98340E-09
 0.67654E-09 0.46164E-09 0.15773E-11 0.17042E-13 0.28866E-14 0.77716E-14 0.10085E-12 0.25799E-10 0.23068E-09 0.52799E-09
 0.10306E-08 0.40540E-09 0.57016E-10 0.49598E-09 0.45700E-09 0.47959E-09 0.44106E-09 0.21007E-09 0.33785E-10 0.42873E-09
 0.41099E-09 0.42674E-09 0.32436E-09 0.43375E-09 0.52806E-09 0.64256E-09 0.47684E-09 0.57830E-09 0.25759E-09 0.26932E-10
 0.10188E-12 0.75495E-14 0.51070E-14 0.74662E-14 0.12274E-12 0.12904E-09 0.75948E-08 0.26123E-07 0.84101E-08 0.21561E-07
 0.82480E-08 0.20974E-07 0.87840E-08 0.15904E-07 0.33210E-06 0.52523E-06 0.24700E-09 0.30281E-08 0.15718E-07 0.43577E-07
 0.17634E-09 0.12322E-12 0.77161E-14 0.51903E-14 0.25646E-13 0.12220E-11 0.51835E-06 0.11108E-07 0.92213E-08 0.21712E-06
 0.96287E-09 0.56302E-08 0.67642E-08 0.11223E-07 0.62490E-08 0.84202E-07 0.18608E-09 0.37577E-08 0.19579E-07 0.20085E-07
 0.73910E-08 0.15465E-07 0.69483E-08 0.17793E-07 0.69709E-08 0.15763E-07 0.69732E-08 0.25827E-08 0.11693E-11 0.27367E-13
 0.47434E-13 0.26507E-13 0.10772E-12 0.15821E-10 0.23534E-08 0.49392E-08 0.33473E-08 0.56719E-08 0.29371E-08 0.33604E-08
 0.20658E-08 0.22210E-08 0.61876E-09 0.16563E-08 0.31967E-09 0.95367E-07 0.26989E-09 0.39248E-08 0.16979E-08 0.15612E-10
 0.10089E-12 0.25757E-13 0.48656E-13 0.52297E-12 0.11775E-09 0.38816E-08 0.22989E-09 0.18368E-08 0.93799E-09 0.56678E-08
 0.81627E-09 0.87036E-08 0.41510E-09 0.17115E-08 0.20938E-09 0.11126E-07 0.46890E-09 0.65751E-08 0.37969E-08 0.67004E-08
 0.18967E-08 0.31042E-08 0.27087E-08 0.52077E-08 0.17018E-08 0.31915E-08 0.11749E-09 0.53045E-12 0.29307E-11 0.54411E-12
 0.12159E-11 0.51206E-10 0.10018E-06 0.37611E-07 0.43553E-05 0.42992E-07 0.19102E-04 0.38800E-07 0.35686E-05 0.72400E-07
 0.86338E-08 0.58568E-08 0.21927E-09 0.26081E-07 0.48003E-08 0.23142E-07 0.49070E-07 0.17576E-07 0.25799E-10 0.12219E-11
 0.52285E-12 0.30310E-11 0.20229E-09 0.76452E-06 0.15187E-08 0.53380E-08 0.43692E-09 0.37315E-06 0.67729E-06 0.15187E-06
 0.23126E-08 0.41800E-08 0.18768E-09 0.46466E-07 0.62919E-07 0.50759E-07 0.32985E-05 0.65194E-07 0.21666E-05 0.61162E-07
 0.76809E-05 0.90755E-07 0.56327E-05 0.54071E-07 0.83220E-05 0.22133E-09 0.32681E-09 0.21047E-09 0.22288E-09 0.88717E-08
 0.16836E-06 0.76121E-06 0.12927E-06 0.25114E-06 0.11800E-06 0.46700E-06 0.16490E-06 0.22029E-06 0.52848E-06 0.20012E-07
 0.22631E-09 0.59152E-08 0.32628E-08 0.91090E-04 0.70565E-07 0.61026E-07 0.23068E-09 0.51835E-06 0.11775E-09 0.20229E-09
 0.43266E-09 0.23089E-09 0.13175E-09 0.25514E-08 0.24711E-09 0.15927E-07 0.89970E-06 0.57559E-07 0.78615E-08 0.13090E-07
 0.22125E-09 0.88125E-08 0.18372E-07 0.45325E-06 0.36911E-06 0.11678E-06 0.26181E-06 0.15896E-06 0.43138E-06 0.11708E-06
 0.39983E-06 0.98940E-08 0.21451E-09 0.23705E-09 0.29832E-11 0.21903E-09 0.27299E-06 0.11296E-04 0.69773E-07 0.29002E-05
 0.72705E-07 0.13050E-04 0.64676E-07 0.97040E-06 0.62116E-07 0.65390E-05 0.27661E-07 0.13388E-07 0.23509E-09 0.90382E-08
 0.95748E-08 0.18166E-06 0.86627E-04 0.27469E-07 0.52799E-09 0.11108E-07 0.38816E-08 0.76452E-06 0.23089E-09 0.29295E-11
 0.53477E-12 0.11864E-11 0.26010E-10 0.13739E-07 0.37996E-07 0.31489E-06 0.35869E-08 0.79596E-08 0.23893E-09 0.12929E-07
 0.17120E-03 0.12755E-02 0.46391E-07 0.26971E-05 0.38740E-07 0.49994E-02 0.43412E-07 0.20022E-05 0.20238E-06 0.46388E-10
 0.12087E-11 0.55150E-12 0.46740E-13 0.54662E-12 0.13025E-09 0.18371E-08 0.28325E-08 0.25650E-08 0.67742E-08 0.17253E-08
 0.32341E-08 0.27685E-08 0.98314E-08 0.26260E-08 0.87459E-09 0.10390E-08 0.21962E-09 0.18716E-07 0.43804E-09 0.23146E-08
 0.22067E-08 0.12181E-08 0.10306E-08 0.92213E-08 0.22989E-09 0.15187E-08 0.13175E-09 0.53474E-12 0.47559E-13 0.27117E-13
 0.10182E-12 0.15749E-10 0.14977E-08 0.33977E-08 0.42723E-09 0.11896E-08 0.38204E-09 0.53968E-08 0.59758E-09 0.13508E-08
 0.27226E-08 0.24737E-08 0.48385E-08 0.26895E-08 0.59818E-08 0.29385E-08 0.32210E-08 0.15789E-10 0.10787E-12 0.26340E-13
 0.53846E-14 0.25813E-13 0.12121E-11 0.21810E-05 0.16245E-07 0.64140E-08 0.16123E-07 0.70636E-08 0.16135E-07 0.66827E-08
 0.15591E-07 0.78498E-08 0.29841E-08 0.24636E-08 0.12402E-09 0.25001E-05 0.13780E-08 0.54777E-08 0.74367E-08 0.32633E-08
 0.40540E-09 0.21712E-06 0.18368E-08 0.53380E-08 0.25514E-08 0.11864E-11 0.27187E-13 0.49127E-14 0.79659E-14 0.12766E-12
 0.13207E-09 0.99268E-08 0.96169E-09 0.19931E-08 0.14258E-09 0.13944E-06 0.83083E-08 0.75715E-08 0.18299E-07 0.89406E-08
 0.21188E-07 0.74930E-08 0.19953E-07 0.80812E-08 0.24063E-07 0.19178E-09 0.12591E-12 0.73275E-14 0.27756E-14 0.76605E-14
 0.10249E-12 0.24867E-10 0.29103E-09 0.41446E-09 0.53941E-09 0.58644E-09 0.55867E-09 0.34254E-09 0.37245E-09 0.39001E-09
 0.53456E-09 0.19395E-09 0.34606E-10 0.40149E-09 0.46350E-09 0.37711E-09 0.62365E-09 0.29129E-09 0.57017E-10 0.96287E-09
 0.93799E-09 0.43692E-09 0.24711E-09 0.26010E-10 0.10195E-12 0.79381E-14 0.28588E-14 0.15182E-13 0.15991E-11 0.45460E-09
 0.94401E-09 0.30038E-09 0.38167E-10 0.60695E-09 0.62756E-09 0.34397E-09 0.38214E-09 0.35046E-09 0.46044E-09 0.40877E-09
 0.62456E-09 0.51231E-09 0.56127E-09 0.43820E-09 0.15793E-11 0.16570E-13 0.29143E-13 0.16903E-13 0.12372E-12 0.18474E-10
 0.43245E-07 0.11075E-06 0.17808E-07 0.85697E-07 0.17733E-07 0.90448E-07 0.18568E-07 0.52332E-07 0.25078E-06 0.45728E-07
 0.17588E-09 0.45876E-08 0.42808E-08 0.20712E-06 0.92214E-07 0.30155E-06 0.49598E-09 0.56302E-08 0.56678E-08 0.37315E-06
 0.15927E-07 0.13739E-07 0.15749E-10 0.12754E-12 0.15071E-13 0.32724E-13 0.46621E-12 0.10455E-09 0.42146E-08 0.18120E-07
 0.16590E-09 0.61319E-08 0.37864E-07 0.69626E-07 0.15153E-07 0.42534E-07 0.14422E-07 0.59258E-07 0.14373E-07 0.49304E-07
 0.12263E-07 0.79834E-07 0.14087E-09 0.46474E-12 0.12247E-11 0.46171E-12 0.17755E-11 0.15743E-09 0.16278E-06 0.18854E-06
 0.10513E-05 0.11323E-06 0.37395E-06 0.18678E-06 0.40711E-06 0.13015E-06 0.10769E-07 0.29504E-07 0.20336E-09 0.49570E-08
 0.95349E-09 0.12286E-05 0.73685E-07 0.73363E-07 0.45700E-09 0.67642E-08 0.81627E-09 0.67729E-06 0.89970E-06 0.37996E-07
 0.14977E-08 0.13207E-09 0.15991E-11 0.46646E-12 0.11443E-11 0.87436E-11 0.75619E-10 0.58270E-08 0.26945E-09 0.71173E-08
 0.48258E-08 0.13646E-06 0.21335E-06 0.12856E-06 0.95911E-07 0.93046E-07 0.24484E-06 0.58232E-07 0.19112E-06 0.13764E-06
 0.13616E-09 0.83326E-11 0.17755E-11 0.81758E-11 0.12744E-09 0.17282E-07 0.61221E-07 0.78183E-06 0.76699E-07 0.28991E-05
 0.65845E-07 0.11744E-05 0.77795E-07 0.31821E-05 0.23851E-07 0.13119E-07 0.23684E-09 0.90201E-08 0.12132E-07 0.23538E-06
 0.11646E-04 0.30893E-07 0.47960E-09 0.11223E-07 0.87036E-08 0.15187E-06 0.57559E-07 0.31489E-06 0.33977E-08 0.99268E-08
 0.45460E-09 0.10455E-09 0.87439E-11 0.17825E-11 0.65756E-12 0.33699E-11 0.61675E-10 0.13092E-07 0.68479E-05 0.87462E-05
 0.58270E-07 0.16416E-05 0.51743E-07 0.48439E-05 0.48983E-07 0.15582E-05 0.47109E-07 0.23663E-09 0.32962E-11 0.68605E-12
 0.44159E-13 0.66706E-12 0.10036E-09 0.22315E-08 0.37733E-08 0.17405E-08 0.60054E-08 0.28277E-08 0.66362E-08 0.27760E-08
 0.87906E-08 0.18282E-08 0.52846E-09 0.81246E-09 0.29126E-09 0.26201E-07 0.57550E-09 0.24083E-08 0.24528E-08 0.89394E-09
 0.44106E-09 0.62490E-08 0.41510E-09 0.23126E-08 0.78615E-08 0.35869E-08 0.42723E-09 0.96169E-09 0.94401E-09 0.42146E-08
 0.75619E-10 0.65761E-12 0.44048E-13 0.28644E-13 0.26011E-12 0.22458E-10 0.61870E-09 0.13781E-08 0.31778E-08 0.20685E-08
 0.27977E-08 0.19316E-08 0.37099E-08 0.15105E-08 0.22712E-08 0.21885E-10 0.26504E-12 0.28033E-13 0.29421E-14 0.26312E-13
 0.33808E-11 0.20678E-07 0.12986E-07 0.51608E-08 0.11219E-07 0.55773E-08 0.12533E-07 0.51925E-08 0.12491E-07 0.62032E-08
 0.26828E-08 0.21454E-08 0.11946E-09 0.19010E-06 0.18698E-08 0.43087E-08 0.62403E-08 0.28055E-08 0.21007E-09 0.84202E-07
 0.17115E-08 0.41800E-08 0.13090E-07 0.79596E-08 0.11896E-08 0.19931E-08 0.30038E-09 0.18120E-07 0.58270E-08 0.33699E-11
 0.28616E-13 0.24980E-14 0.99643E-14 0.14946E-12 0.53882E-10 0.53295E-08 0.13981E-07 0.67904E-08 0.14416E-07 0.63507E-08
 0.14117E-07 0.68071E-08 0.16488E-07 0.67956E-10 0.15930E-12 0.96034E-14 0.43299E-14 0.97422E-14 0.24343E-12 0.59570E-10
 0.21615E-09 0.13860E-09 0.20803E-09 0.18525E-09 0.20555E-09 0.21011E-09 0.24248E-09 0.22656E-09 0.20807E-09 0.11840E-09
 0.20077E-10 0.19359E-09 0.27898E-09 0.20851E-09 0.22381E-09 0.13353E-09 0.33785E-10 0.18608E-09 0.20938E-09 0.18768E-09
 0.22125E-09 0.23893E-09 0.38204E-09 0.14258E-09 0.38166E-10 0.16590E-09 0.26945E-09 0.61675E-10 0.26022E-12 0.99643E-14
 0.43021E-14 0.26867E-13 0.11223E-11 0.12404E-09 0.18708E-09 0.14552E-09 0.15203E-09 0.13923E-09 0.14022E-09 0.14119E-09
 0.22281E-09 0.14354E-09 0.10800E-11 0.27325E-13 0.46865E-13 0.27811E-13 0.15418E-12 0.25829E-10 0.94529E-08 0.31586E-07
 0.95461E-08 0.24540E-07 0.94033E-08 0.27056E-07 0.91478E-08 0.20142E-07 0.29583E-05 0.29138E-06 0.19838E-09 0.32010E-08
 0.56232E-08 0.43813E-07 0.23354E-07 0.11291E-05 0.42873E-09 0.37577E-08 0.11126E-07 0.46466E-07 0.88125E-08 0.12929E-07
 0.53968E-08 0.13944E-06 0.60695E-09 0.61319E-08 0.71173E-08 0.13092E-07 0.22458E-10 0.14956E-12 0.26867E-13 0.49363E-13
 0.55958E-12 0.22576E-09 0.73737E-08 0.19188E-07 0.76411E-08 0.18614E-07 0.81866E-08 0.17766E-07 0.75941E-08 0.24013E-07
 0.39178E-09 0.57157E-12 0.22749E-11 0.57933E-12 0.13035E-11 0.57030E-10 0.15332E-07 0.24238E-06 0.29700E-07 0.11685E-05
 0.20554E-07 0.15364E-06 0.22487E-07 0.20114E-06 0.28016E-08 0.90030E-08 0.17561E-09 0.15782E-07 0.30760E-09 0.68257E-07
 0.94079E-08 0.15305E-07 0.41099E-09 0.19579E-07 0.46890E-09 0.62919E-07 0.18372E-07 0.17120E-03 0.59758E-09 0.83083E-08
 0.62756E-09 0.37864E-07 0.48258E-08 0.68479E-05 0.61870E-09 0.53882E-10 0.11223E-11 0.55948E-12 0.22434E-11 0.23711E-09
 0.17173E-07 0.34648E-04 0.17945E-07 0.36326E-06 0.16745E-07 0.11372E-04 0.16532E-07 0.47468E-06 0.18133E-07 0.25250E-09
 0.15788E-08 0.28960E-09 0.26897E-09 0.17653E-07 0.29145E-06 0.96333E-07 0.66917E-06 0.17031E-06 0.74101E-06 0.12507E-06
 0.10846E-05 0.32545E-06 0.13171E-07 0.81673E-08 0.20365E-09 0.13990E-07 0.41171E-08 0.61009E-07 0.97560E-07 0.15156E-07
 0.42674E-09 0.20085E-07 0.65751E-08 0.50759E-07 0.45325E-06 0.12755E-02 0.13508E-08 0.75715E-08 0.34397E-09 0.69626E-07
 0.13646E-06 0.87462E-05 0.13781E-08 0.53295E-08 0.12404E-09 0.22576E-09 0.23711E-09 0.35387E-08 0.15351E-07 0.67729E-08
 0.14955E-05 0.16043E-06 0.16548E-06 0.27574E-06 0.14522E-06 0.15706E-05 0.79687E-08 0.83226E-08 0.44936E-10 0.89050E-08
 0.20927E-06 0.15308E-06 0.20672E-06 0.33191E-06 0.26903E-06 0.27716E-06 0.27794E-06 0.53735E-06 0.33008E-06 0.19183E-06
 0.35900E-06 0.24433E-07 0.22039E-09 0.54233E-08 0.32057E-08 0.54795E-05 0.21043E-06 0.70106E-07 0.32436E-09 0.73910E-08
 0.37969E-08 0.32985E-05 0.36911E-06 0.46391E-07 0.27226E-08 0.18299E-07 0.38214E-09 0.15153E-07 0.21335E-06 0.58270E-07
 0.31778E-08 0.13981E-07 0.18708E-09 0.73737E-08 0.17173E-07 0.15351E-07 0.46418E-10 0.37640E-11 0.48393E-11 0.25151E-09
 0.56388E-05 0.84263E-07 0.34484E-05 0.25461E-09 0.46906E-11 0.37627E-11 0.16327E-12 0.34374E-11 0.72776E-08 0.29710E-06
 0.16175E-06 0.23130E-06 0.23200E-06 0.49367E-06 0.23404E-06 0.25295E-06 0.26996E-06 0.12646E-05 0.20102E-07 0.97908E-08
 0.23553E-09 0.11788E-07 0.73296E-08 0.77361E-07 0.32248E-06 0.19120E-07 0.43375E-09 0.15465E-07 0.67004E-08 0.65194E-07
 0.11678E-06 0.26971E-05 0.24737E-08 0.89406E-08 0.35046E-09 0.42534E-07 0.12856E-06 0.16416E-05 0.20685E-08 0.67904E-08
 0.14552E-09 0.19188E-07 0.34648E-04 0.67729E-08 0.37641E-11 0.15646E-12 0.63463E-13 0.28738E-12 0.28346E-10 0.81711E-06
 0.40865E-06 0.25482E-10 0.30971E-12 0.59952E-13 0.59952E-14 0.63213E-13 0.47955E-11 0.24154E-05 0.25974E-06 0.29939E-06
 0.31612E-06 0.19727E-06 0.30642E-06 0.35184E-06 0.30716E-06 0.13392E-06 0.19556E-06 0.25633E-07 0.18546E-09 0.52787E-08
 0.25783E-08 0.14725E-05 0.18592E-06 0.86373E-07 0.52806E-09 0.69483E-08 0.18967E-08 0.21666E-05 0.26181E-06 0.38740E-07
 0.48385E-08 0.21188E-07 0.46044E-09 0.14422E-07 0.95911E-07 0.51743E-07 0.27977E-08 0.14416E-07 0.15203E-09 0.76411E-08
 0.17945E-07 0.14955E-05 0.48393E-11 0.63449E-13 0.57454E-14 0.92704E-14 0.15346E-12 0.52360E-10 0.45101E-06 0.50628E-10
 0.15510E-12 0.89651E-14 0.29421E-14 0.94091E-14 0.28233E-12 0.25782E-09 0.19354E-06 0.13981E-06 0.46071E-06 0.24938E-06
 0.32563E-06 0.18886E-06 0.42719E-06 0.53345E-06 0.20358E-07 0.87677E-08 0.17235E-09 0.12851E-07 0.64617E-08 0.58631E-07
 0.38356E-06 0.15553E-07 0.64256E-09 0.17793E-07 0.31042E-08 0.61162E-07 0.15896E-06 0.49994E-02 0.26895E-08 0.74930E-08
 0.40877E-09 0.59258E-07 0.93046E-07 0.48439E-05 0.19316E-08 0.63507E-08 0.13923E-09 0.18614E-07 0.36326E-06 0.16043E-06
 0.25151E-09 0.28727E-12 0.92704E-14 0.32196E-14 0.18680E-13 0.87917E-12 0.22599E-08 0.22431E-08 0.83376E-12 0.20609E-13
 0.27339E-13 0.19859E-13 0.15497E-12 0.27416E-10 0.57392E-06 0.24669E-06 0.30329E-06 0.28214E-06 0.33433E-06 0.37887E-06
 0.37724E-06 0.12735E-06 0.20125E-05 0.24530E-07 0.19635E-09 0.56223E-08 0.26715E-08 0.28009E-05 0.78045E-07 0.83177E-07
 0.47684E-09 0.69709E-08 0.27087E-08 0.76809E-05 0.43138E-06 0.43412E-07 0.59818E-08 0.19953E-07 0.62456E-09 0.14373E-07
 0.24484E-06 0.48983E-07 0.37099E-08 0.14117E-07 0.14022E-09 0.81866E-08 0.16745E-07 0.16548E-06 0.56388E-05 0.28346E-10
 0.15347E-12 0.18541E-13 0.27311E-13 0.33770E-12 0.94318E-10 0.33544E-06 0.92130E-10 0.31894E-12 0.14702E-11 0.31321E-12
 0.89445E-12 0.47989E-10 0.23332E-05 0.17474E-06 0.15486E-06 0.38373E-06 0.17859E-06 0.27762E-06 0.17541E-06 0.82567E-06
 0.24711E-07 0.92761E-08 0.15942E-09 0.11453E-07 0.35484E-08 0.76208E-07 0.45069E-06 0.18291E-07 0.57830E-09 0.15763E-07
 0.52077E-08 0.90755E-07 0.11708E-06 0.20022E-05 0.29385E-08 0.80812E-08 0.51231E-09 0.49304E-07 0.58232E-07 0.15582E-05
 0.15105E-08 0.68071E-08 0.14119E-09 0.17766E-07 0.11372E-04 0.27574E-06 0.84263E-07 0.81711E-06 0.52360E-10 0.87905E-12
 0.33763E-12 0.13947E-11 0.22777E-09 0.55405E-06 0.70800E-07 0.20205E-09 0.40989E-08 0.21406E-09 0.94825E-10 0.23141E-08
 0.40015E-05 0.39497E-03 0.52783E-06 0.13044E-06 0.24040E-06 0.23594E-06 0.23740E-06 0.92608E-07 0.94561E-07 0.25684E-07
 0.22346E-09 0.52154E-08 0.16754E-08 0.10450E-05 0.41561E-06 0.27577E-07 0.25759E-09 0.69732E-08 0.17018E-08 0.56327E-05
 0.39983E-06 0.20238E-06 0.32210E-08 0.24063E-07 0.56127E-09 0.12263E-07 0.19112E-06 0.47109E-07 0.22712E-08 0.16488E-07
 0.22281E-09 0.75941E-08 0.16532E-07 0.14522E-06 0.34484E-05 0.40865E-06 0.45101E-06 0.22599E-08 0.94318E-10 0.22777E-09
 0.11953E-07 0.97432E-07 0.16327E-05 0.31994E-07 0.83373E-07 0.39316E-07 0.85180E-06 0.81879E-06 0.21939E-08 0.48999E-10
 0.27605E-10 0.23766E-09 0.57790E-06 0.11605E-06 0.23816E-06 0.13670E-07 0.52998E-10 0.28585E-10 0.64677E-10 0.45502E-08
 0.43833E-08 0.58761E-07 0.14158E-09 0.18322E-10 0.26932E-10 0.25827E-08 0.31915E-08 0.54071E-07 0.98940E-08 0.46388E-10
 0.15789E-10 0.19178E-09 0.43820E-09 0.79834E-07 0.13764E-06 0.23663E-09 0.21885E-10 0.67956E-10 0.14354E-09 0.24013E-07
 0.47468E-06 0.15706E-05 0.25461E-09 0.25482E-10 0.50628E-10 0.22431E-08 0.33544E-06 0.55405E-06 0.97432E-07 0.19087E-06
 0.93522E-07 0.16301E-04 0.70169E-07 0.28323E-05 0.32511E-06 0.11177E-06 0.96071E-10 0.85312E-12 0.15911E-12 0.29579E-12
 0.47856E-11 0.70882E-08 0.95436E-06 0.28892E-09 0.13531E-11 0.15844E-12 0.24573E-12 0.33709E-11 0.92090E-10 0.12372E-09
 0.18389E-11 0.13119E-12 0.10197E-12 0.11692E-11 0.11749E-09 0.83220E-05 0.21451E-09 0.12087E-11 0.10793E-12 0.12591E-12
 0.15792E-11 0.14087E-09 0.13616E-09 0.32960E-11 0.26509E-12 0.15950E-12 0.10800E-11 0.39178E-09 0.18133E-07 0.79687E-08
 0.46908E-11 0.30974E-12 0.15528E-12 0.83386E-12 0.92130E-10 0.70800E-07 0.16327E-05 0.93522E-07 0.12150E-05 0.37607E-07
 0.15961E-06 0.29402E-06 0.74365E-07 0.22082E-04 0.23332E-09 0.33057E-12 0.19290E-13 0.89095E-14 0.62866E-13 0.37535E-11
 0.21777E-07 0.24779E-09 0.55869E-12 0.27089E-13 0.96589E-14 0.29393E-13 0.64201E-12 0.80785E-11 0.44623E-12 0.16209E-13
 0.75773E-14 0.27506E-13 0.53027E-12 0.22133E-09 0.23705E-09 0.55142E-12 0.26326E-13 0.72442E-14 0.16542E-13 0.46478E-12
 0.83325E-11 0.68580E-12 0.28089E-13 0.94924E-14 0.27284E-13 0.57164E-12 0.25250E-09 0.83226E-08 0.37629E-11 0.59952E-13
 0.89928E-14 0.20511E-13 0.31916E-12 0.20205E-09 0.31994E-07 0.16301E-04 0.37607E-07 0.96054E-07 0.90865E-10 0.60219E-09
 0.16888E-08 0.96357E-09 0.37091E-10 0.43271E-13 0.70777E-15 0.83267E-16 0.30531E-15 0.41078E-14 0.10883E-11 0.29057E-10
 0.70319E-13 0.10825E-14 0.97145E-16 0.69389E-16 0.12074E-14 0.22191E-13 0.24439E-13 0.12074E-14 0.18041E-15 0.15266E-15
 0.13461E-14 0.79006E-13 0.49493E-11 0.79103E-13 0.12906E-14 0.19429E-15 0.12490E-15 0.10270E-14 0.24758E-13 0.20706E-13
 0.10686E-14 0.33307E-15 0.83267E-16 0.10686E-14 0.70832E-13 0.28555E-10 0.10549E-11 0.48017E-14 0.34694E-15 0.12490E-15
 0.69389E-15 0.47434E-13 0.35840E-10 0.10982E-08 0.13813E-08 0.98422E-09 0.60219E-09 0.72313E-08 0.22292E-07 0.24153E-07
 0.87991E-08 0.36392E-11 0.11088E-13 0.61062E-15 0.59674E-15 0.21372E-14 0.15202E-12 0.21961E-09 0.70024E-11 0.17500E-13
 0.81879E-15 0.31919E-15 0.13323E-14 0.18430E-13 0.25016E-12 0.14863E-13 0.10270E-14 0.29143E-15 0.80491E-15 0.20373E-13
 0.53305E-11 0.51747E-11 0.21164E-13 0.79103E-15 0.36082E-15 0.99920E-15 0.17125E-13 0.25087E-12 0.19457E-13 0.10825E-14
 0.33307E-15 0.99920E-15 0.20262E-13 0.86738E-11 0.18139E-09 0.13600E-12 0.21233E-14 0.55511E-15 0.72164E-15 0.10186E-13
 0.36704E-11 0.38812E-04 0.93354E-07 0.24975E-06 0.16888E-08 0.22292E-07 0.14886E-05 0.14401E-06 0.16787E-06 0.37211E-08
 0.28772E-11 0.30850E-13 0.60785E-14 0.73691E-14 0.16448E-12 0.10427E-09 0.23620E-08 0.61969E-11 0.44548E-13 0.45380E-14
 0.75495E-14 0.97131E-13 0.47700E-11 0.42412E-11 0.63283E-13 0.49405E-14 0.48711E-14 0.44270E-13 0.60561E-11 0.28871E-08
 0.37525E-11 0.47198E-13 0.46352E-14 0.48156E-14 0.73608E-13 0.40938E-11 0.33205E-11 0.10350E-12 0.67307E-14 0.50515E-14
 0.53818E-13 0.60972E-11 0.27009E-07 0.11557E-09 0.16409E-12 0.70638E-14 0.62172E-14 0.29865E-13 0.26801E-11 0.49835E-08
 0.63236E-07 0.13182E-06 0.96357E-09 0.24153E-07 0.14401E-06 0.10177E-05 0.26095E-07 0.13330E-07 0.23908E-08 0.15432E-10
 0.12202E-11 0.67665E-12 0.36875E-11 0.66491E-09 0.72826E-09 0.36035E-08 0.34339E-11 0.21321E-11 0.62859E-12 0.39622E-11
 0.17905E-09 0.50350E-07 0.92798E-11 0.27024E-11 0.38790E-12 0.13636E-11 0.94568E-10 0.36191E-07 0.67177E-10 0.13181E-09
 0.70460E-12 0.50587E-12 0.26324E-11 0.13981E-09 0.80613E-10 0.55922E-09 0.12086E-11 0.78566E-12 0.18617E-11 0.11555E-09
 0.12027E-05 0.66580E-05 0.66920E-09 0.42321E-11 0.62318E-12 0.11441E-11 0.17564E-10 0.29394E-08 0.86495E-08 0.11624E-07
 0.37092E-10 0.87991E-08 0.16787E-06 0.26095E-07 0.66756E-10 0.32411E-11 0.27936E-11 0.19913E-10 0.58016E-09 0.11115E-08
 0.25415E-08 0.59897E-07 0.14235E-08 0.32709E-08 0.43749E-11 0.36458E-08 0.47795E-10 0.27448E-08 0.37837E-07 0.65404E-08
 0.19436E-10 0.48540E-08 0.63678E-10 0.13767E-08 0.72563E-07 0.60844E-07 0.10550E-09 0.27386E-08 0.11149E-10 0.70598E-08
 0.10978E-08 0.78025E-05 0.98618E-10 0.20699E-08 0.65872E-11 0.26461E-06 0.30119E-09 0.33877E-07 0.23207E-05 0.44079E-06
 0.27896E-05 0.50590E-07 0.20604E-08 0.15287E-08 0.52345E-09 0.17496E-10 0.26971E-11 0.34996E-11 0.43215E-13 0.36392E-11
 0.37211E-08 0.13330E-07 0.32411E-11 0.52042E-13 0.10422E-13 0.26854E-13 0.11135E-11 0.19755E-08 0.24656E-06 0.29108E-06
 0.66591E-09 0.23112E-08 0.45344E-11 0.28685E-08 0.71930E-10 0.19890E-07 0.56947E-08 0.42998E-08 0.19533E-10 0.40044E-08
 0.12368E-09 0.18344E-07 0.74268E-06 0.59785E-06 0.91853E-10 0.20258E-08 0.90051E-11 0.12107E-07 0.88871E-07 0.89182E-06
 0.96057E-10 0.16425E-08 0.46319E-11 0.46620E-08 0.11858E-08 0.87632E-07 0.92755E-05 0.27632E-06 0.83896E-06 0.15024E-06
 0.20382E-04 0.18255E-05 0.13129E-08 0.12314E-11 0.27048E-13 0.11935E-13 0.87430E-15 0.11005E-13 0.28775E-11 0.23908E-08
 0.27935E-11 0.10519E-13 0.66613E-15 0.63838E-15 0.62311E-14 0.60930E-12 0.22735E-08 0.76407E-04 0.31154E-08 0.34790E-08
 0.51985E-11 0.20678E-08 0.80070E-10 0.63695E-07 0.26922E-05 0.74919E-08 0.19081E-10 0.25333E-08 0.14909E-09 0.74444E-07
 0.40545E-06 0.43413E-07 0.15013E-09 0.31132E-08 0.19939E-10 0.65581E-08 0.14438E-07 0.44269E-07 0.16047E-09 0.23575E-08
 0.69280E-11 0.30390E-08 0.10020E-08 0.54443E-05 0.40382E-05 0.33508E-06 0.42523E-06 0.79386E-06 0.88681E-05 0.86243E-06
 0.21342E-08 0.60825E-12 0.63977E-14 0.66613E-15 0.19429E-15 0.47184E-15 0.30781E-13 0.15433E-10 0.19913E-10 0.26867E-13
 0.74940E-15 0.12490E-15 0.65226E-15 0.74385E-14 0.38920E-11 0.73639E-07 0.76593E-09 0.24698E-08 0.55293E-11 0.26503E-08
 0.79550E-10 0.23884E-07 0.65776E-08 0.48053E-08 0.20591E-10 0.37727E-08 0.16989E-09 0.20302E-07 0.10399E-05 0.39733E-06
 0.12407E-09 0.21822E-08 0.21277E-10 0.10909E-07 0.70754E-05 0.44293E-06 0.11577E-09 0.17203E-08 0.85107E-11 0.43519E-08
 0.18300E-08 0.11896E-06 0.30441E-06 0.11302E-05 0.22156E-06 0.30438E-06 0.25137E-06 0.35971E-05 0.11270E-06 0.34682E-11
 0.84932E-14 0.37470E-15 0.33307E-15 0.49960E-15 0.61895E-14 0.12202E-11 0.58016E-09 0.11135E-11 0.61201E-14 0.55511E-15
 0.33307E-15 0.18041E-14 0.16999E-12 0.66172E-09 0.15014E-08 0.34883E-08 0.55071E-11 0.20086E-08 0.67432E-10 0.80866E-07
 0.21951E-06 0.78332E-08 0.13737E-10 0.25594E-08 0.11097E-09 0.96237E-07 0.15712E-06 0.32477E-07 0.16805E-09 0.31151E-08
 0.20735E-10 0.59801E-08 0.11152E-07 0.34700E-07 0.14286E-09 0.23842E-08 0.72743E-11 0.29559E-08 0.73165E-09 0.75602E-04
 0.40351E-06 0.26081E-06 0.38621E-06 0.72280E-06 0.38174E-06 0.20882E-06 0.21217E-05 0.65796E-09 0.15747E-12 0.20955E-14
 0.40523E-14 0.21094E-14 0.74524E-14 0.67669E-12 0.11115E-08 0.19755E-08 0.60919E-12 0.74385E-14 0.20817E-14 0.51903E-14
 0.13259E-12 0.12314E-09 0.64219E-09 0.24577E-08 0.44100E-11 0.29280E-08 0.65695E-10 0.19701E-07 0.55544E-08 0.44436E-08
 0.10527E-10 0.39948E-08 0.93283E-10 0.16387E-07 0.31327E-04 0.11142E-05 0.11868E-09 0.20714E-08 0.12346E-10 0.13042E-07
 0.11637E-06 0.19614E-05 0.10913E-09 0.15922E-08 0.78266E-11 0.49801E-08 0.10228E-08 0.77227E-07 0.19178E-05 0.40215E-06
 0.67026E-06 0.14530E-06 0.11508E-05 0.41754E-06 0.28282E-05 0.30855E-06 0.10054E-09 0.16738E-12 0.10883E-11 0.15196E-12
 0.16441E-12 0.36874E-11 0.25415E-08 0.24656E-06 0.22735E-08 0.38920E-11 0.17000E-12 0.13249E-12 0.12601E-11 0.18424E-09
 0.18166E-08 0.25301E-08 0.39109E-11 0.21196E-08 0.79506E-10 0.81664E-07 0.34963E-01 0.75605E-08 0.11813E-10 0.27034E-08
 0.74261E-10 0.74439E-07 0.88920E-06 0.37255E-07 0.19245E-09 0.31146E-08 0.14463E-10 0.65275E-08 0.98641E-08 0.40929E-07
 0.16414E-09 0.23659E-08 0.57377E-11 0.29734E-08 0.83143E-09 0.23491E-04 0.26627E-05 0.29602E-06 0.58329E-06 0.79859E-06
 0.35963E-05 0.31631E-06 0.27758E-05 0.23600E-06 0.14301E-07 0.21076E-09 0.29057E-10 0.21961E-09 0.10427E-09 0.66491E-09
 0.59897E-07 0.29108E-06 0.76407E-04 0.73639E-07 0.66172E-09 0.12314E-09 0.18424E-09 0.49321E-10 0.69360E-11 0.62180E-11
 0.35847E-11 0.15190E-08 0.76993E-10 0.37641E-07 0.81048E-08 0.58022E-08 0.12072E-10 0.31297E-08 0.60298E-10 0.33748E-07
 0.31953E-06 0.11146E-06 0.94631E-10 0.24909E-08 0.13984E-10 0.80873E-08 0.98674E-07 0.11335E-06 0.71250E-10 0.19004E-08
 0.51877E-11 0.38208E-08 0.17977E-08 0.37693E-06 0.15605E-06 0.24183E-04 0.97099E-07 0.16507E-05 0.15528E-06 0.16453E-05
 0.18070E-06 0.10916E-09 0.62770E-11 0.86543E-11 0.70347E-13 0.70024E-11 0.23620E-08 0.72826E-09 0.14235E-08 0.66591E-09
 0.31154E-08 0.76593E-09 0.15014E-08 0.64219E-09 0.18166E-08 0.69359E-11 0.67640E-13 0.20886E-13 0.46935E-13 0.17294E-11
 0.18358E-10 0.59315E-09 0.51958E-09 0.45132E-09 0.25822E-10 0.18843E-08 0.20336E-10 0.64044E-09 0.29307E-08 0.95946E-09
 0.22315E-10 0.36354E-09 0.27703E-10 0.91117E-09 0.20453E-09 0.70957E-09 0.22936E-10 0.32108E-09 0.70538E-11 0.27989E-08
 0.12406E-09 0.75092E-09 0.16812E-08 0.74560E-09 0.14207E-08 0.73009E-09 0.21061E-08 0.79602E-09 0.42935E-09 0.18437E-11
 0.54096E-13 0.19151E-13 0.13184E-14 0.17583E-13 0.61972E-11 0.36035E-08 0.32709E-08 0.23112E-08 0.34790E-08 0.24698E-08
 0.34883E-08 0.24577E-08 0.25301E-08 0.62181E-11 0.20872E-13 0.87430E-15 0.88818E-15 0.54956E-14 0.65110E-12 0.18604E-07
 0.12238E-08 0.10145E-08 0.17329E-10 0.26375E-05 0.86223E-10 0.17770E-08 0.37525E-08 0.45137E-08 0.51521E-10 0.68641E-09
 0.13498E-10 0.18944E-07 0.29629E-08 0.42955E-08 0.55232E-10 0.59606E-09 0.58304E-11 0.29023E-06 0.59937E-09 0.24718E-08
 0.42863E-08 0.29772E-08 0.45791E-08 0.27678E-08 0.43034E-08 0.32770E-08 0.10865E-08 0.72846E-12 0.57315E-14 0.84655E-15
 0.15266E-15 0.84655E-15 0.44728E-13 0.34338E-11 0.43749E-11 0.45344E-11 0.51986E-11 0.55294E-11 0.55071E-11 0.44099E-11
 0.39110E-11 0.35848E-11 0.46949E-13 0.92981E-15 0.15266E-15 0.23592E-15 0.70083E-14 0.12581E-11 0.75313E-11 0.55301E-11
 0.11914E-11 0.86599E-11 0.11964E-10 0.82515E-11 0.53921E-11 0.55682E-11 0.75017E-11 0.58302E-11 0.92022E-12 0.60006E-11
 0.84487E-11 0.54516E-11 0.12964E-10 0.61248E-11 0.55675E-12 0.64565E-11 0.62662E-11 0.52720E-11 0.52934E-11 0.92387E-11
 0.69318E-11 0.75270E-11 0.61059E-11 0.53991E-11 0.61440E-11 0.12851E-11 0.63977E-14 0.33307E-15 0.24980E-15 0.29143E-15
 0.47462E-14 0.21321E-11 0.36458E-08 0.28685E-08 0.20678E-08 0.26503E-08 0.20086E-08 0.29280E-08 0.21196E-08 0.15190E-08
 0.17296E-11 0.53707E-14 0.27756E-15 0.33307E-15 0.12074E-14 0.10181E-12 0.33085E-09 0.12304E-07 0.20923E-10 0.68645E-09
 0.28360E-09 0.42986E-08 0.18803E-08 0.17567E-08 0.14318E-09 0.60525E-06 0.15602E-10 0.99629E-09 0.20937E-08 0.17580E-08
 0.10707E-09 0.33816E-06 0.58086E-11 0.70695E-09 0.14215E-06 0.26776E-08 0.17091E-08 0.22659E-08 0.16161E-08 0.24322E-08
 0.16466E-08 0.21169E-08 0.18512E-08 0.15238E-09 0.87902E-13 0.16098E-14 0.14433E-14 0.13045E-14 0.73275E-14 0.62855E-12
 0.47795E-10 0.71930E-10 0.80070E-10 0.79550E-10 0.67432E-10 0.65695E-10 0.79506E-10 0.76993E-10 0.18358E-10 0.65109E-12
 0.69250E-14 0.11241E-14 0.12906E-14 0.18721E-13 0.29042E-11 0.79831E-10 0.29435E-10 0.19587E-09 0.13236E-10 0.12224E-09
 0.13769E-09 0.16787E-09 0.14721E-10 0.62614E-10 0.23712E-10 0.90730E-10 0.50284E-10 0.91817E-10 0.14734E-10 0.62971E-10
 0.12947E-10 0.94274E-10 0.19543E-10 0.80741E-10 0.11370E-09 0.16148E-09 0.11127E-09 0.12075E-09 0.11391E-09 0.12930E-09
 0.79163E-10 0.95650E-10 0.33273E-11 0.17084E-13 0.22315E-13 0.18457E-13 0.97214E-13 0.39624E-11 0.27448E-08 0.19890E-07
 0.63695E-07 0.23884E-07 0.80866E-07 0.19701E-07 0.81664E-07 0.37641E-07 0.59315E-09 0.18604E-07 0.12583E-11 0.10171E-12
 0.18624E-13 0.20858E-13 0.24196E-12 0.41150E-11 0.97007E-11 0.31249E-08 0.12610E-09 0.94521E-08 0.18103E-06 0.25642E-06
 0.11959E-09 0.16216E-08 0.13666E-10 0.25439E-07 0.33318E-07 0.31335E-06 0.69059E-10 0.13042E-08 0.52095E-11 0.72717E-08
 0.90935E-09 0.24967E-07 0.46031E-06 0.43778E-07 0.13050E-05 0.30953E-07 0.47942E-06 0.60232E-07 0.22880E-07 0.15804E-09
 0.41849E-11 0.25374E-12 0.24591E-13 0.25033E-12 0.47700E-11 0.17905E-09 0.37837E-07 0.56947E-08 0.26922E-05 0.65776E-08
 0.21951E-06 0.55544E-08 0.34963E-01 0.81048E-08 0.51958E-09 0.12238E-08 0.75313E-11 0.33085E-09 0.29043E-11 0.24199E-12
 0.25355E-13 0.18457E-13 0.64670E-13 0.24290E-11 0.44033E-10 0.37220E-08 0.13288E-05 0.31440E-07 0.97533E-10 0.11174E-08
 0.22154E-10 0.28508E-06 0.10085E-08 0.18499E-07 0.61756E-10 0.10260E-08 0.95002E-11 0.29342E-07 0.20926E-09 0.58424E-08
 0.44973E-06 0.13411E-07 0.15107E-05 0.97846E-08 0.34304E-03 0.88131E-08 0.19905E-08 0.26100E-11 0.73622E-13 0.16070E-13
 0.12351E-14 0.14919E-13 0.42413E-11 0.50350E-07 0.65404E-08 0.42998E-08 0.74919E-08 0.48053E-08 0.78332E-08 0.44436E-08
 0.75605E-08 0.58022E-08 0.45132E-09 0.10145E-08 0.55301E-11 0.12304E-07 0.79831E-10 0.41150E-11 0.18485E-13 0.90206E-15
 0.99920E-15 0.53429E-14 0.45382E-12 0.23394E-07 0.80257E-08 0.11239E-07 0.91856E-10 0.94284E-09 0.13580E-10 0.40855E-06
 0.51954E-08 0.11122E-07 0.58880E-10 0.78746E-09 0.61970E-11 0.63422E-07 0.62026E-09 0.51558E-08 0.10495E-07 0.63998E-08
 0.12101E-07 0.56070E-08 0.11104E-07 0.71875E-08 0.98730E-09 0.42066E-12 0.57454E-14 0.92981E-15 0.20817E-15 0.87430E-15
 0.63408E-13 0.92797E-11 0.19435E-10 0.19533E-10 0.19081E-10 0.20591E-10 0.13737E-10 0.10527E-10 0.11813E-10 0.12072E-10
 0.25822E-10 0.17329E-10 0.11913E-11 0.20923E-10 0.29435E-10 0.97006E-11 0.64490E-13 0.11380E-14 0.24980E-15 0.38858E-15
 0.45103E-14 0.68433E-12 0.90088E-11 0.11078E-10 0.35719E-10 0.19268E-10 0.20165E-11 0.14495E-10 0.18909E-10 0.14931E-10
 0.22909E-10 0.14681E-10 0.92558E-12 0.16114E-10 0.22481E-10 0.14659E-10 0.12615E-10 0.15281E-10 0.19780E-10 0.19729E-10
 0.17252E-10 0.11498E-10 0.10290E-10 0.75599E-12 0.44964E-14 0.41633E-15 0.16653E-15 0.37470E-15 0.49821E-14 0.27026E-11
 0.48540E-08 0.40044E-08 0.25333E-08 0.37727E-08 0.25594E-08 0.39948E-08 0.27034E-08 0.31297E-08 0.18843E-08 0.26375E-05
 0.86598E-11 0.68645E-09 0.19587E-09 0.31249E-08 0.24291E-11 0.53846E-14 0.34694E-15 0.22204E-15 0.70777E-15 0.50432E-13
 0.13536E-09 0.20088E-08 0.14098E-09 0.22680E-06 0.22035E-10 0.11802E-08 0.29454E-08 0.22499E-08 0.91929E-10 0.52422E-07
 0.58948E-11 0.82794E-09 0.26507E-07 0.36367E-08 0.21995E-08 0.29414E-08 0.21085E-08 0.33322E-08 0.21367E-08 0.29037E-08
 0.23761E-08 0.72179E-10 0.40745E-13 0.76328E-15 0.15959E-14 0.83267E-15 0.49127E-14 0.38791E-12 0.63678E-10 0.12368E-09
 0.14909E-09 0.16989E-09 0.11097E-09 0.93283E-10 0.74261E-10 0.60298E-10 0.20336E-10 0.86223E-10 0.11964E-10 0.28360E-09
 0.13236E-10 0.12610E-09 0.44033E-10 0.45391E-12 0.44825E-14 0.79103E-15 0.14155E-14 0.18582E-13 0.36406E-11 0.77066E-10
 0.12424E-10 0.81609E-10 0.34673E-10 0.16486E-09 0.69564E-10 0.17446E-09 0.14219E-10 0.78110E-10 0.79383E-11 0.85684E-10
 0.19087E-10 0.11789E-09 0.13775E-09 0.18396E-09 0.13367E-09 0.12797E-09 0.11965E-09 0.11738E-09 0.86619E-10 0.74126E-10
 0.37838E-11 0.18721E-13 0.79020E-13 0.20262E-13 0.44353E-13 0.13637E-11 0.13767E-08 0.18344E-07 0.74444E-07 0.20302E-07
 0.96237E-07 0.16387E-07 0.74439E-07 0.33748E-07 0.64044E-09 0.17770E-08 0.82515E-11 0.42986E-08 0.12224E-09 0.94521E-08
 0.37220E-08 0.23394E-07 0.68430E-12 0.50307E-13 0.18610E-13 0.88665E-13 0.50964E-11 0.29343E-08 0.55886E-10 0.17488E-08
 0.99060E-11 0.28044E-07 0.47611E-07 0.18533E-06 0.10292E-09 0.12714E-08 0.50301E-11 0.72316E-08 0.13313E-08 0.22552E-07
 0.47838E-06 0.41769E-07 0.83840E-06 0.28364E-07 0.27113E-06 0.57057E-07 0.13243E-06 0.13596E-06 0.18207E-08 0.55210E-11
 0.49493E-11 0.53305E-11 0.60562E-11 0.94568E-10 0.72563E-07 0.74268E-06 0.40545E-06 0.10399E-05 0.15712E-06 0.31327E-04
 0.88920E-06 0.31953E-06 0.29307E-08 0.37525E-08 0.53921E-11 0.18803E-08 0.13769E-09 0.18103E-06 0.13288E-05 0.80257E-08
 0.90086E-11 0.13536E-09 0.36406E-11 0.50963E-11 0.55037E-11 0.52774E-11 0.35490E-11 0.74711E-10 0.97385E-11 0.63807E-08
 0.12725E-07 0.30806E-07 0.17292E-09 0.24695E-08 0.57338E-11 0.28308E-08 0.10879E-08 0.15899E-05 0.33776E-03 0.12419E-06
 0.30002E-05 0.22383E-06 0.24592E-05 0.17678E-06 0.32473E-07 0.96989E-10 0.60061E-11 0.51771E-11 0.79242E-13 0.51748E-11
 0.28871E-08 0.36191E-07 0.60844E-07 0.59785E-06 0.43413E-07 0.39733E-06 0.32477E-07 0.11142E-05 0.37255E-07 0.11146E-06
 0.95946E-09 0.45137E-08 0.55682E-11 0.17567E-08 0.16787E-09 0.25642E-06 0.31440E-07 0.11239E-07 0.11078E-10 0.20088E-08
 0.77066E-10 0.29343E-08 0.52777E-11 0.88263E-13 0.19415E-13 0.43965E-13 0.65344E-12 0.73710E-09 0.16519E-06 0.23271E-07
 0.11108E-09 0.26365E-08 0.81927E-11 0.24729E-08 0.25055E-08 0.22697E-06 0.22000E-07 0.80274E-07 0.18666E-07 0.14344E-06
 0.21981E-07 0.53670E-07 0.37331E-08 0.13235E-11 0.43826E-13 0.21830E-13 0.12629E-14 0.21122E-13 0.37526E-11 0.67177E-10
 0.10550E-09 0.91853E-10 0.15013E-09 0.12407E-09 0.16805E-09 0.11868E-09 0.19245E-09 0.94631E-10 0.22315E-10 0.51521E-10
 0.75017E-11 0.14318E-09 0.14721E-10 0.11959E-09 0.97533E-10 0.91857E-10 0.35719E-10 0.14098E-09 0.12424E-10 0.55887E-10
 0.35489E-11 0.19457E-13 0.12490E-14 0.81879E-15 0.43299E-14 0.40268E-12 0.40972E-10 0.11765E-09 0.13768E-10 0.89454E-10
 0.12896E-10 0.12278E-09 0.20398E-10 0.52377E-10 0.79699E-10 0.98942E-10 0.12970E-09 0.12558E-09 0.18328E-09 0.11815E-09
 0.72535E-10 0.41153E-12 0.46907E-14 0.83267E-15 0.19429E-15 0.79103E-15 0.47351E-13 0.13181E-09 0.27386E-08 0.20258E-08
 0.31132E-08 0.21822E-08 0.31151E-08 0.20714E-08 0.31146E-08 0.24909E-08 0.36354E-09 0.68641E-09 0.58303E-11 0.60525E-06
 0.62614E-10 0.16216E-08 0.11174E-08 0.94284E-09 0.19268E-10 0.22680E-06 0.81609E-10 0.17488E-08 0.74711E-10 0.43979E-13
 0.84655E-15 0.18041E-15 0.47184E-15 0.56483E-14 0.25213E-11 0.77717E-08 0.75902E-10 0.54512E-09 0.73012E-11 0.10740E-06
 0.50183E-09 0.22981E-08 0.35432E-08 0.27369E-08 0.39347E-08 0.24195E-08 0.39726E-08 0.28427E-08 0.22352E-08 0.26385E-11
 0.56205E-14 0.38858E-15 0.24980E-15 0.44409E-15 0.47323E-14 0.70462E-12 0.11149E-10 0.90051E-11 0.19939E-10 0.21277E-10
 0.20735E-10 0.12346E-10 0.14463E-10 0.13984E-10 0.27703E-10 0.13498E-10 0.92017E-12 0.15602E-10 0.23712E-10 0.13666E-10
 0.22154E-10 0.13580E-10 0.20165E-11 0.22035E-10 0.34673E-10 0.99062E-11 0.97385E-11 0.65348E-12 0.44686E-14 0.37470E-15
 0.22204E-15 0.87430E-15 0.67751E-13 0.89113E-11 0.35571E-10 0.16286E-10 0.12818E-11 0.19618E-10 0.24634E-10 0.10967E-10
 0.12437E-10 0.11857E-10 0.15881E-10 0.16173E-10 0.19645E-10 0.20459E-10 0.20467E-10 0.86754E-11 0.66280E-13 0.97145E-15
 0.10131E-14 0.83267E-15 0.49682E-14 0.50565E-12 0.70598E-08 0.12107E-07 0.65581E-08 0.10909E-07 0.59801E-08 0.13042E-07
 0.65275E-08 0.80873E-08 0.91117E-09 0.18944E-07 0.60007E-11 0.99629E-09 0.90730E-10 0.25439E-07 0.28508E-06 0.40855E-06
 0.14495E-10 0.11802E-08 0.16486E-09 0.28044E-07 0.63807E-08 0.73710E-09 0.40266E-12 0.55789E-14 0.70777E-15 0.12906E-14
 0.15377E-13 0.43834E-11 0.87390E-10 0.94263E-08 0.48465E-11 0.12904E-08 0.47923E-08 0.10380E-07 0.49323E-08 0.72556E-08
 0.46596E-08 0.88243E-08 0.48126E-08 0.71386E-08 0.55811E-08 0.26184E-08 0.40579E-11 0.19026E-13 0.24813E-13 0.17097E-13
 0.73747E-13 0.26325E-11 0.10978E-08 0.88871E-07 0.14438E-07 0.70754E-05 0.11152E-07 0.11637E-06 0.98641E-08 0.98674E-07
 0.20453E-09 0.29629E-08 0.84488E-11 0.20937E-08 0.50284E-10 0.33318E-07 0.10085E-08 0.51954E-08 0.18909E-10 0.29454E-08
 0.69564E-10 0.47611E-07 0.12725E-07 0.16519E-06 0.40971E-10 0.25211E-11 0.67737E-13 0.15515E-13 0.25979E-13 0.23080E-12
 0.28084E-11 0.14602E-09 0.77393E-11 0.39349E-08 0.23418E-09 0.13780E-06 0.67535E-08 0.36263E-03 0.51709E-08 0.31030E-06
 0.74444E-08 0.16865E-05 0.32998E-08 0.24433E-09 0.45854E-11 0.23619E-12 0.20761E-13 0.25092E-12 0.40940E-11 0.13981E-09
 0.78025E-05 0.89182E-06 0.44269E-07 0.44293E-06 0.34700E-07 0.19614E-05 0.40929E-07 0.11335E-06 0.70957E-09 0.42955E-08
 0.54517E-11 0.17580E-08 0.91817E-10 0.31335E-06 0.18499E-07 0.11122E-07 0.14931E-10 0.22499E-08 0.17446E-09 0.18533E-06
 0.30806E-07 0.23271E-07 0.11765E-09 0.77717E-08 0.89113E-11 0.43832E-11 0.23094E-12 0.23898E-13 0.18568E-13 0.91260E-13
 0.11618E-11 0.81847E-09 0.19304E-08 0.24295E-06 0.23785E-07 0.66944E-07 0.22392E-07 0.12551E-06 0.26340E-07 0.55302E-07
 0.11403E-07 0.39838E-11 0.92037E-13 0.21080E-13 0.13045E-14 0.19276E-13 0.33206E-11 0.80613E-10 0.98618E-10 0.96057E-10
 0.16047E-09 0.11577E-09 0.14286E-09 0.10913E-09 0.16414E-09 0.71250E-10 0.22936E-10 0.55232E-10 0.12964E-10 0.10707E-09
 0.14734E-10 0.69059E-10 0.61756E-10 0.58880E-10 0.22909E-10 0.91929E-10 0.14219E-10 0.10292E-09 0.17292E-09 0.11108E-09
 0.13768E-10 0.75902E-10 0.35571E-10 0.87390E-10 0.28084E-11 0.18527E-13 0.12351E-14 0.14572E-14 0.68001E-14 0.62697E-12
 0.17711E-10 0.66712E-10 0.87860E-10 0.71028E-10 0.76515E-10 0.59007E-10 0.85161E-10 0.71500E-10 0.49975E-10 0.65616E-12
 0.70222E-14 0.12906E-14 0.30531E-15 0.10686E-14 0.10376E-12 0.55922E-09 0.20699E-08 0.16425E-08 0.23575E-08 0.17203E-08
 0.23842E-08 0.15922E-08 0.23659E-08 0.19004E-08 0.32108E-09 0.59606E-09 0.61247E-11 0.33816E-06 0.62971E-10 0.13042E-08
 0.10260E-08 0.78746E-09 0.14681E-10 0.52422E-07 0.78111E-10 0.12714E-08 0.24695E-08 0.26365E-08 0.89454E-10 0.54512E-09
 0.16286E-10 0.94263E-08 0.14602E-09 0.90983E-13 0.14572E-14 0.20817E-15 0.45797E-15 0.50515E-14 0.19207E-11 0.29942E-08
 0.26089E-08 0.20459E-08 0.27625E-08 0.19182E-08 0.26731E-08 0.21617E-08 0.16829E-08 0.19616E-11 0.55789E-14 0.30531E-15
 0.24980E-15 0.23592E-15 0.67307E-14 0.12085E-11 0.65873E-11 0.46319E-11 0.69279E-11 0.85106E-11 0.72744E-11 0.78265E-11
 0.57377E-11 0.51878E-11 0.70537E-11 0.58305E-11 0.55684E-12 0.58086E-11 0.12947E-10 0.52095E-11 0.95002E-11 0.61971E-11
 0.92574E-12 0.58948E-11 0.79382E-11 0.50300E-11 0.57340E-11 0.81926E-11 0.12897E-10 0.73012E-11 0.12817E-11 0.48465E-11
 0.77395E-11 0.11616E-11 0.68973E-14 0.37470E-15 0.20817E-15 0.88818E-15 0.49488E-13 0.33984E-11 0.40039E-11 0.48271E-11
 0.60264E-11 0.43752E-11 0.53000E-11 0.47671E-11 0.46301E-11 0.32789E-11 0.46976E-13 0.91593E-15 0.10547E-14 0.83267E-15
 0.51625E-14 0.78561E-12 0.26461E-06 0.46620E-08 0.30390E-08 0.43519E-08 0.29559E-08 0.49801E-08 0.29734E-08 0.38208E-08
 0.27989E-08 0.29023E-06 0.64565E-11 0.70695E-09 0.94274E-10 0.72717E-08 0.29342E-07 0.63422E-07 0.16114E-10 0.82794E-09
 0.85684E-10 0.72316E-08 0.28308E-08 0.24729E-08 0.12278E-09 0.10740E-06 0.19618E-10 0.12904E-08 0.39349E-08 0.81847E-09
 0.62697E-12 0.50931E-14 0.81879E-15 0.14017E-14 0.18208E-13 0.62111E-11 0.35177E-08 0.31517E-08 0.24287E-08 0.38184E-08
 0.24791E-08 0.32527E-08 0.25887E-08 0.27560E-08 0.64103E-11 0.21677E-13 0.70818E-13 0.20373E-13 0.53985E-13 0.18618E-11
 0.30119E-09 0.11858E-08 0.10020E-08 0.18300E-08 0.73165E-09 0.10228E-08 0.83143E-09 0.17977E-08 0.12406E-09 0.59937E-09
 0.62662E-11 0.14215E-06 0.19543E-10 0.90935E-09 0.20926E-09 0.62026E-09 0.22481E-10 0.26507E-07 0.19087E-10 0.13313E-08
 0.10879E-08 0.25055E-08 0.20398E-10 0.50183E-09 0.24634E-10 0.47923E-08 0.23418E-09 0.19304E-08 0.17711E-10 0.19207E-11
 0.49294E-13 0.18194E-13 0.68903E-13 0.72579E-11 0.70305E-09 0.18664E-08 0.66281E-09 0.14549E-08 0.94052E-09 0.18321E-08
 0.59648E-09 0.16766E-08 0.73073E-09 0.71541E-11 0.28555E-10 0.86738E-11 0.60974E-11 0.11555E-09 0.33877E-07 0.87632E-07
 0.54443E-05 0.11896E-06 0.75602E-04 0.77227E-07 0.23491E-04 0.37693E-06 0.75092E-09 0.24718E-08 0.52722E-11 0.26776E-08
 0.80741E-10 0.24967E-07 0.58424E-08 0.51558E-08 0.14659E-10 0.36367E-08 0.11789E-09 0.22552E-07 0.15899E-05 0.22697E-06
 0.52377E-10 0.22981E-08 0.10967E-10 0.10380E-07 0.13780E-06 0.24295E-06 0.66712E-10 0.29942E-08 0.33985E-11 0.62113E-11
 0.72579E-11 0.52405E-10 0.18988E-09 0.10387E-09 0.65551E-09 0.97757E-07 0.11497E-05 0.22330E-04 0.93624E-07 0.68204E-09
 0.10868E-09 0.18346E-09 0.10549E-11 0.18139E-09 0.27009E-07 0.12027E-05 0.23207E-05 0.92755E-05 0.40382E-05 0.30441E-06
 0.40351E-06 0.19178E-05 0.26627E-05 0.15605E-06 0.16812E-08 0.42863E-08 0.52934E-11 0.17091E-08 0.11370E-09 0.46031E-06
 0.44973E-06 0.10495E-07 0.12615E-10 0.21995E-08 0.13775E-09 0.47838E-06 0.33776E-03 0.22000E-07 0.79699E-10 0.35432E-08
 0.12437E-10 0.49323E-08 0.67535E-08 0.23785E-07 0.87860E-10 0.26089E-08 0.40039E-11 0.35177E-08 0.70305E-09 0.18988E-09
 0.11893E-11 0.15798E-12 0.17299E-12 0.33205E-11 0.16178E-08 0.12043E-06 0.17481E-08 0.38633E-11 0.16075E-12 0.14666E-12
 0.46629E-14 0.13603E-12 0.11557E-09 0.66580E-05 0.44079E-06 0.27632E-06 0.33508E-06 0.11302E-05 0.26081E-06 0.40215E-06
 0.29602E-06 0.24183E-04 0.74560E-09 0.29772E-08 0.92387E-11 0.22659E-08 0.16148E-09 0.43778E-07 0.13411E-07 0.63998E-08
 0.15281E-10 0.29414E-08 0.18396E-09 0.41769E-07 0.12419E-06 0.80274E-07 0.98942E-10 0.27369E-08 0.11857E-10 0.72556E-08
 0.36263E-03 0.66944E-07 0.71027E-10 0.20459E-08 0.48271E-11 0.31517E-08 0.18664E-08 0.10387E-09 0.15801E-12 0.37886E-14
 0.22066E-14 0.78548E-14 0.72477E-12 0.10497E-08 0.17765E-08 0.57956E-12 0.85071E-14 0.19706E-14 0.31919E-15 0.20400E-14
 0.16402E-12 0.66920E-09 0.27896E-05 0.83896E-06 0.42523E-06 0.22156E-06 0.38621E-06 0.67026E-06 0.58329E-06 0.97099E-07
 0.14207E-08 0.45791E-08 0.69319E-11 0.16161E-08 0.11127E-09 0.13050E-05 0.15107E-05 0.12101E-07 0.19780E-10 0.21085E-08
 0.13367E-09 0.83840E-06 0.30002E-05 0.18666E-07 0.12970E-09 0.39347E-08 0.15881E-10 0.46596E-08 0.51709E-08 0.22392E-07
 0.76515E-10 0.27625E-08 0.60264E-11 0.24287E-08 0.66281E-09 0.65551E-09 0.17290E-12 0.21927E-14 0.38858E-15 0.47184E-15
 0.62728E-14 0.11688E-11 0.50944E-09 0.11898E-11 0.63421E-14 0.49960E-15 0.22204E-15 0.52736E-15 0.71332E-14 0.42322E-11
 0.50590E-07 0.15024E-06 0.79386E-06 0.30438E-06 0.72280E-06 0.14530E-06 0.79859E-06 0.16507E-05 0.73009E-09 0.27678E-08
 0.75272E-11 0.24322E-08 0.12075E-09 0.30953E-07 0.97846E-08 0.56070E-08 0.19729E-10 0.33322E-08 0.12797E-09 0.28364E-07
 0.22383E-06 0.14344E-06 0.12558E-09 0.24195E-08 0.16173E-10 0.88243E-08 0.31030E-06 0.12551E-06 0.59007E-10 0.19182E-08
 0.43751E-11 0.38184E-08 0.14549E-08 0.97757E-07 0.33205E-11 0.77854E-14 0.45797E-15 0.24980E-15 0.62450E-15 0.29740E-13
 0.16651E-10 0.18695E-10 0.25271E-13 0.56899E-15 0.90206E-15 0.66613E-15 0.61479E-14 0.62321E-12 0.20604E-08 0.20382E-04
 0.88681E-05 0.25137E-06 0.38174E-06 0.11508E-05 0.35963E-05 0.15528E-06 0.21061E-08 0.43034E-08 0.61059E-11 0.16466E-08
 0.11391E-09 0.47942E-06 0.34304E-03 0.11104E-07 0.17252E-10 0.21367E-08 0.11965E-09 0.27113E-06 0.24592E-05 0.21981E-07
 0.18328E-09 0.39726E-08 0.19645E-10 0.48126E-08 0.74444E-08 0.26340E-07 0.85160E-10 0.26731E-08 0.53000E-11 0.24791E-08
 0.94052E-09 0.11497E-05 0.16178E-08 0.72481E-12 0.62866E-14 0.58287E-15 0.72164E-15 0.11949E-13 0.26537E-11 0.31973E-08
 0.27531E-11 0.10686E-13 0.47393E-13 0.10200E-13 0.29879E-13 0.11441E-11 0.15287E-08 0.18255E-05 0.86243E-06 0.35971E-05
 0.20882E-06 0.41754E-06 0.31631E-06 0.16453E-05 0.79602E-09 0.32770E-08 0.53992E-11 0.21169E-08 0.12930E-09 0.60232E-07
 0.88131E-08 0.71875E-08 0.11498E-10 0.29037E-08 0.11738E-09 0.57057E-07 0.17678E-06 0.53670E-07 0.11815E-09 0.28427E-08
 0.20459E-10 0.71386E-08 0.16865E-05 0.55302E-07 0.71500E-10 0.21617E-08 0.47671E-11 0.32527E-08 0.18321E-08 0.22330E-04
 0.12043E-06 0.10497E-08 0.11688E-11 0.29712E-13 0.11782E-13 0.43271E-13 0.36231E-11 0.60354E-08 0.13466E-07 0.34187E-11
 0.35840E-10 0.36705E-11 0.26801E-11 0.17564E-10 0.52345E-09 0.13129E-08 0.21342E-08 0.11270E-06 0.21217E-05 0.28282E-05
 0.27758E-05 0.18070E-06 0.42935E-09 0.10865E-08 0.61439E-11 0.18512E-08 0.79163E-10 0.22880E-07 0.19905E-08 0.98730E-09
 0.10291E-10 0.23761E-08 0.86619E-10 0.13243E-06 0.32473E-07 0.37331E-08 0.72535E-10 0.22352E-08 0.20467E-10 0.55811E-08
 0.32998E-08 0.11403E-07 0.49975E-10 0.16829E-08 0.46300E-11 0.25887E-08 0.59648E-09 0.93624E-07 0.17481E-08 0.17765E-08
 0.50944E-09 0.16651E-10 0.26537E-11 0.36231E-11 0.61875E-10 0.78868E-07 0.92569E-07 0.10957E-05 0.10982E-08 0.38812E-04
 0.49835E-08 0.29394E-08 0.17496E-10 0.12313E-11 0.60829E-12 0.34683E-11 0.65796E-09 0.30855E-06 0.23600E-06 0.10916E-09
 0.18437E-11 0.72849E-12 0.12850E-11 0.15238E-09 0.95650E-10 0.15804E-09 0.26101E-11 0.42080E-12 0.75610E-12 0.72179E-10
 0.74126E-10 0.13596E-06 0.96989E-10 0.13235E-11 0.41138E-12 0.26383E-11 0.86756E-11 0.26184E-08 0.24433E-09 0.39837E-11
 0.65618E-12 0.19615E-11 0.32788E-11 0.27560E-08 0.16766E-08 0.68204E-09 0.38632E-11 0.57938E-12 0.11898E-11 0.18694E-10
 0.31973E-08 0.60354E-08 0.78868E-07 0.15935E-04 0.26005E-06 0.58902E-07 0.13813E-08 0.93354E-07 0.63236E-07 0.86495E-08
 0.26971E-11 0.27214E-13 0.64115E-14 0.86181E-14 0.15740E-12 0.10054E-09 0.14301E-07 0.62770E-11 0.54082E-13 0.57176E-14
 0.64948E-14 0.87902E-13 0.33275E-11 0.41850E-11 0.73566E-13 0.59397E-14 0.46074E-14 0.40856E-13 0.37840E-11 0.18207E-08
 0.60061E-11 0.43812E-13 0.47046E-14 0.56621E-14 0.66169E-13 0.40579E-11 0.45856E-11 0.92024E-13 0.69666E-14 0.56205E-14
 0.46990E-13 0.64103E-11 0.73073E-09 0.10868E-09 0.16084E-12 0.84516E-14 0.64532E-14 0.25244E-13 0.27531E-11 0.13466E-07
 0.92569E-07 0.26005E-06 0.17158E-07 0.18386E-07 0.98422E-09 0.24975E-06 0.13182E-06 0.11624E-07 0.34995E-11 0.11893E-13
 0.59674E-15 0.43021E-15 0.20678E-14 0.16738E-12 0.21076E-09 0.86543E-11 0.19179E-13 0.73552E-15 0.29143E-15 0.14988E-14
 0.17042E-13 0.25370E-12 0.16070E-13 0.10131E-14 0.44409E-15 0.87430E-15 0.18652E-13 0.55212E-11 0.51770E-11 0.21663E-13
 0.68001E-15 0.30531E-15 0.80491E-15 0.19040E-13 0.23613E-12 0.20817E-13 0.14017E-14 0.36082E-15 0.83267E-15 0.21802E-13
 0.71539E-11 0.18346E-09 0.14669E-12 0.20262E-14 0.54123E-15 0.70777E-15 0.10714E-13 0.34187E-11 0.10957E-05 0.58902E-07
 0.18386E-07 0.15069E-07 0.11415E-10 0.21824E-09 0.42705E-09 0.16404E-09 0.12883E-10 0.10769E-13 0.22204E-15  0.0000    
 -.27756E-16 0.13045E-14 0.25374E-12 0.72736E-11 0.14932E-13 0.27756E-15 0.69389E-16 -.83267E-16 0.34694E-15 0.86875E-14
 0.59119E-14 0.36082E-15  0.0000     0.83267E-16 0.30531E-15 0.17764E-13 0.18576E-11 0.17819E-13 0.31919E-15 0.18041E-15
 0.19429E-15 0.47184E-15 0.61062E-14 0.81046E-14 0.30531E-15  0.0000     0.13878E-16 0.38858E-15 0.15182E-13 0.71849E-11
 0.24192E-12 0.14988E-14 0.55511E-16  0.0000     0.18041E-15 0.12046E-13 0.12632E-10 0.16899E-09 0.31469E-09 0.28812E-09
 0.21824E-09 0.35087E-08 0.69562E-08 0.10821E-07 0.36271E-08 0.86930E-12 0.25258E-14 0.19429E-15 0.18041E-15 0.52736E-15
 0.31267E-13 0.42497E-10 0.17172E-11 0.41633E-14 0.31919E-15 0.19429E-15 0.83267E-16 0.41078E-14 0.52125E-13 0.24980E-14
 0.33307E-15 0.16653E-15 0.26368E-15 0.31919E-14 0.12956E-11 0.11786E-11 0.35805E-14 0.29143E-15 0.11102E-15 0.30531E-15
 0.33029E-14 0.48239E-13 0.49405E-14 0.33307E-15 0.27756E-15 0.49960E-15 0.50515E-14 0.18903E-11 0.43848E-10 0.23967E-13
 0.47184E-15 0.11102E-15 0.22204E-15 0.21094E-14 0.89601E-12 0.24547E-05 0.19677E-07 0.35121E-06 0.42705E-09 0.69562E-08
 0.54488E-07 0.26405E-07 0.15876E-06 0.13392E-08 0.55822E-12 0.91593E-14 0.13600E-14 0.16931E-14 0.37775E-13 0.21336E-10
 0.45652E-09 0.16536E-11 0.11421E-13 0.99920E-15 0.22760E-14 0.23870E-13 0.86001E-12 0.70861E-12 0.14155E-13 0.12074E-14
 0.14155E-14 0.10436E-13 0.13152E-11 0.79389E-09 0.77724E-12 0.11255E-13 0.12074E-14 0.11935E-14 0.16681E-13 0.65983E-12
 0.56047E-12 0.25591E-13 0.19706E-14 0.11519E-14 0.14100E-13 0.17659E-11 0.61821E-08 0.23645E-10 0.40912E-13 0.16098E-14
 0.15821E-14 0.85487E-14 0.55991E-12 0.17514E-08 0.88643E-08 0.27616E-06 0.16404E-09 0.10821E-07 0.26405E-07 0.70581E-06
 0.10551E-07 0.46393E-08 0.63358E-09 0.49614E-11 0.22356E-12 0.15073E-12 0.97243E-12 0.20054E-09 0.13738E-09 0.15951E-08
 0.95011E-12 0.41531E-12 0.11459E-12 0.10506E-11 0.39576E-10 0.20046E-06 0.22122E-11 0.94297E-12 0.93675E-13 0.39890E-12
 0.33333E-10 0.14879E-07 0.13114E-10 0.43683E-10 0.20824E-12 0.12988E-12 0.88131E-12 0.38473E-10 0.13482E-10 0.87492E-10
 0.31262E-12 0.16301E-12 0.31536E-12 0.33897E-10 0.42794E-06 0.13943E-05 0.18814E-09 0.11695E-11 0.13559E-12 0.20511E-12
 0.56015E-11 0.73888E-09 0.27728E-08 0.48656E-08 0.12884E-10 0.36271E-08 0.15876E-06 0.10551E-07 0.24815E-10 0.79407E-12
 0.60145E-12 0.60671E-11 0.12669E-09 0.20913E-09 0.81252E-09 0.30463E-07 0.26500E-09 0.13961E-08 0.13052E-11 0.17912E-08
 0.89719E-11 0.10841E-08 0.49811E-08 0.27658E-08 0.29996E-11 0.22515E-08 0.12275E-10 0.33779E-09 0.36080E-07 0.32615E-07
 0.10627E-10 0.11957E-08 0.35127E-11 0.77415E-09 0.26892E-09 0.10735E-05 0.14865E-10 0.89625E-09 0.14177E-11 0.28841E-04
 0.62125E-10 0.13548E-07 0.26517E-05 0.30242E-06 0.88201E-05 0.25283E-07 0.66491E-09 0.28668E-09 0.12204E-09 0.56320E-11
 0.57668E-12 0.81668E-12 0.10728E-13 0.86939E-12 0.13392E-08 0.46393E-08 0.79418E-12 0.12712E-13 0.21927E-14 0.73552E-14
 0.22533E-12 0.36537E-09 0.72169E-07 0.14579E-06 0.13965E-09 0.10666E-08 0.10744E-11 0.12229E-08 0.11029E-10 0.96504E-08
 0.13293E-08 0.20457E-08 0.32578E-11 0.17224E-08 0.19120E-10 0.91423E-08 0.14023E-06 0.15098E-06 0.18860E-10 0.94646E-09
 0.23375E-11 0.50677E-08 0.50953E-08 0.24596E-06 0.14340E-10 0.74407E-09 0.11669E-11 0.19991E-08 0.20161E-09 0.42229E-07
 0.22538E-04 0.25393E-06 0.14877E-05 0.92198E-07 0.15585E-05 0.20216E-05 0.24357E-09 0.22468E-12 0.74662E-14 0.26368E-14
 0.27756E-15 0.24702E-14 0.55840E-12 0.63358E-09 0.60160E-12 0.22204E-14 0.83267E-16 0.18041E-15 0.14988E-14 0.11312E-12
 0.75419E-09 0.53153E-05 0.31708E-09 0.13394E-08 0.10356E-11 0.10197E-08 0.17389E-10 0.19095E-07 0.29898E-07 0.28475E-08
 0.48014E-11 0.12830E-08 0.24258E-10 0.20956E-07 0.31433E-04 0.28795E-07 0.24629E-10 0.12124E-08 0.34637E-11 0.34008E-08
 0.30505E-08 0.31705E-07 0.22848E-10 0.91491E-09 0.17931E-11 0.14788E-08 0.18591E-09 0.28710E-06 0.20444E-05 0.56899E-06
 0.11374E-05 0.32562E-03 0.38130E-06 0.14383E-05 0.68929E-09 0.13321E-12 0.13878E-14 0.26368E-15 0.18041E-15 0.13878E-15
 0.93536E-14 0.49616E-11 0.60673E-11 0.73275E-14 0.27756E-15 -.69389E-16 0.18041E-15 0.19984E-14 0.11685E-11 0.37220E-07
 0.17469E-09 0.11906E-08 0.18495E-11 0.11172E-08 0.16869E-10 0.13323E-07 0.19862E-08 0.23638E-08 0.49432E-11 0.15316E-08
 0.23781E-10 0.11612E-07 0.35786E-04 0.76666E-07 0.18825E-10 0.10266E-08 0.42071E-11 0.42249E-08 0.12518E-07 0.83162E-07
 0.16541E-10 0.80637E-09 0.20834E-11 0.17669E-08 0.42351E-09 0.93576E-07 0.39323E-06 0.72121E-05 0.17210E-06 0.35209E-06
 0.51318E-06 0.54712E-04 0.61118E-07 0.87808E-12 0.18874E-14 0.83267E-16 0.55511E-16 0.27756E-16 0.15543E-14 0.22360E-12
 0.12669E-09 0.22543E-12 0.14988E-14 0.16653E-15 0.12490E-15 0.33307E-15 0.37109E-13 0.19404E-09 0.29267E-09 0.14331E-08
 0.10343E-11 0.93434E-09 0.10272E-10 0.26755E-07 0.12014E-07 0.31306E-08 0.27669E-11 0.12110E-08 0.23049E-10 0.26744E-07
 0.20696E-06 0.22759E-07 0.16521E-10 0.12922E-08 0.55410E-11 0.29339E-08 0.15391E-08 0.24000E-07 0.17317E-10 0.97572E-09
 0.14956E-11 0.14029E-08 0.14877E-09 0.21237E-05 0.66059E-06 0.22374E-06 0.42727E-06 0.11157E-05 0.20473E-05 0.16347E-06
 0.26480E-05 0.19834E-09 0.38053E-13 0.40246E-15 0.12490E-14 0.44409E-15 0.19429E-14 0.15087E-12 0.20913E-09 0.36537E-09
 0.11291E-12 0.19984E-14 0.61062E-15 0.17764E-14 0.25036E-13 0.26354E-10 0.12822E-09 0.10984E-08 0.95211E-12 0.12010E-08
 0.12982E-10 0.10272E-07 0.10605E-08 0.20879E-08 0.31764E-11 0.16479E-08 0.23065E-10 0.89603E-08 0.27018E-06 0.21239E-06
 0.17706E-10 0.95968E-09 0.36882E-11 0.49215E-08 0.65233E-08 0.21915E-06 0.12826E-10 0.75271E-09 0.13666E-11 0.19572E-08
 0.27263E-09 0.48027E-07 0.16678E-03 0.35448E-06 0.95425E-06 0.11352E-06 0.74557E-05 0.47448E-06 0.51658E-05 0.14706E-06
 0.18165E-10 0.33501E-13 0.25371E-12 0.31322E-13 0.37956E-13 0.97229E-12 0.81252E-09 0.72169E-07 0.75419E-09 0.11685E-11
 0.37165E-13 0.24897E-13 0.27658E-12 0.41088E-10 0.31819E-09 0.11021E-08 0.12860E-11 0.97433E-09 0.17581E-10 0.24087E-07
 0.28799E-07 0.29509E-08 0.32028E-11 0.12837E-08 0.22451E-10 0.24173E-07 0.13851E-04 0.26263E-07 0.24859E-10 0.12222E-08
 0.34879E-11 0.31554E-08 0.26030E-08 0.28205E-07 0.21774E-10 0.94136E-09 0.14116E-11 0.14170E-08 0.24956E-09 0.79348E-06
 0.56989E-05 0.30229E-06 0.10362E-05 0.51215E-05 0.81636E-06 0.26354E-06 0.61165E-05 0.91990E-07 0.42151E-08 0.45005E-10
 0.72738E-11 0.42497E-10 0.21336E-10 0.20054E-09 0.30463E-07 0.14579E-06 0.53153E-05 0.37220E-07 0.19404E-09 0.26354E-10
 0.41088E-10 0.13064E-10 0.15622E-11 0.16536E-11 0.91356E-12 0.66385E-09 0.11547E-10 0.20471E-07 0.20294E-08 0.27445E-08
 0.36451E-11 0.13178E-08 0.12322E-10 0.18093E-07 0.73553E-06 0.33428E-07 0.16676E-10 0.11758E-08 0.30618E-11 0.33758E-08
 0.58750E-08 0.34357E-07 0.11294E-10 0.89483E-09 0.13443E-11 0.15302E-08 0.29482E-09 0.37720E-06 0.10828E-06 0.65832E-06
 0.61789E-07 0.21136E-03 0.11581E-06 0.46017E-06 0.55913E-07 0.32218E-10 0.17590E-11 0.20196E-11 0.14960E-13 0.17173E-11
 0.45652E-09 0.13738E-09 0.26500E-09 0.13965E-09 0.31708E-09 0.17469E-09 0.29267E-09 0.12822E-09 0.31819E-09 0.15621E-11
 0.14488E-13 0.55789E-14 0.11879E-13 0.28760E-12 0.34076E-11 0.12908E-09 0.72878E-10 0.14347E-09 0.46873E-11 0.41574E-09
 0.58202E-11 0.15282E-09 0.42013E-09 0.18247E-09 0.61917E-11 0.69230E-10 0.40068E-11 0.17879E-09 0.63347E-10 0.15419E-09
 0.34872E-11 0.71456E-10 0.18526E-11 0.26573E-09 0.22342E-10 0.16851E-09 0.37820E-09 0.20572E-09 0.23650E-09 0.18585E-09
 0.30388E-09 0.17391E-09 0.79539E-10 0.32377E-12 0.14405E-13 0.46352E-14 0.41633E-15 0.43437E-14 0.16536E-11 0.15951E-08
 0.13961E-08 0.10666E-08 0.13394E-08 0.11906E-08 0.14331E-08 0.10984E-08 0.11021E-08 0.16536E-11 0.55095E-14 0.19429E-15
 0.34694E-15 0.13323E-14 0.13121E-12 0.16344E-07 0.41189E-09 0.46273E-09 0.39780E-11 0.26749E-02 0.22066E-10 0.81736E-09
 0.14514E-08 0.20855E-08 0.15359E-10 0.31258E-09 0.27455E-11 0.96465E-08 0.84488E-09 0.20521E-08 0.10222E-10 0.27103E-09
 0.13202E-11 0.34271E-06 0.13763E-09 0.11849E-08 0.17626E-08 0.14545E-08 0.18724E-08 0.13105E-08 0.16992E-08 0.14916E-08
 0.43687E-09 0.13564E-12 0.12768E-14 0.36082E-15 0.18041E-15 0.37470E-15 0.11394E-13 0.95016E-12 0.13051E-11 0.10744E-11
 0.10356E-11 0.18495E-11 0.10343E-11 0.95204E-12 0.12860E-11 0.91366E-12 0.11796E-13 0.29143E-15 -.41633E-16 0.11102E-15
 0.19706E-14 0.33890E-12 0.16644E-11 0.14222E-11 0.31222E-12 0.20332E-11 0.24032E-11 0.16163E-11 0.12253E-11 0.15259E-11
 0.19458E-11 0.14572E-11 0.31050E-12 0.12471E-11 0.11908E-11 0.88937E-12 0.18494E-11 0.14184E-11 0.19643E-12 0.13962E-11
 0.16554E-11 0.14487E-11 0.12497E-11 0.17884E-11 0.14741E-11 0.18043E-11 0.15785E-11 0.14176E-11 0.12801E-11 0.34087E-12
 0.20539E-14 0.15266E-15 0.69389E-16 0.83267E-16 0.12629E-14 0.41546E-12 0.17912E-08 0.12229E-08 0.10197E-08 0.11172E-08
 0.93434E-09 0.12010E-08 0.97434E-09 0.66385E-09 0.28758E-12 0.13878E-14 0.83267E-16 -.13878E-16 0.23592E-15 0.24675E-13
 0.53960E-10 0.53922E-08 0.33673E-11 0.28890E-09 0.27384E-10 0.17441E-08 0.94006E-09 0.72685E-09 0.17958E-10 0.16798E-06
 0.25001E-11 0.41930E-09 0.28034E-08 0.72819E-09 0.10006E-10 0.27418E-06 0.11596E-11 0.30418E-09 0.34704E-09 0.11107E-08
 0.81883E-09 0.92933E-09 0.76919E-09 0.10135E-08 0.80792E-09 0.91279E-09 0.85330E-09 0.41986E-10 0.19443E-13 0.47184E-15
 0.45797E-15 0.26368E-15 0.22482E-14 0.11464E-12 0.89719E-11 0.11029E-10 0.17389E-10 0.16869E-10 0.10272E-10 0.12982E-10
 0.17581E-10 0.11547E-10 0.34076E-11 0.13119E-12 0.20817E-14 0.23592E-15 0.30531E-15 0.46074E-14 0.51223E-12 0.14463E-10
 0.49554E-11 0.18950E-10 0.21110E-11 0.15250E-10 0.19404E-10 0.16599E-10 0.21510E-11 0.11430E-10 0.40669E-11 0.10657E-10
 0.75997E-11 0.97321E-11 0.23467E-11 0.95104E-11 0.20733E-11 0.10886E-10 0.33463E-11 0.11643E-10 0.18297E-10 0.17053E-10
 0.16574E-10 0.13240E-10 0.18942E-10 0.17084E-10 0.13393E-10 0.14316E-10 0.60373E-12 0.42466E-14 0.89373E-14 0.41633E-14
 0.23953E-13 0.10508E-11 0.10841E-08 0.96504E-08 0.19095E-07 0.13323E-07 0.26755E-07 0.10272E-07 0.24087E-07 0.20471E-07
 0.12908E-09 0.16344E-07 0.33883E-12 0.24730E-13 0.46074E-14 0.85487E-14 0.48572E-13 0.57643E-12 0.21335E-11 0.13690E-08
 0.21029E-10 0.47376E-08 0.31129E-07 0.43110E-06 0.17500E-10 0.76437E-09 0.29170E-11 0.92232E-08 0.44705E-08 0.42648E-06
 0.92465E-11 0.61461E-09 0.85011E-12 0.28956E-08 0.19583E-09 0.13646E-07 0.72410E-07 0.27419E-07 0.12248E-06 0.18769E-07
 0.74268E-07 0.31826E-07 0.98400E-08 0.40666E-10 0.68204E-12 0.49849E-13 0.58009E-14 0.52236E-13 0.86006E-12 0.39576E-10
 0.49811E-08 0.13293E-08 0.29898E-07 0.19862E-08 0.12014E-07 0.10605E-08 0.28799E-07 0.20294E-08 0.72878E-10 0.41189E-09
 0.16644E-11 0.53960E-10 0.51248E-12 0.48600E-13 0.59952E-14 0.37748E-14 0.14905E-13 0.87136E-12 0.77041E-11 0.89890E-09
 0.67254E-07 0.30731E-08 0.98662E-11 0.37492E-09 0.51930E-11 0.57983E-08 0.29885E-09 0.27816E-08 0.80899E-11 0.30717E-09
 0.13690E-11 0.41636E-06 0.64634E-10 0.10914E-08 0.15892E-07 0.20512E-08 0.68288E-08 0.15999E-08 0.27695E-07 0.15609E-08
 0.39581E-09 0.87659E-12 0.17125E-13 0.30531E-14 0.44409E-15 0.25813E-14 0.70882E-12 0.20046E-06 0.27658E-08 0.20457E-08
 0.28475E-08 0.23638E-08 0.31306E-08 0.20879E-08 0.29509E-08 0.27445E-08 0.14347E-09 0.46273E-09 0.14223E-11 0.53922E-08
 0.14463E-10 0.57615E-12 0.37192E-14 0.19429E-15 0.24980E-15 0.12490E-14 0.11499E-12 0.13923E-08 0.30735E-08 0.55532E-08
 0.16015E-10 0.42692E-09 0.42088E-11 0.34761E-06 0.11618E-08 0.55771E-08 0.10829E-10 0.36457E-09 0.13295E-11 0.22454E-07
 0.14791E-09 0.23683E-08 0.39838E-08 0.31835E-08 0.47476E-08 0.27199E-08 0.41025E-08 0.33152E-08 0.27574E-09 0.98477E-13
 0.15266E-14 0.13878E-15 0.15266E-15 0.30531E-15 0.14128E-13 0.22121E-11 0.29996E-11 0.32578E-11 0.48013E-11 0.49432E-11
 0.27667E-11 0.31763E-11 0.32027E-11 0.36451E-11 0.46873E-11 0.39780E-11 0.31210E-12 0.33673E-11 0.49555E-11 0.21335E-11
 0.14877E-13 0.24980E-15 0.11102E-15 0.22204E-15 0.13600E-14 0.21479E-12 0.26655E-11 0.27963E-11 0.59772E-11 0.39250E-11
 0.58652E-12 0.44902E-11 0.43751E-11 0.31763E-11 0.34227E-11 0.30317E-11 0.31066E-12 0.30752E-11 0.34043E-11 0.33223E-11
 0.30021E-11 0.49201E-11 0.52406E-11 0.36864E-11 0.29897E-11 0.29712E-11 0.31427E-11 0.23237E-12 0.11657E-14 0.11102E-15
 0.41633E-16 0.13878E-15 0.13184E-14 0.94300E-12 0.22515E-08 0.17224E-08 0.12830E-08 0.15316E-08 0.12110E-08 0.16479E-08
 0.12837E-08 0.13178E-08 0.41574E-09 0.26749E-02 0.20331E-11 0.28890E-09 0.18950E-10 0.13690E-08 0.87128E-12 0.12490E-14
 0.19429E-15 0.15266E-15 0.19429E-15 0.11796E-13 0.44021E-10 0.87810E-09 0.22682E-10 0.30461E-06 0.37716E-11 0.50671E-09
 0.32536E-08 0.92684E-09 0.12868E-10 0.27891E-07 0.12947E-11 0.35430E-09 0.30374E-09 0.14938E-08 0.10607E-08 0.12263E-08
 0.99056E-09 0.13692E-08 0.10564E-08 0.11982E-08 0.10893E-08 0.26795E-10 0.90067E-14 0.34694E-15 0.43021E-15 0.27756E-15
 0.14988E-14 0.93675E-13 0.12275E-10 0.19120E-10 0.24258E-10 0.23781E-10 0.23049E-10 0.23065E-10 0.22451E-10 0.12322E-10
 0.58203E-11 0.22066E-10 0.24032E-11 0.27384E-10 0.21110E-11 0.21029E-10 0.77042E-11 0.11517E-12 0.13600E-14 0.22204E-15
 0.31919E-15 0.29421E-14 0.81715E-12 0.12966E-10 0.13999E-11 0.17633E-10 0.66061E-11 0.17064E-10 0.88802E-11 0.19736E-10
 0.21572E-11 0.15332E-10 0.22296E-11 0.19717E-10 0.56322E-11 0.17196E-10 0.20875E-10 0.23339E-10 0.16705E-10 0.14771E-10
 0.21454E-10 0.21752E-10 0.10576E-10 0.14086E-10 0.85873E-12 0.30531E-14 0.17805E-13 0.31919E-14 0.10311E-13 0.39901E-12
 0.33779E-09 0.91423E-08 0.20956E-07 0.11612E-07 0.26744E-07 0.89603E-08 0.24173E-07 0.18093E-07 0.15282E-09 0.81736E-09
 0.16162E-11 0.17441E-08 0.15250E-10 0.47376E-08 0.89890E-09 0.13923E-08 0.21469E-12 0.11838E-13 0.28311E-14 0.18985E-13
 0.11947E-11 0.88907E-09 0.11851E-10 0.78273E-09 0.24011E-11 0.10306E-07 0.42861E-08 0.23903E-06 0.13545E-10 0.59940E-09
 0.13729E-11 0.30111E-08 0.19877E-09 0.12293E-07 0.64218E-07 0.23416E-07 0.98175E-07 0.16965E-07 0.52482E-07 0.32114E-07
 0.54853E-07 0.68649E-07 0.53653E-09 0.13139E-11 0.18576E-11 0.12955E-11 0.13153E-11 0.33333E-10 0.36080E-07 0.14023E-06
 0.31433E-04 0.35786E-04 0.20696E-06 0.27018E-06 0.13851E-04 0.73553E-06 0.42013E-09 0.14514E-08 0.12253E-11 0.94006E-09
 0.19404E-10 0.31129E-07 0.67254E-07 0.30735E-08 0.26654E-11 0.44021E-10 0.81715E-12 0.11949E-11 0.22159E-11 0.12308E-11
 0.76172E-12 0.27509E-10 0.29498E-11 0.31372E-08 0.27184E-08 0.21442E-07 0.20573E-10 0.96337E-09 0.13376E-11 0.13987E-08
 0.20978E-09 0.24898E-05 0.19089E-06 0.17841E-06 0.14292E-05 0.91422E-06 0.84880E-07 0.17103E-06 0.16277E-07 0.34419E-10
 0.13375E-11 0.11969E-11 0.17847E-13 0.11786E-11 0.79389E-09 0.14879E-07 0.32615E-07 0.15098E-06 0.28795E-07 0.76666E-07
 0.22759E-07 0.21239E-06 0.26263E-07 0.33428E-07 0.18247E-09 0.20855E-08 0.15259E-11 0.72685E-09 0.16599E-10 0.43110E-06
 0.30731E-08 0.55532E-08 0.27963E-11 0.87810E-09 0.12967E-10 0.88907E-09 0.12310E-11 0.18721E-13 0.31364E-14 0.97422E-14
 0.19851E-12 0.22059E-09 0.22860E-07 0.86817E-08 0.15236E-10 0.12573E-08 0.15352E-11 0.10453E-08 0.36111E-09 0.67298E-07
 0.12129E-07 0.23484E-07 0.10295E-07 0.36903E-07 0.12720E-07 0.19470E-07 0.67197E-09 0.38330E-12 0.10103E-13 0.35388E-14
 0.34694E-15 0.34694E-14 0.77734E-12 0.13114E-10 0.10626E-10 0.18860E-10 0.24629E-10 0.18825E-10 0.16521E-10 0.17706E-10
 0.24859E-10 0.16676E-10 0.61917E-11 0.15359E-10 0.19457E-11 0.17958E-10 0.21509E-11 0.17500E-10 0.98662E-11 0.16015E-10
 0.59773E-11 0.22682E-10 0.13998E-11 0.11852E-10 0.76159E-12 0.31086E-14 0.37470E-15 0.27756E-15 0.10825E-14 0.97894E-13
 0.67377E-11 0.20855E-10 0.19623E-11 0.18718E-10 0.25532E-11 0.29040E-10 0.55702E-11 0.12210E-10 0.22015E-10 0.26680E-10
 0.26456E-10 0.17853E-10 0.24760E-10 0.20640E-10 0.12036E-10 0.10443E-12 0.12768E-14 0.19429E-15 0.55511E-16 0.29143E-15
 0.11421E-13 0.43683E-10 0.11957E-08 0.94646E-09 0.12124E-08 0.10266E-08 0.12922E-08 0.95968E-09 0.12222E-08 0.11758E-08
 0.69230E-10 0.31258E-09 0.14572E-11 0.16798E-06 0.11430E-10 0.76437E-09 0.37492E-09 0.42692E-09 0.39250E-11 0.30461E-06
 0.17633E-10 0.78273E-09 0.27509E-10 0.96312E-14 0.26368E-15 0.97145E-16 -.27756E-16 0.13739E-14 0.94054E-12 0.35504E-08
 0.13601E-10 0.25324E-09 0.18204E-11 0.77649E-07 0.14617E-09 0.10604E-08 0.14536E-08 0.12946E-08 0.16111E-08 0.11488E-08
 0.14947E-08 0.12949E-08 0.97578E-09 0.87824E-12 0.13878E-14 0.18041E-15 0.18041E-15 0.24980E-15 0.12490E-14 0.20806E-12
 0.35127E-11 0.23376E-11 0.34637E-11 0.42070E-11 0.55411E-11 0.36881E-11 0.34880E-11 0.30618E-11 0.40068E-11 0.27455E-11
 0.31051E-12 0.24999E-11 0.40668E-11 0.29170E-11 0.51929E-11 0.42088E-11 0.58666E-12 0.37716E-11 0.66062E-11 0.24013E-11
 0.29499E-11 0.19854E-12 0.12212E-14 0.19429E-15 -.83267E-16 0.41633E-16 0.15932E-13 0.18952E-11 0.55701E-11 0.31529E-11
 0.35609E-12 0.38819E-11 0.50527E-11 0.32529E-11 0.33992E-11 0.35773E-11 0.33946E-11 0.34494E-11 0.49577E-11 0.33556E-11
 0.33239E-11 0.20267E-11 0.15488E-13 0.24980E-15 0.40246E-15 0.18041E-15 0.12906E-14 0.12985E-12 0.77415E-09 0.50677E-08
 0.34008E-08 0.42249E-08 0.29339E-08 0.49215E-08 0.31554E-08 0.33758E-08 0.17879E-09 0.96465E-08 0.12472E-11 0.41930E-09
 0.10657E-10 0.92232E-08 0.57983E-08 0.34761E-06 0.44902E-11 0.50671E-09 0.17064E-10 0.10306E-07 0.31372E-08 0.22059E-09
 0.97811E-13 0.11657E-14 0.11102E-15 0.49960E-15 0.27756E-14 0.74570E-12 0.13628E-10 0.43101E-08 0.11250E-11 0.54882E-09
 0.77631E-09 0.41822E-08 0.24083E-08 0.29289E-08 0.21951E-08 0.33850E-08 0.23622E-08 0.28388E-08 0.25765E-08 0.93877E-09
 0.56385E-12 0.36637E-14 0.61062E-14 0.33307E-14 0.16737E-13 0.88142E-12 0.26892E-09 0.50953E-08 0.30505E-08 0.12518E-07
 0.15391E-08 0.65233E-08 0.26030E-08 0.58750E-08 0.63347E-10 0.84488E-09 0.11909E-11 0.28034E-08 0.75998E-11 0.44705E-08
 0.29885E-09 0.11618E-08 0.43751E-11 0.32536E-08 0.88801E-11 0.42861E-08 0.27184E-08 0.22860E-07 0.67376E-11 0.94051E-12
 0.15959E-13 0.31641E-14 0.61617E-14 0.45686E-13 0.47529E-12 0.37678E-10 0.17602E-11 0.36844E-08 0.46230E-10 0.14164E-07
 0.19005E-08 0.14679E-07 0.12816E-08 0.14926E-07 0.18114E-08 0.31930E-07 0.93442E-09 0.49910E-10 0.85509E-12 0.47573E-13
 0.82712E-14 0.48184E-13 0.66014E-12 0.38473E-10 0.10735E-05 0.24596E-06 0.31705E-07 0.83162E-07 0.24000E-07 0.21915E-06
 0.28205E-07 0.34357E-07 0.15419E-09 0.20521E-08 0.88945E-12 0.72819E-09 0.97321E-11 0.42648E-06 0.27816E-08 0.55771E-08
 0.31764E-11 0.92684E-09 0.19736E-10 0.23903E-06 0.21442E-07 0.86817E-08 0.20855E-10 0.35504E-08 0.18952E-11 0.74575E-12
 0.45741E-13 0.93814E-14 0.46074E-14 0.20539E-13 0.29905E-12 0.33586E-09 0.26343E-09 0.70388E-07 0.13641E-07 0.22352E-07
 0.11727E-07 0.35670E-07 0.14534E-07 0.20870E-07 0.39558E-08 0.10662E-11 0.22010E-13 0.48295E-14 0.43021E-15 0.48295E-14
 0.56072E-12 0.13482E-10 0.14865E-10 0.14340E-10 0.22848E-10 0.16541E-10 0.17317E-10 0.12826E-10 0.21774E-10 0.11294E-10
 0.34872E-11 0.10222E-10 0.18494E-11 0.10006E-10 0.23467E-11 0.92465E-11 0.80900E-11 0.10829E-10 0.34227E-11 0.12868E-10
 0.21571E-11 0.13545E-10 0.20573E-10 0.15236E-10 0.19624E-11 0.13601E-10 0.55697E-11 0.13628E-10 0.47540E-12 0.43299E-14
 0.52736E-15 0.30531E-15 0.19290E-14 0.11871E-12 0.32393E-11 0.11309E-10 0.17393E-10 0.15473E-10 0.11502E-10 0.12488E-10
 0.17865E-10 0.12695E-10 0.91350E-11 0.12586E-12 0.19429E-14 0.22204E-15 0.13878E-15 0.23592E-15 0.25618E-13 0.87492E-10
 0.89625E-09 0.74407E-09 0.91491E-09 0.80637E-09 0.97572E-09 0.75271E-09 0.94136E-09 0.89483E-09 0.71456E-10 0.27103E-09
 0.14184E-11 0.27418E-06 0.95103E-11 0.61461E-09 0.30717E-09 0.36457E-09 0.30318E-11 0.27891E-07 0.15332E-10 0.59940E-09
 0.96337E-09 0.12573E-08 0.18718E-10 0.25324E-09 0.31529E-11 0.43101E-08 0.37678E-10 0.20373E-13 0.38858E-15 0.13878E-16
 0.69389E-16 0.11657E-14 0.37405E-12 0.14152E-08 0.10855E-08 0.97860E-09 0.11733E-08 0.88978E-09 0.10813E-08 0.99645E-09
 0.73316E-09 0.31466E-12 0.12212E-14 0.20817E-15 0.13878E-15 0.13878E-15 0.19429E-14 0.31260E-12 0.14178E-11 0.11670E-11
 0.17931E-11 0.20833E-11 0.14956E-11 0.13665E-11 0.14115E-11 0.13443E-11 0.18526E-11 0.13202E-11 0.19647E-12 0.11596E-11
 0.20732E-11 0.85018E-12 0.13691E-11 0.13296E-11 0.31081E-12 0.12947E-11 0.22295E-11 0.13728E-11 0.13375E-11 0.15352E-11
 0.25533E-11 0.18205E-11 0.35597E-12 0.11250E-11 0.17603E-11 0.29893E-12 0.19429E-14 0.12490E-15 0.69389E-16 0.18041E-15
 0.13128E-13 0.83582E-12 0.13377E-11 0.11081E-11 0.12697E-11 0.13672E-11 0.10786E-11 0.10870E-11 0.14007E-11 0.88698E-12
 0.12546E-13 0.31919E-15 0.34694E-15 0.24980E-15 0.12074E-14 0.16294E-12 0.28841E-04 0.19991E-08 0.14788E-08 0.17669E-08
 0.14029E-08 0.19572E-08 0.14170E-08 0.15302E-08 0.26573E-09 0.34271E-06 0.13962E-11 0.30418E-09 0.10886E-10 0.28956E-08
 0.41636E-06 0.22454E-07 0.30752E-11 0.35430E-09 0.19717E-10 0.30111E-08 0.13987E-08 0.10453E-08 0.29040E-10 0.77649E-07
 0.38817E-11 0.54882E-09 0.36844E-08 0.33586E-09 0.11879E-12 0.12906E-14 0.31919E-15 0.63838E-15 0.45380E-14 0.17973E-11
 0.15670E-08 0.13678E-08 0.11367E-08 0.15244E-08 0.12107E-08 0.13596E-08 0.11880E-08 0.12330E-08 0.14910E-11 0.56760E-14
 0.15127E-13 0.50515E-14 0.14183E-13 0.31526E-12 0.62125E-10 0.20161E-09 0.18591E-09 0.42351E-09 0.14877E-09 0.27263E-09
 0.24956E-09 0.29482E-09 0.22342E-10 0.13763E-09 0.16554E-11 0.34704E-09 0.33463E-11 0.19583E-09 0.64634E-10 0.14791E-09
 0.34044E-11 0.30374E-09 0.56322E-11 0.19877E-09 0.20978E-09 0.36111E-09 0.55702E-11 0.14617E-09 0.50526E-11 0.77631E-09
 0.46230E-10 0.26343E-09 0.32391E-11 0.37406E-12 0.12990E-13 0.44686E-14 0.14988E-13 0.16029E-11 0.16861E-09 0.30018E-09
 0.16955E-09 0.21518E-09 0.16576E-09 0.30831E-09 0.15039E-09 0.23417E-09 0.19377E-09 0.16218E-11 0.71849E-11 0.18903E-11
 0.17660E-11 0.33897E-10 0.13548E-07 0.42229E-07 0.28710E-06 0.93576E-07 0.21237E-05 0.48027E-07 0.79348E-06 0.37720E-06
 0.16851E-09 0.11849E-08 0.14488E-11 0.11107E-08 0.11643E-10 0.13646E-07 0.10914E-08 0.23683E-08 0.33224E-11 0.14938E-08
 0.17196E-10 0.12293E-07 0.24898E-05 0.67298E-07 0.12210E-10 0.10604E-08 0.32530E-11 0.41822E-08 0.14164E-07 0.70388E-07
 0.11309E-10 0.14152E-08 0.83586E-12 0.17976E-11 0.16029E-11 0.13505E-10 0.43164E-10 0.20348E-10 0.18244E-09 0.55101E-07
 0.23072E-05 0.33278E-05 0.51687E-07 0.20186E-09 0.21633E-10 0.39986E-10 0.24181E-12 0.43848E-10 0.61821E-08 0.42794E-06
 0.26517E-05 0.22538E-04 0.20444E-05 0.39323E-06 0.66059E-06 0.16678E-03 0.56989E-05 0.10828E-06 0.37820E-09 0.17626E-08
 0.12498E-11 0.81883E-09 0.18297E-10 0.72410E-07 0.15892E-07 0.39838E-08 0.30022E-11 0.10607E-08 0.20875E-10 0.64218E-07
 0.19089E-06 0.12129E-07 0.22015E-10 0.14536E-08 0.33991E-11 0.24083E-08 0.19005E-08 0.13641E-07 0.17393E-10 0.10855E-08
 0.13377E-11 0.15670E-08 0.16861E-09 0.43164E-10 0.25339E-12 0.32419E-13 0.39260E-13 0.94089E-12 0.52465E-09 0.69463E-07
 0.58566E-09 0.10394E-11 0.37151E-13 0.29296E-13 0.14710E-14 0.24036E-13 0.23645E-10 0.13943E-05 0.30242E-06 0.25393E-06
 0.56899E-06 0.72121E-05 0.22374E-06 0.35448E-06 0.30229E-06 0.65832E-06 0.20572E-09 0.14545E-08 0.17884E-11 0.92933E-09
 0.17053E-10 0.27419E-07 0.20512E-08 0.31835E-08 0.49201E-11 0.12263E-08 0.23339E-10 0.23416E-07 0.17841E-06 0.23484E-07
 0.26680E-10 0.12946E-08 0.35773E-11 0.29289E-08 0.14679E-07 0.22352E-07 0.15473E-10 0.97860E-09 0.11081E-11 0.13678E-08
 0.30018E-09 0.20348E-10 0.32585E-13 0.11102E-14 0.51348E-15 0.20539E-14 0.14506E-12 0.19361E-09 0.33117E-09 0.11999E-12
 0.21094E-14 0.44409E-15 0.69389E-16 0.31919E-15 0.40981E-13 0.18814E-09 0.88201E-05 0.14877E-05 0.11374E-05 0.17210E-06
 0.42727E-06 0.95425E-06 0.10362E-05 0.61789E-07 0.23650E-09 0.18724E-08 0.14742E-11 0.76919E-09 0.16574E-10 0.12248E-06
 0.68288E-08 0.47476E-08 0.52407E-11 0.99056E-09 0.16705E-10 0.98175E-07 0.14292E-05 0.10295E-07 0.26456E-10 0.16111E-08
 0.33946E-11 0.21951E-08 0.12816E-08 0.11727E-07 0.11502E-10 0.11733E-08 0.12697E-11 0.11367E-08 0.16955E-09 0.18244E-09
 0.39219E-13 0.48572E-15  0.0000     0.83267E-16 0.16931E-14 0.22948E-12 0.12291E-09 0.20796E-12 0.15821E-14 0.22204E-15
 0.69389E-16 0.18041E-15 0.18596E-14 0.11696E-11 0.25283E-07 0.92198E-07 0.32562E-03 0.35209E-06 0.11157E-05 0.11352E-06
 0.51215E-05 0.21136E-03 0.18585E-09 0.13105E-08 0.18043E-11 0.10135E-08 0.13240E-10 0.18769E-07 0.15999E-08 0.27199E-08
 0.36864E-11 0.13692E-08 0.14771E-10 0.16965E-07 0.91422E-06 0.36903E-07 0.17853E-10 0.11488E-08 0.34495E-11 0.33850E-08
 0.14926E-07 0.35670E-07 0.12488E-10 0.88978E-09 0.13672E-11 0.15244E-08 0.21518E-09 0.55101E-07 0.94096E-12 0.19706E-14
 0.55511E-16 0.16653E-15 0.19429E-15 0.86042E-14 0.46657E-11 0.63669E-11 0.70222E-14 0.27756E-15 0.33307E-15 0.22204E-15
 0.13600E-14 0.13547E-12 0.66491E-09 0.15585E-05 0.38130E-06 0.51318E-06 0.20473E-05 0.74557E-05 0.81636E-06 0.11581E-06
 0.30388E-09 0.16992E-08 0.15784E-11 0.80792E-09 0.18942E-10 0.74268E-07 0.27695E-07 0.41025E-08 0.29897E-11 0.10564E-08
 0.21454E-10 0.52482E-07 0.84880E-07 0.12720E-07 0.24759E-10 0.14947E-08 0.49577E-11 0.23622E-08 0.18114E-08 0.14534E-07
 0.17865E-10 0.10813E-08 0.10786E-11 0.12107E-08 0.16576E-09 0.23072E-05 0.52465E-09 0.14520E-12 0.16098E-14 0.97145E-16
 0.26368E-15 0.26923E-14 0.57050E-12 0.82424E-09 0.54529E-12 0.23870E-14 0.11963E-13 0.21094E-14 0.84377E-14 0.20511E-12
 0.28668E-09 0.20216E-05 0.14383E-05 0.54712E-04 0.16347E-06 0.47448E-06 0.26354E-06 0.46017E-06 0.17391E-09 0.14916E-08
 0.14176E-11 0.91279E-09 0.17084E-10 0.31826E-07 0.15609E-08 0.33152E-08 0.29710E-11 0.11982E-08 0.21752E-10 0.32114E-07
 0.17103E-06 0.19470E-07 0.20641E-10 0.12949E-08 0.33556E-11 0.28388E-08 0.31930E-07 0.20870E-07 0.12695E-10 0.99645E-09
 0.10870E-11 0.13596E-08 0.30831E-09 0.33278E-05 0.69463E-07 0.19361E-09 0.22948E-12 0.84932E-14 0.26090E-14 0.10270E-13
 0.90183E-12 0.21809E-08 0.40934E-08 0.84038E-12 0.12632E-10 0.89578E-12 0.56005E-12 0.56013E-11 0.12204E-09 0.24357E-09
 0.68929E-09 0.61118E-07 0.26480E-05 0.51658E-05 0.61165E-05 0.55913E-07 0.79539E-10 0.43687E-09 0.12800E-11 0.85330E-09
 0.13393E-10 0.98400E-08 0.39581E-09 0.27574E-09 0.31429E-11 0.10893E-08 0.10576E-10 0.54853E-07 0.16277E-07 0.67197E-09
 0.12035E-10 0.97578E-09 0.33238E-11 0.25765E-08 0.93442E-09 0.39558E-08 0.91349E-11 0.73316E-09 0.14006E-11 0.11880E-08
 0.15039E-09 0.51687E-07 0.58566E-09 0.33117E-09 0.12291E-09 0.46656E-11 0.57045E-12 0.90195E-12 0.23196E-10 0.27408E-07
 0.22411E-07 0.17249E-05 0.16899E-09 0.24547E-05 0.17514E-08 0.73888E-09 0.56321E-11 0.22467E-12 0.13323E-12 0.87808E-12
 0.19834E-09 0.14706E-06 0.91990E-07 0.32219E-10 0.32389E-12 0.13564E-12 0.34080E-12 0.41985E-10 0.14316E-10 0.40666E-10
 0.87663E-12 0.98727E-13 0.23237E-12 0.26795E-10 0.14086E-10 0.68649E-07 0.34419E-10 0.38322E-12 0.10439E-12 0.87813E-12
 0.20268E-11 0.93877E-09 0.49910E-10 0.10660E-11 0.12593E-12 0.31453E-12 0.88686E-12 0.12330E-08 0.23417E-09 0.20186E-09
 0.10394E-11 0.11999E-12 0.20794E-12 0.63668E-11 0.82424E-09 0.21809E-08 0.27408E-07 0.37367E-05 0.18591E-05 0.24968E-07
 0.31469E-09 0.19677E-07 0.88643E-08 0.27728E-08 0.57673E-12 0.75495E-14 0.16376E-14 0.21372E-14 0.38039E-13 0.18165E-10
 0.42151E-08 0.17591E-11 0.14544E-13 0.11935E-14 0.20539E-14 0.19387E-13 0.60396E-12 0.68207E-12 0.17153E-13 0.14988E-14
 0.11935E-14 0.88957E-14 0.85867E-12 0.53653E-09 0.13375E-11 0.10103E-13 0.13878E-14 0.12768E-14 0.15543E-13 0.56388E-12
 0.85507E-12 0.21844E-13 0.20955E-14 0.14849E-14 0.12365E-13 0.14911E-11 0.19377E-09 0.21633E-10 0.37262E-13 0.20539E-14
 0.17208E-14 0.70499E-14 0.54542E-12 0.40934E-08 0.22411E-07 0.18591E-05 0.49475E-08 0.12998E-07 0.28812E-09 0.35121E-06
 0.27616E-06 0.48656E-08 0.81658E-12 0.27478E-14 0.26368E-15 0.97145E-16 0.51348E-15 0.33543E-13 0.45005E-10 0.20195E-11
 0.47184E-14 0.15266E-15 0.69389E-16 0.41633E-15 0.42188E-14 0.50043E-13 0.29421E-14 0.34694E-15 0.16653E-15 0.38858E-15
 0.27478E-14 0.13142E-11 0.11970E-11 0.33723E-14 0.16653E-15 -.13878E-16 0.18041E-15 0.37470E-14 0.47407E-13 0.47184E-14
 0.20817E-15 0.18041E-15 0.31919E-15 0.58148E-14 0.16216E-11 0.39986E-10 0.29393E-13 0.40246E-15 0.20817E-15 0.24980E-15
 0.24980E-14 0.84049E-12 0.17249E-05 0.24968E-07 0.12998E-07 0.55985E-08 0.19838E-10 0.84251E-10 0.20396E-09 0.99120E-10
 0.51418E-11 0.32058E-14  0.0000     -.97145E-16 -.13878E-16 0.56899E-15 0.13220E-12 0.40038E-11 0.87846E-14 0.55511E-16
 -.13878E-16 -.55511E-16 0.27756E-16 0.36915E-14 0.32335E-14 0.16653E-15 0.41633E-16 -.83267E-16 0.12490E-15 0.75634E-14
 0.36925E-12 0.75773E-14 0.24980E-15 0.13878E-16 0.55511E-16 0.83267E-16 0.33307E-14 0.34278E-14 0.97145E-16 0.11102E-15
 0.69389E-16 0.22204E-15 0.90067E-14 0.39829E-11 0.12525E-12 0.68001E-15 -.41633E-16 -.12490E-15 0.55511E-16 0.36915E-14
 0.49806E-11 0.10972E-09 0.18023E-09 0.12290E-09 0.84251E-10 0.19467E-08 0.36027E-08 0.69246E-08 0.15061E-08 0.37000E-12
 0.95757E-15  0.0000     0.11102E-15 0.27756E-15 0.14572E-13 0.17314E-10 0.62829E-12 0.14849E-14 0.27756E-16 0.55511E-16
 0.69389E-16 0.19568E-14 0.24133E-13 0.11380E-14 0.12490E-15 0.27756E-16 0.18041E-15 0.19706E-14 0.33977E-12 0.29395E-12
 0.23037E-14 0.13878E-15 0.83267E-16 0.22204E-15 0.14849E-14 0.22898E-13 0.22482E-14 0.55511E-16 0.41633E-16 0.19429E-15
 0.18874E-14 0.68680E-12 0.17694E-10 0.11255E-13 0.27756E-15 0.15266E-15 0.97145E-16 0.83267E-15 0.38908E-12 0.46440E-07
 0.11324E-07 0.16832E-06 0.20396E-09 0.36027E-08 0.54789E-07 0.15533E-07 0.71962E-06 0.37333E-09 0.19502E-12 0.32058E-14
 0.54123E-15 0.92981E-15 0.16390E-13 0.96792E-11 0.93859E-10 0.64429E-12 0.27200E-14 0.38858E-15 0.99920E-15 0.98532E-14
 0.40415E-12 0.37655E-12 0.50099E-14 0.59674E-15 0.48572E-15 0.42327E-14 0.55446E-12 0.19376E-09 0.33255E-12 0.47184E-14
 0.33307E-15 0.38858E-15 0.60368E-14 0.33545E-12 0.26666E-12 0.11768E-13 0.76328E-15 0.45797E-15 0.35943E-14 0.62643E-12
 0.10531E-08 0.11248E-10 0.17278E-13 0.65226E-15 0.66613E-15 0.30392E-14 0.19457E-12 0.45238E-09 0.35281E-08 0.16302E-06
 0.99120E-10 0.69246E-08 0.15533E-07 0.16083E-05 0.35683E-08 0.90770E-09 0.12930E-09 0.20022E-11 0.12537E-12 0.84308E-13
 0.42839E-12 0.62790E-10 0.49559E-10 0.11383E-08 0.34743E-12 0.18210E-12 0.56830E-13 0.45788E-12 0.19172E-10 0.12406E-06
 0.87673E-12 0.29923E-12 0.43743E-13 0.10164E-12 0.89831E-11 0.65189E-08 0.73657E-11 0.98368E-11 0.52458E-13 0.61451E-13
 0.27521E-12 0.15191E-10 0.66015E-11 0.35005E-10 0.13561E-12 0.82781E-13 0.13908E-12 0.11729E-10 0.26578E-07 0.11027E-06
 0.56847E-10 0.53194E-12 0.76994E-13 0.11470E-12 0.22646E-11 0.14776E-09 0.57937E-09 0.19600E-08 0.51420E-11 0.15061E-08
 0.71962E-06 0.35683E-08 0.95792E-11 0.34270E-12 0.21107E-12 0.25313E-11 0.77872E-10 0.10177E-09 0.28626E-09 0.68361E-08
 0.81921E-10 0.72681E-09 0.50719E-12 0.14003E-08 0.48449E-11 0.34271E-09 0.15638E-08 0.13684E-08 0.17977E-11 0.14912E-08
 0.69107E-11 0.14709E-09 0.36422E-08 0.24597E-07 0.68683E-11 0.62334E-09 0.80709E-12 0.30796E-09 0.13782E-09 0.75903E-07
 0.81133E-11 0.46592E-09 0.61817E-12 0.49359E-08 0.31304E-10 0.37058E-08 0.38768E-05 0.92217E-06 0.74356E-06 0.57729E-08
 0.23304E-09 0.13697E-09 0.75217E-10 0.22847E-11 0.20350E-12 0.34790E-12 0.31919E-14 0.37000E-12 0.37333E-09 0.90770E-09
 0.34260E-12 0.38441E-14 0.77716E-15 0.22482E-14 0.12312E-12 0.17423E-09 0.21393E-07 0.20709E-06 0.52391E-10 0.61220E-09
 0.37043E-12 0.66038E-09 0.49081E-11 0.60907E-08 0.61311E-09 0.11962E-08 0.16101E-11 0.92741E-09 0.10405E-10 0.55450E-08
 0.33947E-07 0.56805E-07 0.67566E-11 0.54210E-09 0.83965E-12 0.26122E-08 0.17606E-08 0.98048E-07 0.10253E-10 0.42802E-09
 0.37338E-12 0.10536E-08 0.73251E-10 0.31887E-07 0.73729E-06 0.22930E-06 0.35342E-05 0.78479E-07 0.12809E-06 0.34678E-05
 0.11721E-09 0.12551E-12 0.24702E-14 0.94369E-15 0.20817E-15 0.88818E-15 0.19522E-12 0.12930E-09 0.21111E-12 0.84655E-15
 -.69389E-16  0.0000     0.55511E-15 0.64559E-13 0.26628E-09 0.18718E-06 0.12658E-09 0.72137E-09 0.32852E-12 0.58803E-09
 0.67099E-11 0.95920E-08 0.75699E-08 0.15373E-08 0.12323E-11 0.74447E-09 0.13483E-10 0.10679E-07 0.97608E-06 0.19817E-07
 0.93765E-11 0.65691E-09 0.14397E-11 0.20225E-08 0.12448E-08 0.20094E-07 0.12379E-10 0.50573E-09 0.46629E-12 0.88779E-09
 0.85229E-10 0.94301E-07 0.22637E-06 0.13395E-05 0.84654E-05 0.12716E-05 0.84718E-07 0.54312E-05 0.24123E-09 0.76397E-13
 0.62450E-15 0.13878E-15 0.12490E-15 0.69389E-16 0.32752E-14 0.20023E-11 0.25314E-11 0.23592E-14 0.11102E-15 -.13878E-16
 0.11102E-15 0.91593E-15 0.52283E-12 0.73392E-08 0.68125E-10 0.67492E-09 0.44875E-12 0.60962E-09 0.93153E-11 0.77966E-08
 0.86393E-09 0.13483E-08 0.15987E-11 0.83401E-09 0.11337E-10 0.69885E-08 0.72181E-05 0.36034E-07 0.11692E-10 0.58649E-09
 0.24173E-11 0.22924E-08 0.68087E-08 0.45937E-07 0.13051E-10 0.45456E-09 0.65491E-12 0.95592E-09 0.12891E-09 0.56090E-07
 0.37553E-06 0.85159E-05 0.13494E-06 0.31396E-06 0.89318E-06 0.24013E-05 0.11548E-07 0.38790E-12 0.91593E-15 -.41633E-16
 0.41633E-16 0.27756E-16 0.62450E-15 0.12541E-12 0.77871E-10 0.12325E-12 0.52736E-15 0.41633E-16 0.83267E-16 0.18041E-15
 0.15807E-13 0.62874E-10 0.86912E-10 0.77987E-09 0.32571E-12 0.53482E-09 0.90800E-11 0.13987E-07 0.45194E-08 0.16984E-08
 0.11161E-11 0.70535E-09 0.83470E-11 0.13870E-07 0.13277E-06 0.13204E-07 0.94856E-11 0.69477E-09 0.21907E-11 0.17338E-08
 0.90390E-09 0.14108E-07 0.11659E-10 0.53128E-09 0.50746E-12 0.80710E-09 0.63287E-10 0.67304E-06 0.53398E-06 0.13894E-06
 0.39613E-06 0.24662E-05 0.10820E-04 0.12972E-06 0.13768E-05 0.62057E-10 0.16015E-13 0.24980E-15 0.63838E-15 0.19429E-15
 0.10131E-14 0.84335E-13 0.10177E-09 0.17423E-09 0.64448E-13 0.83267E-15 0.41633E-15 0.81879E-15 0.12296E-13 0.11391E-10
 0.45218E-10 0.65601E-09 0.34440E-12 0.66836E-09 0.68127E-11 0.58078E-08 0.55039E-09 0.11958E-08 0.12646E-11 0.91463E-09
 0.57110E-11 0.53097E-08 0.13862E-06 0.86768E-07 0.11113E-10 0.54485E-09 0.10880E-11 0.27352E-08 0.26554E-08 0.10418E-06
 0.11797E-10 0.42297E-09 0.58963E-12 0.10743E-08 0.67180E-10 0.29982E-07 0.15496E-04 0.23816E-06 0.77292E-06 0.70684E-07
 0.10807E-05 0.51475E-06 0.17174E-05 0.33735E-06 0.85558E-11 0.16223E-13 0.13232E-12 0.14599E-13 0.16431E-13 0.42835E-12
 0.28626E-09 0.21393E-07 0.26628E-09 0.52279E-12 0.15793E-13 0.12296E-13 0.13824E-12 0.17467E-10 0.69331E-10 0.51145E-09
 0.49757E-12 0.57776E-09 0.68402E-11 0.12193E-07 0.11921E-07 0.16150E-08 0.91220E-12 0.76261E-09 0.65093E-11 0.10781E-07
 0.88342E-06 0.15595E-07 0.18493E-10 0.67690E-09 0.14006E-11 0.19567E-08 0.10952E-08 0.17272E-07 0.16037E-10 0.52282E-09
 0.56190E-12 0.83059E-09 0.71514E-10 0.19533E-06 0.29138E-06 0.31960E-06 0.15651E-05 0.68927E-04 0.13212E-06 0.51236E-06
 0.18272E-05 0.14525E-07 0.89801E-09 0.17187E-10 0.40040E-11 0.17314E-10 0.96792E-11 0.62790E-10 0.68361E-08 0.20709E-06
 0.18718E-06 0.73392E-08 0.62874E-10 0.11391E-10 0.17466E-10 0.66012E-11 0.59888E-12 0.58055E-12 0.33454E-12 0.31802E-09
 0.53251E-11 0.12828E-07 0.80919E-09 0.15827E-08 0.14551E-11 0.72575E-09 0.50034E-11 0.11309E-07 0.22721E-05 0.18084E-07
 0.10634E-10 0.65978E-09 0.14182E-11 0.18249E-08 0.32071E-08 0.18965E-07 0.82408E-11 0.50185E-09 0.48435E-12 0.83567E-09
 0.81719E-10 0.33442E-06 0.97588E-07 0.25759E-06 0.40229E-07 0.15726E-03 0.99876E-07 0.12156E-06 0.93225E-08 0.11145E-10
 0.61547E-12 0.75889E-12 0.88818E-14 0.62814E-12 0.93859E-10 0.49559E-10 0.81921E-10 0.52391E-10 0.12658E-09 0.68125E-10
 0.86912E-10 0.45218E-10 0.69331E-10 0.59883E-12 0.87569E-14 0.19706E-14 0.30392E-14 0.12620E-12 0.18537E-11 0.51856E-10
 0.28668E-10 0.57279E-10 0.18088E-11 0.97125E-10 0.17340E-11 0.50420E-10 0.10748E-09 0.85357E-10 0.25063E-11 0.47580E-10
 0.21883E-11 0.92829E-10 0.26967E-10 0.73895E-10 0.18484E-11 0.47042E-10 0.79444E-12 0.11574E-09 0.76095E-11 0.55932E-10
 0.97817E-10 0.68477E-10 0.99752E-10 0.61852E-10 0.12383E-09 0.67289E-10 0.37856E-10 0.14451E-12 0.39274E-14 0.19151E-14
 0.24980E-15 0.15821E-14 0.64439E-12 0.11383E-08 0.72681E-09 0.61220E-09 0.72137E-09 0.67492E-09 0.77987E-09 0.65601E-09
 0.51145E-09 0.58059E-12 0.19568E-14 0.69389E-16 0.16653E-15 0.43021E-15 0.62644E-13 0.68156E-07 0.20954E-09 0.26346E-09
 0.13474E-11 0.41151E-05 0.59878E-11 0.47093E-09 0.76421E-09 0.12118E-08 0.71740E-11 0.17544E-09 0.13145E-11 0.56726E-08
 0.46641E-09 0.11736E-08 0.60848E-11 0.15328E-09 0.44682E-12 0.35357E-06 0.62119E-10 0.67863E-09 0.92529E-09 0.82780E-09
 0.10098E-08 0.75792E-09 0.92146E-09 0.88281E-09 0.17297E-09 0.67973E-13 0.58287E-15 0.18041E-15 0.69389E-16 0.11102E-15
 0.28727E-14 0.34754E-12 0.50711E-12 0.37045E-12 0.32850E-12 0.44875E-12 0.32570E-12 0.34434E-12 0.49760E-12 0.33458E-12
 0.31225E-14 0.16653E-15 -.41633E-16 -.27756E-16 0.86042E-15 0.15023E-12 0.69220E-12 0.48292E-12 0.81532E-13 0.56984E-12
 0.89868E-12 0.70981E-12 0.48193E-12 0.52855E-12 0.79551E-12 0.51632E-12 0.92705E-13 0.48734E-12 0.97372E-12 0.60424E-12
 0.12811E-11 0.61450E-12 0.59688E-13 0.42416E-12 0.73697E-12 0.52358E-12 0.50570E-12 0.78638E-12 0.51748E-12 0.53335E-12
 0.41367E-12 0.46353E-12 0.57356E-12 0.14805E-12 0.77716E-15 0.69389E-16 0.16653E-15 0.13878E-16 0.52736E-15 0.18223E-12
 0.14003E-08 0.66038E-09 0.58803E-09 0.60962E-09 0.53482E-09 0.66836E-09 0.57776E-09 0.31802E-09 0.12626E-12 0.44409E-15
 0.16653E-15 0.27756E-16 0.27756E-16 0.10644E-13 0.24729E-10 0.25515E-08 0.16061E-11 0.16045E-09 0.11854E-10 0.94850E-09
 0.53537E-09 0.40384E-09 0.12353E-10 0.71364E-07 0.10703E-11 0.23338E-09 0.86739E-09 0.41027E-09 0.13578E-10 0.20515E-06
 0.46916E-12 0.16855E-09 0.35228E-09 0.62001E-09 0.47037E-09 0.51842E-09 0.43944E-09 0.56113E-09 0.46986E-09 0.49642E-09
 0.51723E-09 0.19227E-10 0.86042E-14 0.18041E-15 0.30531E-15 0.16653E-15 0.90206E-15 0.56732E-13 0.48449E-11 0.49082E-11
 0.67099E-11 0.93154E-11 0.90800E-11 0.68127E-11 0.68402E-11 0.53252E-11 0.18538E-11 0.62714E-13 0.79103E-15 0.13878E-15
 0.12490E-15 0.21649E-14 0.24808E-12 0.68740E-11 0.27824E-11 0.13878E-10 0.12696E-11 0.12346E-10 0.12885E-10 0.15499E-10
 0.15180E-11 0.78252E-11 0.22154E-11 0.63174E-11 0.55908E-11 0.12330E-10 0.16088E-11 0.10187E-10 0.14073E-11 0.65792E-11
 0.18363E-11 0.86233E-11 0.13045E-10 0.15825E-10 0.11064E-10 0.11415E-10 0.10727E-10 0.12727E-10 0.76910E-11 0.69793E-11
 0.29586E-12 0.18596E-14 0.37470E-14 0.19845E-14 0.10034E-13 0.45815E-12 0.34271E-09 0.60907E-08 0.95920E-08 0.77966E-08
 0.13987E-07 0.58078E-08 0.12193E-07 0.12828E-07 0.51856E-10 0.68156E-07 0.15020E-12 0.10575E-13 0.19984E-14 0.34278E-14
 0.24994E-13 0.27897E-12 0.92593E-12 0.67796E-09 0.11285E-10 0.27428E-08 0.17488E-07 0.23948E-06 0.11490E-10 0.42813E-09
 0.14141E-11 0.50698E-08 0.21723E-08 0.19505E-06 0.10710E-10 0.34183E-09 0.58409E-12 0.15804E-08 0.88374E-10 0.77320E-08
 0.38310E-07 0.16383E-07 0.59541E-07 0.10678E-07 0.36737E-07 0.20411E-07 0.39138E-08 0.15536E-10 0.34452E-12 0.23995E-13
 0.32752E-14 0.24203E-13 0.40432E-12 0.19172E-10 0.15638E-08 0.61311E-09 0.75699E-08 0.86393E-09 0.45194E-08 0.55039E-09
 0.11921E-07 0.80919E-09 0.28668E-10 0.20954E-09 0.69239E-12 0.24729E-10 0.24815E-12 0.25133E-13 0.29976E-14 0.15543E-14
 0.53429E-14 0.26361E-12 0.44263E-11 0.42149E-09 0.14452E-07 0.16580E-08 0.57638E-11 0.19540E-09 0.21048E-11 0.29751E-08
 0.13650E-09 0.15223E-08 0.62738E-11 0.19938E-09 0.10661E-11 0.37401E-05 0.26254E-10 0.62798E-09 0.52543E-08 0.10834E-08
 0.39091E-08 0.92310E-09 0.96436E-08 0.77064E-09 0.20315E-09 0.28078E-12 0.62450E-14 0.13184E-14 0.83267E-16 0.12212E-14
 0.37668E-12 0.12406E-06 0.13684E-08 0.11962E-08 0.15373E-08 0.13483E-08 0.16984E-08 0.11958E-08 0.16150E-08 0.15827E-08
 0.57279E-10 0.26346E-09 0.48282E-12 0.25516E-08 0.68739E-11 0.27903E-12 0.17347E-14 0.69389E-16 0.16653E-15 0.41633E-15
 0.49391E-13 0.49949E-09 0.15437E-08 0.32999E-08 0.10076E-10 0.24345E-09 0.12818E-11 0.33644E-06 0.60925E-09 0.31926E-08
 0.63593E-11 0.20573E-09 0.57124E-12 0.11496E-07 0.78077E-10 0.13739E-08 0.21034E-08 0.18060E-08 0.24913E-08 0.15764E-08
 0.21570E-08 0.20134E-08 0.12853E-09 0.45255E-13 0.58287E-15 0.11102E-15 -.13878E-16 0.27756E-16 0.51348E-14 0.87666E-12
 0.17976E-11 0.16101E-11 0.12323E-11 0.15987E-11 0.11161E-11 0.12645E-11 0.91210E-12 0.14551E-11 0.18088E-11 0.13474E-11
 0.81421E-13 0.16060E-11 0.27825E-11 0.92575E-12 0.53152E-14 0.26368E-15 0.55511E-16 0.41633E-16 0.40246E-15 0.59827E-13
 0.59959E-12 0.10487E-11 0.22384E-11 0.21963E-11 0.25403E-12 0.11820E-11 0.18521E-11 0.15309E-11 0.18623E-11 0.14064E-11
 0.92033E-13 0.13828E-11 0.18788E-11 0.15470E-11 0.11838E-11 0.15512E-11 0.21888E-11 0.21283E-11 0.12237E-11 0.11226E-11
 0.69478E-12 0.60868E-13 0.33307E-15 0.19429E-15 0.41633E-16 0.97145E-16 0.55511E-15 0.29925E-12 0.14912E-08 0.92741E-09
 0.74447E-09 0.83401E-09 0.70535E-09 0.91463E-09 0.76261E-09 0.72575E-09 0.97125E-10 0.41151E-05 0.56971E-12 0.16045E-09
 0.13877E-10 0.67796E-09 0.26350E-12 0.58287E-15 0.83267E-16 0.41633E-16 0.83267E-16 0.47462E-14 0.93390E-11 0.47146E-09
 0.78565E-11 0.21623E-06 0.21516E-11 0.27892E-09 0.21179E-08 0.51897E-09 0.96371E-11 0.17749E-07 0.42836E-12 0.19797E-09
 0.31215E-09 0.83360E-09 0.60817E-09 0.67589E-09 0.57062E-09 0.74651E-09 0.60414E-09 0.65473E-09 0.64170E-09 0.79600E-11
 0.35805E-14 0.12490E-15 0.24980E-15 0.13878E-15 0.38858E-15 0.43854E-13 0.69108E-11 0.10405E-10 0.13483E-10 0.11337E-10
 0.83471E-11 0.57110E-11 0.65093E-11 0.50035E-11 0.17341E-11 0.59879E-11 0.89873E-12 0.11854E-10 0.12697E-11 0.11285E-10
 0.44263E-11 0.49460E-13 0.52736E-15 0.12490E-15 0.12490E-15 0.19013E-14 0.36350E-12 0.79342E-11 0.79245E-12 0.65777E-11
 0.25442E-11 0.11363E-10 0.52606E-11 0.13622E-10 0.14945E-11 0.95474E-11 0.92709E-12 0.85993E-11 0.24337E-11 0.11394E-10
 0.15187E-10 0.14886E-10 0.96699E-11 0.94196E-11 0.89754E-11 0.79475E-11 0.66216E-11 0.77075E-11 0.37896E-12 0.17486E-14
 0.74801E-14 0.20123E-14 0.43715E-14 0.10168E-12 0.14709E-09 0.55450E-08 0.10679E-07 0.69885E-08 0.13870E-07 0.53097E-08
 0.10781E-07 0.11309E-07 0.50420E-10 0.47093E-09 0.70973E-12 0.94850E-09 0.12346E-10 0.27428E-08 0.42149E-09 0.49949E-09
 0.59716E-13 0.46768E-14 0.19568E-14 0.72581E-14 0.31229E-12 0.20216E-09 0.71326E-11 0.45811E-09 0.90966E-12 0.53950E-08
 0.21547E-08 0.13414E-06 0.11961E-10 0.33793E-09 0.48440E-12 0.16131E-08 0.91418E-10 0.70299E-08 0.33952E-07 0.14793E-07
 0.53032E-07 0.10460E-07 0.25776E-07 0.22309E-07 0.20019E-07 0.77277E-07 0.14822E-09 0.34539E-12 0.36927E-12 0.33995E-12
 0.55463E-12 0.89831E-11 0.36422E-08 0.33947E-07 0.97608E-06 0.72181E-05 0.13277E-06 0.13862E-06 0.88342E-06 0.22721E-05
 0.10748E-09 0.76421E-09 0.48192E-12 0.53537E-09 0.12885E-10 0.17488E-07 0.14452E-07 0.15437E-08 0.59949E-12 0.93391E-11
 0.36351E-12 0.31228E-12 0.47687E-12 0.31868E-12 0.33111E-12 0.79354E-11 0.67761E-12 0.20933E-08 0.12608E-08 0.13149E-07
 0.14033E-10 0.53919E-09 0.52508E-12 0.83425E-09 0.71395E-10 0.26267E-06 0.59652E-07 0.11834E-06 0.51025E-06 0.49047E-06
 0.31616E-07 0.27477E-06 0.24303E-08 0.93368E-11 0.56959E-12 0.29521E-12 0.76328E-14 0.29403E-12 0.19376E-09 0.65189E-08
 0.24597E-07 0.56805E-07 0.19817E-07 0.36034E-07 0.13204E-07 0.86768E-07 0.15595E-07 0.18084E-07 0.85357E-10 0.12118E-08
 0.52848E-12 0.40384E-09 0.15499E-10 0.23948E-06 0.16580E-08 0.32999E-08 0.10487E-11 0.47146E-09 0.79342E-11 0.20216E-09
 0.31895E-12 0.71332E-14 0.20539E-14 0.35527E-14 0.53402E-13 0.10504E-09 0.87997E-08 0.46506E-08 0.12346E-10 0.72075E-09
 0.68986E-12 0.56738E-09 0.98113E-10 0.30984E-07 0.76667E-08 0.12056E-07 0.60874E-08 0.18041E-07 0.74691E-08 0.97475E-08
 0.27344E-09 0.96825E-13 0.40384E-14 0.23592E-14 0.15266E-15 0.21372E-14 0.33255E-12 0.73653E-11 0.68681E-11 0.67568E-11
 0.93764E-11 0.11692E-10 0.94856E-11 0.11113E-10 0.18493E-10 0.10634E-10 0.25063E-11 0.71739E-11 0.79549E-12 0.12353E-10
 0.15179E-11 0.11490E-10 0.57639E-11 0.10076E-10 0.22384E-11 0.78567E-11 0.79231E-12 0.71328E-11 0.33096E-12 0.20678E-14
 0.15266E-15 0.83267E-16 0.37470E-15 0.41273E-13 0.39875E-11 0.11394E-10 0.11900E-11 0.87202E-11 0.90815E-12 0.64344E-11
 0.15773E-11 0.51261E-11 0.58323E-11 0.77422E-11 0.92383E-11 0.83578E-11 0.13704E-10 0.11418E-10 0.67984E-11 0.49655E-13
 0.33307E-15 0.27756E-16  0.0000     0.83267E-16 0.48850E-14 0.98368E-11 0.62334E-09 0.54210E-09 0.65691E-09 0.58649E-09
 0.69477E-09 0.54485E-09 0.67690E-09 0.65978E-09 0.47580E-10 0.17544E-09 0.51642E-12 0.71364E-07 0.78252E-11 0.42813E-09
 0.19540E-09 0.24345E-09 0.21963E-11 0.21623E-06 0.65777E-11 0.45811E-09 0.79354E-11 0.37331E-14 0.97145E-16 0.69389E-16
 -.27756E-16 0.63838E-15 0.30140E-12 0.24880E-08 0.92664E-11 0.14276E-09 0.57988E-12 0.52760E-07 0.53629E-10 0.60267E-09
 0.78492E-09 0.72900E-09 0.86813E-09 0.66032E-09 0.81553E-09 0.74965E-09 0.49611E-09 0.25457E-12 0.58287E-15 0.41633E-16
 0.11102E-15 0.13878E-15 0.43021E-15 0.52430E-13 0.80702E-12 0.83965E-12 0.14396E-11 0.24173E-11 0.21907E-11 0.10879E-11
 0.14007E-11 0.14183E-11 0.21882E-11 0.13144E-11 0.92717E-13 0.10702E-11 0.22153E-11 0.14142E-11 0.21047E-11 0.12818E-11
 0.25412E-12 0.21517E-11 0.25442E-11 0.90973E-12 0.67768E-12 0.53499E-13 0.54123E-15 0.83267E-16 -.13878E-16 0.31919E-15
 0.58425E-14 0.80552E-12 0.30992E-11 0.16401E-11 0.94508E-13 0.11261E-11 0.19940E-11 0.13021E-11 0.96115E-12 0.14403E-11
 0.13636E-11 0.10403E-11 0.12891E-11 0.16461E-11 0.19047E-11 0.81575E-12 0.56899E-14 0.29143E-15 0.69389E-16 0.13878E-15
 0.56899E-15 0.61298E-13 0.30796E-09 0.26122E-08 0.20225E-08 0.22924E-08 0.17338E-08 0.27352E-08 0.19567E-08 0.18249E-08
 0.92829E-10 0.56726E-08 0.48745E-12 0.23338E-09 0.63173E-11 0.50698E-08 0.29751E-08 0.33644E-06 0.11820E-11 0.27892E-09
 0.11363E-10 0.53950E-08 0.20933E-08 0.10504E-09 0.41231E-13 0.47184E-15 0.69389E-16 0.18041E-15 0.12074E-14 0.36639E-12
 0.65532E-11 0.28214E-08 0.34331E-12 0.30246E-09 0.18154E-09 0.22725E-08 0.14204E-08 0.16075E-08 0.12640E-08 0.18581E-08
 0.14610E-08 0.15241E-08 0.16552E-08 0.41826E-09 0.29804E-12 0.17347E-14 0.33029E-14 0.16653E-14 0.61617E-14 0.27510E-12
 0.13782E-09 0.17606E-08 0.12448E-08 0.68087E-08 0.90390E-09 0.26554E-08 0.10952E-08 0.32071E-08 0.26966E-10 0.46641E-09
 0.97382E-12 0.86739E-09 0.55908E-11 0.21723E-08 0.13650E-09 0.60926E-09 0.18520E-11 0.21179E-08 0.52605E-11 0.21547E-08
 0.12608E-08 0.87997E-08 0.39876E-11 0.30127E-12 0.57315E-14 0.14155E-14 0.29976E-14 0.23231E-13 0.22841E-12 0.18067E-10
 0.74311E-12 0.30249E-08 0.20270E-10 0.39018E-08 0.96179E-09 0.53797E-08 0.68516E-09 0.35393E-08 0.78562E-09 0.77302E-08
 0.39276E-09 0.23679E-10 0.40935E-12 0.21677E-13 0.33584E-14 0.22954E-13 0.33559E-12 0.15191E-10 0.75903E-07 0.98048E-07
 0.20094E-07 0.45937E-07 0.14108E-07 0.10418E-06 0.17272E-07 0.18965E-07 0.73895E-10 0.11736E-08 0.60431E-12 0.41027E-09
 0.12330E-10 0.19505E-06 0.15223E-08 0.31926E-08 0.15310E-11 0.51897E-09 0.13622E-10 0.13414E-06 0.13149E-07 0.46506E-08
 0.11394E-10 0.24880E-08 0.80552E-12 0.36623E-12 0.23426E-13 0.37748E-14 0.19013E-14 0.85765E-14 0.13470E-12 0.13843E-09
 0.92508E-10 0.32383E-07 0.82947E-08 0.12341E-07 0.66302E-08 0.18411E-07 0.96247E-08 0.99326E-08 0.81927E-09 0.46466E-12
 0.89373E-14 0.23731E-14 0.12490E-15 0.20123E-14 0.26669E-12 0.66015E-11 0.81133E-11 0.10253E-10 0.12379E-10 0.13051E-10
 0.11659E-10 0.11797E-10 0.16037E-10 0.82407E-11 0.18483E-11 0.60848E-11 0.12811E-11 0.13578E-10 0.16088E-11 0.10710E-10
 0.62738E-11 0.63594E-11 0.18623E-11 0.96371E-11 0.14944E-11 0.11961E-10 0.14033E-10 0.12345E-10 0.11900E-11 0.92663E-11
 0.30993E-11 0.65532E-11 0.22826E-12 0.20262E-14 0.20817E-15 0.15266E-15 0.69389E-15 0.57343E-13 0.17166E-11 0.53140E-11
 0.63565E-11 0.87709E-11 0.10023E-10 0.66153E-11 0.65184E-11 0.59619E-11 0.46582E-11 0.63560E-13 0.81879E-15 0.16653E-15
 0.83267E-16 0.27756E-16 0.11935E-13 0.35005E-10 0.46592E-09 0.42802E-09 0.50573E-09 0.45456E-09 0.53128E-09 0.42297E-09
 0.52282E-09 0.50185E-09 0.47042E-10 0.15328E-09 0.61451E-12 0.20515E-06 0.10187E-10 0.34183E-09 0.19938E-09 0.20573E-09
 0.14065E-11 0.17749E-07 0.95475E-11 0.33793E-09 0.53919E-09 0.72075E-09 0.87202E-11 0.14276E-09 0.16400E-11 0.28214E-08
 0.18067E-10 0.83406E-14 0.19429E-15 0.12490E-15 0.55511E-16 0.51348E-15 0.16900E-12 0.10763E-08 0.57739E-09 0.55013E-09
 0.63425E-09 0.51076E-09 0.58584E-09 0.57815E-09 0.34850E-09 0.13040E-12 0.48572E-15 0.24980E-15 0.13878E-15 0.69389E-16
 0.73552E-15 0.13570E-12 0.61827E-12 0.37344E-12 0.46627E-12 0.65481E-12 0.50743E-12 0.58956E-12 0.56186E-12 0.48445E-12
 0.79445E-12 0.44686E-12 0.59742E-13 0.46911E-12 0.14074E-11 0.58419E-12 0.10662E-11 0.57136E-12 0.92190E-13 0.42839E-12
 0.92698E-12 0.48438E-12 0.52508E-12 0.68980E-12 0.90819E-12 0.57992E-12 0.94397E-13 0.34320E-12 0.74316E-12 0.13448E-12
 0.84655E-15  0.0000     0.69389E-16 0.23592E-15 0.34556E-14 0.30466E-12 0.50368E-12 0.42050E-12 0.39607E-12 0.29214E-12
 0.34265E-12 0.39016E-12 0.54574E-12 0.33509E-12 0.31364E-14 0.24980E-15 0.16653E-15 0.69389E-16 0.45797E-15 0.82809E-13
 0.49359E-08 0.10536E-08 0.88779E-09 0.95592E-09 0.80710E-09 0.10743E-08 0.83059E-09 0.83567E-09 0.11574E-09 0.35357E-06
 0.42417E-12 0.16855E-09 0.65790E-11 0.15804E-08 0.37401E-05 0.11496E-07 0.13827E-11 0.19797E-09 0.85993E-11 0.16131E-08
 0.83425E-09 0.56738E-09 0.64343E-11 0.52760E-07 0.11261E-11 0.30246E-09 0.30249E-08 0.13843E-09 0.57357E-13 0.47184E-15
 0.11102E-15 0.19429E-15 0.15266E-14 0.67650E-12 0.11166E-08 0.71346E-09 0.65361E-09 0.83782E-09 0.71696E-09 0.74038E-09
 0.72245E-09 0.57889E-09 0.53710E-12 0.21927E-14 0.89373E-14 0.19290E-14 0.36915E-14 0.13922E-12 0.31304E-10 0.73251E-10
 0.85229E-10 0.12891E-09 0.63287E-10 0.67180E-10 0.71514E-10 0.81719E-10 0.76095E-11 0.62119E-10 0.73700E-12 0.35228E-09
 0.18363E-11 0.88374E-10 0.26254E-10 0.78077E-10 0.18789E-11 0.31215E-09 0.24338E-11 0.91418E-10 0.71395E-10 0.98113E-10
 0.15773E-11 0.53629E-10 0.19939E-11 0.18154E-09 0.20270E-10 0.92509E-10 0.17167E-11 0.16902E-12 0.33723E-14 0.15543E-14
 0.92149E-14 0.59959E-12 0.43720E-10 0.10151E-09 0.60534E-10 0.72863E-10 0.72039E-10 0.10306E-09 0.52345E-10 0.73971E-10
 0.56008E-10 0.56979E-12 0.39831E-11 0.68685E-12 0.62650E-12 0.11729E-10 0.37058E-08 0.31887E-07 0.94301E-07 0.56090E-07
 0.67304E-06 0.29982E-07 0.19533E-06 0.33442E-06 0.55931E-10 0.67863E-09 0.52364E-12 0.62001E-09 0.86232E-11 0.77320E-08
 0.62798E-09 0.13739E-08 0.15471E-11 0.83360E-09 0.11394E-10 0.70299E-08 0.26267E-06 0.30984E-07 0.51261E-11 0.60267E-09
 0.13021E-11 0.22725E-08 0.39018E-08 0.32383E-07 0.53140E-11 0.10763E-08 0.30470E-12 0.67657E-12 0.59970E-12 0.67887E-11
 0.18503E-10 0.86242E-11 0.58203E-10 0.10494E-07 0.20891E-05 0.23192E-06 0.94134E-08 0.62194E-10 0.96624E-11 0.16821E-10
 0.12515E-12 0.17693E-10 0.10531E-08 0.26578E-07 0.38768E-05 0.73729E-06 0.22637E-06 0.37553E-06 0.53398E-06 0.15496E-04
 0.29138E-06 0.97588E-07 0.97817E-10 0.92529E-09 0.50580E-12 0.47037E-09 0.13045E-10 0.38310E-07 0.52543E-08 0.21034E-08
 0.11839E-11 0.60817E-09 0.15187E-10 0.33952E-07 0.59652E-07 0.76667E-08 0.58323E-11 0.78492E-09 0.96106E-12 0.14204E-08
 0.96179E-09 0.82947E-08 0.63565E-11 0.57739E-09 0.50360E-12 0.11166E-08 0.43720E-10 0.18503E-10 0.12390E-12 0.16320E-13
 0.16487E-13 0.41543E-12 0.19457E-09 0.95672E-07 0.21443E-09 0.46575E-12 0.15848E-13 0.13642E-13 0.70777E-15 0.11255E-13
 0.11248E-10 0.11027E-06 0.92217E-06 0.22930E-06 0.13395E-05 0.85159E-05 0.13894E-06 0.23816E-06 0.31960E-06 0.25759E-06
 0.68477E-10 0.82780E-09 0.78645E-12 0.51842E-09 0.15825E-10 0.16383E-07 0.10834E-08 0.18060E-08 0.15512E-11 0.67589E-09
 0.14886E-10 0.14793E-07 0.11834E-06 0.12056E-07 0.77422E-11 0.72900E-09 0.14403E-11 0.16075E-08 0.53797E-08 0.12341E-07
 0.87709E-11 0.55013E-09 0.42055E-12 0.71346E-09 0.10151E-09 0.86243E-11 0.16459E-13 0.49960E-15 0.37470E-15 0.99920E-15
 0.82337E-13 0.95263E-10 0.15857E-09 0.66877E-13 0.11241E-14 0.22204E-15 0.13878E-16 0.22204E-15 0.17306E-13 0.56847E-10
 0.74356E-06 0.35342E-05 0.84654E-05 0.13494E-06 0.39613E-06 0.77292E-06 0.15651E-05 0.40229E-07 0.99752E-10 0.10098E-08
 0.51758E-12 0.43944E-09 0.11064E-10 0.59541E-07 0.39091E-08 0.24913E-08 0.21889E-11 0.57062E-09 0.96698E-11 0.53032E-07
 0.51025E-06 0.60874E-08 0.92384E-11 0.86813E-09 0.13636E-11 0.12640E-08 0.68516E-09 0.66302E-08 0.10023E-10 0.63425E-09
 0.39613E-12 0.65361E-09 0.60534E-10 0.58203E-10 0.16487E-13 0.30531E-15 0.69389E-16  0.0000     0.68001E-15 0.12650E-12
 0.73527E-10 0.11816E-12 0.69389E-15 0.12490E-15 -.97145E-16 0.13878E-16 0.84655E-15 0.53199E-12 0.57729E-08 0.78479E-07
 0.12716E-05 0.31396E-06 0.24662E-05 0.70684E-07 0.68927E-04 0.15726E-03 0.61852E-10 0.75792E-09 0.53339E-12 0.56113E-09
 0.11415E-10 0.10678E-07 0.92310E-09 0.15764E-08 0.21284E-11 0.74651E-09 0.94195E-11 0.10460E-07 0.49047E-06 0.18041E-07
 0.83578E-11 0.66032E-09 0.10403E-11 0.18581E-08 0.35393E-08 0.18411E-07 0.66153E-11 0.51076E-09 0.29211E-12 0.83782E-09
 0.72863E-10 0.10494E-07 0.41543E-12 0.92981E-15 -.27756E-16 0.83267E-16 -.27756E-16 0.29421E-14 0.18760E-11 0.26508E-11
 0.22066E-14 -.13878E-16 0.34694E-15 0.18041E-15 0.58287E-15 0.76925E-13 0.23304E-09 0.12809E-06 0.84718E-07 0.89318E-06
 0.10820E-04 0.10807E-05 0.13212E-06 0.99876E-07 0.12383E-09 0.92146E-09 0.41370E-12 0.46986E-09 0.10728E-10 0.36737E-07
 0.96436E-08 0.21570E-08 0.12237E-11 0.60414E-09 0.89753E-11 0.25776E-07 0.31616E-07 0.74691E-08 0.13704E-10 0.81553E-09
 0.12892E-11 0.14610E-08 0.78562E-09 0.96247E-08 0.65184E-11 0.58584E-09 0.34261E-12 0.71696E-09 0.72039E-10 0.20891E-05
 0.19457E-09 0.82323E-13 0.58287E-15 0.11102E-15 0.13878E-15 0.90206E-15 0.19948E-12 0.15861E-09 0.19286E-12 0.80491E-15
 0.37054E-14 0.72164E-15 0.29698E-14 0.11460E-12 0.13697E-09 0.34678E-05 0.54312E-05 0.24013E-05 0.12972E-06 0.51475E-06
 0.51236E-06 0.12156E-06 0.67289E-10 0.88281E-09 0.46348E-12 0.49642E-09 0.12727E-10 0.20411E-07 0.77064E-09 0.20134E-08
 0.11225E-11 0.65473E-09 0.79473E-11 0.22309E-07 0.27477E-06 0.97475E-08 0.11417E-10 0.74965E-09 0.16461E-11 0.15241E-08
 0.77302E-08 0.99326E-08 0.59618E-11 0.57815E-09 0.39011E-12 0.74038E-09 0.10306E-09 0.23192E-06 0.95672E-07 0.95263E-10
 0.12663E-12 0.29560E-14 0.88818E-15 0.28033E-14 0.39588E-12 0.51974E-09 0.77028E-09 0.35866E-12 0.49807E-11 0.38911E-12
 0.19452E-12 0.22645E-11 0.75217E-10 0.11721E-09 0.24123E-09 0.11548E-07 0.13768E-05 0.17174E-05 0.18272E-05 0.93225E-08
 0.37856E-10 0.17297E-09 0.57347E-12 0.51723E-09 0.76911E-11 0.39138E-08 0.20315E-09 0.12853E-09 0.69490E-12 0.64170E-09
 0.66217E-11 0.20019E-07 0.24303E-08 0.27344E-09 0.67983E-11 0.49611E-09 0.19046E-11 0.16552E-08 0.39276E-09 0.81927E-09
 0.46584E-11 0.34850E-09 0.54562E-12 0.72245E-09 0.52345E-10 0.94134E-08 0.21443E-09 0.15857E-09 0.73527E-10 0.18761E-11
 0.19944E-12 0.39602E-12 0.89655E-11 0.75947E-08 0.96897E-08 0.14834E-06 0.10972E-09 0.46440E-07 0.45238E-09 0.14776E-09
 0.22847E-11 0.12550E-12 0.76286E-13 0.38797E-12 0.62057E-10 0.33735E-06 0.14525E-07 0.11145E-10 0.14448E-12 0.67946E-13
 0.14796E-12 0.19227E-10 0.69793E-11 0.15536E-10 0.28075E-12 0.45200E-13 0.61007E-13 0.79599E-11 0.77075E-11 0.77277E-07
 0.93368E-11 0.96742E-13 0.49613E-13 0.25435E-12 0.81599E-12 0.41826E-09 0.23679E-10 0.46442E-12 0.63727E-13 0.13020E-12
 0.33504E-12 0.57889E-09 0.73971E-10 0.62194E-10 0.46571E-12 0.66877E-13 0.11817E-12 0.26506E-11 0.15861E-09 0.51974E-09
 0.75947E-08 0.38192E-06 0.13172E-05 0.11566E-07 0.18023E-09 0.11324E-07 0.35281E-08 0.57937E-09 0.20349E-12 0.25951E-14
 0.62450E-15 0.10825E-14 0.16029E-13 0.85558E-11 0.89801E-09 0.61545E-12 0.37886E-14 0.56899E-15 0.76328E-15 0.86875E-14
 0.29614E-12 0.34467E-12 0.61062E-14 0.72164E-15 0.52736E-15 0.35527E-14 0.37914E-12 0.14822E-09 0.56948E-12 0.40107E-14
 0.47184E-15 0.58287E-15 0.55789E-14 0.29809E-12 0.40951E-12 0.89512E-14 0.79103E-15 0.48572E-15 0.32752E-14 0.53718E-12
 0.56008E-10 0.96626E-11 0.16070E-13 0.10270E-14 0.66613E-15 0.21649E-14 0.19287E-12 0.77028E-09 0.96897E-08 0.13172E-05
 0.23136E-08 0.74900E-08 0.12290E-09 0.16832E-06 0.16302E-06 0.19600E-08 0.34769E-12 0.10131E-14 0.97145E-16 -.27756E-16
 0.26368E-15 0.16154E-13 0.17187E-10 0.75902E-12 0.18319E-14 0.13878E-15 0.69389E-16 0.13878E-15 0.18457E-14 0.24009E-13
 0.13045E-14 0.15266E-15 0.19429E-15 0.11102E-15 0.16931E-14 0.34557E-12 0.29525E-12 0.22343E-14 0.83267E-16 -.13878E-15
 0.19429E-15 0.17208E-14 0.21538E-13 0.21649E-14 0.18041E-15 0.41633E-16 0.18041E-15 0.23731E-14 0.56967E-12 0.16821E-10
 0.13753E-13 0.24980E-15 0.97145E-16 0.55511E-16 0.88818E-15 0.35852E-12 0.14834E-06 0.11566E-07 0.74900E-08 0.32092E-08
 0.25245E-11 0.41543E-10 0.68003E-10 0.23567E-10 0.15071E-11 0.11657E-14 0.41633E-16 -.62450E-16  0.0000     0.18041E-15
 0.31086E-13 0.13287E-11 0.28033E-14 -.13878E-16 0.83267E-16 -.11102E-15 0.55511E-16 0.73552E-15 0.10131E-14 0.12490E-15
 0.41633E-16 0.48572E-16 0.13878E-16 0.24009E-14 0.21835E-12 0.22482E-14 0.11102E-15 0.48572E-16 0.15266E-15 0.18041E-15
 0.10131E-14 0.62450E-15 -.41633E-16 0.83267E-16 -.34694E-16 0.55511E-16 0.29976E-14 0.13023E-11 0.29032E-13 0.29143E-15
 0.97145E-16 -.13878E-16 0.27756E-16 0.14988E-14 0.14442E-11 0.24816E-10 0.55179E-10 0.47828E-10 0.41543E-10 0.13596E-08
 0.18840E-08 0.45807E-08 0.68625E-09 0.11575E-12 0.36082E-15 0.11102E-15 0.16653E-15 0.16653E-15 0.62311E-14 0.61596E-11
 0.33039E-12 0.63838E-15 0.27756E-16 0.55511E-16  0.0000     0.56899E-15 0.60507E-14 0.61062E-15 0.41633E-16 0.69389E-16
 0.13878E-15 0.68001E-15 0.20040E-12 0.17800E-12 0.68001E-15 0.13878E-16 -.13878E-16 0.69389E-16 0.68001E-15 0.54956E-14
 0.80491E-15 0.13878E-15 -.41633E-16 0.26368E-15 0.77716E-15 0.35741E-12 0.64301E-11 0.48017E-14 0.55511E-16 0.97145E-16
 0.83267E-16 0.24980E-15 0.12623E-12 0.63557E-08 0.37803E-08 0.31178E-06 0.68003E-10 0.18840E-08 0.41238E-08 0.48557E-08
 0.22940E-06 0.14336E-09 0.95091E-13 0.12490E-14 0.18041E-15 0.26368E-15 0.57176E-14 0.40385E-11 0.45225E-10 0.24783E-12
 0.13461E-14 0.16653E-15 0.19429E-15 0.26923E-14 0.96922E-13 0.11091E-12 0.20123E-14 0.97145E-16 0.20817E-15 0.13323E-14
 0.20134E-12 0.91363E-10 0.11070E-12 0.15543E-14 0.15266E-15 0.97145E-16 0.21927E-14 0.92260E-13 0.60493E-13 0.34833E-14
 0.24980E-15 0.31919E-15 0.15959E-14 0.20495E-12 0.67235E-09 0.47058E-11 0.58842E-14 0.13878E-15 0.34694E-15 0.10963E-14
 0.90372E-13 0.17356E-09 0.90744E-09 0.23021E-06 0.23567E-10 0.45807E-08 0.48557E-08 0.98147E-04 0.13327E-08 0.35307E-09
 0.92980E-10 0.72206E-12 0.38386E-13 0.23814E-13 0.12684E-12 0.22421E-10 0.30208E-10 0.75076E-09 0.97755E-13 0.63768E-13
 0.14280E-13 0.10511E-12 0.50446E-11 0.51617E-08 0.30051E-12 0.10907E-12 0.15307E-13 0.56122E-13 0.46434E-11 0.34966E-08
 0.23761E-11 0.52575E-11 0.26507E-13 0.23273E-13 0.94341E-13 0.58414E-11 0.22200E-11 0.71078E-11 0.29352E-13 0.22676E-13
 0.42383E-13 0.38777E-11 0.14835E-07 0.76734E-07 0.20542E-10 0.17045E-12 0.20414E-13 0.33695E-13 0.91324E-12 0.10884E-09
 0.20964E-09 0.87046E-09 0.15072E-11 0.68625E-09 0.22940E-06 0.13327E-08 0.28293E-11 0.10175E-12 0.98144E-13 0.10703E-11
 0.14880E-10 0.27120E-10 0.10568E-09 0.28964E-08 0.31964E-10 0.45494E-09 0.16022E-12 0.11519E-08 0.12071E-11 0.12049E-09
 0.28623E-09 0.85980E-09 0.50746E-12 0.16381E-08 0.18334E-11 0.64461E-10 0.28853E-08 0.18503E-07 0.15750E-11 0.39728E-09
 0.54173E-12 0.10377E-09 0.41611E-10 0.68557E-08 0.22258E-11 0.29277E-09 0.16022E-12 0.50588E-09 0.83421E-11 0.17543E-08
 0.11057E-05 0.88144E-06 0.45482E-06 0.22690E-08 0.85765E-10 0.40771E-10 0.13906E-10 0.90011E-12 0.95535E-13 0.10493E-12
 0.10686E-14 0.11588E-12 0.14336E-09 0.35307E-09 0.10184E-12 0.14017E-14 0.20817E-15 0.94369E-15 0.34195E-13 0.53117E-10
 0.11682E-07 0.13628E-06 0.23272E-10 0.39773E-09 0.12695E-12 0.41303E-09 0.17588E-11 0.41038E-08 0.24883E-09 0.77824E-09
 0.59286E-12 0.57955E-09 0.26801E-11 0.37099E-08 0.21156E-07 0.34892E-07 0.20181E-11 0.35356E-09 0.34335E-12 0.16184E-08
 0.61559E-09 0.44538E-07 0.25570E-11 0.27422E-09 0.20937E-12 0.66361E-09 0.23534E-10 0.21554E-07 0.25005E-06 0.17459E-06
 0.35791E-04 0.55363E-07 0.55542E-07 0.10448E-05 0.33787E-10 0.39468E-13 0.95757E-15 0.30531E-15 0.13878E-15 0.40246E-15
 0.95382E-13 0.92980E-10 0.98199E-13 0.19429E-15 -.13878E-15 0.27756E-16 0.23592E-15 0.16959E-13 0.95743E-10 0.77509E-07
 0.42937E-10 0.44333E-09 0.13808E-12 0.39299E-09 0.24395E-11 0.52141E-08 0.97043E-09 0.90867E-09 0.66167E-12 0.50832E-09
 0.35359E-11 0.54267E-08 0.51638E-07 0.16165E-07 0.35058E-11 0.39472E-09 0.53681E-12 0.13871E-08 0.51065E-09 0.16216E-07
 0.28437E-11 0.30293E-09 0.25137E-12 0.57658E-09 0.25748E-10 0.36399E-07 0.41882E-07 0.58758E-02 0.31109E-05 0.24678E-06
 0.25456E-07 0.70078E-06 0.89350E-10 0.19595E-13 0.15266E-15 0.13878E-16 0.16653E-15  0.0000     0.13600E-14 0.72220E-12
 0.10705E-11 0.86042E-15 0.12490E-15 -.27756E-16 0.83267E-16 0.40246E-15 0.15833E-12 0.29219E-08 0.31053E-10 0.44340E-09
 0.21464E-12 0.38177E-09 0.27275E-11 0.53100E-08 0.37090E-09 0.88595E-09 0.72325E-12 0.51722E-09 0.37050E-11 0.48963E-08
 0.15575E-06 0.18215E-07 0.31797E-11 0.38296E-09 0.63978E-12 0.13769E-08 0.10561E-08 0.21793E-07 0.31856E-11 0.29758E-09
 0.29465E-12 0.59391E-09 0.45706E-10 0.49719E-07 0.88195E-06 0.10744E-04 0.12856E-06 0.33184E-06 0.23864E-05 0.10572E-05
 0.49787E-08 0.10886E-12 0.33307E-15 0.13878E-16 0.27756E-16 -.27756E-16 0.41633E-15 0.38414E-13 0.14880E-10 0.34250E-13
 0.16653E-15 0.13878E-16 0.18041E-15 -.27756E-16 0.55927E-14 0.24250E-10 0.32154E-10 0.48592E-09 0.13175E-12 0.34749E-09
 0.19522E-11 0.78018E-08 0.72111E-09 0.10364E-08 0.33050E-12 0.45625E-09 0.33094E-11 0.74312E-08 0.13574E-05 0.97981E-08
 0.25455E-11 0.43374E-09 0.68325E-12 0.11494E-08 0.27192E-09 0.10838E-07 0.21844E-11 0.32837E-09 0.20905E-12 0.52596E-09
 0.20974E-10 0.20429E-06 0.15215E-05 0.14465E-06 0.41219E-06 0.46974E-05 0.11810E-05 0.11739E-06 0.51532E-06 0.23013E-10
 0.54540E-14 0.16653E-15 0.18041E-15 0.97145E-16 0.37470E-15 0.23925E-13 0.27119E-10 0.53117E-10 0.16806E-13 0.19429E-15
 0.16653E-15 0.27756E-15 0.50099E-14 0.47349E-11 0.25589E-10 0.41948E-09 0.11840E-12 0.41038E-09 0.18317E-11 0.39736E-08
 0.26706E-09 0.78545E-09 0.38294E-12 0.56066E-09 0.36388E-11 0.37755E-08 0.25167E-07 0.37738E-07 0.25170E-11 0.35658E-09
 0.45174E-12 0.16058E-08 0.51316E-09 0.44527E-07 0.21463E-11 0.27747E-09 0.19032E-12 0.65469E-09 0.33365E-10 0.21727E-07
 0.39384E-06 0.28847E-06 0.19176E-05 0.64450E-07 0.14380E-06 0.43801E-06 0.52719E-06 0.19535E-06 0.33042E-11 0.73969E-14
 0.31142E-13 0.62450E-14 0.58148E-14 0.12686E-12 0.10568E-09 0.11682E-07 0.95743E-10 0.15832E-12 0.56205E-14 0.49266E-14
 0.33390E-13 0.63946E-11 0.37379E-10 0.32377E-09 0.14141E-12 0.37629E-09 0.23753E-11 0.64062E-08 0.16720E-08 0.95917E-09
 0.36553E-12 0.50232E-09 0.30993E-11 0.63444E-08 0.30327E-07 0.14152E-07 0.37925E-11 0.40886E-09 0.37681E-12 0.13620E-08
 0.34702E-09 0.14465E-07 0.30891E-11 0.31384E-09 0.14067E-12 0.55265E-09 0.35394E-10 0.76132E-07 0.68778E-07 0.49911E-06
 0.10431E-04 0.12814E-05 0.36546E-07 0.50436E-06 0.49241E-06 0.76123E-08 0.54161E-09 0.57516E-11 0.13289E-11 0.61595E-11
 0.40387E-11 0.22421E-10 0.28964E-08 0.13628E-06 0.77509E-07 0.29219E-08 0.24250E-10 0.47349E-11 0.63946E-11 0.20663E-11
 0.31312E-12 0.18449E-12 0.10333E-12 0.19244E-09 0.19470E-11 0.84318E-08 0.34773E-09 0.10456E-08 0.46594E-12 0.45131E-09
 0.16623E-11 0.80069E-08 0.88713E-06 0.92637E-08 0.26465E-11 0.43073E-09 0.43202E-12 0.11179E-08 0.41665E-09 0.10012E-07
 0.22662E-11 0.32957E-09 0.13978E-12 0.52079E-09 0.39006E-10 0.28118E-06 0.10247E-06 0.12791E-06 0.31854E-07 0.13719E-05
 0.14009E-06 0.73785E-07 0.37627E-08 0.37036E-11 0.20267E-12 0.39774E-12 0.29837E-14 0.33050E-12 0.45225E-10 0.30208E-10
 0.31964E-10 0.23272E-10 0.42937E-10 0.31052E-10 0.32153E-10 0.25589E-10 0.37379E-10 0.31304E-12 0.29005E-14 0.98532E-15
 0.13878E-14 0.33362E-13 0.45210E-12 0.20257E-10 0.78189E-11 0.23837E-10 0.58084E-12 0.46378E-10 0.82431E-12 0.24349E-10
 0.47846E-10 0.27040E-10 0.64720E-12 0.18275E-10 0.58094E-12 0.16801E-10 0.63652E-11 0.16981E-10 0.46380E-12 0.17472E-10
 0.22713E-12 0.31059E-10 0.32694E-11 0.27540E-10 0.42452E-10 0.35859E-10 0.29529E-10 0.22093E-10 0.29989E-10 0.24904E-10
 0.90202E-11 0.45047E-13 0.18041E-14 0.81879E-15 0.23592E-15 0.54123E-15 0.24787E-12 0.75076E-09 0.45494E-09 0.39773E-09
 0.44333E-09 0.44340E-09 0.48592E-09 0.41948E-09 0.32377E-09 0.18434E-12 0.86042E-15 -.55511E-16 0.41633E-16 0.22204E-15
 0.17361E-13 0.10060E-08 0.10717E-09 0.17001E-09 0.63372E-12 0.10805E-05 0.40290E-11 0.30478E-09 0.46127E-09 0.79187E-09
 0.24330E-11 0.11366E-09 0.43658E-12 0.39528E-08 0.19023E-09 0.78125E-09 0.16358E-11 0.98552E-10 0.20841E-12 0.25293E-06
 0.23236E-10 0.43976E-09 0.57023E-09 0.54493E-09 0.62514E-09 0.49177E-09 0.55029E-09 0.56400E-09 0.76178E-10 0.16459E-13
 0.18041E-15 0.19429E-15 0.90206E-16 0.12490E-15 0.14017E-14 0.97755E-13 0.16021E-12 0.12697E-12 0.13810E-12 0.21462E-12
 0.13177E-12 0.11830E-12 0.14144E-12 0.10336E-12 0.13045E-14 0.27756E-16 0.20817E-16 0.97145E-16 0.16653E-15 0.34611E-13
 0.17250E-12 0.28628E-12 0.40870E-13 0.24868E-12 0.37134E-12 0.23137E-12 0.11436E-12 0.15812E-12 0.22345E-12 0.22805E-12
 0.35770E-13 0.13281E-12 0.20246E-12 0.14644E-12 0.26162E-12 0.18240E-12 0.22187E-13 0.18883E-12 0.20971E-12 0.15279E-12
 0.11941E-12 0.27373E-12 0.21030E-12 0.22823E-12 0.21895E-12 0.26562E-12 0.13860E-12 0.32890E-13 0.30531E-15  0.0000    
 0.26368E-15 0.69389E-16 0.29143E-15 0.63977E-13 0.11519E-08 0.41303E-09 0.39299E-09 0.38177E-09 0.34749E-09 0.41038E-09
 0.37629E-09 0.19244E-09 0.33348E-13 0.29143E-15 0.41633E-16 0.12490E-15 -.83267E-16 0.32196E-14 0.51667E-11 0.15919E-08
 0.56131E-12 0.99953E-10 0.28592E-11 0.57653E-09 0.38031E-09 0.24980E-09 0.25484E-11 0.37351E-07 0.32246E-12 0.14559E-09
 0.18851E-08 0.25327E-09 0.22359E-11 0.33171E-06 0.11112E-12 0.10582E-09 0.41149E-10 0.37954E-09 0.31646E-09 0.31927E-09
 0.28856E-09 0.34539E-09 0.31500E-09 0.31353E-09 0.33350E-09 0.65055E-11 0.21372E-14 0.27756E-15 0.12490E-15 0.41633E-16
 0.23592E-15 0.14308E-13 0.12070E-11 0.17587E-11 0.24395E-11 0.27276E-11 0.19522E-11 0.18317E-11 0.23753E-11 0.19470E-11
 0.45207E-12 0.17347E-13 0.30531E-15  0.0000     -.55511E-16 0.72164E-15 0.60008E-13 0.24312E-11 0.80622E-12 0.26259E-11
 0.34120E-12 0.24099E-11 0.28525E-11 0.23960E-11 0.33562E-12 0.21471E-11 0.63931E-12 0.10822E-11 0.13561E-11 0.22070E-11
 0.51313E-12 0.22902E-11 0.31916E-12 0.11887E-11 0.52075E-12 0.21133E-11 0.28735E-11 0.28587E-11 0.24479E-11 0.20760E-11
 0.26726E-11 0.29725E-11 0.22466E-11 0.21288E-11 0.72164E-13 0.69389E-15 0.87430E-15 0.59674E-15 0.27894E-14 0.10542E-12
 0.12049E-09 0.41038E-08 0.52141E-08 0.53100E-08 0.78018E-08 0.39736E-08 0.64062E-08 0.84318E-08 0.20257E-10 0.10060E-08
 0.34361E-13 0.31641E-14 0.70777E-15 0.72164E-15 0.58842E-14 0.72567E-13 0.31575E-12 0.35280E-09 0.28511E-11 0.18390E-08
 0.72123E-08 0.39579E-06 0.29942E-11 0.28034E-09 0.43588E-12 0.29849E-08 0.57346E-09 0.26476E-06 0.23304E-11 0.22286E-09
 0.14399E-12 0.95785E-09 0.19751E-10 0.55666E-08 0.16587E-07 0.12088E-07 0.27246E-07 0.78411E-08 0.15043E-07 0.14868E-07
 0.14276E-08 0.57209E-11 0.98449E-13 0.58842E-14 0.92981E-15 0.59674E-14 0.96853E-13 0.50444E-11 0.28623E-09 0.24883E-09
 0.97043E-09 0.37090E-09 0.72111E-09 0.26706E-09 0.16720E-08 0.34773E-09 0.78190E-11 0.10717E-09 0.17236E-12 0.51667E-11
 0.60230E-13 0.60507E-14 0.81879E-15 0.65226E-15 0.19429E-14 0.82212E-13 0.11778E-11 0.20346E-09 0.24774E-08 0.41054E-09
 0.14667E-11 0.90776E-10 0.56323E-12 0.33027E-09 0.32368E-10 0.41091E-09 0.12852E-11 0.93365E-10 0.22093E-12 0.33523E-08
 0.65111E-11 0.17426E-09 0.82202E-09 0.36258E-09 0.71137E-09 0.25051E-09 0.15753E-08 0.33593E-09 0.51092E-10 0.97422E-13
 0.24009E-14 0.55511E-15 0.55511E-16 0.45797E-15 0.11091E-12 0.51617E-08 0.85980E-09 0.77824E-09 0.90867E-09 0.88595E-09
 0.10364E-08 0.78545E-09 0.95917E-09 0.10456E-08 0.23837E-10 0.17001E-09 0.28638E-12 0.15919E-08 0.24310E-11 0.72456E-13
 0.68001E-15 0.27756E-16 0.11102E-15 0.24980E-15 0.17833E-13 0.15779E-09 0.94493E-09 0.22004E-08 0.27779E-11 0.15710E-09
 0.59183E-12 0.32394E-06 0.19750E-09 0.21733E-08 0.16873E-11 0.13306E-09 0.17299E-12 0.64581E-08 0.20502E-10 0.90461E-09
 0.12190E-08 0.12197E-08 0.15009E-08 0.10503E-08 0.12472E-08 0.12997E-08 0.63099E-10 0.15515E-13 0.24980E-15 0.55511E-16
 0.97145E-16 -.13878E-16 0.19845E-14 0.30051E-12 0.50750E-12 0.59286E-12 0.66173E-12 0.72332E-12 0.33046E-12 0.38284E-12
 0.36546E-12 0.46598E-12 0.58076E-12 0.63359E-12 0.40731E-13 0.56120E-12 0.80648E-12 0.31561E-12 0.19568E-14 0.16653E-15
 0.11102E-15 0.15266E-15 0.24980E-15 0.29310E-13 0.41359E-12 0.43809E-12 0.80592E-12 0.63050E-12 0.70041E-13 0.50843E-12
 0.50017E-12 0.44973E-12 0.49471E-12 0.50663E-12 0.35891E-13 0.39927E-12 0.52047E-12 0.47239E-12 0.31176E-12 0.67140E-12
 0.66516E-12 0.48031E-12 0.44711E-12 0.47032E-12 0.47089E-12 0.30129E-13 0.15266E-15 -.13878E-16 0.41633E-16 -.27756E-16
 0.29143E-15 0.10915E-12 0.16381E-08 0.57955E-09 0.50832E-09 0.51722E-09 0.45625E-09 0.56066E-09 0.50232E-09 0.45131E-09
 0.46378E-10 0.10805E-05 0.24855E-12 0.99953E-10 0.26258E-11 0.35280E-09 0.82129E-13 0.18041E-15 0.83267E-16 0.83267E-16
 -.13878E-16 0.15543E-14 0.49201E-11 0.29919E-09 0.21992E-11 0.32483E-06 0.49032E-12 0.17450E-09 0.19219E-07 0.31884E-09
 0.21259E-11 0.12415E-07 0.17461E-12 0.12337E-09 0.46364E-10 0.51370E-09 0.40784E-09 0.41750E-09 0.37132E-09 0.46113E-09
 0.41245E-09 0.40611E-09 0.41623E-09 0.45876E-11 0.10825E-14 0.69389E-16 0.11102E-15 0.83267E-16 0.27756E-15 0.15349E-13
 0.18334E-11 0.26800E-11 0.35361E-11 0.37051E-11 0.33094E-11 0.36388E-11 0.30993E-11 0.16624E-11 0.82431E-12 0.40290E-11
 0.37138E-12 0.28592E-11 0.34116E-12 0.28512E-11 0.11779E-11 0.17958E-13 0.24980E-15 0.27756E-16 0.41633E-16 0.61062E-15
 0.12824E-12 0.22826E-11 0.18902E-12 0.22252E-11 0.96497E-12 0.20855E-11 0.15254E-11 0.28323E-11 0.33515E-12 0.26730E-11
 0.28023E-12 0.20927E-11 0.71825E-12 0.25078E-11 0.36004E-11 0.33802E-11 0.29197E-11 0.19438E-11 0.33576E-11 0.22216E-11
 0.16322E-11 0.22326E-11 0.13217E-12 0.70777E-15 0.24425E-14 0.62450E-15 0.14433E-14 0.56163E-13 0.64461E-10 0.37099E-08
 0.54267E-08 0.48963E-08 0.74312E-08 0.37755E-08 0.63444E-08 0.80069E-08 0.24349E-10 0.30478E-09 0.23131E-12 0.57653E-09
 0.24098E-11 0.18390E-08 0.20346E-09 0.15779E-09 0.29157E-13 0.16653E-14 0.47184E-15 0.25813E-14 0.19025E-12 0.96517E-10
 0.22811E-11 0.29187E-09 0.36895E-12 0.32291E-08 0.47040E-09 0.17201E-06 0.22247E-11 0.22008E-09 0.14043E-12 0.99418E-09
 0.27989E-10 0.51906E-08 0.14980E-07 0.11026E-07 0.23709E-07 0.75758E-08 0.12165E-07 0.14230E-07 0.12233E-07 0.96842E-07
 0.69822E-10 0.21178E-12 0.21852E-12 0.20034E-12 0.20142E-12 0.46436E-11 0.28853E-08 0.21156E-07 0.51638E-07 0.15575E-06
 0.13574E-05 0.25167E-07 0.30327E-07 0.88713E-06 0.47847E-10 0.46127E-09 0.11440E-12 0.38031E-09 0.28524E-11 0.72123E-08
 0.24774E-08 0.94493E-09 0.41356E-12 0.49202E-11 0.12833E-12 0.19035E-12 0.24802E-12 0.19623E-12 0.11112E-12 0.44483E-11
 0.45680E-12 0.13543E-08 0.47183E-09 0.12404E-07 0.26975E-11 0.31140E-09 0.12859E-12 0.58765E-09 0.33352E-10 0.66380E-07
 0.11870E-07 0.86958E-06 0.69970E-07 0.18643E-05 0.11040E-07 0.40032E-06 0.18175E-08 0.47592E-11 0.20715E-12 0.17331E-12
 0.22760E-14 0.17814E-12 0.91363E-10 0.34966E-08 0.18503E-07 0.34892E-07 0.16165E-07 0.18215E-07 0.97981E-08 0.37738E-07
 0.14152E-07 0.92637E-08 0.27041E-10 0.79187E-09 0.15804E-12 0.24980E-09 0.23959E-11 0.39579E-06 0.41054E-09 0.22004E-08
 0.43818E-12 0.29919E-09 0.22828E-11 0.96517E-10 0.19626E-12 0.23453E-14 0.68001E-15 0.10963E-14 0.26729E-13 0.53011E-10
 0.16756E-08 0.27506E-08 0.26387E-11 0.47685E-09 0.21688E-12 0.35331E-09 0.41548E-10 0.16466E-07 0.55310E-08 0.66217E-08
 0.43919E-08 0.99555E-08 0.57762E-08 0.58763E-08 0.10874E-09 0.53957E-13 0.12351E-14 0.69389E-15 0.69389E-16 0.84655E-15
 0.11083E-12 0.23757E-11 0.15751E-11 0.20182E-11 0.35058E-11 0.31797E-11 0.25456E-11 0.25170E-11 0.37925E-11 0.26464E-11
 0.64713E-12 0.24330E-11 0.22350E-12 0.25483E-11 0.33562E-12 0.29942E-11 0.14668E-11 0.27780E-11 0.80587E-12 0.21993E-11
 0.18897E-12 0.22810E-11 0.11120E-12 0.61062E-15 0.41633E-16 0.83267E-16 0.23592E-15 0.13947E-13 0.10469E-11 0.28888E-11
 0.27706E-12 0.31391E-11 0.37162E-12 0.44336E-11 0.76160E-12 0.17764E-11 0.26265E-11 0.48675E-11 0.35485E-11 0.26286E-11
 0.31479E-11 0.33548E-11 0.16397E-11 0.17791E-13 0.18041E-15 0.69389E-16 -.41633E-16 0.13878E-15 0.17208E-14 0.52575E-11
 0.39728E-09 0.35356E-09 0.39472E-09 0.38296E-09 0.43374E-09 0.35658E-09 0.40886E-09 0.43073E-09 0.18275E-10 0.11366E-09
 0.22807E-12 0.37351E-07 0.21472E-11 0.28034E-09 0.90776E-10 0.15710E-09 0.63050E-12 0.32483E-06 0.22251E-11 0.29187E-09
 0.44483E-11 0.10131E-14 0.55511E-16 0.97145E-16 0.41633E-16 0.33307E-15 0.10272E-12 0.28829E-08 0.26224E-11 0.92579E-10
 0.26580E-12 0.38561E-07 0.27340E-10 0.39180E-09 0.48014E-09 0.47839E-09 0.53612E-09 0.42927E-09 0.48200E-09 0.48287E-09
 0.26319E-09 0.84724E-13 0.22204E-15 0.15266E-15 0.69389E-16 0.41633E-16 0.20817E-15 0.26437E-13 0.54159E-12 0.34331E-12
 0.53684E-12 0.63975E-12 0.68333E-12 0.45170E-12 0.37692E-12 0.43208E-12 0.58093E-12 0.43654E-12 0.35805E-13 0.32229E-12
 0.63923E-12 0.43590E-12 0.56324E-12 0.59189E-12 0.70183E-13 0.49039E-12 0.96499E-12 0.36905E-12 0.45675E-12 0.26742E-13
 0.31919E-15 0.27756E-16 -.55511E-16 0.69389E-16 0.21927E-14 0.26493E-12 0.84610E-12 0.64046E-12 0.47878E-13 0.50333E-12
 0.66468E-12 0.40945E-12 0.38634E-12 0.48492E-12 0.42519E-12 0.43711E-12 0.68331E-12 0.62875E-12 0.54687E-12 0.27116E-12
 0.20817E-14 0.55511E-16 -.55511E-16 -.69389E-16 0.24980E-15 0.23287E-13 0.10377E-09 0.16184E-08 0.13871E-08 0.13769E-08
 0.11494E-08 0.16058E-08 0.13620E-08 0.11179E-08 0.16800E-10 0.39528E-08 0.13296E-12 0.14559E-09 0.10821E-11 0.29849E-08
 0.33027E-09 0.32394E-06 0.50833E-12 0.17450E-09 0.20855E-11 0.32291E-08 0.13543E-08 0.53011E-10 0.13906E-13 0.15266E-15
 -.27756E-16 0.27756E-15 0.54123E-15 0.11617E-12 0.20254E-11 0.18304E-08 0.20484E-12 0.18928E-09 0.43453E-10 0.13756E-08
 0.95555E-09 0.99057E-09 0.83988E-09 0.11379E-08 0.96566E-09 0.94832E-09 0.11023E-08 0.21576E-09 0.73566E-13 0.73552E-15
 0.92981E-15 0.54123E-15 0.23037E-14 0.94175E-13 0.41611E-10 0.61559E-09 0.51065E-09 0.10561E-08 0.27192E-09 0.51316E-09
 0.34702E-09 0.41665E-09 0.63652E-11 0.19023E-09 0.20252E-12 0.18851E-08 0.13561E-11 0.57346E-09 0.32368E-10 0.19750E-09
 0.50017E-12 0.19219E-07 0.15253E-11 0.47040E-09 0.47183E-09 0.16756E-08 0.10467E-11 0.10274E-12 0.23315E-14 0.72164E-15
 0.91593E-15 0.49127E-14 0.53457E-13 0.55382E-11 0.19232E-12 0.16586E-07 0.64299E-11 0.94403E-09 0.32719E-09 0.18910E-08
 0.24236E-09 0.89384E-09 0.26772E-09 0.16096E-08 0.13590E-09 0.56264E-11 0.10250E-12 0.49405E-14 0.70777E-15 0.54401E-14
 0.92426E-13 0.58416E-11 0.68557E-08 0.44538E-07 0.16216E-07 0.21793E-07 0.10838E-07 0.44527E-07 0.14465E-07 0.10012E-07
 0.16981E-10 0.78125E-09 0.14650E-12 0.25327E-09 0.22071E-11 0.26476E-06 0.41091E-09 0.21733E-08 0.44984E-12 0.31884E-09
 0.28323E-11 0.17201E-06 0.12404E-07 0.27506E-08 0.28889E-11 0.28829E-08 0.26470E-12 0.11620E-12 0.51625E-14 0.74940E-15
 0.69389E-15 0.22760E-14 0.28436E-13 0.64379E-10 0.28337E-10 0.19041E-07 0.61352E-08 0.71220E-08 0.47357E-08 0.10553E-07
 0.76195E-08 0.59002E-08 0.21038E-09 0.11294E-12 0.24425E-14 0.90206E-15 0.18041E-15 0.69389E-15 0.60688E-13 0.22199E-11
 0.22257E-11 0.25569E-11 0.28437E-11 0.31855E-11 0.21844E-11 0.21462E-11 0.30891E-11 0.22662E-11 0.46376E-12 0.16358E-11
 0.26160E-12 0.22358E-11 0.51306E-12 0.23303E-11 0.12853E-11 0.16874E-11 0.49472E-12 0.21259E-11 0.33515E-12 0.22247E-11
 0.26975E-11 0.26386E-11 0.27697E-12 0.26222E-11 0.84593E-12 0.20254E-11 0.53596E-13 0.40246E-15 0.22204E-15 0.83267E-16
 0.19429E-15 0.14669E-13 0.40881E-12 0.20492E-11 0.20517E-11 0.27213E-11 0.20679E-11 0.18732E-11 0.21231E-11 0.23032E-11
 0.10526E-11 0.16750E-13 0.97145E-16 0.11102E-15 0.11102E-15  0.0000     0.35527E-14 0.71080E-11 0.29277E-09 0.27422E-09
 0.30293E-09 0.29758E-09 0.32837E-09 0.27747E-09 0.31384E-09 0.32957E-09 0.17472E-10 0.98552E-10 0.18238E-12 0.33171E-06
 0.22902E-11 0.22286E-09 0.93365E-10 0.13306E-09 0.50671E-12 0.12415E-07 0.26730E-11 0.22008E-09 0.31140E-09 0.47685E-09
 0.31393E-11 0.92579E-10 0.64042E-12 0.18304E-08 0.55382E-11 0.22066E-14 0.11102E-15 0.55511E-16  0.0000     0.22204E-15
 0.52847E-13 0.81719E-09 0.36260E-09 0.36026E-09 0.39553E-09 0.32862E-09 0.35472E-09 0.37141E-09 0.20815E-09 0.39052E-13
 0.20817E-15 0.97145E-16 0.90206E-16 0.27756E-16 0.22204E-15 0.29296E-13 0.16030E-12 0.20949E-12 0.25138E-12 0.29468E-12
 0.20899E-12 0.19029E-12 0.14063E-12 0.13984E-12 0.22714E-12 0.20846E-12 0.22209E-13 0.11109E-12 0.31918E-12 0.14402E-12
 0.22101E-12 0.17311E-12 0.36006E-13 0.17461E-12 0.28012E-12 0.14040E-12 0.12852E-12 0.21680E-12 0.37167E-12 0.26582E-12
 0.47809E-13 0.20482E-12 0.19237E-12 0.28408E-13 0.19429E-15 -.13878E-16 0.55511E-16 0.83267E-16 0.17070E-14 0.92010E-13
 0.14577E-12 0.15358E-12 0.16496E-12 0.12874E-12 0.14198E-12 0.13940E-12 0.17165E-12 0.90622E-13 0.14988E-14 0.13878E-15
 -.13878E-16  0.0000     0.23592E-15 0.22579E-13 0.50588E-09 0.66361E-09 0.57658E-09 0.59391E-09 0.52596E-09 0.65469E-09
 0.55265E-09 0.52079E-09 0.31059E-10 0.25293E-06 0.18882E-12 0.10582E-09 0.11886E-11 0.95785E-09 0.33523E-08 0.64581E-08
 0.39926E-12 0.12337E-09 0.20927E-11 0.99418E-09 0.58765E-09 0.35331E-09 0.44335E-11 0.38561E-07 0.50318E-12 0.18928E-09
 0.16586E-07 0.64379E-10 0.14697E-13 0.22204E-15 0.11102E-15 0.16653E-15 0.59674E-15 0.24639E-12 0.77266E-09 0.45297E-09
 0.42406E-09 0.51481E-09 0.47308E-09 0.46155E-09 0.46050E-09 0.36439E-09 0.18387E-12 0.92981E-15 0.30947E-14 0.79103E-15
 0.16931E-14 0.42369E-13 0.83421E-11 0.23534E-10 0.25748E-10 0.45706E-10 0.20974E-10 0.33365E-10 0.35394E-10 0.39006E-10
 0.32694E-11 0.23236E-10 0.20974E-12 0.41149E-10 0.52078E-12 0.19751E-10 0.65112E-11 0.20502E-10 0.52057E-12 0.46364E-10
 0.71827E-12 0.27989E-10 0.33352E-10 0.41548E-10 0.76162E-12 0.27340E-10 0.66462E-12 0.43453E-10 0.64300E-11 0.28337E-10
 0.40874E-12 0.52833E-13 0.16237E-14 0.61062E-15 0.32196E-14 0.30484E-12 0.24818E-10 0.51688E-10 0.25962E-10 0.26707E-10
 0.28020E-10 0.39886E-10 0.22313E-10 0.42079E-10 0.29315E-10 0.28755E-12 0.13024E-11 0.35749E-12 0.20509E-12 0.38779E-11
 0.17543E-08 0.21554E-07 0.36399E-07 0.49719E-07 0.20429E-06 0.21727E-07 0.76132E-07 0.28118E-06 0.27540E-10 0.43976E-09
 0.15283E-12 0.37954E-09 0.21133E-11 0.55666E-08 0.17426E-09 0.90461E-09 0.47242E-12 0.51370E-09 0.25078E-11 0.51906E-08
 0.66380E-07 0.16466E-07 0.17765E-11 0.39180E-09 0.40942E-12 0.13756E-08 0.94403E-09 0.19041E-07 0.20491E-11 0.81719E-09
 0.91968E-13 0.24650E-12 0.30498E-12 0.21625E-11 0.67465E-11 0.33772E-11 0.21524E-10 0.48787E-08 0.34342E-06 0.14022E-06
 0.37483E-08 0.22595E-10 0.39762E-11 0.65094E-11 0.28977E-13 0.64298E-11 0.67235E-09 0.14835E-07 0.11057E-05 0.25005E-06
 0.41882E-07 0.88195E-06 0.15215E-05 0.39384E-06 0.68778E-07 0.10247E-06 0.42452E-10 0.57023E-09 0.11953E-12 0.31646E-09
 0.28735E-11 0.16587E-07 0.82202E-09 0.12190E-08 0.31181E-12 0.40784E-09 0.36004E-11 0.14980E-07 0.11870E-07 0.55310E-08
 0.26265E-11 0.48014E-09 0.38620E-12 0.95555E-09 0.32719E-09 0.61352E-08 0.20518E-11 0.36260E-09 0.14579E-12 0.77266E-09
 0.24818E-10 0.67463E-11 0.29088E-13 0.70499E-14 0.58703E-14 0.10880E-12 0.71406E-10 0.79566E-07 0.81470E-10 0.13786E-12
 0.56344E-14 0.56344E-14 0.19429E-15 0.47601E-14 0.47058E-11 0.76734E-07 0.88144E-06 0.17459E-06 0.58758E-02 0.10744E-04
 0.14465E-06 0.28847E-06 0.49911E-06 0.12791E-06 0.35859E-10 0.54493E-09 0.27380E-12 0.31927E-09 0.28587E-11 0.12088E-07
 0.36258E-09 0.12197E-08 0.67136E-12 0.41750E-09 0.33802E-11 0.11026E-07 0.86958E-06 0.66217E-08 0.48675E-11 0.47839E-09
 0.48494E-12 0.99057E-09 0.18910E-08 0.71220E-08 0.27213E-11 0.36026E-09 0.15359E-12 0.45297E-09 0.51688E-10 0.33772E-11
 0.71332E-14 0.12490E-15  0.0000     0.29143E-15 0.24383E-13 0.26036E-10 0.45446E-10 0.17167E-13 0.26368E-15 0.83267E-16
 0.97145E-16 0.27756E-16 0.59397E-14 0.20542E-10 0.45482E-06 0.35791E-04 0.31109E-05 0.12856E-06 0.41219E-06 0.19176E-05
 0.10431E-04 0.31854E-07 0.29529E-10 0.62514E-09 0.21039E-12 0.28856E-09 0.24478E-11 0.27246E-07 0.71137E-09 0.15009E-08
 0.66525E-12 0.37132E-09 0.29196E-11 0.23709E-07 0.69970E-07 0.43919E-08 0.35486E-11 0.53612E-09 0.42515E-12 0.83988E-09
 0.24236E-09 0.47357E-08 0.20679E-11 0.39553E-09 0.16506E-12 0.42406E-09 0.25962E-10 0.21524E-10 0.59536E-14 0.16653E-15
 -.13878E-16 0.41633E-16 0.33307E-15 0.36235E-13 0.15480E-10 0.34778E-13 0.16653E-15 0.41633E-16 0.27756E-16 0.27756E-16
 0.20817E-15 0.17039E-12 0.22690E-08 0.55363E-07 0.24678E-06 0.33184E-06 0.46974E-05 0.64450E-07 0.12814E-05 0.13719E-05
 0.22093E-10 0.49177E-09 0.22812E-12 0.34539E-09 0.20759E-11 0.78411E-08 0.25051E-09 0.10503E-08 0.48036E-12 0.46113E-09
 0.19437E-11 0.75758E-08 0.18643E-05 0.99555E-08 0.26286E-11 0.42927E-09 0.43709E-12 0.11379E-08 0.89384E-09 0.10553E-07
 0.18732E-11 0.32862E-09 0.12873E-12 0.51481E-09 0.26707E-10 0.48787E-08 0.10894E-12 0.23592E-15 0.13878E-16 0.69389E-17
 0.27756E-16 0.13184E-14 0.73097E-12 0.10754E-11 0.77716E-15 0.13878E-16 0.15266E-15 -.27756E-16 0.15266E-15 0.20345E-13
 0.85765E-10 0.55542E-07 0.25456E-07 0.23864E-05 0.11810E-05 0.14380E-06 0.36546E-07 0.14009E-06 0.29989E-10 0.55029E-09
 0.21896E-12 0.31500E-09 0.26726E-11 0.15043E-07 0.15753E-08 0.12472E-08 0.44716E-12 0.41245E-09 0.33574E-11 0.12165E-07
 0.11040E-07 0.57762E-08 0.31477E-11 0.48200E-09 0.68334E-12 0.96566E-09 0.26772E-09 0.76195E-08 0.21231E-11 0.35472E-09
 0.14196E-12 0.47308E-09 0.28020E-10 0.34342E-06 0.71406E-10 0.24328E-13 0.27756E-15 -.13878E-16 0.97145E-16 0.45797E-15
 0.89456E-13 0.11390E-09 0.91691E-13 0.47184E-15 0.12768E-14 0.30531E-15 0.10686E-14 0.33668E-13 0.40771E-10 0.10448E-05
 0.70078E-06 0.10572E-05 0.11739E-06 0.43801E-06 0.50436E-06 0.73785E-07 0.24904E-10 0.56400E-09 0.26575E-12 0.31353E-09
 0.29725E-11 0.14868E-07 0.33593E-09 0.12997E-08 0.47010E-12 0.40611E-09 0.22214E-11 0.14230E-07 0.40032E-06 0.58763E-08
 0.33548E-11 0.48287E-09 0.62879E-12 0.94832E-09 0.16096E-08 0.59002E-08 0.23031E-11 0.37141E-09 0.13947E-12 0.46155E-09
 0.39886E-10 0.14022E-06 0.79566E-07 0.26036E-10 0.36124E-13 0.11241E-14 0.37470E-15 0.94369E-15 0.12691E-12 0.20928E-09
 0.27893E-09 0.11206E-12 0.14442E-11 0.12622E-12 0.90511E-13 0.91316E-12 0.13905E-10 0.33787E-10 0.89350E-10 0.49787E-08
 0.51532E-06 0.52719E-06 0.49241E-06 0.37627E-08 0.90202E-11 0.76178E-10 0.13840E-12 0.33350E-09 0.22466E-11 0.14276E-08
 0.51092E-10 0.63099E-10 0.47105E-12 0.41623E-09 0.16323E-11 0.12233E-07 0.18175E-08 0.10874E-09 0.16397E-11 0.26319E-09
 0.54703E-12 0.11023E-08 0.13590E-09 0.21038E-09 0.10527E-11 0.20815E-09 0.17157E-12 0.46050E-09 0.22313E-10 0.37483E-08
 0.81470E-10 0.45446E-10 0.15480E-10 0.73092E-12 0.89484E-13 0.12694E-12 0.25994E-11 0.23454E-08 0.35140E-08 0.96473E-08
 0.24816E-10 0.63557E-08 0.17356E-09 0.10884E-09 0.90028E-12 0.39357E-13 0.19498E-13 0.10879E-12 0.23014E-10 0.19535E-06
 0.76123E-08 0.37036E-11 0.45172E-13 0.16417E-13 0.32765E-13 0.65054E-11 0.21287E-11 0.57211E-11 0.97505E-13 0.15515E-13
 0.30198E-13 0.45875E-11 0.22326E-11 0.96842E-07 0.47592E-11 0.53763E-13 0.17833E-13 0.84543E-13 0.27121E-12 0.21576E-09
 0.56265E-11 0.11285E-12 0.16737E-13 0.38858E-13 0.90511E-13 0.36439E-09 0.42079E-10 0.22595E-10 0.13772E-12 0.17125E-13
 0.34805E-13 0.10754E-11 0.11390E-09 0.20928E-09 0.23454E-08 0.11788E-06 0.59220E-07 0.71627E-08 0.55179E-10 0.37803E-08
 0.90744E-09 0.20964E-09 0.95451E-13 0.81879E-15 0.27756E-15 0.22204E-15 0.54262E-14 0.33042E-11 0.54161E-09 0.20273E-12
 0.17764E-14 0.20817E-15 0.31919E-15 0.19845E-14 0.72164E-13 0.98282E-13 0.24009E-14 0.15266E-15 0.31919E-15 0.97145E-15
 0.13205E-12 0.69822E-10 0.20717E-12 0.12212E-14 0.29143E-15 0.15266E-15 0.21372E-14 0.73525E-13 0.10233E-12 0.23731E-14
 0.97145E-16 0.24980E-15 0.14572E-14 0.18387E-12 0.29315E-10 0.39762E-11 0.56205E-14 0.33307E-15 0.33307E-15 0.83267E-15
 0.91704E-13 0.27893E-09 0.35140E-08 0.59220E-07 0.93171E-09 0.85020E-08 0.47828E-10 0.31178E-06 0.23021E-06 0.87046E-09
 0.10482E-12 0.45797E-15 0.41633E-16 0.41633E-16 0.20817E-15 0.75079E-14 0.57516E-11 0.39786E-12 0.98532E-15 0.83267E-16
 0.55511E-16 -.69389E-16 0.69389E-15 0.59119E-14 0.59674E-15 0.20817E-15 0.83267E-16 0.11102E-15 0.52736E-15 0.21194E-12
 0.17325E-12 0.62450E-15 0.41633E-16 -.11102E-15 0.18041E-15 0.97145E-15 0.48572E-14 0.66613E-15 0.97145E-16 0.55511E-16
 0.13878E-16 0.10963E-14 0.28735E-12 0.65094E-11 0.57732E-14 0.12490E-15 0.27756E-16 0.69389E-16 0.41633E-15 0.11208E-12
 0.96473E-08 0.71627E-08 0.85020E-08 0.18526E-08 0.34978E-11 0.12124E-10 0.16457E-10 0.15154E-10 0.11601E-11 0.70777E-15
  0.0000     -.10408E-15 0.34694E-17 0.16653E-15 0.30198E-13 0.76761E-12 0.12490E-14 -.83267E-16 -.31225E-16 -.58981E-16
 -.11102E-15 0.92981E-15 0.51348E-15 0.97145E-16 0.62450E-16 -.48572E-16 0.48572E-16 0.11380E-14 0.87930E-13 0.10963E-14
 0.20817E-16 -.52042E-17 0.69389E-17 0.41633E-16 0.41633E-15 0.79103E-15 0.55511E-16 0.24286E-16 0.32960E-16 -.20817E-16
 0.12490E-14 0.75745E-12 0.28338E-13 0.97145E-16 0.34694E-17 0.34694E-16 0.34694E-16 0.84655E-15 0.11134E-11 0.15384E-10
 0.16592E-10 0.13422E-10 0.12124E-10 0.94449E-09 0.85076E-09 0.37048E-08 0.37573E-09 0.80033E-13 0.19429E-15 -.55511E-16
 0.31225E-16 0.13878E-16 0.31364E-14 0.30128E-11 0.12501E-12 0.20817E-15 -.27756E-16 -.10061E-15 -.13878E-16 0.24980E-15
 0.47740E-14 0.15266E-15 0.62450E-16 -.34694E-16 -.13878E-16 0.45797E-15 0.74052E-13 0.61562E-13 0.58287E-15 0.48572E-16
 0.69389E-17 0.62450E-16 0.23592E-15 0.42466E-14 0.33307E-15 -.13878E-16 -.69389E-17 0.11796E-15 0.41633E-15 0.12487E-12
 0.33739E-11 0.22621E-14 0.27756E-16 0.45103E-16 0.20817E-16 0.20817E-15 0.84821E-13 0.23230E-08 0.20592E-08 0.25420E-06
 0.16457E-10 0.85076E-09 0.71817E-09 0.24630E-08 0.44711E-07 0.10503E-09 0.40482E-13 0.58287E-15 0.69389E-16 0.16653E-15
 0.27617E-14 0.17909E-11 0.14785E-10 0.12294E-12 0.29143E-15 0.62450E-16 0.15266E-15 0.16376E-14 0.61673E-13 0.56136E-13
 0.74940E-15 0.13878E-15 0.10408E-15 0.87430E-15 0.12430E-12 0.41480E-10 0.67973E-13 0.91593E-15 0.69389E-16 0.12490E-15
 0.87430E-15 0.44020E-13 0.39552E-13 0.18874E-14 0.15266E-15 0.69389E-16 0.54123E-15 0.10013E-12 0.20467E-09 0.21127E-11
 0.28311E-14 0.34694E-16 0.24980E-15 0.52736E-15 0.39399E-13 0.13030E-09 0.48992E-09 0.60839E-07 0.15154E-10 0.37048E-08
 0.24630E-08 0.42868E-06 0.66380E-09 0.25446E-09 0.35654E-10 0.28202E-12 0.19082E-13 0.14072E-13 0.73483E-13 0.11891E-10
 0.10857E-10 0.68312E-09 0.58301E-13 0.30587E-13 0.96173E-14 0.82823E-13 0.31353E-11 0.10788E-08 0.15915E-12 0.50876E-13
 0.63283E-14 0.30836E-13 0.20608E-11 0.17292E-08 0.12563E-11 0.22205E-11 0.14599E-13 0.10603E-13 0.39663E-13 0.30341E-11
 0.11376E-11 0.46089E-11 0.23662E-13 0.15168E-13 0.18818E-13 0.21135E-11 0.42383E-08 0.18045E-07 0.11055E-10 0.99920E-13
 0.12060E-13 0.16029E-13 0.38297E-12 0.39081E-10 0.15494E-09 0.47803E-09 0.11603E-11 0.37573E-09 0.44711E-07 0.66380E-09
 0.21416E-11 0.71165E-13 0.42966E-13 0.46102E-12 0.12533E-10 0.15658E-10 0.47904E-10 0.11981E-08 0.12678E-10 0.29592E-09
 0.74496E-13 0.15638E-08 0.83135E-12 0.92561E-10 0.15087E-09 0.49301E-09 0.25956E-12 0.18204E-08 0.95247E-12 0.29325E-10
 0.75583E-09 0.22952E-07 0.92767E-12 0.25372E-09 0.19283E-12 0.36654E-10 0.20275E-10 0.26530E-08 0.11589E-11 0.18078E-09
 0.87610E-13 0.43843E-09 0.56582E-11 0.73909E-09 0.78302E-07 0.15798E-04 0.54801E-07 0.89730E-09 0.39808E-10 0.22734E-10
 0.12331E-10 0.37892E-12 0.42619E-13 0.69666E-13 0.61062E-15 0.80019E-13 0.10503E-09 0.25446E-09 0.71193E-13 0.98532E-15
 0.20817E-15 0.24980E-15 0.17361E-13 0.29471E-10 0.54284E-08 0.33035E-06 0.11288E-10 0.27869E-09 0.69396E-13 0.27574E-09
 0.72611E-12 0.30177E-08 0.11885E-09 0.56981E-09 0.20223E-12 0.37938E-09 0.73549E-12 0.28393E-08 0.81880E-08 0.18894E-07
 0.94910E-12 0.24655E-09 0.14064E-12 0.10579E-08 0.24150E-09 0.22939E-07 0.10023E-11 0.19726E-09 0.52722E-13 0.43844E-09
 0.13931E-10 0.18336E-07 0.51143E-07 0.24341E-06 0.35839E-05 0.58114E-07 0.17648E-07 0.94631E-07 0.18855E-10 0.19096E-13
 0.40246E-15 0.16653E-15 0.11102E-15 0.15266E-15 0.40731E-13 0.35654E-10 0.42813E-13 0.16653E-15 -.97145E-16 -.41633E-16
 0.11102E-15 0.97561E-14 0.43588E-10 0.21044E-07 0.24367E-10 0.28875E-09 0.44825E-13 0.30344E-09 0.12080E-11 0.31428E-08
 0.52439E-09 0.59303E-09 0.23144E-12 0.37288E-09 0.11777E-11 0.30573E-08 0.19271E-07 0.15323E-07 0.15353E-11 0.26277E-09
 0.24063E-12 0.10667E-08 0.25132E-09 0.16759E-07 0.90267E-12 0.20127E-09 0.91940E-13 0.43148E-09 0.14666E-10 0.18215E-07
 0.14789E-07 0.47840E-06 0.26266E-06 0.42984E-07 0.10386E-07 0.11837E-06 0.41900E-10 0.11657E-13 0.41633E-16 0.69389E-17
 0.62450E-16 -.55511E-16 0.73552E-15 0.28211E-12 0.46141E-12 0.34694E-15 -.48572E-16 -.78063E-16 0.14572E-15 0.16653E-15
 0.93925E-13 0.11396E-08 0.15397E-10 0.30820E-09 0.11864E-12 0.25782E-09 0.13693E-11 0.39134E-08 0.21430E-09 0.62221E-09
 0.32188E-12 0.34496E-09 0.12491E-11 0.36516E-08 0.77269E-07 0.12045E-07 0.14775E-11 0.27094E-09 0.34345E-12 0.92481E-09
 0.43160E-09 0.12483E-07 0.16495E-11 0.20914E-09 0.10054E-12 0.39902E-09 0.24481E-10 0.38243E-07 0.12740E-05 0.19594E-05
 0.11228E-06 0.66760E-06 0.22298E-05 0.17397E-06 0.18776E-08 0.60479E-13 0.11102E-15 -.20817E-16 0.38164E-16 -.79797E-16
 0.22204E-15 0.19137E-13 0.12533E-10 0.17389E-13 0.55511E-16 -.34694E-17 0.27756E-16 0.55511E-16 0.26923E-14 0.12795E-10
 0.12574E-10 0.32616E-09 0.40209E-13 0.24412E-09 0.11975E-11 0.51386E-08 0.34805E-09 0.69496E-09 0.17750E-12 0.32295E-09
 0.93428E-12 0.47649E-08 0.17658E-04 0.72988E-08 0.13535E-11 0.29414E-09 0.32642E-12 0.81198E-09 0.14345E-09 0.79057E-08
 0.11882E-11 0.22277E-09 0.60438E-13 0.37265E-09 0.10966E-10 0.10556E-06 0.17126E-03 0.12011E-06 0.77527E-06 0.11827E-04
 0.13106E-06 0.11082E-06 0.45431E-07 0.12962E-10 0.26229E-14 0.62450E-16 0.12490E-15 -.13878E-16 0.23592E-15 0.14100E-13
 0.15658E-10 0.29471E-10 0.97283E-14 0.69389E-16 0.19429E-15 0.20817E-15 0.23453E-14 0.22459E-11 0.83629E-11 0.30393E-09
 0.60625E-13 0.28213E-09 0.83640E-12 0.28495E-08 0.99951E-10 0.54781E-09 0.23283E-12 0.38172E-09 0.81886E-12 0.26815E-08
 0.12783E-07 0.23275E-07 0.15963E-11 0.24943E-09 0.15676E-12 0.10900E-08 0.28029E-09 0.26892E-07 0.11997E-11 0.19482E-09
 0.53249E-13 0.44633E-09 0.98985E-11 0.17476E-07 0.15968E-06 0.21666E-06 0.29811E-05 0.49744E-07 0.32161E-07 0.10239E-05
 0.71963E-07 0.77458E-05 0.13555E-11 0.38303E-14 0.30198E-13 0.30670E-14 0.26784E-14 0.73316E-13 0.47904E-10 0.54284E-08
 0.43588E-10 0.93869E-13 0.25396E-14 0.22760E-14 0.34084E-13 0.31101E-11 0.12912E-10 0.19128E-09 0.66738E-13 0.28139E-09
 0.11759E-11 0.41353E-08 0.71214E-09 0.63468E-09 0.21692E-12 0.35790E-09 0.10980E-11 0.36891E-08 0.18784E-07 0.10611E-07
 0.24427E-11 0.28043E-09 0.21930E-12 0.96485E-09 0.19812E-09 0.10614E-07 0.19643E-11 0.21476E-09 0.84805E-13 0.39991E-09
 0.12532E-10 0.34258E-07 0.31950E-07 0.10920E-05 0.60237E-04 0.39910E-06 0.14040E-07 0.98917E-04 0.70705E-07 0.26198E-08
 0.18343E-09 0.28697E-11 0.76772E-12 0.30127E-11 0.17908E-11 0.11891E-10 0.11981E-08 0.33035E-06 0.21044E-07 0.11396E-08
 0.12795E-10 0.22460E-11 0.31101E-11 0.12575E-11 0.10997E-12 0.85237E-13 0.61465E-13 0.11459E-09 0.81760E-12 0.64548E-08
 0.19165E-09 0.73672E-09 0.29118E-12 0.30742E-09 0.10380E-11 0.55551E-08 0.25348E-06 0.63464E-08 0.13946E-11 0.30063E-09
 0.21056E-12 0.75802E-09 0.33963E-09 0.68780E-08 0.13359E-11 0.22934E-09 0.70340E-13 0.35234E-09 0.15159E-10 0.35387E-06
 0.88801E-07 0.62940E-07 0.25845E-07 0.65283E-06 0.17134E-06 0.34788E-07 0.13685E-08 0.19882E-11 0.98130E-13 0.14824E-12
 0.12768E-14 0.12504E-12 0.14785E-10 0.10857E-10 0.12678E-10 0.11288E-10 0.24367E-10 0.15397E-10 0.12573E-10 0.83629E-11
 0.12912E-10 0.10991E-12 0.11657E-14 0.36082E-15 0.41633E-15 0.13850E-13 0.30498E-12 0.12785E-10 0.43786E-11 0.13343E-10
 0.32189E-12 0.11883E-10 0.28651E-12 0.10733E-10 0.18062E-10 0.15169E-10 0.33334E-12 0.11321E-10 0.40280E-12 0.89030E-11
 0.48583E-11 0.98592E-11 0.31313E-12 0.10801E-10 0.11896E-12 0.16588E-10 0.12451E-11 0.11771E-10 0.13690E-10 0.13575E-10
 0.15240E-10 0.11591E-10 0.16540E-10 0.15280E-10 0.60681E-11 0.20609E-13 0.70777E-15 0.45797E-15 0.69389E-16 0.18041E-15
 0.12301E-12 0.68312E-09 0.29592E-09 0.27869E-09 0.28875E-09 0.30820E-09 0.32616E-09 0.30393E-09 0.19128E-09 0.85196E-13
 0.34694E-15 -.83267E-16 0.41633E-16 0.41633E-16 0.11727E-13 0.93237E-09 0.59551E-10 0.11795E-09 0.28100E-12 0.29483E-06
 0.12211E-11 0.21363E-09 0.30676E-09 0.55700E-09 0.12818E-11 0.79004E-10 0.18895E-12 0.28239E-08 0.90487E-10 0.53807E-09
 0.76749E-12 0.68442E-10 0.77406E-13 0.29246E-06 0.13801E-10 0.30817E-09 0.37726E-09 0.37912E-09 0.41706E-09 0.34523E-09
 0.36452E-09 0.40676E-09 0.55141E-10 0.10728E-13 0.41633E-16 0.13184E-15 0.14225E-15 -.69389E-17 0.41633E-15 0.58370E-13
 0.74524E-13 0.69472E-13 0.44811E-13 0.11864E-12 0.40197E-13 0.60507E-13 0.66752E-13 0.61437E-13 0.40246E-15 0.20817E-16
 0.34694E-17 -.52042E-16 0.11102E-15 0.27880E-13 0.95091E-13 0.86861E-13 0.14058E-13 0.78285E-13 0.10251E-12 0.74052E-13
 0.70111E-13 0.81678E-13 0.11774E-12 0.85729E-13 0.95614E-14 0.49683E-13 0.83202E-13 0.93751E-13 0.11294E-12 0.79038E-13
 0.56961E-14 0.64455E-13 0.10509E-12 0.79853E-13 0.68274E-13 0.93994E-13 0.61097E-13 0.70569E-13 0.74135E-13 0.77771E-13
 0.73233E-13 0.27089E-13 0.69389E-16 -.17347E-16 0.17000E-15 -.69389E-16 0.15959E-15 0.30712E-13 0.15638E-08 0.27574E-09
 0.30344E-09 0.25782E-09 0.24412E-09 0.28213E-09 0.28139E-09 0.11459E-09 0.14017E-13 0.11796E-15 0.48572E-16 0.48572E-16
 -.20817E-16 0.17902E-14 0.31508E-11 0.86704E-09 0.17372E-12 0.68337E-10 0.77216E-12 0.39100E-09 0.27280E-09 0.17069E-09
 0.12790E-11 0.22818E-07 0.12453E-12 0.99459E-10 0.18965E-01 0.17296E-09 0.89088E-12 0.28669E-06 0.37036E-13 0.72479E-10
 0.23481E-10 0.25968E-09 0.22216E-09 0.21616E-09 0.20155E-09 0.23455E-09 0.22937E-09 0.20778E-09 0.27146E-09 0.42368E-11
 0.12490E-14 0.12490E-15 0.16653E-15 -.27756E-16 0.23592E-15 0.96173E-14 0.83129E-12 0.72611E-12 0.12080E-11 0.13693E-11
 0.11975E-11 0.83643E-12 0.11759E-11 0.81769E-12 0.30509E-12 0.11879E-13 0.97145E-16  0.0000     -.69389E-16 0.29143E-15
 0.37720E-13 0.12884E-11 0.42738E-12 0.93463E-12 0.10761E-12 0.12601E-11 0.16071E-11 0.13424E-11 0.21834E-12 0.12622E-11
 0.43144E-12 0.43177E-12 0.60149E-12 0.91175E-12 0.18441E-12 0.10941E-11 0.15089E-12 0.46924E-12 0.35131E-12 0.12182E-11
 0.18329E-11 0.16139E-11 0.13956E-11 0.96070E-12 0.90977E-12 0.11644E-11 0.11750E-11 0.10972E-11 0.47212E-13 0.16653E-15
 0.94369E-15 0.27756E-15 0.16376E-14 0.82989E-13 0.92561E-10 0.30177E-08 0.31428E-08 0.39134E-08 0.51386E-08 0.28495E-08
 0.41353E-08 0.64548E-08 0.12785E-10 0.93237E-09 0.27769E-13 0.18041E-14 0.33307E-15 0.92981E-15 0.44131E-14 0.34861E-13
 0.16676E-12 0.20999E-09 0.89348E-12 0.13349E-08 0.44614E-08 0.43164E-06 0.19272E-11 0.19442E-09 0.21993E-12 0.20308E-08
 0.20416E-09 0.33351E-06 0.10588E-11 0.15537E-09 0.91337E-13 0.65834E-09 0.12185E-10 0.38603E-08 0.10746E-07 0.90528E-08
 0.17328E-07 0.60418E-08 0.80835E-08 0.13120E-07 0.76196E-09 0.28312E-11 0.47823E-13 0.44131E-14 0.45797E-15 0.48017E-14
 0.61812E-13 0.31352E-11 0.15087E-09 0.11885E-09 0.52439E-09 0.21430E-09 0.34805E-09 0.99951E-10 0.71214E-09 0.19165E-09
 0.43785E-11 0.59551E-10 0.95118E-13 0.31508E-11 0.37720E-13 0.44686E-14 0.47184E-15 0.30531E-15 0.70777E-15 0.34361E-13
 0.59125E-12 0.10011E-09 0.89011E-09 0.18646E-09 0.77924E-12 0.57461E-10 0.32047E-12 0.30070E-09 0.23966E-10 0.14565E-09
 0.55400E-12 0.49560E-10 0.95326E-13 0.52048E-09 0.48469E-11 0.12475E-09 0.41749E-09 0.20668E-09 0.36025E-09 0.10655E-09
 0.58586E-09 0.15967E-09 0.23866E-10 0.41384E-13 0.94369E-15 0.15266E-15 -.11102E-15 0.18041E-15 0.55983E-13 0.10788E-08
 0.49301E-09 0.56981E-09 0.59303E-09 0.62221E-09 0.69496E-09 0.54781E-09 0.63468E-09 0.73672E-09 0.13343E-10 0.11795E-09
 0.86986E-13 0.86704E-09 0.12884E-11 0.34861E-13 0.26368E-15 -.13878E-16 0.11102E-15 0.83267E-16 0.82712E-14 0.52384E-10
 0.57877E-09 0.15772E-08 0.12586E-11 0.10923E-09 0.25446E-12 0.28394E-06 0.14032E-09 0.15019E-08 0.83685E-12 0.92491E-10
 0.70287E-13 0.42856E-08 0.11807E-10 0.63041E-09 0.83800E-09 0.84866E-09 0.10007E-08 0.73431E-09 0.80484E-09 0.95354E-09
 0.30754E-10 0.62172E-14 0.83267E-16 -.34694E-16 -.41633E-16 -.13878E-16 0.73552E-15 0.15915E-12 0.25942E-12 0.20224E-12
 0.23141E-12 0.32185E-12 0.17746E-12 0.23278E-12 0.21686E-12 0.29117E-12 0.32186E-12 0.28090E-12 0.14003E-13 0.17379E-12
 0.42741E-12 0.16669E-12 0.86042E-15 0.12490E-15 -.69389E-17 0.48572E-16 0.83267E-16 0.16556E-13 0.13982E-12 0.18428E-12
 0.35708E-12 0.36305E-12 0.30809E-13 0.19498E-12 0.27193E-12 0.22715E-12 0.32896E-12 0.24414E-12 0.95693E-14 0.15761E-12
 0.35010E-12 0.23933E-12 0.17361E-12 0.27500E-12 0.32803E-12 0.25403E-12 0.19094E-12 0.21221E-12 0.15743E-12 0.17306E-13
 -.48572E-16 0.45103E-16 -.13878E-16 -.69389E-17 0.15266E-15 0.51015E-13 0.18204E-08 0.37938E-09 0.37288E-09 0.34496E-09
 0.32295E-09 0.38172E-09 0.35790E-09 0.30742E-09 0.11882E-10 0.29483E-06 0.78271E-13 0.68337E-10 0.93449E-12 0.20999E-09
 0.34306E-13 0.16653E-15 0.27756E-16 0.65919E-16 -.13878E-16 0.12212E-14 0.20582E-11 0.19630E-09 0.10181E-11 0.22090E-06
 0.26386E-12 0.11891E-09 0.20266E-06 0.21860E-09 0.12158E-11 0.94465E-08 0.52144E-13 0.84302E-10 0.24844E-10 0.34919E-09
 0.28754E-09 0.28333E-09 0.25988E-09 0.31002E-09 0.29550E-09 0.27609E-09 0.31405E-09 0.22016E-11 0.68001E-15 -.27756E-16
 -.13878E-16 -.62450E-16 0.11796E-15 0.63421E-14 0.95242E-12 0.73565E-12 0.11778E-11 0.12490E-11 0.93434E-12 0.81889E-12
 0.10980E-11 0.10381E-11 0.28649E-12 0.12212E-11 0.10248E-12 0.77216E-12 0.10765E-12 0.89349E-12 0.59136E-12 0.83128E-14
 0.41633E-16 0.34694E-16  0.0000     0.33307E-15 0.80172E-13 0.11587E-11 0.11414E-12 0.11050E-11 0.46170E-12 0.75293E-12
 0.81875E-12 0.17987E-11 0.21975E-12 0.14502E-11 0.15641E-12 0.97450E-12 0.38084E-12 0.12674E-11 0.23023E-11 0.21261E-11
 0.16529E-11 0.74060E-12 0.15054E-11 0.10532E-11 0.96677E-12 0.11735E-11 0.81976E-13 0.47184E-15 0.11380E-14 0.30531E-15
 0.88818E-15 0.30878E-13 0.29325E-10 0.28393E-08 0.30573E-08 0.36516E-08 0.47649E-08 0.26815E-08 0.36891E-08 0.55551E-08
 0.10733E-10 0.21363E-09 0.73969E-13 0.39100E-09 0.12600E-11 0.13349E-08 0.10011E-09 0.52384E-10 0.16501E-13 0.11241E-14
 0.34694E-15 0.12906E-14 0.68057E-13 0.45684E-10 0.11930E-11 0.21452E-09 0.15100E-12 0.20987E-08 0.21278E-09 0.16139E-06
 0.12733E-11 0.15352E-09 0.69181E-13 0.66648E-09 0.15259E-10 0.36410E-08 0.94211E-08 0.82048E-08 0.14552E-07 0.53709E-08
 0.66830E-08 0.11955E-07 0.55158E-08 0.15489E-03 0.33025E-10 0.78104E-13 0.88096E-13 0.74024E-13 0.12432E-12 0.20609E-11
 0.75583E-09 0.81880E-08 0.19271E-07 0.77269E-07 0.17658E-04 0.12783E-07 0.18784E-07 0.25348E-06 0.18062E-10 0.30676E-09
 0.70131E-13 0.27280E-09 0.16070E-11 0.44614E-08 0.89011E-09 0.57877E-09 0.13958E-12 0.20582E-11 0.80339E-13 0.67973E-13
 0.94813E-13 0.69361E-13 0.69125E-13 0.21410E-11 0.16641E-12 0.11642E-08 0.23302E-09 0.98352E-08 0.14879E-11 0.21150E-09
 0.81042E-13 0.40884E-09 0.14314E-10 0.33565E-07 0.63948E-08 0.19514E-05 0.36936E-07 0.31875E-06 0.43378E-08 0.12103E-05
 0.54896E-09 0.21268E-11 0.12923E-12 0.59147E-13 0.11519E-14 0.61423E-13 0.41480E-10 0.17292E-08 0.22952E-07 0.18894E-07
 0.15323E-07 0.12045E-07 0.72988E-08 0.23275E-07 0.10611E-07 0.63464E-08 0.15169E-10 0.55700E-09 0.81636E-13 0.17069E-09
 0.13423E-11 0.43164E-06 0.18646E-09 0.15772E-08 0.18423E-12 0.19630E-09 0.11587E-11 0.45684E-10 0.69361E-13 0.12351E-14
 0.36082E-15 0.73552E-15 0.14364E-13 0.27032E-10 0.47092E-09 0.18033E-08 0.13651E-11 0.33417E-09 0.65031E-13 0.23961E-09
 0.15909E-10 0.11347E-07 0.43040E-08 0.44143E-08 0.32976E-08 0.63470E-08 0.47385E-08 0.35756E-08 0.44949E-10 0.29518E-13
 0.86042E-15 0.48572E-15 -.13878E-16 0.44409E-15 0.67973E-13 0.12561E-11 0.92754E-12 0.94917E-12 0.15353E-11 0.14774E-11
 0.13535E-11 0.15962E-11 0.24427E-11 0.13946E-11 0.33323E-12 0.12818E-11 0.11772E-12 0.12790E-11 0.21825E-12 0.19272E-11
 0.77933E-12 0.12587E-11 0.35708E-12 0.10183E-11 0.11406E-12 0.11929E-11 0.69098E-13 0.43021E-15 0.69389E-17 0.48572E-16
 -.27756E-16 0.59119E-14 0.51525E-12 0.89975E-12 0.76480E-13 0.12357E-11 0.10358E-12 0.11402E-11 0.25291E-12 0.11207E-11
 0.89008E-12 0.14347E-11 0.98863E-12 0.79968E-12 0.95594E-12 0.10977E-11 0.81551E-12 0.78548E-14 0.90206E-16 -.27756E-16
  0.0000     0.69389E-17 0.10686E-14 0.22205E-11 0.25372E-09 0.24655E-09 0.26277E-09 0.27094E-09 0.29414E-09 0.24943E-09
 0.28043E-09 0.30063E-09 0.11321E-10 0.79004E-10 0.85767E-13 0.22818E-07 0.12621E-11 0.19442E-09 0.57461E-10 0.10923E-09
 0.36298E-12 0.22090E-06 0.11051E-11 0.21452E-09 0.21409E-11 0.76328E-15 0.69389E-16 0.64185E-16 0.13878E-16 0.11102E-15
 0.46935E-13 0.33674E-08 0.11848E-11 0.64392E-10 0.90192E-13 0.33838E-07 0.10498E-10 0.27308E-09 0.32021E-09 0.33276E-09
 0.36138E-09 0.30391E-09 0.31516E-09 0.35090E-09 0.15904E-09 0.36318E-13 0.11102E-15 0.69389E-17 0.48572E-16 -.69389E-17
 0.76328E-16 0.14572E-13 0.19272E-12 0.14060E-12 0.24063E-12 0.34341E-12 0.32649E-12 0.15682E-12 0.21938E-12 0.21062E-12
 0.40275E-12 0.18896E-12 0.95800E-14 0.12436E-12 0.43136E-12 0.21995E-12 0.32048E-12 0.25456E-12 0.30875E-13 0.26397E-12
 0.46176E-12 0.15110E-12 0.16634E-12 0.14475E-13 0.12490E-15 0.72858E-16 -.55511E-16 0.69389E-16 0.92981E-15 0.12892E-12
 0.44779E-12 0.23671E-12 0.18069E-13 0.18843E-12 0.38726E-12 0.24632E-12 0.23466E-12 0.29278E-12 0.24455E-12 0.16646E-12
 0.24447E-12 0.21591E-12 0.29125E-12 0.14314E-12 0.81879E-15 0.90206E-16 0.83267E-16 -.27756E-16 0.15266E-15 0.10505E-13
 0.36655E-10 0.10579E-08 0.10667E-08 0.92481E-09 0.81198E-09 0.10900E-08 0.96485E-09 0.75802E-09 0.89030E-11 0.28239E-08
 0.49838E-13 0.99459E-10 0.43166E-12 0.20308E-08 0.30070E-09 0.28394E-06 0.19489E-12 0.11891E-09 0.75297E-12 0.20987E-08
 0.11642E-08 0.27032E-10 0.59397E-14 0.27756E-16 -.27756E-16 0.27756E-16 0.20817E-15 0.62075E-13 0.10196E-11 0.17286E-08
 0.45450E-13 0.12920E-09 0.19524E-10 0.92063E-09 0.67701E-09 0.66965E-09 0.59256E-09 0.76839E-09 0.72943E-09 0.61338E-09
 0.10436E-08 0.11727E-09 0.33612E-13 0.26368E-15 0.52736E-15 0.13878E-15 0.70777E-15 0.39496E-13 0.20275E-10 0.24150E-09
 0.25132E-09 0.43160E-09 0.14345E-09 0.28029E-09 0.19812E-09 0.33963E-09 0.48582E-11 0.90487E-10 0.83246E-13 0.18966E-01
 0.60149E-12 0.20416E-09 0.23966E-10 0.14032E-09 0.27190E-12 0.20266E-06 0.81866E-12 0.21278E-09 0.23302E-09 0.47092E-09
 0.51532E-12 0.46810E-13 0.84655E-15 0.27756E-15 0.58287E-15 0.39413E-14 0.33445E-13 0.35490E-11 0.11249E-12 0.34934E-07
 0.36265E-11 0.49394E-09 0.18645E-09 0.48143E-09 0.13098E-09 0.41130E-09 0.15542E-09 0.53678E-09 0.67233E-10 0.35549E-11
 0.65017E-13 0.39135E-14 0.86042E-15 0.42744E-14 0.44006E-13 0.30345E-11 0.26530E-08 0.22939E-07 0.16759E-07 0.12483E-07
 0.79057E-08 0.26892E-07 0.10614E-07 0.68780E-08 0.98591E-11 0.53807E-09 0.93830E-13 0.17296E-09 0.91178E-12 0.33351E-06
 0.14565E-09 0.15019E-08 0.22727E-12 0.21860E-09 0.17987E-11 0.16139E-06 0.98352E-08 0.18033E-08 0.89986E-12 0.33674E-08
 0.12908E-12 0.62242E-13 0.40246E-14 0.10825E-14 0.27756E-15 0.13600E-14 0.22565E-13 0.46025E-10 0.16825E-10 0.11444E-07
 0.44562E-08 0.46676E-08 0.34163E-08 0.67588E-08 0.59242E-08 0.37655E-08 0.16911E-09 0.88554E-13 0.13461E-14 0.43021E-15
 0.11102E-15 0.20817E-15 0.39718E-13 0.11376E-11 0.11588E-11 0.10022E-11 0.90263E-12 0.16494E-11 0.11882E-11 0.11997E-11
 0.19643E-11 0.13359E-11 0.31309E-12 0.76755E-12 0.11297E-12 0.89085E-12 0.18434E-12 0.10588E-11 0.55413E-12 0.83687E-12
 0.32901E-12 0.12159E-11 0.21967E-12 0.12733E-11 0.14878E-11 0.13650E-11 0.76425E-13 0.11847E-11 0.44773E-12 0.10195E-11
 0.33362E-13 0.33307E-15 0.27756E-16 0.55511E-16 0.24980E-15 0.98810E-14 0.28183E-12 0.88816E-12 0.98765E-12 0.13656E-11
 0.12857E-11 0.87751E-12 0.10226E-11 0.10266E-11 0.72771E-12 0.11213E-13 0.19429E-15 0.83267E-16 0.79797E-16 -.20817E-16
 0.20400E-14 0.46091E-11 0.18078E-09 0.19726E-09 0.20127E-09 0.20914E-09 0.22277E-09 0.19482E-09 0.21476E-09 0.22934E-09
 0.10801E-10 0.68442E-10 0.79063E-13 0.28669E-06 0.10941E-11 0.15537E-09 0.49560E-10 0.92491E-10 0.24425E-12 0.94465E-08
 0.14501E-11 0.15352E-09 0.21150E-09 0.33417E-09 0.12358E-11 0.64392E-10 0.23669E-12 0.17286E-08 0.35489E-11 0.12074E-14
 0.83267E-16 -.24286E-16 0.34694E-17 -.41633E-16 0.24925E-13 0.91619E-09 0.23842E-09 0.24968E-09 0.26717E-09 0.23109E-09
 0.23594E-09 0.26761E-09 0.12213E-09 0.16348E-13 0.41633E-16 0.15613E-15 0.29490E-16 -.55511E-16 0.19429E-15 0.23578E-13
 0.87555E-13 0.52763E-13 0.91829E-13 0.10039E-12 0.60417E-13 0.53221E-13 0.84747E-13 0.70395E-13 0.11899E-12 0.77470E-13
 0.57315E-14 0.37029E-13 0.15089E-12 0.91394E-13 0.95447E-13 0.70369E-13 0.96743E-14 0.52074E-13 0.15632E-12 0.69139E-13
 0.81080E-13 0.65031E-13 0.10360E-12 0.90206E-13 0.17972E-13 0.45505E-13 0.11263E-12 0.22482E-13 0.22204E-15 -.27756E-16
 0.36429E-16 0.90206E-16 0.66613E-15 0.52444E-13 0.72331E-13 0.79284E-13 0.59329E-13 0.64589E-13 0.48352E-13 0.72921E-13
 0.83031E-13 0.51986E-13 0.55511E-15 0.10408E-15 0.83267E-16 -.55511E-16 0.18041E-15 0.15016E-13 0.43843E-09 0.43844E-09
 0.43148E-09 0.39902E-09 0.37265E-09 0.44633E-09 0.39990E-09 0.35234E-09 0.16588E-10 0.29246E-06 0.64431E-13 0.72479E-10
 0.46916E-12 0.65834E-09 0.52048E-09 0.42856E-08 0.15760E-12 0.84302E-10 0.97446E-12 0.66648E-09 0.40884E-09 0.23960E-09
 0.11402E-11 0.33838E-07 0.18831E-12 0.12920E-09 0.34934E-07 0.46025E-10 0.99365E-14 0.69389E-17 -.13878E-16 0.48572E-16
 0.38858E-15 0.12364E-12 0.72138E-09 0.29585E-09 0.29917E-09 0.35231E-09 0.35705E-09 0.31183E-09 0.34226E-09 0.21747E-09
 0.82948E-13 0.37470E-15 0.13045E-14 0.27756E-15 0.59674E-15 0.18888E-13 0.56579E-11 0.13931E-10 0.14666E-10 0.24481E-10
 0.10966E-10 0.98985E-11 0.12532E-10 0.15159E-10 0.12451E-11 0.13801E-10 0.10513E-12 0.23481E-10 0.35133E-12 0.12186E-10
 0.48469E-11 0.11807E-10 0.35022E-12 0.24844E-10 0.38085E-12 0.15259E-10 0.14314E-10 0.15909E-10 0.25290E-12 0.10498E-10
 0.38720E-12 0.19524E-10 0.36268E-11 0.16825E-10 0.28191E-12 0.24800E-13 0.61062E-15 0.18041E-15 0.13878E-14 0.10372E-12
 0.96249E-11 0.16845E-10 0.11586E-10 0.11704E-10 0.15759E-10 0.18425E-10 0.97448E-11 0.13626E-10 0.11276E-10 0.98949E-13
 0.75762E-12 0.12487E-12 0.10013E-12 0.21136E-11 0.73909E-09 0.18336E-07 0.18215E-07 0.38243E-07 0.10556E-06 0.17476E-07
 0.34258E-07 0.35387E-06 0.11771E-10 0.30817E-09 0.79881E-13 0.25968E-09 0.12181E-11 0.38603E-08 0.12476E-09 0.63041E-09
 0.23939E-12 0.34919E-09 0.12675E-11 0.36410E-08 0.33565E-07 0.11347E-07 0.11208E-11 0.27308E-09 0.24632E-12 0.92063E-09
 0.49394E-09 0.11444E-07 0.88818E-12 0.91619E-09 0.52278E-13 0.12380E-12 0.10383E-12 0.13300E-11 0.32694E-11 0.15254E-11
 0.10873E-10 0.19877E-08 0.82696E-07 0.42777E-07 0.14847E-08 0.11916E-10 0.17162E-11 0.33503E-11 0.28338E-13 0.33736E-11
 0.20467E-09 0.42383E-08 0.78302E-07 0.51143E-07 0.14789E-07 0.12740E-05 0.17126E-03 0.15968E-06 0.31950E-07 0.88801E-07
 0.13690E-10 0.37726E-09 0.68391E-13 0.22216E-09 0.18329E-11 0.10746E-07 0.41749E-09 0.83800E-09 0.17368E-12 0.28754E-09
 0.23023E-11 0.94211E-08 0.63948E-08 0.43040E-08 0.89014E-12 0.32021E-09 0.23454E-12 0.67701E-09 0.18645E-09 0.44562E-08
 0.98761E-12 0.23842E-09 0.72137E-13 0.72138E-09 0.96249E-11 0.32693E-11 0.30448E-13 0.34972E-14 0.27756E-14 0.62145E-13
 0.33489E-10 0.21663E-06 0.37709E-10 0.80810E-13 0.25119E-14 0.26784E-14  0.0000     0.22621E-14 0.21128E-11 0.18045E-07
 0.15798E-04 0.24341E-06 0.47840E-06 0.19594E-05 0.12011E-06 0.21666E-06 0.10920E-05 0.62940E-07 0.13575E-10 0.37912E-09
 0.94008E-13 0.21616E-09 0.16138E-11 0.90528E-08 0.20668E-09 0.84866E-09 0.27495E-12 0.28333E-09 0.21261E-11 0.82048E-08
 0.19514E-05 0.44143E-08 0.14347E-11 0.33276E-09 0.29282E-12 0.66965E-09 0.48143E-09 0.46676E-08 0.13656E-11 0.24968E-09
 0.79270E-13 0.29585E-09 0.16845E-10 0.15254E-11 0.34694E-14 0.16653E-15 0.41633E-16 0.13878E-15 0.14599E-13 0.14444E-10
 0.26472E-10 0.97145E-14 0.18041E-15 0.69389E-16 -.62450E-16  0.0000     0.28866E-14 0.11055E-10 0.54801E-07 0.35839E-05
 0.26266E-06 0.11228E-06 0.77527E-06 0.29811E-05 0.60237E-04 0.25845E-07 0.15241E-10 0.41706E-09 0.61222E-13 0.20155E-09
 0.13955E-11 0.17328E-07 0.36025E-09 0.10007E-08 0.32807E-12 0.25988E-09 0.16528E-11 0.14552E-07 0.36936E-07 0.32976E-08
 0.98871E-12 0.36138E-09 0.24456E-12 0.59256E-09 0.13098E-09 0.34163E-08 0.12858E-11 0.26717E-09 0.59376E-13 0.29917E-09
 0.11586E-10 0.10873E-10 0.28727E-14 0.11102E-15 0.34694E-17 -.58981E-16 0.13878E-15 0.17930E-13 0.12985E-10 0.17056E-13
 0.69389E-16 -.34694E-17 -.17347E-16 -.38164E-16 0.18735E-15 0.99920E-13 0.89730E-09 0.58114E-07 0.42984E-07 0.66760E-06
 0.11827E-04 0.49744E-07 0.39910E-06 0.65283E-06 0.11591E-10 0.34523E-09 0.70652E-13 0.23455E-09 0.96058E-12 0.60418E-08
 0.10655E-09 0.73431E-09 0.25406E-12 0.31002E-09 0.74054E-12 0.53709E-08 0.31875E-06 0.63470E-08 0.79972E-12 0.30391E-09
 0.16641E-12 0.76839E-09 0.41130E-09 0.67588E-08 0.87753E-12 0.23109E-09 0.64561E-13 0.35231E-09 0.11704E-10 0.19877E-08
 0.62186E-13 0.90206E-16 -.38164E-16 -.24286E-16 -.55511E-16 0.68001E-15 0.27986E-12 0.46851E-12 0.43021E-15 -.11796E-15
 0.83267E-16 -.69389E-16 0.29143E-15 0.12282E-13 0.39808E-10 0.17648E-07 0.10386E-07 0.22298E-05 0.13106E-06 0.32161E-07
 0.14040E-07 0.17134E-06 0.16540E-10 0.36452E-09 0.74080E-13 0.22937E-09 0.90981E-12 0.80835E-08 0.58586E-09 0.80484E-09
 0.19085E-12 0.29550E-09 0.15054E-11 0.66830E-08 0.43378E-08 0.47385E-08 0.95585E-12 0.31516E-09 0.24460E-12 0.72943E-09
 0.15542E-09 0.59242E-08 0.10226E-11 0.23594E-09 0.48316E-13 0.35705E-09 0.15759E-10 0.82696E-07 0.33489E-10 0.14669E-13
 0.12490E-15 -.41633E-16 0.34694E-16 0.27756E-15 0.37997E-13 0.43303E-10 0.39135E-13 0.15266E-15 0.80491E-15 0.15266E-15
 0.51348E-15 0.16168E-13 0.22734E-10 0.94631E-07 0.11837E-06 0.17397E-06 0.11082E-06 0.10239E-05 0.98917E-04 0.34788E-07
 0.15280E-10 0.40676E-09 0.78021E-13 0.20778E-09 0.11642E-11 0.13120E-07 0.15967E-09 0.95353E-09 0.21207E-12 0.27609E-09
 0.10532E-11 0.11955E-07 0.12103E-05 0.35756E-08 0.10978E-11 0.35090E-09 0.21595E-12 0.61338E-09 0.53678E-09 0.37655E-08
 0.10266E-11 0.26761E-09 0.72949E-13 0.31183E-09 0.18425E-10 0.42777E-07 0.21663E-06 0.14444E-10 0.18055E-13 0.56899E-15
 0.27756E-15 0.65226E-15 0.88027E-13 0.15270E-09 0.20158E-09 0.78618E-13 0.11134E-11 0.84960E-13 0.39316E-13 0.38289E-12
 0.12330E-10 0.18854E-10 0.41900E-10 0.18776E-08 0.45431E-07 0.71963E-07 0.70705E-07 0.13685E-08 0.60680E-11 0.55140E-10
 0.73275E-13 0.27146E-09 0.11751E-11 0.76196E-09 0.23866E-10 0.30754E-10 0.15751E-12 0.31405E-09 0.96682E-12 0.55158E-08
 0.54896E-09 0.44949E-10 0.81556E-12 0.15904E-09 0.29120E-12 0.10436E-08 0.67233E-10 0.16911E-09 0.72774E-12 0.12213E-09
 0.82864E-13 0.34226E-09 0.97448E-11 0.14847E-08 0.37709E-10 0.26472E-10 0.12985E-10 0.27983E-12 0.38122E-13 0.88152E-13
 0.19607E-11 0.10585E-08 0.20056E-08 0.29904E-08 0.15384E-10 0.23230E-08 0.13030E-09 0.39081E-10 0.37900E-12 0.19096E-13
 0.11574E-13 0.60396E-13 0.12962E-10 0.77458E-05 0.26198E-08 0.19881E-11 0.20581E-13 0.10852E-13 0.27200E-13 0.42367E-11
 0.10970E-11 0.28312E-11 0.41328E-13 0.62311E-14 0.17444E-13 0.22014E-11 0.11735E-11 0.15489E-03 0.21268E-11 0.29463E-13
 0.77577E-14 0.36152E-13 0.14319E-12 0.11727E-09 0.35548E-11 0.88402E-13 0.11074E-13 0.16195E-13 0.51834E-13 0.21747E-09
 0.13626E-10 0.11916E-10 0.80838E-13 0.97977E-14 0.17014E-13 0.46843E-12 0.43302E-10 0.15270E-09 0.10585E-08 0.40779E-07
 0.28395E-07 0.41288E-08 0.16592E-10 0.20592E-08 0.48992E-09 0.15494E-09 0.42438E-13 0.44409E-15 0.15266E-15 0.16653E-15
 0.25813E-14 0.13554E-11 0.18343E-09 0.98088E-13 0.68001E-15 0.83267E-16 0.20817E-15 0.10408E-14 0.47434E-13 0.47753E-13
 0.83267E-15 0.15266E-15 0.69389E-16 0.68001E-15 0.81990E-13 0.33025E-10 0.12904E-12 0.84655E-15 0.90206E-16 0.83267E-16
 0.86042E-15 0.33473E-13 0.64851E-13 0.13184E-14 0.69389E-16 0.48572E-16 0.51348E-15 0.82948E-13 0.11275E-10 0.17162E-11
 0.25951E-14 0.16653E-15 0.12490E-15 0.33307E-15 0.39108E-13 0.20158E-09 0.20056E-08 0.28395E-07 0.25932E-09 0.26036E-07
 0.13422E-10 0.25420E-06 0.60839E-07 0.47803E-09 0.69597E-13 0.29143E-15 0.13878E-16 -.45103E-16 0.69389E-16 0.38997E-14
 0.28696E-11 0.14833E-12 0.36082E-15 -.69389E-17 -.27756E-16 -.34694E-16 0.27756E-15 0.43021E-14 0.20817E-15 0.97145E-16
 0.12490E-15 0.10408E-15 0.38858E-15 0.78187E-13 0.59147E-13 0.33307E-15 -.20817E-16 -.86736E-16 0.55511E-16 0.26368E-15
 0.39413E-14 0.33307E-15 0.90206E-16 -.13878E-16 0.69389E-16 0.51348E-15 0.98838E-13 0.33503E-11 0.27756E-14 0.13878E-16
 -.20817E-16 -.55511E-16 0.29143E-15 0.78673E-13 0.29904E-08 0.41288E-08 0.26036E-07 0.12431E-08 0.59674E-12 0.10041E-10
 0.14625E-10 0.10311E-10 0.60266E-12 0.31919E-15 -.13878E-16 -.12577E-16 0.86736E-17 0.11102E-15 0.95202E-14 0.36229E-12
 0.11102E-14 -.90206E-16 -.28623E-16 -.79797E-16 0.27756E-16 0.27756E-15 0.52736E-15 0.27756E-16 -.52042E-17 -.11276E-16
 -.34694E-16 0.68001E-15 0.49849E-13 0.66613E-15 0.20817E-16 -.58113E-16 0.57246E-16 0.69389E-16 0.43021E-15 0.20817E-15
 0.18041E-15 -.52042E-17 0.19949E-16 0.69389E-16 0.11657E-14 0.34972E-12 0.87430E-14 0.22204E-15 0.19082E-16 -.10148E-15
 0.13878E-16 0.44409E-15 0.57940E-12 0.10411E-10 0.13352E-10 0.99676E-11 0.10041E-10 0.70939E-09 0.69282E-09 0.26441E-08
 0.25779E-09 0.29851E-13 0.55511E-16 -.27756E-16 0.62450E-16 0.27756E-16 0.13878E-14 0.14113E-11 0.87208E-13 0.11102E-15
 -.62450E-16 -.24286E-16 -.20817E-16 0.69389E-16 0.17347E-14 0.15266E-15 0.76328E-16 0.17347E-17 -.27756E-16 0.29143E-15
 0.56788E-13 0.46796E-13 0.37470E-15 0.10061E-15 0.10408E-16 0.20817E-16 0.13878E-15 0.12906E-14 0.30531E-15 -.20817E-16
 -.13878E-16 0.21511E-15 0.16653E-15 0.86681E-13 0.17139E-11 0.86042E-15 -.41633E-16 -.19082E-16 -.41633E-16 0.55511E-16
 0.32863E-13 0.13945E-08 0.13016E-08 0.28883E-06 0.14625E-10 0.69282E-09 0.63883E-09 0.13829E-08 0.34401E-07 0.65001E-10
 0.25466E-13 0.36082E-15 0.41633E-16 0.11102E-15 0.18180E-14 0.12916E-11 0.14876E-10 0.80061E-13 0.37470E-15 0.69389E-17
 0.69389E-17 0.70777E-15 0.34861E-13 0.46602E-13 0.61062E-15 0.11796E-15 0.76328E-16 0.61062E-15 0.82212E-13 0.45383E-10
 0.46144E-13 0.66613E-15 0.69389E-16 0.27756E-16 0.49960E-15 0.34778E-13 0.22843E-13 0.10963E-14 0.18041E-15 0.15266E-15
 0.34694E-15 0.65767E-13 0.20313E-09 0.16231E-11 0.18596E-14 0.55511E-16 0.15266E-15 0.47184E-15 0.24716E-13 0.80409E-10
 0.32463E-09 0.14577E-07 0.10311E-10 0.26441E-08 0.13829E-08 0.46678E-06 0.43263E-09 0.15681E-09 0.29184E-10 0.19154E-12
 0.85487E-14 0.75634E-14 0.28075E-13 0.70254E-11 0.80402E-11 0.53910E-09 0.26729E-13 0.20900E-13 0.41078E-14 0.22551E-13
 0.15545E-11 0.11070E-08 0.10059E-12 0.27492E-13 0.29976E-14 0.15030E-13 0.11630E-11 0.14025E-08 0.95440E-12 0.10872E-11
 0.73691E-14 0.54540E-14 0.20872E-13 0.19562E-11 0.95748E-12 0.17158E-11 0.66058E-14 0.68279E-14 0.14058E-13 0.91173E-12
 0.27695E-08 0.15240E-07 0.62736E-11 0.42272E-13 0.63560E-14 0.67724E-14 0.24919E-12 0.33249E-10 0.94499E-10 0.33178E-09
 0.60281E-12 0.25779E-09 0.34401E-07 0.43263E-09 0.10811E-11 0.26867E-13 0.26174E-13 0.32616E-12 0.56050E-11 0.94758E-11
 0.26027E-10 0.62713E-09 0.59826E-11 0.21103E-09 0.30184E-13 0.19234E-08 0.48320E-12 0.39918E-10 0.76276E-10 0.36939E-09
 0.16064E-12 0.15110E-08 0.63693E-12 0.19457E-10 0.62786E-09 0.13447E-07 0.76203E-12 0.18868E-09 0.14404E-12 0.22937E-10
 0.13964E-10 0.16611E-08 0.68402E-12 0.13448E-09 0.50862E-13 0.91188E-10 0.32850E-11 0.42460E-09 0.31074E-07 0.15512E-05
 0.32157E-07 0.41435E-09 0.22601E-10 0.13577E-10 0.61476E-11 0.25299E-12 0.26229E-13 0.25202E-13 0.30531E-15 0.29921E-13
 0.65001E-10 0.15681E-09 0.26867E-13 0.52736E-15 0.19429E-15 0.22204E-15 0.76744E-14 0.17884E-10 0.43962E-08 0.27943E-06
 0.46457E-11 0.20347E-09 0.31614E-13 0.20156E-09 0.44936E-12 0.21890E-08 0.74047E-10 0.41550E-09 0.13499E-12 0.27900E-09
 0.10607E-11 0.20312E-08 0.55930E-08 0.13970E-07 0.10667E-11 0.17922E-09 0.12568E-12 0.77921E-09 0.21972E-09 0.17051E-07
 0.95002E-12 0.14330E-09 0.44048E-13 0.31959E-09 0.62478E-11 0.13880E-07 0.27059E-07 0.18888E-06 0.18128E-05 0.42835E-07
 0.10543E-07 0.94764E-07 0.10788E-10 0.86736E-14 0.26368E-15 0.27756E-16 0.10408E-15 0.83267E-16 0.25549E-13 0.29184E-10
 0.26201E-13 0.83267E-16 -.69389E-17 -.48572E-16 0.97145E-16 0.49544E-14 0.24379E-10 0.13686E-07 0.87004E-11 0.20156E-09
 0.33612E-13 0.21361E-09 0.66624E-12 0.20912E-08 0.30889E-09 0.43154E-09 0.11684E-12 0.27880E-09 0.15259E-11 0.24410E-08
 0.10163E-07 0.10409E-07 0.11974E-11 0.19008E-09 0.19688E-12 0.75743E-09 0.17668E-09 0.11330E-07 0.12649E-11 0.14793E-09
 0.47323E-13 0.31583E-09 0.92322E-11 0.10996E-07 0.82722E-08 0.28170E-06 0.97189E-07 0.19260E-07 0.41299E-08 0.49567E-07
 0.24001E-10 0.62311E-14 0.12490E-15 0.34694E-17 0.51608E-16 -.62450E-16 0.58287E-15 0.19157E-12 0.32652E-12 0.20817E-15
 0.41633E-16 -.48139E-16 0.83267E-16 0.24286E-15 0.40648E-13 0.50171E-09 0.72702E-11 0.22777E-09 0.46243E-13 0.18808E-09
 0.95099E-12 0.28407E-08 0.10828E-09 0.46294E-09 0.17135E-12 0.25159E-09 0.13727E-11 0.26713E-08 0.32963E-07 0.81571E-08
 0.13591E-11 0.19725E-09 0.15321E-12 0.66666E-09 0.32365E-09 0.93857E-08 0.12318E-11 0.15219E-09 0.62769E-13 0.28961E-09
 0.14213E-10 0.29744E-07 0.14318E-04 0.88673E-06 0.90532E-07 0.38809E-06 0.23786E-06 0.12222E-06 0.98887E-09 0.20831E-13
 0.20123E-15 0.62450E-16 -.22551E-16 -.69389E-16 0.20817E-15 0.85210E-14 0.56049E-11 0.78132E-14 0.83267E-16 0.10408E-16
 0.12317E-15 0.34694E-16 0.18041E-14 0.75613E-11 0.60596E-11 0.23637E-09 0.31693E-13 0.17766E-09 0.81283E-12 0.37996E-08
 0.25269E-09 0.50332E-09 0.87381E-13 0.23549E-09 0.11777E-11 0.34155E-08 0.95883E-01 0.54152E-08 0.12466E-11 0.21118E-09
 0.16604E-12 0.59740E-09 0.13473E-09 0.59456E-08 0.78812E-12 0.16197E-09 0.71235E-13 0.27200E-09 0.55631E-11 0.76664E-07
 0.16552E-04 0.86836E-07 0.79366E-06 0.24874E-04 0.99004E-07 0.10188E-06 0.23744E-07 0.76314E-11 0.17764E-14 0.69389E-17
 0.69389E-16 -.27756E-16 0.28449E-15 0.75495E-14 0.94755E-11 0.17884E-10 0.47878E-14 0.90206E-16 0.13878E-15 0.15266E-15
 0.94369E-15 0.16387E-11 0.68079E-11 0.22252E-09 0.28040E-13 0.20198E-09 0.57380E-12 0.20991E-08 0.12296E-09 0.40461E-09
 0.10668E-12 0.27514E-09 0.76233E-12 0.20020E-08 0.85993E-08 0.16400E-07 0.13949E-11 0.18136E-09 0.11234E-12 0.78412E-09
 0.21236E-09 0.18805E-07 0.10247E-11 0.14092E-09 0.55345E-13 0.32041E-09 0.70810E-11 0.13447E-07 0.11027E-06 0.22241E-06
 0.23495E-05 0.40173E-07 0.32752E-07 0.81998E-06 0.35455E-07 0.12265E-05 0.10533E-11 0.16931E-14 0.94091E-14 0.13461E-14
 0.18735E-14 0.27991E-13 0.26027E-10 0.43962E-08 0.24379E-10 0.40537E-13 0.17208E-14 0.92981E-15 0.10519E-13 0.15165E-11
 0.12170E-10 0.13696E-09 0.29740E-13 0.21386E-09 0.68562E-12 0.28189E-08 0.61716E-09 0.47086E-09 0.10779E-12 0.27254E-09
 0.85643E-12 0.26396E-08 0.10920E-07 0.77735E-08 0.18642E-11 0.20182E-09 0.17953E-12 0.70767E-09 0.15699E-09 0.81170E-08
 0.15902E-11 0.15557E-09 0.55524E-13 0.29479E-09 0.93479E-11 0.21044E-07 0.12351E-07 0.10367E-05 0.11755E-05 0.14321E-06
 0.67993E-08 0.33569E-05 0.29083E-07 0.17052E-08 0.17334E-09 0.13635E-11 0.36227E-12 0.14109E-11 0.12918E-11 0.70254E-11
 0.62713E-09 0.27943E-06 0.13686E-07 0.50171E-09 0.75614E-11 0.16387E-11 0.15164E-11 0.58395E-12 0.80408E-13 0.54290E-13
 0.25938E-13 0.77840E-10 0.51489E-12 0.47404E-08 0.93790E-10 0.53764E-09 0.14146E-12 0.22332E-09 0.76834E-12 0.42415E-08
 0.85499E-07 0.44037E-08 0.12403E-11 0.21900E-09 0.22257E-12 0.55462E-09 0.24825E-09 0.47517E-08 0.11020E-11 0.16705E-09
 0.57322E-13 0.25639E-09 0.14291E-10 0.34453E-06 0.11886E-06 0.40601E-07 0.20366E-07 0.32314E-06 0.32204E-06 0.24077E-07
 0.73444E-09 0.84009E-12 0.64906E-13 0.10339E-12 0.12212E-14 0.87208E-13 0.14877E-10 0.80402E-11 0.59826E-11 0.46457E-11
 0.87004E-11 0.72701E-11 0.60595E-11 0.68078E-11 0.12170E-10 0.80380E-13 0.10547E-14 0.19429E-15 0.43021E-15 0.11408E-13
 0.17740E-12 0.62829E-11 0.24799E-11 0.84828E-11 0.15098E-12 0.97024E-11 0.23168E-12 0.96193E-11 0.20451E-10 0.83007E-11
 0.24187E-12 0.81483E-11 0.36886E-12 0.12716E-10 0.35584E-11 0.12083E-10 0.28620E-12 0.83232E-11 0.85772E-13 0.84097E-11
 0.14866E-11 0.10000E-10 0.10114E-10 0.97809E-11 0.74563E-11 0.69972E-11 0.10343E-10 0.75915E-11 0.34821E-11 0.15571E-13
 0.74940E-15 0.24980E-15 0.12490E-15 0.22204E-15 0.80130E-13 0.53910E-09 0.21103E-09 0.20347E-09 0.20156E-09 0.22777E-09
 0.23637E-09 0.22252E-09 0.13696E-09 0.54179E-13 0.30531E-15 -.69389E-16 0.69389E-16 0.13878E-15 0.48156E-14 0.13308E-09
 0.40149E-10 0.86652E-10 0.14787E-12 0.20032E-06 0.97544E-12 0.15565E-09 0.22163E-09 0.40710E-09 0.68649E-12 0.57722E-10
 0.14892E-12 0.20437E-08 0.91726E-10 0.39777E-09 0.91167E-12 0.49826E-10 0.46008E-13 0.29841E-06 0.76243E-11 0.22433E-09
 0.27239E-09 0.27966E-09 0.30248E-09 0.25270E-09 0.26497E-09 0.29568E-09 0.27509E-10 0.41772E-14 0.41633E-16 0.21164E-15
 0.10582E-15 0.27756E-16 0.52736E-15 0.26784E-13 0.30267E-13 0.31641E-13 0.33574E-13 0.46229E-13 0.31714E-13 0.27985E-13
 0.29782E-13 0.25827E-13 0.40246E-15 -.34694E-17 0.22551E-16  0.0000     0.76328E-16 0.87569E-14 0.49710E-13 0.69139E-13
 0.71609E-14 0.45658E-13 0.13084E-12 0.78507E-13 0.44621E-13 0.63310E-13 0.79016E-13 0.54055E-13 0.77839E-14 0.45794E-13
 0.10698E-12 0.72763E-13 0.13362E-12 0.73019E-13 0.48157E-14 0.36549E-13 0.78554E-13 0.64407E-13 0.45213E-13 0.89012E-13
 0.72109E-13 0.42855E-13 0.37748E-13 0.62908E-13 0.42508E-13 0.82989E-14 0.97145E-16 -.52042E-17 0.17000E-15 -.13878E-16
 0.22204E-15 0.20983E-13 0.19234E-08 0.20156E-09 0.21361E-09 0.18808E-09 0.17766E-09 0.20198E-09 0.21386E-09 0.77840E-10
 0.11338E-13 0.15266E-15 0.55511E-16 0.45103E-16 -.83267E-16 0.87430E-15 0.13921E-11 0.65316E-09 0.11653E-12 0.49695E-10
 0.10108E-11 0.28380E-09 0.20307E-09 0.12390E-09 0.11367E-11 0.16278E-07 0.89329E-13 0.72347E-10 0.13440E-08 0.12603E-09
 0.13625E-11 0.20457E-06 0.39027E-13 0.52795E-10 0.18506E-10 0.18902E-09 0.16201E-09 0.15836E-09 0.14758E-09 0.17040E-09
 0.17070E-09 0.15177E-09 0.19519E-09 0.20767E-11 0.56899E-15 0.20817E-15 0.11102E-15 0.69389E-16 0.15266E-15 0.40384E-14
 0.48318E-12 0.44929E-12 0.66620E-12 0.95104E-12 0.81275E-12 0.57384E-12 0.68561E-12 0.51494E-12 0.17744E-12 0.48433E-14
 0.16653E-15 -.55511E-16 0.13878E-16 0.22204E-15 0.22288E-13 0.99970E-12 0.26018E-12 0.96634E-12 0.14579E-12 0.94216E-12
 0.10996E-11 0.12130E-11 0.16209E-12 0.10512E-11 0.37704E-12 0.69995E-12 0.66423E-12 0.13188E-11 0.23738E-12 0.13717E-11
 0.16419E-12 0.72849E-12 0.31003E-12 0.10350E-11 0.14790E-11 0.13849E-11 0.95145E-12 0.73401E-12 0.11966E-11 0.10847E-11
 0.71099E-12 0.94816E-12 0.27783E-13 0.20817E-15 0.27756E-15 0.69389E-16 0.77716E-15 0.22829E-13 0.39919E-10 0.21890E-08
 0.20912E-08 0.28407E-08 0.37996E-08 0.20991E-08 0.28189E-08 0.47404E-08 0.62829E-11 0.13308E-09 0.83961E-14 0.88818E-15
 0.26368E-15 0.36082E-15 0.17208E-14 0.27284E-13 0.11509E-12 0.14507E-09 0.12011E-11 0.96479E-09 0.28433E-08 0.31725E-06
 0.16796E-11 0.14135E-09 0.24271E-12 0.14785E-08 0.26942E-09 0.16397E-06 0.13709E-11 0.11299E-09 0.71340E-13 0.47179E-09
 0.14260E-10 0.29061E-08 0.76977E-08 0.67539E-08 0.11863E-07 0.43309E-08 0.63135E-08 0.90979E-08 0.51420E-09 0.17627E-11
 0.38414E-13 0.14572E-14 0.34694E-15 0.16237E-14 0.34917E-13 0.15544E-11 0.76276E-10 0.74047E-10 0.30889E-09 0.10828E-09
 0.25269E-09 0.12296E-09 0.61716E-09 0.93790E-10 0.24799E-11 0.40149E-10 0.49835E-13 0.13921E-11 0.22510E-13 0.17625E-14
 0.43021E-15 0.23592E-15 0.44409E-15 0.18457E-13 0.41425E-12 0.85689E-10 0.59076E-09 0.14818E-09 0.74765E-12 0.43338E-10
 0.25585E-12 0.20077E-09 0.19019E-10 0.19468E-09 0.64231E-12 0.45071E-10 0.11828E-12 0.14468E-08 0.36146E-11 0.94911E-10
 0.36618E-09 0.16470E-09 0.36212E-09 0.84835E-10 0.39009E-09 0.13645E-09 0.16972E-10 0.22565E-13 0.63838E-15 0.12490E-15
 0.41633E-16 0.18041E-15 0.46588E-13 0.11070E-08 0.36939E-09 0.41550E-09 0.43154E-09 0.46294E-09 0.50332E-09 0.40461E-09
 0.47086E-09 0.53764E-09 0.84828E-11 0.86652E-10 0.69125E-13 0.65316E-09 0.99973E-12 0.27159E-13 0.23592E-15 0.55511E-16
 0.41633E-16 0.97145E-16 0.40662E-14 0.28276E-10 0.42319E-09 0.11532E-08 0.12173E-11 0.80111E-10 0.17225E-12 0.31047E-06
 0.10203E-09 0.11035E-08 0.99709E-12 0.67547E-10 0.63874E-13 0.31145E-08 0.13924E-10 0.45840E-09 0.60773E-09 0.62850E-09
 0.71341E-09 0.54301E-09 0.59573E-09 0.68707E-09 0.20847E-10 0.26368E-14 0.15266E-15 0.34694E-16 0.34694E-16 -.69389E-16
 0.49960E-15 0.10068E-12 0.16061E-12 0.13504E-12 0.11691E-12 0.17135E-12 0.87402E-13 0.10662E-12 0.10770E-12 0.14145E-12
 0.15096E-12 0.14769E-12 0.70499E-14 0.11666E-12 0.26049E-12 0.11512E-12 0.55511E-15 0.13878E-15 0.36429E-16 0.34694E-16
 0.48572E-16 0.92842E-14 0.10481E-12 0.16911E-12 0.26810E-12 0.15894E-12 0.17760E-13 0.13008E-12 0.22448E-12 0.25301E-12
 0.29308E-12 0.17587E-12 0.77305E-14 0.12633E-12 0.32427E-12 0.25002E-12 0.14274E-12 0.19912E-12 0.16384E-12 0.10168E-12
 0.16161E-12 0.18530E-12 0.11895E-12 0.92287E-14 0.76328E-16 0.19082E-16 0.24286E-16 -.11449E-15 0.11102E-15 0.27589E-13
 0.15110E-08 0.27900E-09 0.27880E-09 0.25159E-09 0.23549E-09 0.27514E-09 0.27254E-09 0.22332E-09 0.97023E-11 0.20032E-06
 0.45616E-13 0.49695E-10 0.96621E-12 0.14507E-09 0.18319E-13 0.97145E-16 0.69389E-17 -.86736E-18 -.20817E-16 0.74940E-15
 0.98288E-12 0.14480E-09 0.11194E-11 0.36452E-06 0.96742E-13 0.86245E-10 0.32270E-07 0.15947E-09 0.10415E-11 0.69293E-08
 0.32456E-13 0.61191E-10 0.18356E-10 0.25447E-09 0.20963E-09 0.20696E-09 0.19046E-09 0.22549E-09 0.21957E-09 0.20181E-09
 0.22288E-09 0.12014E-11 0.48572E-15 0.27756E-16 0.20817E-16 -.27756E-16 0.12490E-15 0.30809E-14 0.63696E-12 0.10605E-11
 0.15262E-11 0.13727E-11 0.11777E-11 0.76236E-12 0.85639E-12 0.76841E-12 0.23168E-12 0.97539E-12 0.13087E-12 0.10108E-11
 0.14586E-12 0.12012E-11 0.41445E-12 0.41356E-14 0.41633E-16 -.34694E-16 -.48572E-16 0.27756E-15 0.55830E-13 0.93292E-12
 0.92357E-13 0.10945E-11 0.35570E-12 0.85221E-12 0.77756E-12 0.16003E-11 0.16505E-12 0.12226E-11 0.10756E-12 0.42806E-12
 0.28018E-12 0.11419E-11 0.17646E-11 0.18619E-11 0.14810E-11 0.75923E-12 0.11820E-11 0.11992E-11 0.82742E-12 0.90732E-12
 0.56455E-13 0.36082E-15 0.72164E-15 0.33307E-15 0.65226E-15 0.15016E-13 0.19457E-10 0.20312E-08 0.24410E-08 0.26713E-08
 0.34155E-08 0.20020E-08 0.26396E-08 0.42415E-08 0.96193E-11 0.15565E-09 0.78493E-13 0.28380E-09 0.94212E-12 0.96479E-09
 0.85689E-10 0.28277E-10 0.91455E-14 0.77716E-15 0.19429E-15 0.80491E-15 0.53263E-13 0.45874E-10 0.96952E-12 0.15359E-09
 0.14264E-12 0.15359E-08 0.15210E-09 0.11459E-06 0.11349E-11 0.11204E-09 0.55261E-13 0.48406E-09 0.85886E-11 0.27292E-08
 0.67506E-08 0.60940E-08 0.10262E-07 0.40985E-08 0.52307E-08 0.84335E-08 0.44247E-08 0.49348E-06 0.35715E-10 0.58481E-13
 0.49905E-13 0.56621E-13 0.82448E-13 0.11631E-11 0.62786E-09 0.55930E-08 0.10163E-07 0.32963E-07 0.95883E-01 0.85993E-08
 0.10920E-07 0.85499E-07 0.20451E-10 0.22163E-09 0.44653E-13 0.20307E-09 0.10996E-11 0.28433E-08 0.59076E-09 0.42319E-09
 0.10489E-12 0.98291E-12 0.55969E-13 0.53346E-13 0.56899E-13 0.53929E-13 0.47573E-13 0.11629E-11 0.12354E-12 0.86670E-09
 0.16128E-09 0.98565E-08 0.10301E-11 0.15213E-09 0.51474E-13 0.31613E-09 0.14441E-10 0.21172E-07 0.39582E-08 0.67181E-05
 0.20083E-07 0.60854E-07 0.31792E-08 0.18044E-05 0.45667E-09 0.12215E-11 0.84724E-13 0.45797E-13 0.84655E-15 0.46796E-13
 0.45383E-10 0.14025E-08 0.13447E-07 0.13970E-07 0.10409E-07 0.81571E-08 0.54152E-08 0.16400E-07 0.77735E-08 0.44037E-08
 0.83008E-11 0.40710E-09 0.63269E-13 0.12390E-09 0.12129E-11 0.31725E-06 0.14818E-09 0.11532E-08 0.16923E-12 0.14480E-09
 0.93313E-12 0.45874E-10 0.53818E-13 0.81879E-15 0.33307E-15 0.47184E-15 0.79520E-14 0.17735E-10 0.53550E-09 0.13112E-08
 0.10507E-11 0.24406E-09 0.70319E-13 0.17397E-09 0.14762E-10 0.77058E-08 0.32833E-08 0.30894E-08 0.23182E-08 0.44660E-08
 0.34729E-08 0.26489E-08 0.28474E-10 0.14169E-13 0.54123E-15 0.22204E-15 0.41633E-16 0.30531E-15 0.46144E-13 0.95415E-12
 0.76202E-12 0.10668E-11 0.11973E-11 0.13591E-11 0.12466E-11 0.13948E-11 0.18641E-11 0.12402E-11 0.24178E-12 0.68641E-12
 0.79019E-13 0.11366E-11 0.16194E-12 0.16796E-11 0.74771E-12 0.12173E-11 0.26809E-12 0.11196E-11 0.92329E-13 0.96954E-12
 0.47337E-13 0.30531E-15 0.62450E-16 0.10408E-16 0.27756E-16 0.27200E-14 0.35640E-12 0.12244E-11 0.11614E-12 0.12754E-11
 0.12910E-12 0.92719E-12 0.20169E-12 0.82901E-12 0.68636E-12 0.12812E-11 0.12558E-11 0.93732E-12 0.13234E-11 0.13813E-11
 0.55303E-12 0.40107E-14 0.34694E-16 -.41633E-16 -.17347E-17 0.11102E-15 0.81879E-15 0.10871E-11 0.18868E-09 0.17922E-09
 0.19008E-09 0.19725E-09 0.21118E-09 0.18136E-09 0.20182E-09 0.21900E-09 0.81484E-11 0.57722E-10 0.54087E-13 0.16278E-07
 0.10511E-11 0.14135E-09 0.43338E-10 0.80111E-10 0.15884E-12 0.36452E-06 0.10943E-11 0.15360E-09 0.11627E-11 0.44409E-15
 0.69389E-16 0.12056E-15 -.34694E-17 0.12490E-15 0.26035E-13 0.34541E-08 0.10513E-11 0.47068E-10 0.55234E-13 0.25966E-07
 0.78896E-11 0.19957E-09 0.22864E-09 0.24571E-09 0.26222E-09 0.22195E-09 0.23262E-09 0.25339E-09 0.11321E-09 0.17944E-13
 0.55511E-16 0.12143E-15 0.64185E-16  0.0000     0.76328E-16 0.72997E-14 0.14394E-12 0.12565E-12 0.19688E-12 0.15318E-12
 0.16612E-12 0.11229E-12 0.17959E-12 0.22258E-12 0.36885E-12 0.14896E-12 0.78049E-14 0.89165E-13 0.37701E-12 0.24273E-12
 0.25593E-12 0.17233E-12 0.17803E-13 0.96805E-13 0.35572E-12 0.14280E-12 0.12350E-12 0.79381E-14 0.15959E-15 -.58981E-16
 -.55511E-16 0.69389E-17 0.63838E-15 0.87416E-13 0.27085E-12 0.16157E-12 0.95757E-14 0.86209E-13 0.19056E-12 0.11643E-12
 0.11842E-12 0.14332E-12 0.12605E-12 0.78118E-13 0.12701E-12 0.14432E-12 0.18260E-12 0.89484E-13 0.54123E-15  0.0000    
 -.69389E-16 -.41633E-16 0.97145E-16 0.53013E-14 0.22937E-10 0.77921E-09 0.75743E-09 0.66666E-09 0.59740E-09 0.78412E-09
 0.70767E-09 0.55462E-09 0.12716E-10 0.20437E-08 0.45921E-13 0.72347E-10 0.69986E-12 0.14785E-08 0.20077E-09 0.31047E-06
 0.13002E-12 0.86245E-10 0.85228E-12 0.15359E-08 0.86670E-09 0.17735E-10 0.26645E-14 -.69389E-16 -.69389E-17 0.15266E-15
 0.24980E-15 0.47948E-13 0.79475E-12 0.11928E-08 0.37775E-13 0.93296E-10 0.10692E-10 0.67070E-09 0.51258E-09 0.48108E-09
 0.43136E-09 0.54552E-09 0.53629E-09 0.44675E-09 0.72855E-09 0.92484E-10 0.29296E-13 0.20817E-15 0.48572E-15 0.22204E-15
 0.80491E-15 0.20789E-13 0.13964E-10 0.21972E-09 0.17668E-09 0.32365E-09 0.13473E-09 0.21236E-09 0.15699E-09 0.24825E-09
 0.35583E-11 0.91726E-10 0.10702E-12 0.13440E-08 0.66426E-12 0.26942E-09 0.19019E-10 0.10203E-09 0.22449E-12 0.32270E-07
 0.77746E-12 0.15210E-09 0.16128E-09 0.53550E-09 0.35628E-12 0.25965E-13 0.59674E-15 0.24980E-15 0.47184E-15 0.13600E-14
 0.19651E-13 0.18538E-11 0.59466E-13 0.28747E-08 0.22520E-11 0.19285E-09 0.13553E-09 0.82574E-09 0.10800E-09 0.13500E-09
 0.10015E-09 0.26911E-09 0.41471E-10 0.17088E-11 0.37442E-13 0.12212E-14 0.26368E-15 0.13184E-14 0.34819E-13 0.19564E-11
 0.16611E-08 0.17051E-07 0.11330E-07 0.93857E-08 0.59456E-08 0.18805E-07 0.81170E-08 0.47517E-08 0.12083E-10 0.39777E-09
 0.72820E-13 0.12603E-09 0.13188E-11 0.16397E-06 0.19468E-09 0.11035E-08 0.25313E-12 0.15947E-09 0.16004E-11 0.11459E-06
 0.98565E-08 0.13112E-08 0.12246E-11 0.34541E-08 0.87569E-13 0.47976E-13 0.13739E-14 0.19429E-15 0.16653E-15 0.68001E-15
 0.61617E-14 0.24741E-10 0.72582E-11 0.82153E-08 0.35410E-08 0.33216E-08 0.24790E-08 0.48404E-08 0.48770E-08 0.27446E-08
 0.57287E-10 0.25493E-13 0.73552E-15 0.30531E-15 0.12490E-15 0.22204E-15 0.22982E-13 0.95746E-12 0.68395E-12 0.94992E-12
 0.12649E-11 0.12317E-11 0.78811E-12 0.10246E-11 0.15902E-11 0.11020E-11 0.28619E-12 0.91171E-12 0.13359E-12 0.13625E-11
 0.23731E-12 0.13708E-11 0.64244E-12 0.99712E-12 0.29309E-12 0.10415E-11 0.16501E-12 0.11349E-11 0.10301E-11 0.10505E-11
 0.11617E-12 0.10514E-11 0.27070E-12 0.79475E-12 0.19859E-13 0.18041E-15 0.12490E-15 0.55511E-16  0.0000     0.37886E-14
 0.15966E-12 0.56682E-12 0.54986E-12 0.96671E-12 0.86792E-12 0.60645E-12 0.53741E-12 0.66348E-12 0.41413E-12 0.50376E-14
 -.69389E-17 0.27756E-16 0.57246E-16 -.11102E-15 0.12906E-14 0.17159E-11 0.13448E-09 0.14330E-09 0.14793E-09 0.15219E-09
 0.16197E-09 0.14092E-09 0.15557E-09 0.16705E-09 0.83232E-11 0.49826E-10 0.73055E-13 0.20457E-06 0.13716E-11 0.11299E-09
 0.45071E-10 0.67547E-10 0.17594E-12 0.69293E-08 0.12226E-11 0.11204E-09 0.15213E-09 0.24406E-09 0.12756E-11 0.47068E-10
 0.16148E-12 0.11928E-08 0.18539E-11 0.55511E-15 0.97145E-16 -.32960E-16 0.26021E-16 0.13878E-16 0.19762E-13 0.10892E-08
 0.17133E-09 0.18468E-09 0.19441E-09 0.16820E-09 0.17189E-09 0.19486E-09 0.83566E-10 0.10783E-13 0.69389E-16 0.16653E-15
 0.95410E-17 -.19082E-16 0.27756E-16 0.64670E-14 0.50890E-13 0.44131E-13 0.47296E-13 0.62700E-13 0.71221E-13 0.55303E-13
 0.55465E-13 0.57426E-13 0.85778E-13 0.46055E-13 0.48395E-14 0.39013E-13 0.16417E-12 0.71350E-13 0.11839E-12 0.63972E-13
 0.77989E-14 0.32406E-13 0.10749E-12 0.55261E-13 0.51472E-13 0.70277E-13 0.12915E-12 0.55358E-13 0.95340E-14 0.37886E-13
 0.59591E-13 0.60091E-14 0.13184E-15 -.45103E-16 0.95410E-17 -.20817E-16 0.61062E-15 0.21275E-13 0.32543E-13 0.39635E-13
 0.44714E-13 0.19514E-13 0.36346E-13 0.35104E-13 0.35194E-13 0.23745E-13 0.51348E-15 0.83267E-16 0.11102E-15 -.55511E-16
 0.13878E-15 0.67168E-14 0.91188E-10 0.31959E-09 0.31583E-09 0.28961E-09 0.27200E-09 0.32041E-09 0.29479E-09 0.25639E-09
 0.84097E-11 0.29841E-06 0.36565E-13 0.52795E-10 0.72845E-12 0.47179E-09 0.14468E-08 0.31145E-08 0.12631E-12 0.61191E-10
 0.42808E-12 0.48406E-09 0.31613E-09 0.17397E-09 0.92715E-12 0.25966E-07 0.86084E-13 0.93296E-10 0.28747E-08 0.24741E-10
 0.38303E-14 0.69389E-16 0.69389E-17 0.16653E-15 0.18041E-15 0.81588E-13 0.57646E-09 0.21392E-09 0.22054E-09 0.25173E-09
 0.26995E-09 0.22639E-09 0.25700E-09 0.15457E-09 0.52472E-13 0.43021E-15 0.10963E-14 0.20817E-15 0.59674E-15 0.14100E-13
 0.32849E-11 0.62478E-11 0.92321E-11 0.14213E-10 0.55631E-11 0.70810E-11 0.93479E-11 0.14291E-10 0.14865E-11 0.76244E-11
 0.78596E-13 0.18506E-10 0.31008E-12 0.14260E-10 0.36147E-11 0.13924E-10 0.32438E-12 0.18356E-10 0.28022E-12 0.85886E-11
 0.14441E-10 0.14762E-10 0.20171E-12 0.78897E-11 0.19055E-12 0.10692E-10 0.22521E-11 0.72580E-11 0.15972E-12 0.19720E-13
 0.62450E-15 0.11102E-15 0.10686E-14 0.75467E-13 0.86371E-11 0.13462E-10 0.61655E-11 0.41963E-11 0.64398E-11 0.74769E-11
 0.48879E-11 0.10974E-10 0.10871E-10 0.68306E-13 0.35000E-12 0.86681E-13 0.65947E-13 0.91185E-12 0.42460E-09 0.13880E-07
 0.10996E-07 0.29744E-07 0.76664E-07 0.13447E-07 0.21044E-07 0.34453E-06 0.99999E-11 0.22433E-09 0.64428E-13 0.18902E-09
 0.10350E-11 0.29061E-08 0.94911E-10 0.45840E-09 0.25005E-12 0.25447E-09 0.11420E-11 0.27292E-08 0.21172E-07 0.77058E-08
 0.82916E-12 0.19957E-09 0.11642E-12 0.67070E-09 0.19285E-09 0.82153E-08 0.56678E-12 0.10892E-08 0.21372E-13 0.81726E-13
 0.75606E-13 0.61801E-12 0.16142E-11 0.10938E-11 0.63011E-11 0.10344E-08 0.32940E-07 0.28436E-07 0.73964E-09 0.69253E-11
 0.12558E-11 0.16703E-11 0.84932E-14 0.17135E-11 0.20313E-09 0.27695E-08 0.31074E-07 0.27059E-07 0.82722E-08 0.14318E-04
 0.16552E-04 0.11027E-06 0.12351E-07 0.11886E-06 0.10114E-10 0.27239E-09 0.45321E-13 0.16201E-09 0.14790E-11 0.76977E-08
 0.36618E-09 0.60773E-09 0.14279E-12 0.20963E-09 0.17646E-11 0.67506E-08 0.39582E-08 0.32833E-08 0.68638E-12 0.22864E-09
 0.11828E-12 0.51258E-09 0.13553E-09 0.35410E-08 0.54989E-12 0.17133E-09 0.32557E-13 0.57646E-09 0.86371E-11 0.16140E-11
 0.91593E-14 0.15821E-14 0.18457E-14 0.23245E-13 0.18876E-10 0.10481E-06 0.20664E-10 0.32224E-13 0.17902E-14 0.10686E-14
 0.18041E-15 0.76328E-15 0.16231E-11 0.15240E-07 0.15512E-05 0.18888E-06 0.28170E-06 0.88673E-06 0.86836E-07 0.22241E-06
 0.10367E-05 0.40601E-07 0.97810E-11 0.27966E-09 0.89123E-13 0.15836E-09 0.13849E-11 0.67539E-08 0.16470E-09 0.62850E-09
 0.19897E-12 0.20696E-09 0.18619E-11 0.60940E-08 0.67181E-05 0.30894E-08 0.12812E-11 0.24571E-09 0.14330E-12 0.48108E-09
 0.82574E-09 0.33216E-08 0.96667E-12 0.18468E-09 0.39628E-13 0.21392E-09 0.13462E-10 0.10937E-11 0.17486E-14 0.97145E-16
 0.27756E-16 0.13878E-16 0.77854E-14 0.80595E-11 0.16488E-10 0.48989E-14 0.18735E-15 0.55511E-16 0.34694E-16 -.27756E-16
 0.19568E-14 0.62738E-11 0.32157E-07 0.18128E-05 0.97189E-07 0.90532E-07 0.79366E-06 0.23495E-05 0.11755E-05 0.20366E-07
 0.74563E-11 0.30248E-09 0.72178E-13 0.14758E-09 0.95136E-12 0.11863E-07 0.36212E-09 0.71341E-09 0.16393E-12 0.19046E-09
 0.14809E-11 0.10262E-07 0.20083E-07 0.23182E-08 0.12560E-11 0.26222E-09 0.12600E-12 0.43136E-09 0.10800E-09 0.24790E-08
 0.86800E-12 0.19441E-09 0.44777E-13 0.22054E-09 0.61655E-11 0.63010E-11 0.18874E-14 0.48572E-16 -.72858E-16 -.20817E-16
 0.19429E-15 0.82850E-14 0.61710E-11 0.72997E-14 0.12490E-15 0.19082E-16 0.47271E-16 -.27756E-16 0.23592E-15 0.42341E-13
 0.41435E-09 0.42835E-07 0.19260E-07 0.38809E-06 0.24874E-04 0.40173E-07 0.14321E-06 0.32314E-06 0.69973E-11 0.25270E-09
 0.42716E-13 0.17040E-09 0.73395E-12 0.43309E-08 0.84835E-10 0.54301E-09 0.10164E-12 0.22549E-09 0.75916E-12 0.40985E-08
 0.60854E-07 0.44660E-08 0.93736E-12 0.22195E-09 0.78049E-13 0.54552E-09 0.13500E-09 0.48404E-08 0.60645E-12 0.16820E-09
 0.19509E-13 0.25173E-09 0.41963E-11 0.10344E-08 0.23370E-13 0.27756E-16 -.38164E-16 0.73726E-17 0.58981E-16 0.34694E-15
 0.19310E-12 0.32041E-12 0.23592E-15 -.41633E-16 0.83267E-16 -.17347E-16 0.41633E-16 0.62866E-14 0.22601E-10 0.10543E-07
 0.41299E-08 0.23786E-06 0.99004E-07 0.32752E-07 0.67993E-08 0.32204E-06 0.10343E-10 0.26497E-09 0.37831E-13 0.17070E-09
 0.11968E-11 0.63135E-08 0.39009E-09 0.59573E-09 0.16159E-12 0.21957E-09 0.11820E-11 0.52307E-08 0.31792E-08 0.34729E-08
 0.13233E-11 0.23262E-09 0.12709E-12 0.53629E-09 0.10015E-09 0.48770E-08 0.53741E-12 0.17189E-09 0.36290E-13 0.26995E-09
 0.64398E-11 0.32940E-07 0.18876E-10 0.77299E-14 0.16653E-15 -.69389E-17 0.38164E-16 0.12490E-15 0.23648E-13 0.35724E-10
 0.24480E-13 0.19429E-15 0.40246E-15 0.55511E-16 0.34694E-15 0.68140E-14 0.13577E-10 0.94764E-07 0.49567E-07 0.12222E-06
 0.10188E-06 0.81998E-06 0.33569E-05 0.24077E-07 0.75915E-11 0.29568E-09 0.63130E-13 0.15177E-09 0.10848E-11 0.90979E-08
 0.13645E-09 0.68707E-09 0.18502E-12 0.20181E-09 0.11991E-11 0.84335E-08 0.18044E-05 0.26489E-08 0.13814E-11 0.25339E-09
 0.14443E-12 0.44675E-09 0.26911E-09 0.27446E-08 0.66337E-12 0.19486E-09 0.35194E-13 0.22639E-09 0.74769E-11 0.28436E-07
 0.10481E-06 0.80594E-11 0.81740E-14 0.38858E-15 0.19429E-15 0.20817E-15 0.35513E-13 0.91894E-10 0.12395E-09 0.29282E-13
 0.57940E-12 0.32724E-13 0.24772E-13 0.24922E-12 0.61473E-11 0.10788E-10 0.24001E-10 0.98887E-09 0.23744E-07 0.35455E-07
 0.29083E-07 0.73444E-09 0.34821E-11 0.27509E-10 0.42452E-13 0.19519E-09 0.71096E-12 0.51420E-09 0.16972E-10 0.20847E-10
 0.11915E-12 0.22288E-09 0.82744E-12 0.44247E-08 0.45667E-09 0.28474E-10 0.55293E-12 0.11321E-09 0.18271E-12 0.72855E-09
 0.41471E-10 0.57286E-10 0.41414E-12 0.83566E-10 0.35069E-13 0.25700E-09 0.48878E-11 0.73964E-09 0.20664E-10 0.16488E-10
 0.61709E-11 0.19304E-12 0.23537E-13 0.35555E-13 0.10093E-11 0.69606E-09 0.13611E-08 0.17145E-08 0.10411E-10 0.13945E-08
 0.80409E-10 0.33249E-10 0.25316E-12 0.84655E-14 0.61340E-14 0.20872E-13 0.76316E-11 0.12265E-05 0.17052E-08 0.84012E-12
 0.15654E-13 0.41772E-14 0.84099E-14 0.20766E-11 0.94805E-12 0.17627E-11 0.22482E-13 0.26923E-14 0.93259E-14 0.12012E-11
 0.90720E-12 0.49348E-06 0.12214E-11 0.14197E-13 0.40246E-14 0.17805E-13 0.89623E-13 0.92484E-10 0.17089E-11 0.25355E-13
 0.50654E-14 0.10533E-13 0.23662E-13 0.15457E-09 0.10974E-10 0.69252E-11 0.32321E-13 0.47740E-14 0.73830E-14 0.32044E-12
 0.35724E-10 0.91894E-10 0.69606E-09 0.29809E-07 0.10570E-07 0.30948E-08 0.13352E-10 0.13016E-08 0.32463E-09 0.94499E-10
 0.26340E-13 0.19429E-15 0.83267E-16 0.18041E-15 0.16931E-14 0.10535E-11 0.17334E-09 0.64948E-13 0.68001E-15 0.48572E-16
 0.11796E-15 0.52736E-15 0.27811E-13 0.38330E-13 0.72164E-15 0.76328E-16 0.10408E-15 0.48572E-15 0.56358E-13 0.35715E-10
 0.84641E-13 0.61062E-15 0.13184E-15 -.13878E-16 0.69389E-15 0.29213E-13 0.37248E-13 0.65226E-15 0.76328E-16 0.62450E-16
 0.44409E-15 0.52444E-13 0.10871E-10 0.12559E-11 0.17902E-14 0.10408E-15 0.97145E-16 0.26368E-15 0.24425E-13 0.12395E-09
 0.13611E-08 0.10570E-07 0.24763E-09 0.11650E-07 0.99676E-11 0.28883E-06 0.14577E-07 0.33178E-09 0.25008E-13 0.19429E-15
 -.13878E-16 0.69389E-17 0.90206E-16 0.17625E-14 0.13636E-11 0.10372E-12 0.33307E-15 0.58981E-16 0.45103E-16 0.90206E-16
 0.24980E-15 0.13739E-14 0.19429E-15 0.27756E-16 0.10235E-15 0.83267E-16 0.24980E-15 0.58703E-13 0.45769E-13 0.16653E-15
 -.41633E-16 -.52042E-17 0.10408E-15 0.33307E-15 0.11796E-14 0.18041E-15 0.48572E-16 0.27756E-16  0.0000     0.30531E-15
 0.68223E-13 0.16703E-11 0.13045E-14 0.20817E-16 0.29490E-16 0.55511E-16 0.27756E-15 0.29254E-13 0.17145E-08 0.30948E-08
 0.11650E-07 0.89201E-09 0.77728E-12 0.54539E-11 0.76052E-11 0.51821E-11 0.27056E-12 0.31919E-15 -.41633E-16 -.11796E-15
 0.10408E-16 0.41633E-16 0.11269E-13 0.33551E-12 0.44409E-15 -.55511E-16 -.10408E-16 -.14225E-15 -.55511E-16 0.29143E-15
 0.19429E-15  0.0000     0.41633E-16 0.13878E-16 0.69389E-17 0.52736E-15 0.37054E-13 0.51348E-15 0.62450E-16 -.34694E-17
 0.34694E-17 0.27756E-16 0.30531E-15 0.20817E-15 0.13878E-16 0.17347E-16 0.74593E-16 -.41633E-16 0.72164E-15 0.33334E-12
 0.10408E-13 0.83267E-16 -.65919E-16 -.57246E-16 0.55511E-16 0.33307E-15 0.25926E-12 0.55715E-11 0.74049E-11 0.53924E-11
 0.54540E-11 0.53970E-09 0.41374E-09 0.22364E-08 0.16072E-09 0.30670E-13 0.13878E-15 -.14572E-15 0.69389E-17 -.55511E-16
 0.10686E-14 0.11293E-11 0.55900E-13 0.13878E-15 -.69389E-16 -.65919E-16 0.34694E-16 0.41633E-16 0.17208E-14 0.41633E-16
 0.55511E-16 0.13878E-16 0.41633E-16 0.55511E-16 0.30725E-13 0.24203E-13 0.11102E-15 0.90206E-16 0.20817E-16 0.48572E-16
 0.83267E-16 0.15543E-14 0.27756E-15 -.62450E-16 0.17347E-16 0.10408E-15 0.12490E-15 0.53180E-13 0.13534E-11 0.76328E-15
 -.27756E-16 0.76328E-16 0.13878E-16 0.20817E-15 0.33376E-13 0.65860E-09 0.83107E-09 0.22214E-06 0.76051E-11 0.41374E-09
 0.32409E-09 0.90898E-09 0.72876E-08 0.30646E-10 0.19096E-13 0.22204E-15 0.27756E-16 0.97145E-16 0.13461E-14 0.57022E-12
 0.63075E-11 0.66558E-13 0.97145E-16 -.90206E-16  0.0000     0.58287E-15 0.18902E-13 0.17222E-13 0.36082E-15 0.41633E-16
 0.41633E-16 0.24980E-15 0.48198E-13 0.11687E-10 0.26826E-13 0.20817E-15 0.83267E-16 -.13878E-16 0.37470E-15 0.11588E-13
 0.11879E-13 0.69389E-15 0.13878E-16 0.48572E-16 0.23592E-15 0.54068E-13 0.80252E-10 0.72979E-12 0.13323E-14 0.62450E-16
 0.12490E-15 0.22204E-15 0.18235E-13 0.37883E-10 0.17822E-09 0.72267E-08 0.51819E-11 0.22364E-08 0.90898E-09 0.43336E-07
 0.25395E-09 0.71051E-10 0.10693E-10 0.11977E-12 0.68695E-14 0.46629E-14 0.31392E-13 0.53046E-11 0.42431E-11 0.45779E-09
 0.25369E-13 0.13822E-13 0.31364E-14 0.25938E-13 0.11179E-11 0.13349E-09 0.45908E-13 0.17666E-13 0.26368E-14 0.12365E-13
 0.10076E-11 0.79587E-09 0.52588E-12 0.10028E-11 0.61479E-14 0.43576E-14 0.13045E-13 0.89995E-12 0.35905E-12 0.12632E-11
 0.76328E-14 0.53429E-14 0.85626E-14 0.89657E-12 0.16101E-08 0.67120E-08 0.46406E-11 0.44478E-13 0.35666E-14 0.58148E-14
 0.16009E-12 0.12646E-10 0.40711E-10 0.20150E-09 0.27076E-12 0.16072E-09 0.72876E-08 0.25395E-09 0.50870E-12 0.26368E-13
 0.19859E-13 0.20861E-12 0.39588E-11 0.36706E-11 0.19554E-10 0.63884E-09 0.56129E-11 0.15991E-09 0.29365E-13 0.23536E-08
 0.32624E-12 0.25440E-10 0.53890E-10 0.26242E-09 0.11006E-12 0.22301E-08 0.30165E-12 0.15430E-10 0.34706E-09 0.14242E-07
 0.44843E-12 0.13841E-09 0.88304E-13 0.18694E-10 0.67826E-11 0.82450E-09 0.45709E-12 0.98628E-10 0.36679E-13 0.49223E-10
 0.22424E-11 0.27960E-09 0.25000E-07 0.65070E-06 0.23653E-07 0.47535E-09 0.16774E-10 0.59950E-11 0.40764E-11 0.16079E-12
 0.19512E-13 0.26729E-13 0.34694E-15 0.30601E-13 0.30646E-10 0.71051E-10 0.26437E-13 0.38858E-15 0.69389E-16 0.97145E-16
 0.62866E-14 0.82021E-11 0.18784E-08 0.38842E-06 0.49852E-11 0.15493E-09 0.22343E-13 0.15044E-09 0.31627E-12 0.17459E-08
 0.45735E-10 0.32474E-09 0.89193E-13 0.20520E-09 0.29408E-12 0.16418E-08 0.33736E-08 0.86505E-08 0.41468E-12 0.13807E-09
 0.49669E-13 0.56797E-09 0.85375E-10 0.95275E-08 0.39339E-12 0.11044E-09 0.21705E-13 0.23565E-09 0.53544E-11 0.11653E-07
 0.18953E-07 0.17682E-06 0.63247E-06 0.34547E-07 0.77808E-08 0.18172E-07 0.46419E-11 0.71609E-14 0.30531E-15 -.41633E-16
 0.90206E-16 0.69389E-16 0.19262E-13 0.10693E-10 0.19984E-13 0.41633E-16 -.62450E-16 -.90206E-16 0.41633E-16 0.26368E-14
 0.18373E-10 0.95030E-08 0.97193E-11 0.15600E-09 0.17365E-13 0.17332E-09 0.55111E-12 0.16743E-08 0.15471E-09 0.30599E-09
 0.83655E-13 0.21513E-09 0.43421E-12 0.13085E-08 0.41486E-08 0.11990E-07 0.40792E-12 0.13405E-09 0.71165E-13 0.67024E-09
 0.99721E-10 0.14789E-07 0.31954E-12 0.10875E-09 0.34167E-13 0.25503E-09 0.52927E-11 0.84166E-08 0.65273E-08 0.10207E-06
 0.55805E-07 0.15249E-07 0.45069E-08 0.30210E-07 0.17693E-10 0.36082E-14 0.27756E-16 0.69389E-17 0.57246E-16 -.55511E-16
 0.37470E-15 0.11982E-12 0.20875E-12 0.83267E-16 -.76328E-16 -.52042E-16 0.11102E-15 0.12490E-15 0.42924E-13 0.56661E-09
 0.72327E-11 0.17241E-09 0.38795E-13 0.14101E-09 0.59007E-12 0.22664E-08 0.81126E-10 0.35175E-09 0.11223E-12 0.18790E-09
 0.52339E-12 0.21186E-08 0.15483E-07 0.56938E-08 0.41777E-12 0.15292E-09 0.73552E-13 0.49745E-09 0.12445E-09 0.62461E-08
 0.51975E-12 0.11666E-09 0.42688E-13 0.21756E-09 0.72644E-11 0.24573E-07 0.39591E-05 0.58867E-06 0.82981E-07 0.53397E-06
 0.41958E-06 0.88437E-07 0.10147E-08 0.25591E-13 0.27756E-16 0.31225E-16 -.34694E-17 -.58981E-16 0.24980E-15 0.69389E-14
 0.39588E-11 0.62866E-14 0.69389E-16 -.31225E-16 0.55511E-16 -.27756E-16 0.13045E-14 0.58483E-11 0.57402E-11 0.17775E-09
 0.15571E-13 0.13586E-09 0.45027E-12 0.26449E-08 0.11763E-09 0.37223E-09 0.62061E-13 0.18092E-09 0.42828E-12 0.25096E-08
 0.13220E-06 0.45595E-08 0.27864E-12 0.15799E-09 0.72133E-13 0.47099E-09 0.36753E-10 0.49997E-08 0.37921E-12 0.12116E-09
 0.26194E-13 0.20838E-09 0.40250E-11 0.41341E-07 0.46799E-06 0.91659E-07 0.13955E-05 0.13200E-05 0.35337E-07 0.80314E-07
 0.23409E-07 0.55747E-11 0.12212E-14 -.34694E-16 -.27756E-16 -.10408E-15 0.19429E-15 0.46768E-14 0.36706E-11 0.82021E-11
 0.26090E-14 -.20817E-16 0.55511E-16 0.55511E-16 0.91593E-15 0.70731E-12 0.33861E-11 0.17009E-09 0.19422E-13 0.15346E-09
 0.34134E-12 0.16402E-08 0.33113E-10 0.30971E-09 0.56816E-13 0.20786E-09 0.32172E-12 0.15525E-08 0.42845E-08 0.10791E-07
 0.36368E-12 0.13999E-09 0.35652E-13 0.58236E-09 0.67198E-10 0.12643E-07 0.31107E-12 0.10803E-09 0.22080E-13 0.24219E-09
 0.35484E-11 0.10700E-07 0.32945E-07 0.18572E-06 0.29574E-04 0.31267E-07 0.12501E-07 0.10236E-05 0.28477E-07 0.71613E-06
 0.41277E-12 0.11935E-14 0.11102E-13 0.98532E-15 0.13323E-14 0.31308E-13 0.19554E-10 0.18784E-08 0.18373E-10 0.42896E-13
 0.11657E-14 0.79103E-15 0.11824E-13 0.12469E-11 0.51752E-11 0.97718E-10 0.28089E-13 0.16220E-09 0.55178E-12 0.21671E-08
 0.22485E-09 0.33258E-09 0.60872E-13 0.21462E-09 0.41931E-12 0.17627E-08 0.50776E-08 0.73770E-08 0.53886E-12 0.14509E-09
 0.56160E-13 0.62995E-09 0.56601E-10 0.95188E-08 0.47638E-12 0.11313E-09 0.33326E-13 0.23255E-09 0.46254E-11 0.11691E-07
 0.62760E-08 0.10287E-04 0.55528E-06 0.96813E-07 0.55516E-08 0.54688E-06 0.23440E-07 0.10727E-08 0.79013E-10 0.11009E-11
 0.33540E-12 0.11292E-11 0.57014E-12 0.53045E-11 0.63884E-09 0.38842E-06 0.95030E-08 0.56661E-09 0.58483E-11 0.70732E-12
 0.12470E-11 0.53593E-12 0.50793E-13 0.45852E-13 0.25188E-13 0.56292E-10 0.35916E-12 0.37165E-08 0.67469E-10 0.41687E-09
 0.75981E-13 0.16708E-09 0.26286E-12 0.33331E-08 0.31340E-07 0.32408E-08 0.37189E-12 0.16933E-09 0.41112E-13 0.41153E-09
 0.67196E-10 0.35077E-08 0.38091E-12 0.12760E-09 0.21150E-13 0.19122E-09 0.38350E-11 0.33389E-06 0.16809E-06 0.28536E-07
 0.17715E-07 0.20275E-06 0.14144E-06 0.15903E-07 0.46861E-09 0.83826E-12 0.53291E-13 0.64254E-13 0.62450E-15 0.55872E-13
 0.63074E-11 0.42430E-11 0.56130E-11 0.49853E-11 0.97193E-11 0.72326E-11 0.57401E-11 0.33861E-11 0.51753E-11 0.50626E-13
 0.62450E-15 0.18041E-15 0.30531E-15 0.66058E-14 0.11963E-12 0.50574E-11 0.14096E-11 0.48214E-11 0.10801E-12 0.49480E-11
 0.10999E-12 0.30223E-11 0.53561E-11 0.40124E-11 0.79005E-13 0.37044E-11 0.10045E-12 0.21958E-11 0.12942E-11 0.25581E-11
 0.74336E-13 0.38426E-11 0.30226E-13 0.36917E-11 0.45004E-12 0.33278E-11 0.44809E-11 0.56538E-11 0.53217E-11 0.32776E-11
 0.52689E-11 0.62861E-11 0.23194E-11 0.96034E-14 0.38858E-15 0.15266E-15 0.83267E-16 0.12490E-15 0.66697E-13 0.45779E-09
 0.15991E-09 0.15493E-09 0.15600E-09 0.17241E-09 0.17775E-09 0.17009E-09 0.97718E-10 0.45866E-13 0.97145E-16 -.11102E-15
 0.55511E-16 0.83267E-16 0.38580E-14 0.65822E-10 0.27114E-10 0.65758E-10 0.98185E-13 0.11821E-06 0.45420E-12 0.11968E-09
 0.15743E-09 0.31269E-09 0.51651E-12 0.43743E-10 0.82109E-13 0.16022E-08 0.28943E-10 0.30507E-09 0.26475E-12 0.38014E-10
 0.23322E-13 0.40043E-06 0.39848E-11 0.17272E-09 0.19911E-09 0.21243E-09 0.22608E-09 0.19292E-09 0.19095E-09 0.23152E-09
 0.18180E-10 0.31919E-14 0.55511E-16 0.41633E-16 0.13184E-15 -.48572E-16 0.26368E-15 0.25313E-13 0.29379E-13 0.22343E-13
 0.17342E-13 0.38759E-13 0.15583E-13 0.19366E-13 0.28144E-13 0.25133E-13 0.19429E-15 0.69389E-17 0.13878E-16 -.27756E-16
 0.83267E-16 0.93398E-14 0.36179E-13 0.38844E-13 0.50931E-14 0.31836E-13 0.48128E-13 0.35208E-13 0.24459E-13 0.24938E-13
 0.24684E-13 0.28559E-13 0.44259E-14 0.13861E-13 0.20963E-13 0.20452E-13 0.24648E-13 0.27682E-13 0.27599E-14 0.17202E-13
 0.26949E-13 0.24557E-13 0.26551E-13 0.41508E-13 0.26784E-13 0.28477E-13 0.27006E-13 0.33071E-13 0.30975E-13 0.90344E-14
 0.83267E-16 -.58981E-16 0.52042E-16 -.55511E-16 0.15959E-15 0.13906E-13 0.23536E-08 0.15044E-09 0.17332E-09 0.14101E-09
 0.13586E-09 0.15346E-09 0.16220E-09 0.56292E-10 0.67030E-14 0.83267E-16 -.13878E-16 -.10408E-16 -.48572E-16 0.54123E-15
 0.99665E-12 0.45618E-09 0.75939E-13 0.37450E-10 0.27900E-12 0.21267E-09 0.16531E-09 0.92828E-10 0.27892E-12 0.11160E-07
 0.41959E-13 0.54351E-10 0.24909E-09 0.93429E-10 0.14956E-12 0.27300E-06 0.10140E-13 0.39687E-10 0.40416E-11 0.14178E-09
 0.12920E-09 0.11837E-09 0.11292E-09 0.12776E-09 0.13098E-09 0.11293E-09 0.15681E-09 0.15381E-11 0.45797E-15 0.15266E-15
 0.11102E-15 0.20817E-16 0.20817E-15 0.31364E-14 0.32639E-12 0.31630E-12 0.55113E-12 0.59008E-12 0.45029E-12 0.34137E-12
 0.55188E-12 0.35912E-12 0.11977E-12 0.39413E-14 0.11102E-15 -.41633E-16 -.97145E-16 0.20817E-15 0.12074E-13 0.39516E-12
 0.17437E-12 0.34812E-12 0.44631E-13 0.33830E-12 0.54792E-12 0.35535E-12 0.49242E-13 0.38192E-12 0.11425E-12 0.10607E-12
 0.14946E-12 0.16529E-12 0.10438E-13 0.27301E-12 0.37188E-13 0.12336E-12 0.95154E-13 0.32995E-12 0.48167E-12 0.46210E-12
 0.48945E-12 0.24121E-12 0.32999E-12 0.46091E-12 0.47549E-12 0.32760E-12 0.14932E-13 0.15266E-15 0.19429E-15 0.97145E-16
 0.68001E-15 0.26160E-13 0.25440E-10 0.17459E-08 0.16743E-08 0.22664E-08 0.26449E-08 0.16402E-08 0.21671E-08 0.37165E-08
 0.50574E-11 0.65822E-10 0.93953E-14 0.37470E-15 0.20817E-15 0.20817E-15 0.18319E-14 0.73691E-14 0.53277E-13 0.98029E-10
 0.32876E-12 0.76219E-09 0.17948E-08 0.44073E-06 0.49961E-12 0.10862E-09 0.45908E-13 0.10867E-08 0.46296E-10 0.35873E-06
 0.25294E-12 0.87277E-10 0.20719E-13 0.35342E-09 0.31625E-11 0.22351E-08 0.42228E-08 0.54620E-08 0.76763E-08 0.35709E-08
 0.32122E-08 0.96057E-08 0.31161E-09 0.75862E-12 0.13531E-13 0.15266E-14 0.30531E-15 0.16931E-14 0.18943E-13 0.11180E-11
 0.53890E-10 0.45735E-10 0.15471E-09 0.81125E-10 0.11763E-09 0.33113E-10 0.22485E-09 0.67469E-10 0.14096E-11 0.27114E-10
 0.36082E-13 0.99667E-12 0.12240E-13 0.18874E-14 0.15266E-15 0.83267E-16 0.40246E-15 0.11352E-13 0.20094E-12 0.46224E-10
 0.26280E-09 0.58569E-10 0.16522E-12 0.24729E-10 0.76650E-13 0.49147E-10 0.65415E-11 0.34143E-10 0.11830E-12 0.20778E-10
 0.23818E-13 0.61712E-10 0.12741E-11 0.36198E-10 0.77347E-10 0.71548E-10 0.70191E-10 0.37698E-10 0.18577E-09 0.68243E-10
 0.72482E-11 0.14308E-13 0.41633E-15 0.97145E-16 -.69389E-16 0.41633E-16 0.17167E-13 0.13349E-09 0.26242E-09 0.32474E-09
 0.30599E-09 0.35175E-09 0.37223E-09 0.30971E-09 0.33258E-09 0.41687E-09 0.48213E-11 0.65759E-10 0.38872E-13 0.45618E-09
 0.39496E-12 0.74662E-14 0.18041E-15  0.0000     0.97145E-16 0.27756E-16 0.33723E-14 0.21913E-10 0.30406E-09 0.89492E-09
 0.41429E-12 0.61044E-10 0.66225E-13 0.34087E-06 0.41998E-10 0.85572E-09 0.29153E-12 0.51446E-10 0.23165E-13 0.22848E-08
 0.37411E-11 0.35276E-09 0.42414E-09 0.48328E-09 0.52423E-09 0.41541E-09 0.41312E-09 0.54175E-09 0.16286E-10 0.21788E-14
 0.55511E-16 -.20817E-16 0.55511E-16 -.97145E-16 0.27756E-15 0.45783E-13 0.11000E-12 0.89151E-13 0.83669E-13 0.11226E-12
 0.62034E-13 0.56793E-13 0.60793E-13 0.75969E-13 0.10785E-12 0.98144E-13 0.51487E-14 0.76078E-13 0.17447E-12 0.53318E-13
 0.43021E-15 0.90206E-16 -.12490E-15 -.10408E-16 0.55511E-16 0.75911E-14 0.64518E-13 0.70680E-13 0.85265E-13 0.73240E-13
 0.84533E-14 0.40704E-13 0.66604E-13 0.45546E-13 0.79066E-13 0.97201E-13 0.44160E-14 0.65112E-13 0.86793E-13 0.49292E-13
 0.41340E-13 0.79103E-13 0.73209E-13 0.43063E-13 0.53638E-13 0.80200E-13 0.72525E-13 0.72858E-14 -.27756E-16 -.31225E-16
 -.41633E-16 0.34694E-16 0.15266E-15 0.17764E-13 0.22301E-08 0.20520E-09 0.21513E-09 0.18790E-09 0.18092E-09 0.20786E-09
 0.21462E-09 0.16708E-09 0.49480E-11 0.11821E-06 0.31766E-13 0.37450E-10 0.34807E-12 0.98029E-10 0.11352E-13  0.0000    
 0.34694E-17 0.34694E-16 -.41633E-16 0.36082E-15 0.90024E-12 0.10742E-09 0.40887E-12 0.27249E-06 0.37394E-13 0.64865E-10
 0.72761E-09 0.11885E-09 0.32761E-12 0.56469E-08 0.15129E-13 0.46312E-10 0.47178E-11 0.18852E-09 0.17237E-09 0.15332E-09
 0.14731E-09 0.16672E-09 0.18581E-09 0.15040E-09 0.17448E-09 0.10396E-11 0.22204E-15 -.41633E-16 -.41633E-16 -.20817E-16
 0.13878E-15 0.24286E-14 0.30158E-12 0.29421E-12 0.43433E-12 0.52333E-12 0.42831E-12 0.32172E-12 0.41933E-12 0.26288E-12
 0.10997E-12 0.45424E-12 0.48170E-13 0.27897E-12 0.44700E-13 0.32878E-12 0.20103E-12 0.33723E-14 0.69389E-17 0.69389E-17
 -.62450E-16 0.11102E-15 0.33348E-13 0.48980E-12 0.54345E-13 0.45240E-12 0.12808E-12 0.16990E-12 0.20926E-12 0.37372E-12
 0.51088E-13 0.40667E-12 0.38728E-13 0.32904E-12 0.10674E-12 0.30243E-12 0.56326E-12 0.52125E-12 0.41511E-12 0.14652E-12
 0.42748E-12 0.46677E-12 0.49116E-12 0.47530E-12 0.33723E-13 0.16653E-15 0.55511E-15 0.69389E-16 0.38858E-15 0.12407E-13
 0.15430E-10 0.16418E-08 0.13085E-08 0.21186E-08 0.25096E-08 0.15525E-08 0.17627E-08 0.33331E-08 0.30223E-11 0.11968E-09
 0.35152E-13 0.21267E-09 0.33817E-12 0.76219E-09 0.46224E-10 0.21914E-10 0.75911E-14 0.40246E-15 0.83267E-16 0.51348E-15
 0.27756E-13 0.11892E-10 0.53951E-12 0.11910E-09 0.57773E-13 0.11328E-08 0.63597E-10 0.12584E-06 0.38469E-12 0.85571E-10
 0.20690E-13 0.36268E-09 0.39183E-11 0.21128E-08 0.38197E-08 0.49958E-08 0.70412E-08 0.32861E-08 0.29590E-08 0.77467E-08
 0.28806E-08 0.10167E-06 0.97982E-11 0.31281E-13 0.37192E-13 0.30809E-13 0.48267E-13 0.10078E-11 0.34706E-09 0.33736E-08
 0.41486E-08 0.15483E-07 0.13220E-06 0.42845E-08 0.50776E-08 0.31340E-07 0.53560E-11 0.15743E-09 0.24467E-13 0.16531E-09
 0.54794E-12 0.17948E-08 0.26280E-09 0.30406E-09 0.64504E-13 0.90025E-12 0.33473E-13 0.27978E-13 0.44853E-13 0.28366E-13
 0.27811E-13 0.99773E-12 0.76578E-13 0.72518E-09 0.93642E-10 0.10436E-07 0.49501E-12 0.11031E-09 0.28763E-13 0.25982E-09
 0.47361E-11 0.80497E-08 0.21050E-08 0.31747E-06 0.96045E-08 0.21627E-07 0.16824E-08 0.14391E-06 0.26205E-09 0.10526E-11
 0.49877E-13 0.24036E-13 0.52736E-15 0.24120E-13 0.11687E-10 0.79587E-09 0.14242E-07 0.86505E-08 0.11990E-07 0.56938E-08
 0.45595E-08 0.10791E-07 0.73770E-08 0.32408E-08 0.40124E-11 0.31269E-09 0.24925E-13 0.92828E-10 0.35524E-12 0.44073E-06
 0.58569E-10 0.89492E-09 0.70610E-13 0.10742E-09 0.48973E-12 0.11892E-10 0.28255E-13 0.49960E-15 0.97145E-16 0.23592E-15
 0.65642E-14 0.13326E-10 0.16825E-09 0.94874E-09 0.39595E-12 0.18690E-09 0.30920E-13 0.12984E-09 0.37585E-11 0.55137E-08
 0.27682E-08 0.22663E-08 0.18664E-08 0.32093E-08 0.33090E-08 0.18413E-08 0.23173E-10 0.11768E-13 0.26368E-15 0.23592E-15
 -.27756E-16 0.16653E-15 0.26742E-13 0.52583E-12 0.44835E-12 0.41472E-12 0.40801E-12 0.41774E-12 0.27864E-12 0.36357E-12
 0.53882E-12 0.37192E-12 0.78872E-13 0.51643E-12 0.24732E-13 0.27881E-12 0.49131E-13 0.49955E-12 0.16526E-12 0.41434E-12
 0.85223E-13 0.40891E-12 0.54290E-13 0.53946E-12 0.27617E-13 0.55511E-16 -.41633E-16 0.69389E-17 0.34694E-16 0.22343E-14
 0.17233E-12 0.33890E-12 0.29671E-13 0.54722E-12 0.46657E-13 0.39761E-12 0.93149E-13 0.31687E-12 0.30282E-12 0.62856E-12
 0.43321E-12 0.32691E-12 0.31207E-12 0.47508E-12 0.23927E-12 0.33862E-14 0.48572E-16 -.48572E-16 -.86736E-17 -.69389E-17
 0.45797E-15 0.10026E-11 0.13841E-09 0.13807E-09 0.13405E-09 0.15292E-09 0.15799E-09 0.13999E-09 0.14509E-09 0.16933E-09
 0.37044E-11 0.43743E-10 0.28567E-13 0.11160E-07 0.38171E-12 0.10862E-09 0.24729E-10 0.61044E-10 0.73191E-13 0.27249E-06
 0.45240E-12 0.11910E-09 0.99755E-12 0.19429E-15 0.41633E-16 0.83267E-16 -.38164E-16 0.27756E-16 0.16431E-13 0.57023E-08
 0.49741E-12 0.35729E-10 0.38705E-13 0.21084E-07 0.46556E-11 0.15281E-09 0.16893E-09 0.18616E-09 0.19645E-09 0.17005E-09
 0.16971E-09 0.19921E-09 0.77776E-10 0.11144E-13 0.69389E-16 0.45103E-16 -.34694E-16 0.27756E-16 0.48572E-16 0.60230E-14
 0.88249E-13 0.49641E-13 0.71110E-13 0.73455E-13 0.72170E-13 0.35638E-13 0.56223E-13 0.41072E-13 0.10043E-12 0.82131E-13
 0.44048E-14 0.41754E-13 0.11418E-12 0.45814E-13 0.76701E-13 0.66239E-13 0.84620E-14 0.37498E-13 0.12819E-12 0.57843E-13
 0.76564E-13 0.66058E-14 0.55511E-16 0.65919E-16 -.69389E-16 0.69389E-16 0.41633E-15 0.38303E-13 0.18109E-12 0.11127E-12
 0.68279E-14 0.56261E-13 0.13453E-12 0.62372E-13 0.66127E-13 0.81818E-13 0.88610E-13 0.50723E-13 0.88499E-13 0.97214E-13
 0.12167E-12 0.40912E-13 0.24980E-15 -.41633E-16 0.69389E-16 -.13878E-16 0.83267E-16 0.43993E-14 0.18694E-10 0.56797E-09
 0.67024E-09 0.49745E-09 0.47099E-09 0.58236E-09 0.62995E-09 0.41153E-09 0.21957E-11 0.16022E-08 0.13988E-13 0.54351E-10
 0.10600E-12 0.10867E-08 0.49147E-10 0.34087E-06 0.40648E-13 0.64865E-10 0.17000E-12 0.11328E-08 0.72518E-09 0.13326E-10
 0.23592E-14 0.13878E-16 0.83267E-16  0.0000     0.11102E-15 0.18360E-13 0.26917E-12 0.10202E-08 0.18860E-13 0.70533E-10
 0.45712E-11 0.49426E-09 0.41031E-09 0.35968E-09 0.33581E-09 0.41184E-09 0.44621E-09 0.32841E-09 0.60592E-09 0.42450E-10
 0.82850E-14 0.15266E-15 0.18041E-15 0.55511E-16 0.26368E-15 0.12809E-13 0.67824E-11 0.85375E-10 0.99721E-10 0.12445E-09
 0.36753E-10 0.67198E-10 0.56601E-10 0.67196E-10 0.12941E-11 0.28943E-10 0.20996E-13 0.24909E-09 0.14950E-12 0.46296E-10
 0.65416E-11 0.41998E-10 0.66611E-13 0.72761E-09 0.20916E-12 0.63597E-10 0.93642E-10 0.16825E-09 0.17247E-12 0.16459E-13
 0.38858E-15 0.13878E-15 0.31919E-15 0.14155E-14 0.10908E-13 0.13452E-11 0.43979E-13 0.76857E-09 0.13181E-11 0.14236E-09
 0.77387E-10 0.12916E-09 0.55418E-10 0.10460E-09 0.57834E-10 0.15568E-09 0.29174E-10 0.12077E-11 0.20789E-13 0.13600E-14
 0.29143E-15 0.15821E-14 0.11754E-13 0.90017E-12 0.82450E-09 0.95275E-08 0.14789E-07 0.62461E-08 0.49997E-08 0.12643E-07
 0.95188E-08 0.35077E-08 0.25581E-11 0.30507E-09 0.20514E-13 0.93429E-10 0.16535E-12 0.35873E-06 0.34143E-10 0.85572E-09
 0.45667E-13 0.11885E-09 0.37383E-12 0.12584E-06 0.10436E-07 0.94874E-09 0.33901E-12 0.57023E-08 0.38275E-13 0.18319E-13
 0.16653E-14 0.30531E-15 0.22204E-15 0.37470E-15 0.73413E-14 0.16452E-10 0.60426E-11 0.59029E-08 0.27359E-08 0.24143E-08
 0.19585E-08 0.34403E-08 0.36427E-08 0.19642E-08 0.35210E-10 0.28644E-13 0.45797E-15 0.27756E-15 0.11102E-15 0.13878E-15
 0.11907E-13 0.35902E-12 0.45711E-12 0.39321E-12 0.31949E-12 0.51963E-12 0.37918E-12 0.31100E-12 0.47645E-12 0.38088E-12
 0.74325E-13 0.26482E-12 0.24633E-13 0.14953E-12 0.10401E-13 0.25284E-12 0.11844E-12 0.29154E-12 0.79093E-13 0.32759E-12
 0.51029E-13 0.38470E-12 0.49491E-12 0.39581E-12 0.29671E-13 0.49730E-12 0.18102E-12 0.26912E-12 0.10825E-13 0.12490E-15
 -.13878E-16 0.76328E-16 0.83267E-16 0.29976E-14 0.10932E-12 0.39704E-12 0.46099E-12 0.59926E-12 0.47537E-12 0.36793E-12
 0.45650E-12 0.46402E-12 0.27559E-12 0.37886E-14 0.69389E-16 0.83267E-16 0.20817E-16 -.13878E-16 0.76328E-15 0.12633E-11
 0.98628E-10 0.11044E-09 0.10875E-09 0.11666E-09 0.12116E-09 0.10803E-09 0.11313E-09 0.12760E-09 0.38425E-11 0.38014E-10
 0.27743E-13 0.27300E-06 0.27295E-12 0.87277E-10 0.20778E-10 0.51446E-10 0.97243E-13 0.56469E-08 0.40664E-12 0.85571E-10
 0.11031E-09 0.18690E-09 0.54733E-12 0.35729E-10 0.11130E-12 0.10202E-08 0.13452E-11 0.34694E-15 0.76328E-16 -.10061E-15
  0.0000      0.0000     0.12268E-13 0.10765E-08 0.12785E-09 0.13941E-09 0.14569E-09 0.12846E-09 0.12742E-09 0.14966E-09
 0.60185E-10 0.66197E-14 0.83267E-16 0.31225E-16 0.31225E-16 -.55511E-16 0.12490E-15 0.75773E-14 0.36637E-13 0.21649E-13
 0.34056E-13 0.42452E-13 0.26215E-13 0.22066E-13 0.33284E-13 0.21108E-13 0.30255E-13 0.23387E-13 0.27810E-14 0.10129E-13
 0.37217E-13 0.20733E-13 0.23957E-13 0.23208E-13 0.44655E-14 0.15034E-13 0.38660E-13 0.20638E-13 0.28778E-13 0.30864E-13
 0.46713E-13 0.38650E-13 0.67307E-14 0.18929E-13 0.44020E-13 0.71332E-14 0.69389E-16 -.24286E-16 -.19082E-16 0.48572E-16
 0.37470E-15 0.21413E-13 0.30087E-13 0.28248E-13 0.23561E-13 0.17925E-13 0.18624E-13 0.24709E-13 0.33210E-13 0.22926E-13
 0.29143E-15 -.20817E-16 0.55511E-16 -.76328E-16 0.19429E-15 0.52042E-14 0.49223E-10 0.23565E-09 0.25503E-09 0.21756E-09
 0.20838E-09 0.24219E-09 0.23255E-09 0.19122E-09 0.36917E-11 0.40043E-06 0.17254E-13 0.39687E-10 0.12333E-12 0.35342E-09
 0.61712E-10 0.22848E-08 0.65129E-13 0.46312E-10 0.32902E-12 0.36268E-09 0.25982E-09 0.12984E-09 0.39768E-12 0.21084E-07
 0.56288E-13 0.70533E-10 0.76857E-09 0.16452E-10 0.30670E-14 -.20817E-16 -.69389E-17 0.76328E-16 0.15266E-15 0.66253E-13
 0.48081E-09 0.16093E-09 0.16730E-09 0.19113E-09 0.20304E-09 0.17067E-09 0.19508E-09 0.11133E-09 0.45478E-13 0.18041E-15
 0.56899E-15 0.55511E-16 0.29143E-15 0.85487E-14 0.22422E-11 0.53545E-11 0.52927E-11 0.72644E-11 0.40251E-11 0.35484E-11
 0.46255E-11 0.38351E-11 0.45000E-12 0.39849E-11 0.27005E-13 0.40415E-11 0.95220E-13 0.31626E-11 0.12742E-11 0.37411E-11
 0.86932E-13 0.47178E-11 0.10674E-12 0.39183E-11 0.47361E-11 0.37585E-11 0.93195E-13 0.46557E-11 0.13452E-12 0.45712E-11
 0.13183E-11 0.60424E-11 0.10944E-12 0.12129E-13 0.20817E-15 0.13878E-15 0.63838E-15 0.47407E-13 0.40620E-11 0.69255E-11
 0.54300E-11 0.50632E-11 0.68314E-11 0.81395E-11 0.45063E-11 0.51365E-11 0.50908E-11 0.43077E-13 0.33343E-12 0.53152E-13
 0.54429E-13 0.89657E-12 0.27960E-09 0.11653E-07 0.84166E-08 0.24573E-07 0.41341E-07 0.10700E-07 0.11691E-07 0.33389E-06
 0.33278E-11 0.17272E-09 0.24619E-13 0.14178E-09 0.32991E-12 0.22351E-08 0.36198E-10 0.35276E-09 0.49327E-13 0.18852E-09
 0.30246E-12 0.21128E-08 0.80497E-08 0.55137E-08 0.31699E-12 0.15281E-09 0.62362E-13 0.49426E-09 0.14236E-09 0.59029E-08
 0.39702E-12 0.10765E-08 0.21372E-13 0.66433E-13 0.47545E-13 0.55958E-12 0.13300E-11 0.41230E-12 0.49839E-11 0.99589E-09
 0.23994E-07 0.18436E-07 0.79480E-09 0.52131E-11 0.54398E-12 0.12999E-11 0.10242E-13 0.13531E-11 0.80252E-10 0.16101E-08
 0.25000E-07 0.18953E-07 0.65273E-08 0.39591E-05 0.46799E-06 0.32945E-07 0.62760E-08 0.16809E-06 0.44809E-11 0.19911E-09
 0.26628E-13 0.12920E-09 0.48164E-12 0.42228E-08 0.77348E-10 0.42414E-09 0.41386E-13 0.17237E-09 0.56325E-12 0.38197E-08
 0.21050E-08 0.27682E-08 0.30285E-12 0.16893E-09 0.66001E-13 0.41031E-09 0.77387E-10 0.27359E-08 0.46094E-12 0.12785E-09
 0.30087E-13 0.48081E-09 0.40620E-11 0.13299E-11 0.10186E-13 0.12768E-14 0.12906E-14 0.27825E-13 0.13714E-10 0.20201E-05
 0.15551E-10 0.35180E-13 0.12629E-14 0.86042E-15 -.13878E-16 0.70777E-15 0.72992E-12 0.67120E-08 0.65070E-06 0.17682E-06
 0.10207E-06 0.58867E-06 0.91659E-07 0.18572E-06 0.10287E-04 0.28536E-07 0.56539E-11 0.21243E-09 0.41522E-13 0.11837E-09
 0.46204E-12 0.54620E-08 0.71548E-10 0.48328E-09 0.79069E-13 0.15332E-09 0.52121E-12 0.49958E-08 0.31747E-06 0.22663E-08
 0.62854E-12 0.18616E-09 0.81752E-13 0.35968E-09 0.12916E-09 0.24143E-08 0.59919E-12 0.13941E-09 0.28248E-13 0.16093E-09
 0.69254E-11 0.41227E-12 0.13045E-14  0.0000     -.27756E-16 0.12490E-15 0.46491E-14 0.32096E-11 0.71776E-11 0.27894E-14
 0.69389E-16 0.27756E-16 -.62450E-16 -.41633E-16 0.14017E-14 0.46407E-11 0.23653E-07 0.63247E-06 0.55805E-07 0.82981E-07
 0.13955E-05 0.29574E-04 0.55528E-06 0.17715E-07 0.53217E-11 0.22608E-09 0.26944E-13 0.11292E-09 0.48947E-12 0.76763E-08
 0.70191E-10 0.52423E-09 0.73271E-13 0.14731E-09 0.41507E-12 0.70412E-08 0.96045E-08 0.18664E-08 0.43325E-12 0.19645E-09
 0.88596E-13 0.33581E-09 0.55418E-10 0.19585E-08 0.47543E-12 0.14569E-09 0.23587E-13 0.16730E-09 0.54300E-11 0.49837E-11
 0.13045E-14 0.22204E-15 -.10408E-16 -.45103E-16 0.55511E-16 0.69111E-14 0.42759E-11 0.60230E-14 0.55511E-16 -.52042E-16
 -.10408E-16 -.55511E-16 0.41633E-16 0.44575E-13 0.47535E-09 0.34547E-07 0.15249E-07 0.53397E-06 0.13200E-05 0.31267E-07
 0.96813E-07 0.20275E-06 0.32776E-11 0.19292E-09 0.28547E-13 0.12776E-09 0.24121E-12 0.35709E-08 0.37698E-10 0.41541E-09
 0.43091E-13 0.16672E-09 0.14645E-12 0.32861E-08 0.21627E-07 0.32093E-08 0.32684E-12 0.17005E-09 0.50640E-13 0.41184E-09
 0.10460E-09 0.34403E-08 0.36792E-12 0.12846E-09 0.17885E-13 0.19113E-09 0.50632E-11 0.99589E-09 0.27811E-13 0.34694E-16
 -.10408E-16 -.24286E-16 0.41633E-16 0.22204E-15 0.12201E-12 0.20514E-12 0.18041E-15 -.20817E-16  0.0000     -.48572E-16
 0.12490E-15 0.37054E-14 0.16774E-10 0.77808E-08 0.45069E-08 0.41958E-06 0.35337E-07 0.12501E-07 0.55516E-08 0.14144E-06
 0.52690E-11 0.19095E-09 0.26895E-13 0.13098E-09 0.32999E-12 0.32122E-08 0.18577E-09 0.41312E-09 0.53652E-13 0.18581E-09
 0.42742E-12 0.29590E-08 0.16824E-08 0.33090E-08 0.31200E-12 0.16971E-09 0.88513E-13 0.44621E-09 0.57834E-10 0.36427E-08
 0.45650E-12 0.12742E-09 0.18582E-13 0.20304E-09 0.68313E-11 0.23994E-07 0.13714E-10 0.45797E-14 0.97145E-16 -.55511E-16
 -.48572E-16 0.16653E-15 0.17666E-13 0.13297E-10 0.18069E-13 0.41633E-16 0.37470E-15 0.55511E-16 0.34694E-15 0.57732E-14
 0.59949E-11 0.18172E-07 0.30210E-07 0.88437E-07 0.80314E-07 0.10236E-05 0.54688E-06 0.15903E-07 0.62861E-11 0.23152E-09
 0.33154E-13 0.11293E-09 0.46080E-12 0.96057E-08 0.68243E-10 0.54175E-09 0.80103E-13 0.15040E-09 0.46667E-12 0.77467E-08
 0.14391E-06 0.18413E-08 0.47522E-12 0.19921E-09 0.97214E-13 0.32841E-09 0.15568E-09 0.19642E-08 0.46407E-12 0.14966E-09
 0.24779E-13 0.17067E-09 0.81394E-11 0.18436E-07 0.20201E-05 0.32095E-11 0.66891E-14 0.18041E-15 0.55511E-16 0.27756E-15
 0.33945E-13 0.42464E-10 0.54303E-10 0.29629E-13 0.25913E-12 0.33362E-13 0.18152E-13 0.16001E-12 0.40762E-11 0.46419E-11
 0.17693E-10 0.10147E-08 0.23409E-07 0.28477E-07 0.23440E-07 0.46861E-09 0.23194E-11 0.18179E-10 0.30850E-13 0.15681E-09
 0.47548E-12 0.31161E-09 0.72483E-11 0.16286E-10 0.72567E-13 0.17448E-09 0.49113E-12 0.28806E-08 0.26205E-09 0.23173E-10
 0.23923E-12 0.77776E-10 0.12161E-12 0.60592E-09 0.29174E-10 0.35210E-10 0.27570E-12 0.60185E-10 0.33154E-13 0.19508E-09
 0.45063E-11 0.79480E-09 0.15551E-10 0.71776E-11 0.42759E-11 0.12201E-12 0.17583E-13 0.34042E-13 0.46176E-12 0.39361E-09
 0.80401E-09 0.78268E-09 0.55714E-11 0.65860E-09 0.37883E-10 0.12646E-10 0.16087E-12 0.70083E-14 0.35666E-14 0.25618E-13
 0.55747E-11 0.71613E-06 0.10727E-08 0.83833E-12 0.95757E-14 0.33029E-14 0.90900E-14 0.15380E-11 0.32752E-12 0.75853E-12
 0.14336E-13 0.22760E-14 0.74246E-14 0.10394E-11 0.47523E-12 0.10167E-06 0.10525E-11 0.11727E-13 0.33723E-14 0.11047E-13
 0.40995E-13 0.42450E-10 0.12077E-11 0.28630E-13 0.37886E-14 0.65087E-14 0.22940E-13 0.11133E-09 0.51366E-11 0.52131E-11
 0.35236E-13 0.28033E-14 0.59952E-14 0.20500E-12 0.13297E-10 0.42464E-10 0.39361E-09 0.10262E-07 0.49611E-08 0.20851E-08
 0.74047E-11 0.83107E-09 0.17822E-09 0.40711E-10 0.19429E-13 0.13878E-15 0.12490E-15 0.48572E-16 0.12906E-14 0.41275E-12
 0.79013E-10 0.53416E-13 0.33307E-15 0.13184E-15 0.41633E-16 0.26368E-15 0.15016E-13 0.13503E-13 0.44409E-15 0.97145E-16
 0.55511E-16 0.12490E-15 0.33751E-13 0.97982E-11 0.49794E-13 0.27756E-15 0.10408E-15 0.41633E-16 0.38858E-15 0.82295E-14
 0.20733E-13 0.30531E-15 -.13878E-16 0.48572E-16 0.33307E-15 0.45311E-13 0.50906E-11 0.54387E-12 0.13184E-14 0.69389E-16
 0.69389E-16 0.18041E-15 0.18305E-13 0.54303E-10 0.80401E-09 0.49611E-08 0.13669E-09 0.38256E-07 0.53924E-11 0.22214E-06
 0.72267E-08 0.20150E-09 0.26798E-13 0.15266E-15 0.27756E-16 -.90206E-16 0.41633E-16 0.13600E-14 0.11007E-11 0.64476E-13
 0.12490E-15 -.41633E-16 -.17347E-16 -.27756E-16 0.11102E-15 0.14155E-14 0.11102E-15 -.13878E-16 0.45103E-16 0.11796E-15
 0.12490E-15 0.31364E-13 0.24120E-13 0.41633E-16 -.27756E-16 -.10408E-16 0.76328E-16 0.18041E-15 0.14710E-14 0.18041E-15
 0.41633E-16 -.41633E-16 0.27756E-16 0.34694E-15 0.42827E-13 0.12999E-11 0.98532E-15 0.41633E-16 -.90206E-16 -.34694E-16
 0.12490E-15 0.29657E-13 0.78268E-09 0.20851E-08 0.38256E-07 0.66447E-09 0.17688E-12 0.21256E-11 0.31837E-11 0.27781E-11
 0.30458E-12 0.24980E-15  0.0000      0.0000     0.97145E-16 0.97145E-16 0.27756E-14 0.13450E-12 0.33307E-15 -.27756E-16
 0.55511E-16  0.0000     0.55511E-16 0.41633E-16 0.24980E-15 0.97145E-16 0.55511E-16 0.13878E-16 0.27756E-16 0.30531E-15
 0.10547E-13 0.34694E-15 0.11102E-15 0.27756E-16 0.55511E-16 0.55511E-16 0.23592E-15 0.13878E-15 0.18041E-15 -.13878E-16
 0.10408E-15 0.83267E-16 0.34694E-15 0.13098E-12 0.23037E-14 0.69389E-16 0.12490E-15 0.83267E-16 0.11102E-15 0.23592E-15
 0.29128E-12 0.28521E-11 0.32321E-11 0.16925E-11 0.21257E-11 0.43067E-09 0.27338E-09 0.17922E-08 0.98210E-10 0.14683E-13
 0.69389E-16 0.69389E-16 0.69389E-16 0.83267E-16 0.47184E-15 0.40588E-12 0.33765E-13  0.0000     -.27756E-16 0.13878E-16
 0.41633E-16 0.13878E-16 0.61062E-15 0.13878E-16 0.55511E-16 0.13878E-16 0.55511E-16 0.27756E-15 0.20123E-13 0.14572E-13
 0.69389E-16 0.11102E-15 0.11102E-15 0.13878E-16 0.27756E-16 0.55511E-15 0.20817E-15 0.13878E-16 0.15266E-15 0.23592E-15
 0.16653E-15 0.30670E-13 0.56571E-12 0.24980E-15 -.13878E-16 0.13878E-16 0.69389E-16  0.0000     0.16750E-13 0.28472E-09
 0.45754E-09 0.33437E-06 0.31837E-11 0.27338E-09 0.10694E-09 0.50382E-09 0.25429E-08 0.21681E-10 0.77993E-14 0.11102E-15
 0.55511E-16 0.97145E-16 0.58287E-15 0.35458E-12 0.32296E-11 0.25646E-13 0.13878E-15  0.0000     0.13878E-16 0.24980E-15
 0.97145E-14 0.11338E-13 0.26368E-15 0.83267E-16 0.97145E-16 0.20817E-15 0.31544E-13 0.16298E-10 0.17944E-13 0.19429E-15
 0.12490E-15 0.97145E-16 0.19429E-15 0.74385E-14 0.60230E-14 0.47184E-15 0.23592E-15 0.23592E-15 0.12490E-15 0.18541E-13
 0.45564E-10 0.44696E-12 0.40246E-15 -.13878E-16 0.83267E-16 0.26368E-15 0.71887E-14 0.27180E-10 0.86414E-10 0.21133E-08
 0.27780E-11 0.17922E-08 0.50382E-09 0.21635E-07 0.14377E-09 0.50787E-10 0.87167E-11 0.46935E-13 0.31225E-14 0.21927E-14
 0.97977E-14 0.18429E-11 0.25694E-11 0.65624E-09 0.85765E-14 0.77299E-14 0.14155E-14 0.92426E-14 0.57016E-12 0.90927E-10
 0.25077E-13 0.11713E-13 0.12629E-14 0.54401E-14 0.41604E-12 0.66885E-09 0.41583E-12 0.37635E-12 0.25258E-14 0.26090E-14
 0.81601E-14 0.50349E-12 0.23626E-12 0.60614E-12 0.25396E-14 0.26645E-14 0.42327E-14 0.32001E-12 0.57992E-09 0.47560E-08
 0.14963E-11 0.16764E-13 0.16376E-14 0.23870E-14 0.70832E-13 0.99771E-11 0.28927E-10 0.12362E-09 0.30477E-12 0.98210E-10
 0.25429E-08 0.14377E-09 0.58928E-12 0.11630E-13 0.86597E-14 0.94119E-13 0.20522E-11 0.26649E-11 0.83768E-11 0.21183E-09
 0.19994E-11 0.12085E-09 0.97561E-14 0.61328E-06 0.18485E-12 0.15280E-10 0.24856E-10 0.19480E-09 0.43548E-13 0.82293E-07
 0.24750E-12 0.77371E-11 0.15281E-09 0.11327E-07 0.32914E-12 0.10734E-09 0.39135E-13 0.71433E-11 0.53920E-11 0.32407E-09
 0.18403E-12 0.74913E-10 0.18069E-13 0.22895E-10 0.12537E-11 0.15174E-09 0.82652E-08 0.16629E-06 0.96943E-08 0.12450E-09
 0.67527E-11 0.45189E-11 0.21438E-11 0.71471E-13 0.81046E-14 0.12282E-13 0.20817E-15 0.14710E-13 0.21681E-10 0.50787E-10
 0.11768E-13 0.30531E-15 0.13878E-15 0.12490E-15 0.28588E-14 0.61743E-11 0.15095E-08 0.13156E-05 0.14916E-11 0.12186E-09
 0.12206E-13 0.11727E-09 0.11037E-12 0.13678E-08 0.24815E-10 0.25699E-09 0.38775E-13 0.15963E-09 0.26749E-12 0.12896E-08
 0.17717E-08 0.67812E-08 0.32407E-12 0.10781E-09 0.32155E-13 0.44228E-09 0.50641E-10 0.75513E-08 0.23960E-12 0.86859E-10
 0.83128E-14 0.18325E-09 0.18407E-11 0.96051E-08 0.93331E-08 0.15502E-06 0.25894E-06 0.29585E-07 0.39096E-08 0.15440E-07
 0.34834E-11 0.32752E-14 0.18041E-15 0.41633E-16 0.12490E-15 0.11102E-15 0.79659E-14 0.87167E-11 0.87430E-14 0.55511E-16
 0.41633E-16 0.27756E-16 0.97145E-16 0.11935E-14 0.76401E-11 0.46404E-08 0.22722E-11 0.10878E-09 0.11565E-13 0.13781E-09
 0.21406E-12 0.93227E-09 0.89604E-10 0.22996E-09 0.24786E-13 0.18999E-09 0.41964E-12 0.10706E-08 0.14804E-08 0.12619E-07
 0.32304E-12 0.10540E-09 0.53402E-13 0.54633E-09 0.45617E-10 0.17179E-07 0.31224E-12 0.82245E-10 0.11435E-13 0.22477E-09
 0.34038E-11 0.36325E-08 0.20151E-08 0.48982E-07 0.24909E-07 0.38008E-08 0.87052E-09 0.11450E-07 0.72557E-11 0.16931E-14
 0.11102E-15 0.55511E-16 0.69389E-16  0.0000     0.34694E-15 0.46935E-13 0.94591E-13 0.27756E-16 0.27756E-16 -.41633E-16
 0.55511E-16 0.19429E-15 0.15182E-13 0.16001E-09 0.26668E-11 0.13785E-09 0.19382E-13 0.10948E-09 0.29841E-12 0.17936E-08
 0.43864E-10 0.27743E-09 0.60341E-13 0.14643E-09 0.35782E-12 0.16825E-08 0.73981E-08 0.42628E-08 0.45317E-12 0.11909E-09
 0.57516E-13 0.38304E-09 0.93774E-10 0.47564E-08 0.41801E-12 0.91614E-10 0.16001E-13 0.16688E-09 0.42205E-11 0.22164E-07
 0.23299E-06 0.22830E-06 0.82560E-07 0.44766E-06 0.25653E-07 0.49752E-07 0.36530E-09 0.67446E-14 0.69389E-16 0.13878E-15
 0.11102E-15 -.13878E-16 0.24980E-15 0.32474E-14 0.20522E-11 0.29837E-14 0.83267E-16 -.13878E-16 0.11102E-15 0.13878E-16
 0.47184E-15 0.20768E-11 0.17730E-11 0.13784E-09 0.10009E-13 0.10704E-09 0.24542E-12 0.19874E-08 0.47366E-10 0.28742E-09
 0.25167E-13 0.14229E-09 0.28062E-12 0.18741E-08 0.30875E-07 0.35199E-08 0.35327E-12 0.12303E-09 0.58072E-13 0.36455E-09
 0.43267E-10 0.40541E-08 0.18144E-12 0.94305E-10 0.19595E-13 0.16470E-09 0.17239E-11 0.29174E-07 0.17921E-06 0.88925E-07
 0.10031E-04 0.66573E-06 0.20151E-07 0.81379E-07 0.66781E-08 0.20724E-11 0.54123E-15 -.13878E-16 0.97145E-16 -.83267E-16
 0.13878E-15 0.22343E-14 0.26647E-11 0.61743E-11 0.10825E-14 0.13878E-16 0.12490E-15 0.97145E-16 0.40246E-15 0.45899E-12
 0.19471E-11 0.13482E-09 0.10124E-13 0.11814E-09 0.14723E-12 0.13113E-08 0.29731E-10 0.24414E-09 0.33303E-13 0.15996E-09
 0.19177E-12 0.12549E-08 0.24541E-08 0.78501E-08 0.35757E-12 0.10930E-09 0.28276E-13 0.44804E-09 0.43715E-10 0.90677E-08
 0.24582E-12 0.84849E-10 0.13593E-13 0.18705E-09 0.20521E-11 0.87973E-08 0.17849E-07 0.25624E-06 0.58430E-05 0.28885E-07
 0.90991E-08 0.11876E-05 0.12213E-07 0.38098E-06 0.22485E-12 0.62450E-15 0.25535E-14 0.36082E-15 0.59674E-15 0.97977E-14
 0.83768E-11 0.15095E-08 0.76400E-11 0.14988E-13 0.44409E-15 0.36082E-15 0.31086E-14 0.44201E-12 0.30618E-11 0.63598E-10
 0.89234E-14 0.13670E-09 0.21320E-12 0.13324E-08 0.10567E-09 0.25430E-09 0.31203E-13 0.18300E-09 0.28030E-12 0.13079E-08
 0.21130E-08 0.61969E-08 0.39002E-12 0.11257E-09 0.58776E-13 0.46372E-09 0.53133E-10 0.68819E-08 0.33717E-12 0.87856E-10
 0.16403E-13 0.19280E-09 0.30412E-11 0.68747E-08 0.29942E-08 0.49380E-06 0.10082E-06 0.15853E-07 0.17390E-08 0.14377E-06
 0.79767E-08 0.42348E-09 0.46444E-10 0.38738E-12 0.13459E-12 0.40562E-12 0.35455E-12 0.18429E-11 0.21183E-09 0.13156E-05
 0.46404E-08 0.16001E-09 0.20769E-11 0.45897E-12 0.44191E-12 0.23206E-12 0.28449E-13 0.13656E-13 0.93536E-14 0.39919E-10
 0.13312E-12 0.29708E-08 0.34593E-10 0.32714E-09 0.45561E-13 0.12978E-09 0.23094E-12 0.27156E-08 0.10374E-07 0.24145E-08
 0.41925E-12 0.13236E-09 0.63873E-13 0.31890E-09 0.82493E-10 0.26053E-08 0.32731E-12 0.10070E-09 0.17986E-13 0.14900E-09
 0.41350E-11 0.32290E-06 0.12328E-05 0.20393E-07 0.15181E-07 0.10762E-06 0.24520E-06 0.11252E-07 0.24151E-09 0.29042E-12
 0.17500E-13 0.39108E-13 0.34694E-15 0.33709E-13 0.32298E-11 0.25694E-11 0.19994E-11 0.14916E-11 0.22723E-11 0.26668E-11
 0.17729E-11 0.19471E-11 0.30620E-11 0.28505E-13 0.16653E-15 0.55511E-16 0.16653E-15 0.27756E-14 0.66086E-13 0.23169E-11
 0.88711E-12 0.29891E-11 0.47164E-13 0.25734E-11 0.67423E-13 0.31045E-11 0.44202E-11 0.31054E-11 0.74492E-13 0.31126E-11
 0.77895E-13 0.31161E-11 0.12934E-11 0.34594E-11 0.59388E-13 0.31622E-11 0.27881E-13 0.29507E-11 0.31532E-12 0.33787E-11
 0.29820E-11 0.35739E-11 0.23997E-11 0.18248E-11 0.34315E-11 0.25965E-11 0.12400E-11 0.48711E-14 0.36082E-15 0.23592E-15
 0.83267E-16 0.13878E-16 0.25605E-13 0.65624E-09 0.12085E-09 0.12186E-09 0.10878E-09 0.13785E-09 0.13784E-09 0.13482E-09
 0.63598E-10 0.13461E-13 0.24980E-15 -.55511E-16 0.83267E-16 0.83267E-16 0.18457E-14 0.24554E-10 0.17401E-10 0.51644E-10
 0.53207E-13 0.75862E-07 0.32467E-12 0.93308E-10 0.11805E-09 0.24612E-09 0.31527E-12 0.34378E-10 0.44850E-13 0.12937E-08
 0.31171E-10 0.24097E-09 0.29870E-12 0.29640E-10 0.18025E-13 0.22879E-06 0.32548E-11 0.13486E-09 0.15255E-09 0.16761E-09
 0.17559E-09 0.15298E-09 0.14484E-09 0.18226E-09 0.11728E-10 0.13461E-14 0.41633E-16 0.12490E-15 0.11796E-15 0.69389E-16
 0.22204E-15 0.86459E-14 0.97838E-14 0.12150E-13 0.11508E-13 0.19333E-13 0.10030E-13 0.10110E-13 0.89651E-14 0.92426E-14
 0.16653E-15 0.13878E-16 0.83267E-16 0.13878E-16 0.13878E-15 0.38719E-14 0.18097E-13 0.17902E-13 0.14572E-14 0.10728E-13
 0.32557E-13 0.21871E-13 0.11728E-13 0.21941E-13 0.25511E-13 0.20735E-13 0.25147E-14 0.13471E-13 0.20719E-13 0.13196E-13
 0.27413E-13 0.25559E-13 0.14580E-14 0.13410E-13 0.24374E-13 0.21132E-13 0.11916E-13 0.27089E-13 0.19880E-13 0.88818E-14
 0.77854E-14 0.14558E-13 0.14072E-13 0.33584E-14 0.11102E-15 -.27756E-16 0.18041E-15 -.13878E-16 0.19429E-15 0.79242E-14
 0.61328E-06 0.11727E-09 0.13781E-09 0.10948E-09 0.10704E-09 0.11814E-09 0.13670E-09 0.39919E-10 0.27756E-14 0.15266E-15
 0.97145E-16 0.69389E-16 -.69389E-16 0.31919E-15 0.43336E-12 0.33479E-09 0.28491E-13 0.29039E-10 0.17653E-12 0.16432E-09
 0.13613E-09 0.72270E-10 0.34464E-12 0.84699E-08 0.22015E-13 0.42411E-10 0.11764E-08 0.72829E-10 0.16211E-12 0.27441E-06
 0.10191E-13 0.31030E-10 0.36955E-11 0.10954E-09 0.10097E-09 0.91915E-10 0.88766E-10 0.99236E-10 0.11233E-09 0.87898E-10
 0.13251E-09 0.90807E-12 0.29143E-15 0.20817E-15 0.18041E-15 0.13878E-15 0.11102E-15 0.12906E-14 0.18488E-12 0.11033E-12
 0.21414E-12 0.29846E-12 0.24537E-12 0.14728E-12 0.21323E-12 0.13312E-12 0.66072E-13 0.19706E-14 0.27756E-16 0.41633E-16
 -.69389E-16 0.83267E-16 0.64948E-14 0.27731E-12 0.73622E-13 0.19763E-12 0.39677E-13 0.27850E-12 0.27358E-12 0.28475E-12
 0.37179E-13 0.33448E-12 0.91543E-13 0.15735E-12 0.15590E-12 0.17077E-12 0.29916E-13 0.25729E-12 0.39108E-13 0.17484E-12
 0.74496E-13 0.28398E-12 0.34209E-12 0.36148E-12 0.26463E-12 0.19652E-12 0.31947E-12 0.27517E-12 0.20657E-12 0.21555E-12
 0.82573E-14 0.12490E-15 0.12490E-15 -.41633E-16 0.26368E-15 0.94091E-14 0.15281E-10 0.13678E-08 0.93227E-09 0.17936E-08
 0.19874E-08 0.13113E-08 0.13324E-08 0.29708E-08 0.23169E-11 0.24554E-10 0.35943E-14 0.38858E-15 0.22204E-15 0.22204E-15
 0.66613E-15 0.47740E-14 0.27756E-13 0.64174E-10 0.31730E-12 0.59948E-09 0.11225E-08 0.51706E-06 0.46637E-12 0.85003E-10
 0.65471E-13 0.83509E-09 0.63510E-10 0.25079E-06 0.24229E-12 0.68282E-10 0.13123E-13 0.27241E-09 0.42799E-11 0.18221E-08
 0.33520E-08 0.45331E-08 0.59920E-08 0.28421E-08 0.25692E-08 0.72341E-08 0.17334E-09 0.39924E-12 0.87430E-14 0.63838E-15
 0.11102E-15 0.49960E-15 0.97700E-14 0.57027E-12 0.24856E-10 0.24815E-10 0.89604E-10 0.43864E-10 0.47366E-10 0.29731E-10
 0.10567E-09 0.34593E-10 0.88708E-12 0.17401E-10 0.18069E-13 0.43332E-12 0.66891E-14 0.74940E-15 0.15266E-15 0.69389E-16
 0.83267E-16 0.68973E-14 0.15429E-12 0.28293E-10 0.89630E-10 0.46160E-10 0.21046E-12 0.17952E-10 0.81635E-13 0.67980E-10
 0.60839E-11 0.47401E-10 0.12842E-12 0.18886E-10 0.24170E-13 0.12859E-09 0.12938E-11 0.39041E-10 0.91300E-10 0.51183E-10
 0.89562E-10 0.25656E-10 0.64681E-10 0.45259E-10 0.58940E-11 0.89928E-14 0.33307E-15 -.13878E-16 0.27756E-16 0.11102E-15
 0.11435E-13 0.90927E-10 0.19480E-09 0.25699E-09 0.22996E-09 0.27743E-09 0.28742E-09 0.24414E-09 0.25430E-09 0.32714E-09
 0.29890E-11 0.51645E-10 0.17930E-13 0.33479E-09 0.27733E-12 0.47462E-14 0.16653E-15 0.83267E-16 0.97145E-16 0.55511E-16
 0.19290E-14 0.85198E-11 0.21806E-09 0.70707E-09 0.41469E-12 0.47736E-10 0.56552E-13 0.26575E-06 0.46485E-10 0.67488E-09
 0.32296E-12 0.40218E-10 0.21316E-13 0.17205E-08 0.43736E-11 0.27683E-09 0.33944E-09 0.38140E-09 0.40833E-09 0.32757E-09
 0.31712E-09 0.42871E-09 0.90745E-11 0.10547E-14 0.41633E-16 0.69389E-16 0.55511E-16 -.41633E-16 0.11102E-15 0.25063E-13
 0.43576E-13 0.38858E-13 0.24911E-13 0.60410E-13 0.25181E-13 0.33296E-13 0.31182E-13 0.45550E-13 0.47101E-13 0.53124E-13
 0.15127E-14 0.28616E-13 0.73858E-13 0.27867E-13 0.24980E-15 0.83267E-16 0.55511E-16 0.41633E-16 0.83267E-16 0.33029E-14
 0.26146E-13 0.45894E-13 0.71512E-13 0.60001E-13 0.61062E-14 0.36221E-13 0.69924E-13 0.67541E-13 0.61084E-13 0.60877E-13
 0.24860E-14 0.33249E-13 0.66479E-13 0.73944E-13 0.43257E-13 0.63130E-13 0.58811E-13 0.34348E-13 0.39406E-13 0.54651E-13
 0.29143E-13 0.32752E-14 0.15266E-15  0.0000     0.76328E-16 -.41633E-16 0.11102E-15 0.11754E-13 0.82293E-07 0.15963E-09
 0.18999E-09 0.14643E-09 0.14229E-09 0.15996E-09 0.18300E-09 0.12978E-09 0.25734E-11 0.75862E-07 0.10714E-13 0.29039E-10
 0.19749E-12 0.64174E-10 0.67862E-14 0.11102E-15 -.13878E-16 -.13878E-16 0.55511E-16 0.26368E-15 0.34892E-12 0.83904E-10
 0.32713E-12 0.33888E-06 0.30240E-13 0.50519E-10 0.38261E-09 0.92605E-10 0.29188E-12 0.44533E-08 0.10236E-13 0.35944E-10
 0.44747E-11 0.14712E-09 0.13216E-09 0.11996E-09 0.11495E-09 0.13068E-09 0.14312E-09 0.11730E-09 0.13808E-09 0.48671E-12
 0.30531E-15 0.41633E-16 -.55511E-16 -.55511E-16 0.83267E-16 0.12490E-14 0.24744E-12 0.26744E-12 0.41989E-12 0.35789E-12
 0.28061E-12 0.19174E-12 0.28023E-12 0.23094E-12 0.67359E-13 0.32468E-12 0.32647E-13 0.17641E-12 0.39690E-13 0.31754E-12
 0.15457E-12 0.20539E-14 0.55511E-16 0.83267E-16 -.27756E-16 0.11102E-15 0.22371E-13 0.37617E-12 0.42563E-13 0.36394E-12
 0.10614E-12 0.20927E-12 0.24063E-12 0.36653E-12 0.37692E-13 0.44832E-12 0.38101E-13 0.17166E-12 0.93962E-13 0.36064E-12
 0.40426E-12 0.51266E-12 0.47360E-12 0.19582E-12 0.33738E-12 0.36628E-12 0.35741E-12 0.38630E-12 0.23107E-13 0.83267E-16
 0.31919E-15 0.16653E-15 0.27756E-15 0.54123E-14 0.77371E-11 0.12896E-08 0.10706E-08 0.16825E-08 0.18741E-08 0.12549E-08
 0.13079E-08 0.27156E-08 0.31045E-11 0.93308E-10 0.21871E-13 0.16432E-09 0.27847E-12 0.59948E-09 0.28293E-10 0.85198E-11
 0.32058E-14 0.31919E-15 0.41633E-16 0.40246E-15 0.16792E-13 0.18116E-10 0.40465E-12 0.93395E-10 0.37054E-13 0.86888E-09
 0.45110E-10 0.11496E-06 0.30591E-12 0.67075E-10 0.18444E-13 0.28036E-09 0.31082E-11 0.17047E-08 0.30040E-08 0.41177E-08
 0.49869E-08 0.26319E-08 0.22834E-08 0.60681E-08 0.21253E-08 0.21233E-06 0.13266E-10 0.19595E-13 0.10603E-13 0.19873E-13
 0.31836E-13 0.41604E-12 0.15281E-09 0.17717E-08 0.14804E-08 0.73981E-08 0.30875E-07 0.24541E-08 0.21130E-08 0.10374E-07
 0.44201E-11 0.11805E-09 0.11842E-13 0.13613E-09 0.27360E-12 0.11225E-08 0.89630E-10 0.21806E-09 0.26174E-13 0.34900E-12
 0.22454E-13 0.16820E-13 0.13156E-13 0.16834E-13 0.18513E-13 0.48571E-12 0.33126E-13 0.75399E-09 0.44460E-10 0.19876E-07
 0.23093E-12 0.83901E-10 0.14481E-13 0.22515E-09 0.37582E-11 0.48776E-08 0.99949E-09 0.85649E-07 0.55559E-08 0.70020E-08
 0.70059E-09 0.25710E-07 0.11898E-09 0.44299E-12 0.33501E-13 0.15002E-13 0.33307E-15 0.14544E-13 0.16298E-10 0.66885E-09
 0.11327E-07 0.67812E-08 0.12619E-07 0.42628E-08 0.35199E-08 0.78501E-08 0.61969E-08 0.24145E-08 0.31054E-11 0.24612E-09
 0.22038E-13 0.72270E-10 0.28468E-12 0.51706E-06 0.46161E-10 0.70707E-09 0.45991E-13 0.83904E-10 0.37632E-12 0.18115E-10
 0.16737E-13 0.48572E-15 0.18041E-15 0.18041E-15 0.26645E-14 0.78476E-11 0.94127E-10 0.73231E-09 0.33173E-12 0.14724E-09
 0.18235E-13 0.10153E-09 0.42272E-11 0.41280E-08 0.25371E-08 0.17065E-08 0.15092E-08 0.24603E-08 0.31306E-08 0.14313E-08
 0.10914E-10 0.50654E-14 0.19429E-15 0.83267E-16 0.27756E-16 0.97145E-16 0.17916E-13 0.41550E-12 0.32904E-12 0.32410E-12
 0.32299E-12 0.45315E-12 0.35328E-12 0.35743E-12 0.38984E-12 0.41922E-12 0.74363E-13 0.31516E-12 0.25554E-13 0.34447E-12
 0.37068E-13 0.46633E-12 0.21057E-12 0.41465E-12 0.71478E-13 0.32711E-12 0.42605E-13 0.40465E-12 0.18277E-13 0.16653E-15
 0.13878E-15 0.41633E-16 0.13878E-16 0.12490E-14 0.13192E-12 0.32395E-12 0.27742E-13 0.37473E-12 0.31912E-13 0.27373E-12
 0.56329E-13 0.26991E-12 0.20055E-12 0.40640E-12 0.29140E-12 0.21184E-12 0.32037E-12 0.41032E-12 0.20013E-12 0.17764E-14
 0.27756E-16 -.69389E-16 0.34694E-16 0.18041E-15 0.37470E-15 0.37628E-12 0.10734E-09 0.10781E-09 0.10540E-09 0.11909E-09
 0.12303E-09 0.10930E-09 0.11257E-09 0.13236E-09 0.31125E-11 0.34378E-10 0.20711E-13 0.84699E-08 0.33435E-12 0.85003E-10
 0.17952E-10 0.47736E-10 0.59952E-13 0.33888E-06 0.36388E-12 0.93395E-10 0.48546E-12 0.69389E-16 0.13878E-15 0.18735E-15
 0.13878E-16 0.97145E-16 0.10686E-13 0.54590E-05 0.31668E-12 0.28226E-10 0.14877E-13 0.17841E-07 0.28535E-11 0.11981E-09
 0.12747E-09 0.14719E-09 0.15154E-09 0.13290E-09 0.12647E-09 0.15658E-09 0.51188E-10 0.68973E-14 0.55511E-16 0.69389E-16
 0.97145E-16 -.13878E-16 0.69389E-16 0.24841E-14 0.39038E-13 0.32030E-13 0.53416E-13 0.57523E-13 0.58134E-13 0.28172E-13
 0.58819E-13 0.63748E-13 0.77862E-13 0.44925E-13 0.25329E-14 0.21848E-13 0.91505E-13 0.65388E-13 0.81660E-13 0.56621E-13
 0.61062E-14 0.30261E-13 0.10619E-12 0.37151E-13 0.32988E-13 0.26784E-14 0.16653E-15 0.41633E-16 0.55511E-16 0.69389E-16
 0.29143E-15 0.17958E-13 0.75759E-13 0.51112E-13 0.24009E-14 0.25063E-13 0.63907E-13 0.35843E-13 0.34799E-13 0.49823E-13
 0.41640E-13 0.21511E-13 0.27423E-13 0.42577E-13 0.50723E-13 0.21316E-13 0.20817E-15 -.27756E-16 0.55511E-16 -.41633E-16
 0.13878E-16 0.26368E-14 0.71433E-11 0.44228E-09 0.54633E-09 0.38304E-09 0.36455E-09 0.44804E-09 0.46372E-09 0.31890E-09
 0.31160E-11 0.12937E-08 0.13574E-13 0.42411E-10 0.15734E-12 0.83508E-09 0.67980E-10 0.26575E-06 0.36166E-13 0.50519E-10
 0.20935E-12 0.86888E-09 0.75399E-09 0.78477E-11 0.12212E-14  0.0000     0.55511E-16 0.13878E-15 0.19429E-15 0.12462E-13
 0.18750E-12 0.89161E-09 0.61756E-14 0.54712E-10 0.24250E-11 0.38380E-09 0.33911E-09 0.27792E-09 0.26545E-09 0.31803E-09
 0.39763E-09 0.25438E-09 0.55543E-09 0.32160E-10 0.48850E-14 0.15266E-15 0.12490E-15 0.11102E-15 0.34694E-15 0.80491E-14
 0.53918E-11 0.50641E-10 0.45617E-10 0.93774E-10 0.43267E-10 0.43715E-10 0.53133E-10 0.82493E-10 0.12933E-11 0.31171E-10
 0.20747E-13 0.11764E-08 0.15589E-12 0.63509E-10 0.60841E-11 0.46485E-10 0.69908E-13 0.38261E-09 0.24059E-12 0.45110E-10
 0.44460E-10 0.94127E-10 0.13191E-12 0.10672E-13 0.19429E-15 0.13878E-15 0.23592E-15 0.30531E-15 0.54678E-14 0.73611E-12
 0.23231E-13 0.15784E-09 0.85497E-12 0.54405E-10 0.40448E-10 0.12013E-09 0.31398E-10 0.39346E-10 0.37730E-10 0.72483E-10
 0.15304E-10 0.61345E-12 0.11116E-13 0.44409E-15 0.11102E-15 0.47184E-15 0.74385E-14 0.50379E-12 0.32407E-09 0.75513E-08
 0.17179E-07 0.47564E-08 0.40541E-08 0.90677E-08 0.68819E-08 0.26053E-08 0.34593E-11 0.24097E-09 0.13312E-13 0.72829E-10
 0.17081E-12 0.25079E-06 0.47401E-10 0.67488E-09 0.67672E-13 0.92605E-10 0.36664E-12 0.11496E-06 0.19876E-07 0.73231E-09
 0.32399E-12 0.54590E-05 0.17986E-13 0.12670E-13 0.44409E-15 -.15266E-15 0.13878E-16 0.16653E-15 0.25535E-14 0.10441E-10
 0.22788E-11 0.45746E-08 0.28256E-08 0.18431E-08 0.16282E-08 0.26972E-08 0.48063E-08 0.15276E-08 0.19497E-10 0.10755E-13
 0.22204E-15 0.23592E-15 0.83267E-16 0.16653E-15 0.61617E-14 0.23634E-12 0.18394E-12 0.23943E-12 0.31214E-12 0.41790E-12
 0.18144E-12 0.24574E-12 0.33717E-12 0.32729E-12 0.59368E-13 0.29869E-12 0.27409E-13 0.16210E-12 0.29872E-13 0.24221E-12
 0.12853E-12 0.32295E-12 0.61113E-13 0.29189E-12 0.37748E-13 0.30592E-12 0.23080E-12 0.33161E-12 0.27658E-13 0.31675E-12
 0.75787E-13 0.18750E-12 0.55789E-14 0.83267E-16 0.97145E-16 0.97145E-16 0.97145E-16 0.13184E-14 0.58037E-13 0.16212E-12
 0.14951E-12 0.31755E-12 0.25997E-12 0.17152E-12 0.15172E-12 0.20188E-12 0.14803E-12 0.16515E-14 0.55511E-16 0.15266E-15
 0.83267E-16 -.55511E-16 0.61062E-15 0.60614E-12 0.74913E-10 0.86859E-10 0.82245E-10 0.91614E-10 0.94305E-10 0.84849E-10
 0.87856E-10 0.10070E-09 0.31621E-11 0.29640E-10 0.25639E-13 0.27441E-06 0.25725E-12 0.68282E-10 0.18886E-10 0.40218E-10
 0.60915E-13 0.44533E-08 0.44823E-12 0.67076E-10 0.83901E-10 0.14724E-09 0.37485E-12 0.28226E-10 0.51043E-13 0.89161E-09
 0.73627E-12 0.19429E-15 0.83267E-16  0.0000     0.13878E-15 0.69389E-16 0.63560E-14 0.35708E-08 0.97748E-10 0.11030E-09
 0.11314E-09 0.10074E-09 0.97672E-10 0.11820E-09 0.41858E-10 0.31641E-14 0.69389E-16 0.16653E-15 0.48572E-16 0.55511E-16
 0.41633E-16 0.24286E-14 0.18138E-13 0.80769E-14 0.11463E-13 0.15918E-13 0.19540E-13 0.13572E-13 0.16395E-13 0.17989E-13
 0.27907E-13 0.18028E-13 0.14922E-14 0.10141E-13 0.39084E-13 0.13089E-13 0.24266E-13 0.21325E-13 0.25213E-14 0.10110E-13
 0.38037E-13 0.18422E-13 0.14514E-13 0.18270E-13 0.31870E-13 0.14863E-13 0.23870E-14 0.63005E-14 0.23259E-13 0.23870E-14
 0.69389E-16 -.13878E-16 0.48572E-16 0.41633E-16 0.23592E-15 0.73136E-14 0.10061E-13 0.15342E-13 0.15881E-13 0.66891E-14
 0.12650E-13 0.13531E-13 0.11713E-13 0.72997E-14 0.16653E-15 0.83267E-16 0.20817E-15 -.13878E-16 0.12490E-15 0.25674E-14
 0.22895E-10 0.18325E-09 0.22477E-09 0.16688E-09 0.16470E-09 0.18705E-09 0.19280E-09 0.14900E-09 0.29507E-11 0.22879E-06
 0.13425E-13 0.31030E-10 0.17482E-12 0.27241E-09 0.12859E-09 0.17205E-08 0.33256E-13 0.35944E-10 0.17169E-12 0.28036E-09
 0.22515E-09 0.10153E-09 0.27376E-12 0.17841E-07 0.24925E-13 0.54712E-10 0.15784E-09 0.10441E-10 0.14155E-14 0.55511E-16
 0.27756E-16 0.12490E-15 0.18041E-15 0.25438E-13 0.96172E-09 0.12382E-09 0.13292E-09 0.14694E-09 0.18529E-09 0.13224E-09
 0.16081E-09 0.75271E-10 0.13087E-13 0.29143E-15 0.37470E-15 0.27756E-16 0.24980E-15 0.43021E-14 0.12538E-11 0.18407E-11
 0.34039E-11 0.42204E-11 0.17239E-11 0.20521E-11 0.30412E-11 0.41350E-11 0.31529E-12 0.32549E-11 0.24477E-13 0.36954E-11
 0.74541E-13 0.42799E-11 0.12938E-11 0.43737E-11 0.66613E-13 0.44747E-11 0.93915E-13 0.31083E-11 0.37582E-11 0.42272E-11
 0.56366E-13 0.28535E-11 0.63852E-13 0.24251E-11 0.85511E-12 0.22788E-11 0.58051E-13 0.64670E-14 0.22204E-15 0.41633E-16
 0.22204E-15 0.26479E-13 0.23663E-11 0.40875E-11 0.21249E-11 0.11198E-11 0.17513E-11 0.24464E-11 0.17114E-11 0.31016E-11
 0.28358E-11 0.24564E-13 0.13120E-12 0.30656E-13 0.18652E-13 0.31995E-12 0.15174E-09 0.96051E-08 0.36325E-08 0.22164E-07
 0.29174E-07 0.87973E-08 0.68747E-08 0.32290E-06 0.33787E-11 0.13486E-09 0.21160E-13 0.10954E-09 0.28396E-12 0.18221E-08
 0.39041E-10 0.27683E-09 0.73950E-13 0.14712E-09 0.36068E-12 0.17047E-08 0.48776E-08 0.41280E-08 0.27004E-12 0.11981E-09
 0.35841E-13 0.38380E-09 0.54405E-10 0.45746E-08 0.16215E-12 0.35708E-08 0.73969E-14 0.25493E-13 0.26423E-13 0.24386E-12
 0.49098E-12 0.25194E-12 0.15676E-11 0.39751E-09 0.91829E-08 0.10947E-07 0.24783E-09 0.17682E-11 0.33043E-12 0.53685E-12
 0.22482E-14 0.56541E-12 0.45565E-10 0.57992E-09 0.82652E-08 0.93331E-08 0.20151E-08 0.23299E-06 0.17921E-06 0.17849E-07
 0.29942E-08 0.12328E-05 0.29820E-11 0.15255E-09 0.12009E-13 0.10097E-09 0.34209E-12 0.33520E-08 0.91300E-10 0.33944E-09
 0.43293E-13 0.13216E-09 0.40428E-12 0.30040E-08 0.99949E-09 0.25371E-08 0.20056E-12 0.12747E-09 0.34683E-13 0.33911E-09
 0.40448E-10 0.28256E-08 0.14955E-12 0.97748E-10 0.10089E-13 0.96172E-09 0.23663E-11 0.49077E-12 0.24147E-14 0.59674E-15
 0.49960E-15 0.73969E-14 0.55281E-11 0.18389E-05 0.64400E-11 0.11810E-13 0.45797E-15 0.40246E-15 0.11102E-15 0.27756E-15
 0.44713E-12 0.47560E-08 0.16629E-06 0.15502E-06 0.48982E-07 0.22830E-06 0.88925E-07 0.25624E-06 0.49380E-06 0.20393E-07
 0.35739E-11 0.16761E-09 0.27187E-13 0.91915E-10 0.36138E-12 0.45331E-08 0.51183E-10 0.38140E-09 0.63130E-13 0.11996E-09
 0.51260E-12 0.41177E-08 0.85649E-07 0.17065E-08 0.40636E-12 0.14720E-09 0.49714E-13 0.27792E-09 0.12013E-09 0.18431E-08
 0.31752E-12 0.11030E-09 0.15349E-13 0.12382E-09 0.40875E-11 0.25183E-12 0.69389E-15 0.41633E-16 -.55511E-16 0.27756E-16
 0.22621E-14 0.23536E-11 0.53574E-11 0.11241E-14 0.11102E-15 0.83267E-16 0.97145E-16 -.27756E-16 0.59674E-15 0.14964E-11
 0.96943E-08 0.25894E-06 0.24909E-07 0.82560E-07 0.10031E-04 0.58430E-05 0.10082E-06 0.15181E-07 0.23997E-11 0.17559E-09
 0.19852E-13 0.88766E-10 0.26468E-12 0.59920E-08 0.89562E-10 0.40833E-09 0.58838E-13 0.11495E-09 0.47363E-12 0.49869E-08
 0.55559E-08 0.15092E-08 0.29148E-12 0.15154E-09 0.41633E-13 0.26545E-09 0.31398E-10 0.16282E-08 0.26002E-12 0.11314E-09
 0.15965E-13 0.13292E-09 0.21250E-11 0.15675E-11 0.55511E-15 0.11102E-15 0.83267E-16 0.27756E-16 0.11102E-15 0.31641E-14
 0.23409E-11 0.27756E-14 0.13878E-15 0.69389E-16 0.97145E-16 0.41633E-16 0.55511E-16 0.16667E-13 0.12450E-09 0.29585E-07
 0.38008E-08 0.44766E-06 0.66573E-06 0.28885E-07 0.15853E-07 0.10762E-06 0.18248E-11 0.15298E-09 0.88263E-14 0.99236E-10
 0.19641E-12 0.28421E-08 0.25656E-10 0.32757E-09 0.34368E-13 0.13068E-09 0.19577E-12 0.26319E-08 0.70020E-08 0.24603E-08
 0.21183E-12 0.13290E-09 0.21469E-13 0.31803E-09 0.39346E-10 0.26972E-08 0.17152E-12 0.10074E-09 0.66457E-14 0.14694E-09
 0.11198E-11 0.39751E-09 0.74107E-14 -.55511E-16 -.55511E-16 0.48572E-16 0.69389E-16 0.27756E-15 0.44020E-13 0.98255E-13
 0.16653E-15 0.41633E-16 0.69389E-16 0.13878E-16 0.55511E-16 0.16653E-14 0.67528E-11 0.39096E-08 0.87052E-09 0.25653E-07
 0.20151E-07 0.90991E-08 0.17390E-08 0.24520E-06 0.34315E-11 0.14484E-09 0.78826E-14 0.11233E-09 0.31944E-12 0.25692E-08
 0.64681E-10 0.31712E-09 0.39413E-13 0.14312E-09 0.33729E-12 0.22834E-08 0.70059E-09 0.31306E-08 0.32041E-12 0.12647E-09
 0.27478E-13 0.39763E-09 0.37730E-10 0.48063E-08 0.15168E-12 0.97672E-10 0.12601E-13 0.18529E-09 0.17513E-11 0.91829E-08
 0.55280E-11 0.22898E-14 0.13878E-15 0.27756E-16 0.41633E-16 0.97145E-16 0.73275E-14 0.10916E-10 0.74524E-14 0.97145E-16
 0.27756E-15 0.27756E-16 0.19429E-15 0.25119E-14 0.45190E-11 0.15440E-07 0.11450E-07 0.49752E-07 0.81379E-07 0.11876E-05
 0.14377E-06 0.11252E-07 0.25964E-11 0.18226E-09 0.14697E-13 0.87898E-10 0.27525E-12 0.72341E-08 0.45259E-10 0.42871E-09
 0.54415E-13 0.11730E-09 0.36628E-12 0.60681E-08 0.25710E-07 0.14313E-08 0.41046E-12 0.15658E-09 0.42688E-13 0.25438E-09
 0.72483E-10 0.15276E-08 0.20181E-12 0.11820E-09 0.13607E-13 0.13224E-09 0.24463E-11 0.10947E-07 0.18389E-05 0.23537E-11
 0.33307E-14 0.20817E-15 0.12490E-15 0.13878E-15 0.16209E-13 0.29884E-10 0.38088E-10 0.14641E-13 0.29125E-12 0.16431E-13
 0.72442E-14 0.71054E-13 0.21436E-11 0.34834E-11 0.72558E-11 0.36530E-09 0.66781E-08 0.12213E-07 0.79767E-08 0.24151E-09
 0.12399E-11 0.11728E-10 0.14155E-13 0.13251E-09 0.20653E-12 0.17334E-09 0.58939E-11 0.90745E-11 0.29296E-13 0.13808E-09
 0.35738E-12 0.21253E-08 0.11898E-09 0.10914E-10 0.20003E-12 0.51188E-10 0.50918E-13 0.55543E-09 0.15304E-10 0.19497E-10
 0.14801E-12 0.41858E-10 0.11657E-13 0.16081E-09 0.17113E-11 0.24783E-09 0.64399E-11 0.53573E-11 0.23408E-11 0.43909E-13
 0.74107E-14 0.16390E-13 0.53442E-12 0.20965E-09 0.44365E-09 0.33249E-09 0.28520E-11 0.28472E-09 0.27180E-10 0.99774E-11
 0.71554E-13 0.31919E-14 0.16237E-14 0.68279E-14 0.20725E-11 0.38098E-06 0.42348E-09 0.29038E-12 0.49544E-14 0.14155E-14
 0.34556E-14 0.90798E-12 0.21545E-12 0.39929E-12 0.90761E-14 0.10547E-14 0.35111E-14 0.48647E-12 0.38614E-12 0.21233E-06
 0.44301E-12 0.49821E-14 0.17347E-14 0.68695E-14 0.21427E-13 0.32160E-10 0.61355E-12 0.10700E-13 0.16515E-14 0.31086E-14
 0.73275E-14 0.75272E-10 0.31016E-11 0.17681E-11 0.11838E-13 0.11380E-14 0.25813E-14 0.98282E-13 0.10916E-10 0.29884E-10
 0.20965E-09 0.61913E-08 0.18274E-08 0.16037E-08 0.32320E-11 0.45754E-09 0.86414E-10 0.28927E-10 0.82434E-14 0.12490E-15
  0.0000     0.69389E-16 0.48572E-15 0.22496E-12 0.46443E-10 0.17542E-13 0.31919E-15 0.41633E-16 0.19429E-15 0.12490E-15
 0.81185E-14 0.87153E-14 0.29143E-15 0.27756E-16 0.83267E-16 0.19429E-15 0.23023E-13 0.13265E-10 0.33418E-13 0.26368E-15
 0.55511E-16 -.55511E-16 0.37470E-15 0.47740E-14 0.11019E-13 0.11102E-15 0.11102E-15  0.0000     0.11102E-15 0.13017E-13
 0.28357E-11 0.33050E-12 0.56899E-15 0.13878E-16 0.55511E-16 0.13878E-15 0.73969E-14 0.38088E-10 0.44365E-09 0.18274E-08
 0.63786E-10 0.46150E-06 0.16925E-11 0.33437E-06 0.21133E-08 0.12362E-09 0.12143E-13 0.18041E-15 0.69389E-16 0.13878E-16
 0.97145E-16 0.70777E-15 0.38743E-12 0.39274E-13 0.11102E-15 0.41633E-16 0.11102E-15 0.69389E-16 0.13878E-15 0.55511E-15
 0.97145E-16 0.41633E-16 0.12490E-15 0.83267E-16 0.11102E-15 0.19790E-13 0.15030E-13 0.41633E-16 0.55511E-16 0.55511E-16
 0.15266E-15 0.23592E-15 0.44409E-15 0.18041E-15 0.13878E-15 0.27756E-16  0.0000     0.20817E-15 0.24467E-13 0.53674E-12
 0.52736E-15 0.11102E-15 0.27756E-16 0.97145E-16 0.13878E-15 0.14461E-13 0.33249E-09 0.16037E-08 0.46150E-06 0.50573E-09
 0.25215E-12 0.35685E-11 0.49266E-11 0.25744E-11 0.11040E-12 0.13878E-15 0.13878E-16 -.27756E-16 0.83267E-16 -.27756E-16
 0.39274E-14 0.14248E-12 0.83267E-16 0.55511E-16 -.27756E-16 -.27756E-16 -.27756E-16 0.97145E-16 0.15266E-15 0.41633E-16
 0.97145E-16 0.27756E-16 0.69389E-16 0.37470E-15 0.20137E-13 0.29143E-15 0.69389E-16 0.11102E-15 0.27756E-16 -.69389E-16
 0.16653E-15 0.27756E-16 0.13878E-15 0.83267E-16 0.12490E-15 0.41633E-16 0.23592E-15 0.13907E-12 0.36499E-14 -.41633E-16
 -.27756E-16 0.13878E-15 0.41633E-16 0.23592E-15 0.10567E-12 0.27536E-11 0.46668E-11 0.33358E-11 0.35686E-11 0.33981E-09
 0.27056E-09 0.14250E-08 0.69287E-10 0.10547E-13 0.69389E-16 -.13878E-15 0.11102E-15 0.13878E-16 0.54123E-15 0.43801E-12
 0.26909E-13 0.55511E-16 -.97145E-16 -.69389E-16 0.13878E-15 -.41633E-16 0.58287E-15  0.0000     0.55511E-16 0.69389E-16
 0.20817E-15 0.41633E-16 0.13822E-13 0.97838E-14 0.83267E-16 0.83267E-16 0.11102E-15 -.27756E-16 0.41633E-16 0.48572E-15
 0.12490E-15 -.13878E-16 0.41633E-16 -.13878E-16 0.11102E-15 0.25480E-13 0.56367E-12 0.34694E-15 0.27756E-16 0.69389E-16
 0.69389E-16 -.27756E-16 0.12240E-13 0.17313E-09 0.45383E-09 0.16273E-06 0.49265E-11 0.27056E-09 0.19457E-09 0.48259E-09
 0.19120E-08 0.10318E-10 0.84377E-14 0.16653E-15 0.41633E-16 0.55511E-16 0.48572E-15 0.23943E-12 0.22137E-11 0.31919E-13
 -.69389E-16 -.27756E-16 -.13878E-16 0.69389E-16 0.63144E-14 0.86320E-14 0.83267E-16 -.12490E-15 0.13878E-16 0.19429E-15
 0.13073E-13 0.65244E-11 0.69250E-14 0.83267E-16  0.0000     -.13878E-16 0.11102E-15 0.51487E-14 0.39135E-14 0.36082E-15
 0.83267E-16 0.27756E-16 0.27756E-16 0.25799E-13 0.28274E-10 0.31584E-12 0.41633E-15 -.13878E-16 0.27756E-15 0.97145E-16
 0.78410E-14 0.13538E-10 0.70613E-10 0.27106E-08 0.25742E-11 0.14250E-08 0.48259E-09 0.22038E-07 0.90556E-10 0.24722E-10
 0.46839E-11 0.59383E-13 0.26507E-14 0.20539E-14 0.10839E-13 0.22865E-11 0.12783E-11 0.46276E-09 0.93814E-14 0.51903E-14
 0.87430E-15 0.61340E-14 0.30301E-12 0.33823E-10 0.19443E-13 0.73552E-14 0.74940E-15 0.49682E-14 0.35488E-12 0.36565E-09
 0.21688E-12 0.31226E-12 0.21372E-14 0.15682E-14 0.51764E-14 0.39248E-12 0.13697E-12 0.26815E-12 0.17486E-14 0.16931E-14
 0.29560E-14 0.34005E-12 0.54041E-09 0.21707E-08 0.20016E-11 0.16639E-13 0.15682E-14 0.20817E-14 0.81810E-13 0.56678E-11
 0.13376E-10 0.85592E-10 0.11049E-12 0.69287E-10 0.19120E-08 0.90556E-10 0.20568E-12 0.89095E-14 0.86459E-14 0.11226E-12
 0.14876E-11 0.13293E-11 0.70633E-11 0.23668E-09 0.19708E-11 0.97330E-10 0.11741E-13 0.13953E-06 0.97367E-13 0.10015E-10
 0.22599E-10 0.16367E-09 0.54554E-13 0.46540E-08 0.11648E-12 0.47114E-11 0.14259E-09 0.10982E-07 0.21042E-12 0.84834E-10
 0.37290E-13 0.41135E-11 0.24345E-11 0.32306E-09 0.22848E-12 0.61223E-10 0.16681E-13 0.14515E-10 0.64777E-12 0.11074E-09
 0.96447E-08 0.11815E-06 0.85167E-08 0.15402E-09 0.63082E-11 0.23801E-11 0.16364E-11 0.83281E-13 0.84932E-14 0.89928E-14
 0.12490E-15 0.10658E-13 0.10318E-10 0.24722E-10 0.90622E-14 0.16653E-15 0.13878E-16 0.27756E-16 0.25258E-14 0.33519E-11
 0.76378E-09 0.31514E-04 0.16904E-11 0.97516E-10 0.10346E-13 0.93560E-10 0.14402E-12 0.11158E-08 0.18557E-10 0.20278E-09
 0.49780E-13 0.12671E-09 0.12861E-12 0.10845E-08 0.13493E-08 0.50290E-08 0.23723E-12 0.86508E-10 0.23315E-13 0.34836E-09
 0.27295E-10 0.54908E-08 0.24797E-12 0.68807E-10 0.12601E-13 0.14473E-09 0.16648E-11 0.77435E-08 0.82508E-08 0.14017E-06
 0.22312E-06 0.24781E-07 0.28505E-08 0.54692E-08 0.16966E-11 0.27339E-14 0.16653E-15 0.41633E-16 0.83267E-16  0.0000    
 0.85071E-14 0.46841E-11 0.87708E-14 0.27756E-16 -.13878E-16 -.13878E-16  0.0000     0.11796E-14 0.67419E-11 0.31941E-08
 0.31660E-11 0.92558E-10 0.78184E-14 0.11344E-09 0.24895E-12 0.93791E-09 0.50880E-10 0.18479E-09 0.37470E-13 0.13964E-09
 0.27278E-12 0.83146E-09 0.13024E-08 0.11027E-07 0.22245E-12 0.84296E-10 0.40239E-13 0.46621E-09 0.42065E-10 0.12216E-07
 0.19373E-12 0.66594E-10 0.15779E-13 0.16803E-09 0.22059E-11 0.41833E-08 0.25277E-08 0.36268E-07 0.18686E-07 0.48156E-08
 0.13974E-08 0.76600E-08 0.66972E-11 0.15959E-14  0.0000     0.97145E-16 0.12490E-15 0.69389E-16 0.15266E-15 0.59314E-13
 0.11235E-12 0.11102E-15  0.0000     -.11102E-15 0.55511E-16  0.0000     0.15321E-13 0.20295E-09 0.27955E-11 0.10957E-09
 0.15437E-13 0.87412E-10 0.24651E-12 0.14581E-08 0.34004E-10 0.22245E-09 0.46005E-13 0.11681E-09 0.35803E-12 0.13225E-08
 0.64814E-08 0.34119E-08 0.31636E-12 0.95121E-10 0.42515E-13 0.30488E-09 0.55857E-10 0.36950E-08 0.32008E-12 0.73206E-10
 0.21053E-13 0.13439E-09 0.35238E-11 0.16840E-07 0.87780E-06 0.18941E-06 0.72689E-07 0.41959E-06 0.56323E-07 0.43957E-07
 0.38622E-09 0.75495E-14 -.15266E-15 0.41633E-16 0.13878E-16  0.0000     0.11102E-15 0.27200E-14 0.14875E-11 0.23731E-14
  0.0000     -.13878E-16 0.12490E-15  0.0000     0.52736E-15 0.23814E-11 0.19442E-11 0.11005E-09 0.68903E-14 0.85902E-10
 0.15054E-12 0.15750E-08 0.48347E-10 0.23003E-09 0.23474E-13 0.11320E-09 0.28798E-12 0.15107E-08 0.52232E-07 0.29558E-08
 0.16499E-12 0.97612E-10 0.38084E-13 0.29519E-09 0.23787E-10 0.31769E-08 0.22485E-12 0.75589E-10 0.17965E-13 0.13174E-09
 0.16248E-11 0.22191E-07 0.16905E-06 0.91258E-07 0.30633     0.40553E-06 0.13288E-07 0.62859E-07 0.73894E-08 0.25469E-11
 0.48572E-15 -.55511E-16 0.13878E-16 -.13878E-16 0.16653E-15 0.20678E-14 0.13293E-11 0.33520E-11 0.10963E-14 0.69389E-16
 0.55511E-16 0.83267E-16 0.36082E-15 0.33447E-12 0.86460E-12 0.10834E-09 0.90969E-14 0.95083E-10 0.12827E-12 0.10627E-08
 0.18100E-10 0.19590E-09 0.27205E-13 0.12838E-09 0.17914E-12 0.98308E-09 0.20525E-08 0.61596E-08 0.25158E-12 0.87913E-10
 0.17991E-13 0.35532E-09 0.34465E-10 0.70812E-08 0.18977E-12 0.67873E-10 0.11467E-13 0.14947E-09 0.15740E-11 0.69098E-08
 0.15787E-07 0.16606E-06 0.51384E-05 0.23526E-07 0.57802E-08 0.11053E-05 0.97168E-08 0.39660E-07 0.15493E-12 0.54123E-15
 0.39829E-14 0.27756E-15 0.54123E-15 0.10797E-13 0.70633E-11 0.76378E-09 0.67420E-11 0.15182E-13 0.43021E-15 0.23592E-15
 0.47184E-14 0.43238E-12 0.19832E-11 0.52242E-10 0.10811E-13 0.10741E-09 0.25464E-12 0.11912E-08 0.99754E-10 0.20258E-09
 0.25626E-13 0.13632E-09 0.24848E-12 0.10706E-08 0.20639E-08 0.54285E-08 0.29609E-12 0.89709E-10 0.33110E-13 0.41252E-09
 0.32541E-10 0.60058E-08 0.26473E-12 0.69469E-10 0.16176E-13 0.14827E-09 0.26893E-11 0.65793E-08 0.24668E-08 0.20482E-06
 0.97453E-07 0.22939E-07 0.23685E-08 0.10597E-06 0.91655E-08 0.39002E-09 0.31153E-10 0.41264E-12 0.14239E-12 0.43769E-12
 0.23946E-12 0.22865E-11 0.23668E-09 0.31514E-04 0.31941E-08 0.20295E-09 0.23814E-11 0.33457E-12 0.43242E-12 0.24711E-12
 0.24244E-13 0.20164E-13 0.10061E-13 0.30110E-10 0.17167E-12 0.23787E-08 0.26872E-10 0.26399E-09 0.38607E-13 0.10362E-09
 0.13892E-12 0.21502E-08 0.97991E-08 0.19290E-08 0.22422E-12 0.10659E-09 0.29556E-13 0.25304E-09 0.29954E-10 0.20643E-08
 0.23771E-12 0.80440E-10 0.10032E-13 0.11818E-09 0.20524E-11 0.22050E-06 0.14709E-06 0.16463E-07 0.11745E-07 0.91849E-07
 0.53417E-06 0.92378E-08 0.16561E-09 0.31203E-12 0.25049E-13 0.31919E-13 0.33307E-15 0.27020E-13 0.22137E-11 0.12783E-11
 0.19708E-11 0.16905E-11 0.31660E-11 0.27955E-11 0.19442E-11 0.86481E-12 0.19831E-11 0.24342E-13 0.15266E-15 0.15266E-15
 0.16653E-15 0.19706E-14 0.34306E-13 0.20333E-11 0.51668E-12 0.24405E-11 0.42528E-13 0.20331E-11 0.62859E-13 0.17253E-11
 0.24801E-11 0.16714E-11 0.38899E-13 0.23783E-11 0.75933E-13 0.11443E-11 0.66015E-12 0.14612E-11 0.54910E-13 0.24354E-11
 0.15046E-13 0.13858E-11 0.18521E-12 0.18272E-11 0.26135E-11 0.27370E-11 0.22244E-11 0.14641E-11 0.21274E-11 0.22240E-11
 0.62414E-12 0.33862E-14 0.26368E-15 0.69389E-16 0.41633E-16 0.41633E-16 0.32016E-13 0.46276E-09 0.97330E-10 0.97516E-10
 0.92558E-10 0.10957E-09 0.11005E-09 0.10834E-09 0.52242E-10 0.20109E-13 0.11102E-15 0.13878E-16  0.0000     -.13878E-16
 0.11935E-14 0.14976E-10 0.13552E-10 0.41367E-10 0.41356E-13 0.64716E-07 0.28263E-12 0.74974E-10 0.93211E-10 0.19842E-09
 0.23222E-12 0.27442E-10 0.48657E-13 0.10260E-08 0.16908E-10 0.19338E-09 0.17695E-12 0.23719E-10 0.12757E-13 0.27539E-06
 0.18490E-11 0.10845E-09 0.12265E-09 0.13391E-09 0.14075E-09 0.12156E-09 0.11639E-09 0.14803E-09 0.84789E-11 0.70777E-15
 0.97145E-16 0.12490E-15 0.13878E-16 -.13878E-16 0.15266E-15 0.93536E-14 0.11810E-13 0.10290E-13 0.77906E-14 0.15406E-13
 0.69181E-14 0.90761E-14 0.10936E-13 0.10131E-13 0.83267E-16 0.83267E-16 0.55511E-16 -.97145E-16  0.0000     0.25813E-14
 0.16570E-13 0.21844E-13 0.23592E-14 0.14488E-13 0.32460E-13 0.17798E-13 0.12892E-13 0.12009E-13 0.13233E-13 0.14022E-13
 0.24142E-14 0.12785E-13 0.14395E-13 0.13470E-13 0.16809E-13 0.23789E-13 0.13038E-14 0.86381E-14 0.13166E-13 0.11682E-13
 0.12516E-13 0.22059E-13 0.18596E-13 0.12851E-13 0.12407E-13 0.19304E-13 0.13711E-13 0.21927E-14 0.27756E-16 -.69389E-16
 0.13878E-15  0.0000     0.27756E-16 0.52736E-14 0.13953E-06 0.93560E-10 0.11344E-09 0.87412E-10 0.85902E-10 0.95083E-10
 0.10741E-09 0.30110E-10 0.20400E-14 0.13878E-16 0.13878E-16 -.69389E-16 0.69389E-16 0.69389E-16 0.19418E-12 0.28327E-09
 0.41966E-13 0.23265E-10 0.20117E-12 0.13179E-09 0.11016E-09 0.57572E-10 0.15900E-12 0.64956E-08 0.26482E-13 0.33841E-10
 0.36001E-09 0.58147E-10 0.14764E-12 0.17621E-06 0.10889E-13 0.24723E-10 0.28186E-11 0.87512E-10 0.82863E-10 0.73243E-10
 0.70435E-10 0.78945E-10 0.83976E-10 0.70527E-10 0.99716E-10 0.51595E-12 0.16653E-15 0.27756E-16 0.83267E-16 0.83267E-16
 0.11102E-15 0.70777E-15 0.97394E-13 0.14407E-12 0.24896E-12 0.24655E-12 0.15055E-12 0.12831E-12 0.25469E-12 0.17171E-12
 0.34431E-13 0.10131E-14 0.41633E-16  0.0000     0.83267E-16 0.11102E-15 0.45242E-14 0.15049E-12 0.89262E-13 0.20653E-12
 0.26854E-13 0.20514E-12 0.32986E-12 0.22292E-12 0.28590E-13 0.23994E-12 0.82098E-13 0.74529E-13 0.10111E-12 0.15345E-12
 0.19454E-13 0.22499E-12 0.24988E-13 0.81500E-13 0.68904E-13 0.20036E-12 0.27110E-12 0.27720E-12 0.29842E-12 0.13939E-12
 0.20629E-12 0.28690E-12 0.25283E-12 0.11637E-12 0.54262E-14  0.0000     0.97145E-16 -.11102E-15 0.36082E-15 0.63838E-14
 0.10016E-10 0.11158E-08 0.93791E-09 0.14581E-08 0.15750E-08 0.10627E-08 0.11912E-08 0.23787E-08 0.20332E-11 0.14976E-10
 0.23870E-14 0.55511E-16 0.27756E-16 0.12490E-15 0.62450E-15 0.31919E-14 0.23287E-13 0.54442E-10 0.17404E-12 0.48463E-09
 0.10287E-08 0.40678E-06 0.32898E-12 0.68365E-10 0.33479E-13 0.66378E-09 0.27439E-10 0.28981E-06 0.21289E-12 0.54525E-10
 0.13653E-13 0.21663E-09 0.18040E-11 0.14577E-08 0.26222E-08 0.36902E-08 0.45317E-08 0.23371E-08 0.20058E-08 0.65329E-08
 0.14943E-09 0.31324E-12 0.61062E-14 0.55511E-15  0.0000     0.45797E-15 0.62034E-14 0.30320E-12 0.22599E-10 0.18557E-10
 0.50880E-10 0.34004E-10 0.48347E-10 0.18100E-10 0.99754E-10 0.26872E-10 0.51657E-12 0.13552E-10 0.16570E-13 0.19423E-12
 0.46491E-14 0.59674E-15 0.22204E-15 0.13878E-15 0.97145E-16 0.40384E-14 0.69819E-13 0.18085E-10 0.89344E-10 0.28579E-10
 0.10782E-12 0.14332E-10 0.45209E-13 0.21847E-10 0.31587E-11 0.20563E-10 0.80167E-13 0.14243E-10 0.16297E-13 0.31794E-10
 0.65954E-12 0.17624E-10 0.44402E-10 0.39648E-10 0.45704E-10 0.15727E-10 0.65979E-10 0.26471E-10 0.24714E-11 0.57593E-14
 0.23592E-15  0.0000     -.13878E-16 0.13878E-16 0.86042E-14 0.33823E-10 0.16367E-09 0.20278E-09 0.18479E-09 0.22245E-09
 0.23003E-09 0.19590E-09 0.20258E-09 0.26399E-09 0.24406E-11 0.41367E-10 0.21788E-13 0.28327E-09 0.15041E-12 0.31364E-14
 0.16653E-15 0.27756E-16 0.97145E-16 0.55511E-16 0.13045E-14 0.48999E-11 0.17321E-09 0.56748E-09 0.29194E-12 0.38327E-10
 0.38935E-13 0.26007E-06 0.23124E-10 0.54474E-09 0.19851E-12 0.32152E-10 0.19784E-13 0.13754E-08 0.21270E-11 0.22291E-09
 0.25978E-09 0.30808E-09 0.32352E-09 0.26431E-09 0.25077E-09 0.34849E-09 0.60429E-11 0.51348E-15 -.27756E-16  0.0000    
 0.41633E-16 -.11102E-15 0.55511E-16 0.19526E-13 0.54692E-13 0.49794E-13 0.37553E-13 0.46116E-13 0.23474E-13 0.27174E-13
 0.25635E-13 0.38637E-13 0.42452E-13 0.41314E-13 0.22760E-14 0.41925E-13 0.89373E-13 0.23342E-13 0.24980E-15 -.27756E-16
 -.55511E-16 -.69389E-16 0.27756E-16 0.28588E-14 0.25410E-13 0.35388E-13 0.50862E-13 0.44454E-13 0.41495E-14 0.23453E-13
 0.38384E-13 0.33661E-13 0.56772E-13 0.61380E-13 0.22948E-14 0.37404E-13 0.64996E-13 0.35378E-13 0.23774E-13 0.42803E-13
 0.38889E-13 0.24009E-13 0.30351E-13 0.40620E-13 0.29463E-13 0.27478E-14 0.55511E-16 -.41633E-16 0.83267E-16 0.27756E-16
 0.15266E-15 0.73552E-14 0.46540E-08 0.12671E-09 0.13964E-09 0.11681E-09 0.11320E-09 0.12838E-09 0.13632E-09 0.10362E-09
 0.20331E-11 0.64716E-07 0.14516E-13 0.23265E-10 0.20652E-12 0.54442E-10 0.40523E-14 0.27756E-16 0.41633E-16 0.41633E-16
 0.27756E-16 0.19429E-15 0.30147E-12 0.66075E-10 0.22794E-12 0.29651E-06 0.21858E-13 0.40202E-10 0.26926E-09 0.73434E-10
 0.20650E-12 0.37037E-08 0.66405E-14 0.28725E-10 0.30158E-11 0.11661E-09 0.10702E-09 0.95057E-10 0.92571E-10 0.10421E-09
 0.11257E-09 0.93362E-10 0.11254E-09 0.39779E-12 0.13878E-16 -.97145E-16 0.27756E-16 -.13878E-16 0.97145E-16 0.61062E-15
 0.11639E-12 0.12855E-12 0.27285E-12 0.35795E-12 0.28795E-12 0.17913E-12 0.24846E-12 0.13895E-12 0.62782E-13 0.28257E-12
 0.32509E-13 0.20120E-12 0.26867E-13 0.17403E-12 0.69944E-13 0.11519E-14 0.55511E-16 0.69389E-16 0.27756E-16 0.11102E-15
 0.97283E-14 0.18180E-12 0.28394E-13 0.25470E-12 0.77702E-13 0.12933E-12 0.13509E-12 0.24991E-12 0.29360E-13 0.23517E-12
 0.21225E-13 0.11359E-12 0.54175E-13 0.17779E-12 0.31199E-12 0.35124E-12 0.25160E-12 0.12248E-12 0.24579E-12 0.26826E-12
 0.24418E-12 0.18634E-12 0.10200E-13 -.69389E-16 0.22204E-15  0.0000     0.13878E-15 0.48989E-14 0.47113E-11 0.10845E-08
 0.83146E-09 0.13225E-08 0.15107E-08 0.98308E-09 0.10706E-08 0.21502E-08 0.17253E-11 0.74974E-10 0.17798E-13 0.13179E-09
 0.20504E-12 0.48463E-09 0.18085E-10 0.48998E-11 0.27894E-14 0.16653E-15 0.13878E-16 0.34694E-15 0.11727E-13 0.71430E-11
 0.21168E-12 0.75726E-10 0.28227E-13 0.69509E-09 0.28639E-10 0.95237E-07 0.24234E-12 0.53677E-10 0.97821E-14 0.22190E-09
 0.15814E-11 0.13626E-08 0.21549E-08 0.33334E-08 0.41460E-08 0.21240E-08 0.17019E-08 0.51889E-08 0.15861E-08 0.73918E-08
 0.53960E-11 0.13753E-13 0.20178E-13 0.13808E-13 0.13226E-13 0.35494E-12 0.14259E-09 0.13493E-08 0.13024E-08 0.64814E-08
 0.52232E-07 0.20525E-08 0.20639E-08 0.97991E-08 0.24801E-11 0.93211E-10 0.12943E-13 0.11016E-09 0.32982E-12 0.10287E-08
 0.89344E-10 0.17321E-09 0.25410E-13 0.30151E-12 0.97561E-14 0.11866E-13 0.22926E-13 0.11963E-13 0.73136E-14 0.40593E-12
 0.31322E-13 0.65347E-09 0.40908E-10 0.11927E-07 0.29262E-12 0.66970E-10 0.15167E-13 0.17880E-09 0.22116E-11 0.34859E-08
 0.10339E-08 0.70884E-07 0.56473E-08 0.84338E-08 0.65945E-09 0.18962E-07 0.11367E-09 0.37637E-12 0.14252E-13 0.99504E-14
 0.26368E-15 0.10006E-13 0.65246E-11 0.36565E-09 0.10982E-07 0.50290E-08 0.11027E-07 0.34119E-08 0.29558E-08 0.61596E-08
 0.54285E-08 0.19290E-08 0.16714E-11 0.19842E-09 0.12014E-13 0.57572E-10 0.22290E-12 0.40678E-06 0.28579E-10 0.56748E-09
 0.35388E-13 0.66075E-10 0.18162E-12 0.71430E-11 0.11963E-13 0.22204E-15 0.15266E-15 0.27756E-16 0.22066E-14 0.53098E-11
 0.45185E-10 0.57703E-09 0.24514E-12 0.11718E-09 0.15606E-13 0.80509E-10 0.21235E-11 0.33038E-08 0.18309E-08 0.13867E-08
 0.11837E-08 0.19833E-08 0.22915E-08 0.10783E-08 0.63772E-11 0.44548E-14 0.18041E-15 0.83267E-16 -.13878E-16 -.41633E-16
 0.68556E-14 0.21678E-12 0.21033E-12 0.23721E-12 0.22237E-12 0.31626E-12 0.16498E-12 0.25148E-12 0.29610E-12 0.22420E-12
 0.38761E-13 0.23210E-12 0.13257E-13 0.15873E-12 0.28446E-13 0.32886E-12 0.10791E-12 0.29194E-12 0.50848E-13 0.22785E-12
 0.28449E-13 0.21169E-12 0.71332E-14 0.11102E-15 0.13878E-16 0.27756E-16 0.27756E-16 0.62450E-15 0.55123E-13 0.18435E-12
 0.17070E-13 0.37048E-12 0.31135E-13 0.24236E-12 0.52407E-13 0.17338E-12 0.17724E-12 0.36223E-12 0.29354E-12 0.22392E-12
 0.20356E-12 0.22984E-12 0.85196E-13 0.11380E-14 0.13878E-16 0.27756E-16 0.13878E-16 0.83267E-16 0.27756E-15 0.31221E-12
 0.84834E-10 0.86508E-10 0.84296E-10 0.95121E-10 0.97612E-10 0.87913E-10 0.89709E-10 0.10659E-09 0.23782E-11 0.27442E-10
 0.13995E-13 0.64956E-08 0.23978E-12 0.68365E-10 0.14332E-10 0.38327E-10 0.44367E-13 0.29651E-06 0.25475E-12 0.75726E-10
 0.40568E-12 0.55511E-16 0.97145E-16 0.27756E-16 -.27756E-16 0.27756E-16 0.67862E-14 0.27346E-07 0.30478E-12 0.22432E-10
 0.18922E-13 0.14195E-07 0.22166E-11 0.95696E-10 0.10444E-09 0.11757E-09 0.12124E-09 0.10657E-09 0.10383E-09 0.12501E-09
 0.43762E-10 0.39135E-14 0.69389E-16 0.41633E-16 0.69389E-16 -.13878E-16  0.0000     0.21788E-14 0.37276E-13 0.23287E-13
 0.40225E-13 0.42417E-13 0.38096E-13 0.17883E-13 0.33179E-13 0.29452E-13 0.75921E-13 0.48698E-13 0.23782E-14 0.26294E-13
 0.82078E-13 0.33346E-13 0.45276E-13 0.38960E-13 0.40974E-14 0.21913E-13 0.77736E-13 0.28283E-13 0.31225E-13 0.23453E-14
 0.69389E-16 -.13878E-16 -.13878E-16 0.41633E-16 0.97145E-16 0.15293E-13 0.91732E-13 0.62408E-13 0.30670E-14 0.18721E-13
 0.56614E-13 0.30641E-13 0.28306E-13 0.40276E-13 0.37255E-13 0.15640E-13 0.41342E-13 0.54318E-13 0.62075E-13 0.16959E-13
 0.13878E-16 0.27756E-16 0.55511E-16 -.27756E-16 0.27756E-16 0.16515E-14 0.41136E-11 0.34836E-09 0.46621E-09 0.30488E-09
 0.29519E-09 0.35532E-09 0.41252E-09 0.25304E-09 0.11442E-11 0.10260E-08 0.12914E-13 0.33841E-10 0.74499E-13 0.66378E-09
 0.21847E-10 0.26007E-06 0.23294E-13 0.40202E-10 0.12942E-12 0.69509E-09 0.65347E-09 0.53098E-11 0.70777E-15  0.0000    
 0.41633E-16 0.13878E-16  0.0000     0.90206E-14 0.89387E-13 0.63802E-09 0.10228E-13 0.43601E-10 0.18783E-11 0.30411E-09
 0.27317E-09 0.22124E-09 0.21234E-09 0.25277E-09 0.29407E-09 0.20458E-09 0.39446E-09 0.19502E-10 0.36499E-14 0.15266E-15
 0.41633E-16 -.83267E-16 0.11102E-15 0.48711E-14 0.24343E-11 0.27295E-10 0.42065E-10 0.55857E-10 0.23787E-10 0.34465E-10
 0.32541E-10 0.29954E-10 0.66010E-12 0.16908E-10 0.14434E-13 0.36001E-09 0.10111E-12 0.27439E-10 0.31589E-11 0.23124E-10
 0.38347E-13 0.26926E-09 0.13505E-12 0.28639E-10 0.40909E-10 0.45184E-10 0.55095E-13 0.66197E-14 0.16653E-15 0.12490E-15
 0.16653E-15 0.31919E-15 0.38303E-14 0.41414E-12 0.20289E-13 0.92961E-10 0.51709E-12 0.44840E-10 0.38015E-10 0.69172E-10
 0.28306E-10 0.27182E-10 0.23779E-10 0.53277E-10 0.14008E-10 0.31677E-12 0.72303E-14 0.43021E-15 0.15266E-15 0.58287E-15
 0.51487E-14 0.39274E-12 0.32306E-09 0.54908E-08 0.12216E-07 0.36950E-08 0.31769E-08 0.70812E-08 0.60058E-08 0.20643E-08
 0.14612E-11 0.19338E-09 0.13562E-13 0.58147E-10 0.15348E-12 0.28981E-06 0.20563E-10 0.54474E-09 0.33737E-13 0.73434E-10
 0.25003E-12 0.95237E-07 0.11927E-07 0.57703E-09 0.18435E-12 0.27346E-07 0.15432E-13 0.91038E-14 0.54123E-15 0.55511E-16
 -.69389E-16 0.97145E-16 0.17347E-14 0.76443E-11 0.20617E-11 0.35678E-08 0.20269E-08 0.14394E-08 0.13119E-08 0.20559E-08
 0.28590E-08 0.11932E-08 0.11870E-10 0.71887E-14 0.20817E-15 0.13878E-15 0.41633E-16 0.27756E-16 0.37609E-14 0.13697E-12
 0.22847E-12 0.24786E-12 0.19364E-12 0.32006E-12 0.22488E-12 0.18971E-12 0.26470E-12 0.23765E-12 0.54848E-13 0.17692E-12
 0.16804E-13 0.14763E-12 0.19447E-13 0.21286E-12 0.80286E-13 0.19850E-12 0.56753E-13 0.20639E-12 0.29296E-13 0.24240E-12
 0.29248E-12 0.24512E-12 0.17153E-13 0.30470E-12 0.91621E-13 0.89539E-13 0.38580E-14 -.83267E-16 0.97145E-16 0.41633E-16
 0.13878E-15 0.73552E-15 0.28533E-13 0.19926E-12 0.19771E-12 0.26464E-12 0.15599E-12 0.14265E-12 0.19366E-12 0.23090E-12
 0.73802E-13 0.10408E-14 -.83267E-16  0.0000     -.97145E-16 0.27756E-16 0.36082E-15 0.26806E-12 0.61223E-10 0.68807E-10
 0.66594E-10 0.73206E-10 0.75589E-10 0.67873E-10 0.69469E-10 0.80440E-10 0.24353E-11 0.23719E-10 0.23845E-13 0.17621E-06
 0.22496E-12 0.54525E-10 0.14243E-10 0.32152E-10 0.61398E-13 0.37037E-08 0.23508E-12 0.53677E-10 0.66970E-10 0.11718E-09
 0.37063E-12 0.22432E-10 0.62464E-13 0.63802E-09 0.41428E-12  0.0000     -.27756E-16 0.55511E-16 0.13878E-15 0.27756E-16
 0.48156E-14 0.11336E-07 0.78083E-10 0.87642E-10 0.90160E-10 0.80667E-10 0.77757E-10 0.94133E-10 0.32376E-10 0.19013E-14
 0.27756E-16 0.11102E-15 0.27756E-16 -.13878E-16 0.11102E-15 0.17486E-14 0.16626E-13 0.12615E-13 0.15682E-13 0.20928E-13
 0.17958E-13 0.11473E-13 0.16225E-13 0.10016E-13 0.15048E-13 0.12695E-13 0.13725E-14 0.10824E-13 0.24990E-13 0.13604E-13
 0.16412E-13 0.19823E-13 0.23568E-14 0.65503E-14 0.21168E-13 0.97309E-14 0.15238E-13 0.15571E-13 0.31190E-13 0.18936E-13
 0.31086E-14 0.10089E-13 0.20317E-13 0.15266E-14 0.13878E-16 0.13878E-16 0.27756E-16 0.69389E-16 0.83267E-16 0.83267E-14
 0.11713E-13 0.13892E-13 0.11010E-13 0.54201E-14 0.86563E-14 0.11678E-13 0.13517E-13 0.82157E-14 0.18041E-15 0.27756E-16
 0.13878E-16 0.41633E-16 0.55511E-16 0.16376E-14 0.14515E-10 0.14473E-09 0.16803E-09 0.13439E-09 0.13174E-09 0.14947E-09
 0.14827E-09 0.11818E-09 0.13858E-11 0.27539E-06 0.87569E-14 0.24723E-10 0.81507E-13 0.21663E-09 0.31794E-10 0.13754E-08
 0.37444E-13 0.28725E-10 0.11367E-12 0.22190E-09 0.17880E-09 0.80509E-10 0.24238E-12 0.14195E-07 0.18624E-13 0.43601E-10
 0.92961E-10 0.76444E-11 0.84655E-15 0.41633E-16 0.83267E-16 0.12490E-15 0.55511E-16 0.32183E-13 0.59741E-09 0.98307E-10
 0.10526E-09 0.11717E-09 0.13812E-09 0.10547E-09 0.12915E-09 0.61502E-10 0.19235E-13 0.83267E-16 0.19429E-15 0.27756E-16
 0.18041E-15 0.28449E-14 0.64770E-12 0.16647E-11 0.22059E-11 0.35238E-11 0.16248E-11 0.15740E-11 0.26893E-11 0.20524E-11
 0.18517E-12 0.18490E-11 0.13304E-13 0.28186E-11 0.68992E-13 0.18039E-11 0.65957E-12 0.21271E-11 0.65097E-13 0.30158E-11
 0.54154E-13 0.15815E-11 0.22116E-11 0.21235E-11 0.52445E-13 0.22167E-11 0.56594E-13 0.18784E-11 0.51725E-12 0.20616E-11
 0.28616E-13 0.48295E-14 0.12490E-15 -.13878E-16 0.27756E-15 0.22385E-13 0.16521E-11 0.20453E-11 0.21246E-11 0.14100E-11
 0.24385E-11 0.27402E-11 0.17071E-11 0.14446E-11 0.19609E-11 0.19623E-13 0.13917E-12 0.25382E-13 0.25813E-13 0.34020E-12
 0.11074E-09 0.77435E-08 0.41833E-08 0.16840E-07 0.22191E-07 0.69098E-08 0.65793E-08 0.22050E-06 0.18271E-11 0.10845E-09
 0.11734E-13 0.87512E-10 0.20037E-12 0.14577E-08 0.17624E-10 0.22291E-09 0.35439E-13 0.11661E-09 0.17782E-12 0.13626E-08
 0.34859E-08 0.33038E-08 0.17349E-12 0.95696E-10 0.30609E-13 0.30411E-09 0.44840E-10 0.35678E-08 0.19931E-12 0.11336E-07
 0.82989E-14 0.32307E-13 0.22565E-13 0.26025E-12 0.47015E-12 0.18098E-12 0.19031E-11 0.42721E-09 0.63003E-08 0.75626E-08
 0.27586E-09 0.22328E-11 0.22095E-12 0.55000E-12 0.34833E-14 0.56344E-12 0.28274E-10 0.54041E-09 0.96447E-08 0.82508E-08
 0.25277E-08 0.87780E-06 0.16905E-06 0.15787E-07 0.24668E-08 0.14709E-06 0.26134E-11 0.12265E-09 0.12611E-13 0.82863E-10
 0.27106E-12 0.26222E-08 0.44402E-10 0.25978E-09 0.23848E-13 0.10702E-09 0.31197E-12 0.21549E-08 0.10339E-08 0.18309E-08
 0.17724E-12 0.10444E-09 0.28178E-13 0.27317E-09 0.38014E-10 0.20269E-08 0.19773E-12 0.78083E-10 0.11602E-13 0.59741E-09
 0.16522E-11 0.47007E-12 0.38997E-14 0.43021E-15 0.44409E-15 0.80908E-14 0.50517E-11 0.34755E-07 0.56253E-11 0.12643E-13
 0.43021E-15 0.13878E-15 0.19429E-15 0.15266E-15 0.31596E-12 0.21707E-08 0.11815E-06 0.14017E-06 0.36268E-07 0.18941E-06
 0.91258E-07 0.16606E-06 0.20482E-06 0.16463E-07 0.27371E-11 0.13391E-09 0.22132E-13 0.73243E-10 0.27721E-12 0.36902E-08
 0.39648E-10 0.30808E-09 0.42757E-13 0.95057E-10 0.35126E-12 0.33334E-08 0.70884E-07 0.13867E-08 0.36222E-12 0.11757E-09
 0.40148E-13 0.22124E-09 0.69172E-10 0.14394E-08 0.26461E-12 0.87642E-10 0.13822E-13 0.98307E-10 0.20453E-11 0.18098E-12
 0.54123E-15 -.13878E-16 0.15266E-15 0.55511E-16 0.21372E-14 0.10551E-11 0.29181E-11 0.11657E-14 0.69389E-16 0.55511E-16
 0.83267E-16 -.27756E-16 0.51348E-15 0.20017E-11 0.85167E-08 0.22312E-06 0.18686E-07 0.72689E-07 0.30633     0.51384E-05
 0.97453E-07 0.11745E-07 0.22244E-11 0.14075E-09 0.18680E-13 0.70434E-10 0.29841E-12 0.45317E-08 0.45704E-10 0.32351E-09
 0.38990E-13 0.92571E-10 0.25159E-12 0.41460E-08 0.56473E-08 0.11837E-08 0.29371E-12 0.12124E-09 0.37269E-13 0.21234E-09
 0.28306E-10 0.13119E-08 0.15603E-12 0.90160E-10 0.11088E-13 0.10526E-09 0.21246E-11 0.19030E-11 0.56899E-15 0.69389E-16
 0.69389E-16 0.13878E-16 0.69389E-16 0.26229E-14 0.17265E-11 0.22760E-14 0.16653E-15 0.13878E-16 0.41633E-16 -.27756E-16
  0.0000     0.16639E-13 0.15402E-09 0.24781E-07 0.48156E-08 0.41959E-06 0.40553E-06 0.23526E-07 0.22939E-07 0.91849E-07
 0.14641E-11 0.12156E-09 0.12837E-13 0.78945E-10 0.13931E-12 0.23371E-08 0.15727E-10 0.26431E-09 0.23991E-13 0.10421E-09
 0.12242E-12 0.21240E-08 0.84338E-08 0.19833E-08 0.22385E-12 0.10657E-09 0.15599E-13 0.25277E-09 0.27182E-10 0.20559E-08
 0.14264E-12 0.80667E-10 0.53672E-14 0.11717E-09 0.14100E-11 0.42721E-09 0.82157E-14 -.83267E-16 -.41633E-16 0.11102E-15
 0.55511E-16 0.13878E-15 0.59883E-13 0.10983E-12 0.13878E-15 -.55511E-16 0.83267E-16 -.13878E-16 0.11102E-15 0.15543E-14
 0.63082E-11 0.28505E-08 0.13974E-08 0.56323E-07 0.13288E-07 0.57802E-08 0.23685E-08 0.53417E-06 0.21274E-11 0.11639E-09
 0.12310E-13 0.83976E-10 0.20632E-12 0.20058E-08 0.65979E-10 0.25077E-09 0.30351E-13 0.11257E-09 0.24571E-12 0.17019E-08
 0.65945E-09 0.22915E-08 0.20353E-12 0.10383E-09 0.41384E-13 0.29407E-09 0.23779E-10 0.28590E-08 0.19366E-12 0.77757E-10
 0.85695E-14 0.13812E-09 0.24384E-11 0.63003E-08 0.50517E-11 0.22066E-14 -.13878E-16 0.41633E-16 0.16653E-15 0.27756E-16
 0.78132E-14 0.58302E-11 0.82434E-14 -.55511E-16 0.18041E-15 -.13878E-16 0.23592E-15 0.21788E-14 0.23800E-11 0.54692E-08
 0.76600E-08 0.43957E-07 0.62859E-07 0.11053E-05 0.10597E-06 0.92378E-08 0.22239E-11 0.14803E-09 0.19318E-13 0.70527E-10
 0.28701E-12 0.65329E-08 0.26471E-10 0.34849E-09 0.40454E-13 0.93362E-10 0.26827E-12 0.51889E-08 0.18962E-07 0.10783E-08
 0.23005E-12 0.12501E-09 0.54429E-13 0.20458E-09 0.53277E-10 0.11932E-08 0.23100E-12 0.94133E-10 0.11810E-13 0.10547E-09
 0.27401E-11 0.75626E-08 0.34755E-07 0.10551E-11 0.25813E-14 0.22204E-15 0.27756E-16 0.13878E-15 0.12546E-13 0.14016E-10
 0.17859E-10 0.10408E-13 0.10560E-12 0.12157E-13 0.77022E-14 0.81685E-13 0.16363E-11 0.16966E-11 0.66972E-11 0.38622E-09
 0.73894E-08 0.97168E-08 0.91655E-08 0.16561E-09 0.62399E-12 0.84788E-11 0.13559E-13 0.99716E-10 0.25288E-12 0.14943E-09
 0.24716E-11 0.60431E-11 0.29518E-13 0.11254E-09 0.24419E-12 0.15861E-08 0.11367E-09 0.63772E-11 0.85321E-13 0.43762E-10
 0.62131E-13 0.39446E-09 0.14008E-10 0.11870E-10 0.73941E-13 0.32376E-10 0.13461E-13 0.12915E-09 0.17071E-11 0.27586E-09
 0.56253E-11 0.29180E-11 0.17264E-11 0.59952E-13 0.78410E-14 0.12657E-13 0.18850E-12 0.13039E-09 0.38209E-09 0.19340E-09
 0.27536E-11 0.17313E-09 0.13538E-10 0.56679E-11 0.83294E-13 0.27478E-14 0.16098E-14 0.75634E-14 0.25470E-11 0.39660E-07
 0.39002E-09 0.31208E-12 0.34417E-14 0.90206E-15 0.23592E-14 0.51580E-12 0.11621E-12 0.31315E-12 0.57176E-14 0.52736E-15
 0.28866E-14 0.39768E-12 0.18646E-12 0.73918E-08 0.37634E-12 0.45380E-14 0.11241E-14 0.39413E-14 0.17070E-13 0.19502E-10
 0.31676E-12 0.72303E-14 0.10131E-14 0.17347E-14 0.83822E-14 0.61502E-10 0.14445E-11 0.22328E-11 0.12740E-13 0.11657E-14
 0.22621E-14 0.10981E-12 0.58301E-11 0.14016E-10 0.13039E-09 0.56588E-08 0.21252E-08 0.12778E-08 0.46666E-11 0.45383E-09
 0.70613E-10 0.13376E-10 0.84655E-14 0.41633E-16 0.27756E-16 -.55511E-16 0.43021E-15 0.15492E-12 0.31153E-10 0.25105E-13
 0.97145E-16 0.41633E-16 0.27756E-16 0.11102E-15 0.54956E-14 0.60091E-14 0.18041E-15 0.55511E-16 0.55511E-16 -.27756E-16
 0.10186E-13 0.53958E-11 0.14169E-13 0.15266E-15  0.0000     -.13878E-16 0.13878E-15 0.34972E-14 0.71887E-14 0.12490E-15
 0.97145E-16 0.55511E-16 0.27756E-15 0.19221E-13 0.19607E-11 0.22092E-12 0.61062E-15  0.0000     -.83267E-16 0.41633E-16
 0.82850E-14 0.17859E-10 0.38209E-09 0.21252E-08 0.88948E-10 0.17735E-07 0.33357E-11 0.16273E-06 0.27106E-08 0.85592E-10
 0.90483E-14 -.55511E-16 0.27756E-16 -.27756E-16 -.27756E-16 0.52736E-15 0.41273E-12 0.32044E-13 0.15266E-15 0.97145E-16
 0.69389E-16 0.55511E-16 -.41633E-16 0.33307E-15 0.13878E-16 0.55511E-16 0.13878E-16 0.69389E-16 0.15266E-15 0.13919E-13
 0.10089E-13 0.55511E-16 0.97145E-16 0.13878E-16 0.69389E-16 0.11102E-15 0.47184E-15 0.13878E-16 0.11102E-15 0.13878E-16
 0.11102E-15 0.15266E-15 0.19471E-13 0.54975E-12 0.34694E-15 -.27756E-16 -.41633E-16 0.27756E-16 0.69389E-16 0.10339E-13
 0.19340E-09 0.12778E-08 0.17735E-07 0.41216E-09 0.43518E-12 0.23816E-11 0.22803E-11 0.16835E-11 0.13795E-12 0.11102E-15
 0.41633E-16 0.41633E-16 0.69389E-16 0.11102E-15 0.22482E-14 0.95798E-13 0.20817E-15 0.13878E-16 0.13878E-15  0.0000    
 0.55511E-16 0.55511E-16 0.22204E-15 -.55511E-16  0.0000     0.41633E-16 0.27756E-16 0.36082E-15 0.72442E-14 0.29143E-15
 0.11102E-15 0.55511E-16 0.11102E-15 0.83267E-16 0.13878E-15 0.55511E-16 0.19429E-15 0.27756E-16 0.15266E-15 0.27756E-16
 0.19429E-15 0.93356E-13 0.19845E-14 0.16653E-15 0.55511E-16 0.16653E-15 0.15266E-15 0.16653E-15 0.13174E-12 0.17581E-11
 0.22717E-11 0.23139E-11 0.23816E-11 0.27911E-09 0.17144E-09 0.11818E-08 0.60386E-10 0.79936E-14 0.55511E-16 0.11102E-15
  0.0000     0.97145E-16 0.34694E-15 0.30727E-12 0.15973E-13 0.12490E-15 0.27756E-16 -.41633E-16 0.83267E-16 0.27756E-16
 0.38858E-15 0.27756E-16  0.0000     0.27756E-16 0.15266E-15 0.22204E-15 0.10478E-13 0.74107E-14 0.55511E-16 0.12490E-15
  0.0000     0.83267E-16 0.83267E-16 0.38858E-15 0.19429E-15  0.0000     0.15266E-15 0.18041E-15 0.16653E-15 0.14461E-13
 0.40562E-12 0.16653E-15 -.69389E-16 0.11102E-15 0.19429E-15  0.0000     0.95479E-14 0.16658E-09 0.29206E-09 0.23794E-06
 0.22803E-11 0.17144E-09 0.78968E-10 0.28756E-09 0.13387E-08 0.95030E-11 0.50515E-14 0.55511E-16 0.55511E-16 0.55511E-16
 0.41633E-15 0.16884E-12 0.17213E-11 0.15252E-13 0.11102E-15 -.13878E-16 0.13878E-16 0.16653E-15 0.41772E-14 0.64393E-14
 0.16653E-15 0.55511E-16 0.13878E-16 0.22204E-15 0.18763E-13 0.47851E-11 0.10478E-13 0.83267E-16 0.36082E-15 0.55511E-16
 0.24980E-15 0.34972E-14 0.26507E-14 0.18041E-15 0.83267E-16 0.11102E-15 -.55511E-16 0.11560E-13 0.21539E-10 0.24071E-12
 0.20817E-15 0.24980E-15 0.16653E-15 0.16653E-15 0.45103E-14 0.12280E-10 0.48399E-10 0.11695E-08 0.16834E-11 0.11818E-08
 0.28756E-09 0.15951E-07 0.82147E-10 0.23037E-10 0.40774E-11 0.17306E-13 0.15682E-14 0.11796E-14 0.49266E-14 0.11626E-11
 0.14848E-11 0.47230E-09 0.57593E-14 0.48850E-14 0.72164E-15 0.53568E-14 0.38763E-12 0.26652E-10 0.10519E-13 0.62728E-14
 0.10270E-14 0.32474E-14 0.25714E-12 0.31646E-09 0.17937E-12 0.23134E-12 0.13878E-14 0.18041E-14 0.43576E-14 0.22023E-12
 0.11016E-12 0.39591E-12 0.17347E-14 0.14433E-14 0.28588E-14 0.19514E-12 0.38596E-09 0.25298E-08 0.96177E-12 0.87846E-14
 0.81879E-15 0.10825E-14 0.29851E-13 0.50632E-11 0.12547E-10 0.75217E-10 0.13808E-12 0.60386E-10 0.13387E-08 0.82147E-10
 0.25369E-12 0.66475E-14 0.52874E-14 0.48225E-13 0.87029E-12 0.14796E-11 0.53905E-11 0.14002E-09 0.13989E-11 0.79052E-10
 0.58079E-14 0.13133E-07 0.97158E-13 0.82042E-11 0.16402E-10 0.12456E-09 0.16029E-13 0.10495E-07 0.15701E-12 0.49472E-11
 0.83629E-10 0.12945E-07 0.16130E-12 0.67356E-10 0.20040E-13 0.49145E-11 0.34922E-11 0.14062E-09 0.62700E-13 0.48253E-10
 0.12074E-13 0.11713E-10 0.64068E-12 0.10874E-09 0.52622E-08 0.13279E-06 0.67071E-08 0.84434E-10 0.47686E-11 0.25240E-11
 0.97966E-12 0.29907E-13 0.50099E-14 0.68279E-14 0.11102E-15 0.80214E-14 0.95030E-11 0.23037E-10 0.68140E-14 0.15266E-15
 0.13878E-15 -.55511E-16 0.13323E-14 0.35965E-11 0.78274E-09 0.16140E-05 0.12386E-11 0.79199E-10 0.82087E-14 0.76289E-10
 0.84079E-13 0.89974E-09 0.15458E-10 0.16584E-09 0.21871E-13 0.10336E-09 0.12131E-12 0.86873E-09 0.10509E-08 0.40264E-08
 0.11470E-12 0.70684E-10 0.12178E-13 0.28314E-09 0.19246E-10 0.45481E-08 0.10161E-12 0.56386E-10 0.45519E-14 0.11851E-09
 0.14115E-11 0.60380E-08 0.63517E-08 0.10179E-06 0.17390E-06 0.18895E-07 0.24147E-08 0.67147E-08 0.18869E-11 0.15959E-14
 0.13878E-15 0.83267E-16 0.27756E-16 0.16653E-15 0.52042E-14 0.40775E-11 0.53568E-14 0.55511E-16 -.13878E-16 0.27756E-16
 0.27756E-16 0.61062E-15 0.51320E-11 0.30602E-08 0.24140E-11 0.74882E-10 0.79953E-14 0.87788E-10 0.15371E-12 0.65290E-09
 0.68319E-10 0.14837E-09 0.29254E-13 0.11977E-09 0.22901E-12 0.63425E-09 0.74507E-09 0.97725E-08 0.12403E-12 0.65509E-10
 0.23044E-13 0.39434E-09 0.25688E-10 0.16711E-07 0.16699E-12 0.53032E-10 0.11935E-13 0.14129E-09 0.24946E-11 0.28061E-08
 0.15198E-08 0.37782E-07 0.17000E-07 0.35985E-08 0.11248E-08 0.71367E-08 0.50033E-11 0.81879E-15 0.27756E-16 0.41633E-16
 0.13878E-15 -.13878E-16 0.11102E-15 0.17389E-13 0.48447E-13  0.0000     -.27756E-16 -.11102E-15 0.83267E-16 0.16653E-15
 0.81185E-14 0.10083E-09 0.21435E-11 0.89274E-10 0.15114E-13 0.70936E-10 0.15022E-12 0.12344E-08 0.25397E-10 0.18099E-09
 0.46678E-13 0.94996E-10 0.19967E-12 0.11304E-08 0.31234E-08 0.26008E-08 0.18063E-12 0.78199E-10 0.35104E-13 0.24764E-09
 0.36832E-10 0.29204E-08 0.20353E-12 0.59519E-10 0.14426E-13 0.10910E-09 0.29279E-11 0.15255E-07 0.11794E-06 0.10386E-06
 0.60393E-07 0.33564E-06 0.39920E-07 0.35475E-07 0.24310E-09 0.31919E-14 0.16653E-15 0.97145E-16 0.83267E-16  0.0000    
 0.16653E-15 0.14849E-14 0.87032E-12 0.14294E-14 0.83267E-16 0.27756E-16 0.97145E-16 0.41633E-16 0.41633E-15 0.12666E-11
 0.13643E-11 0.89469E-10 0.72650E-14 0.70031E-10 0.99388E-13 0.12049E-08 0.18895E-10 0.18638E-09 0.19398E-13 0.93221E-10
 0.15575E-12 0.11728E-08 0.96222E-08 0.25852E-08 0.10960E-12 0.79040E-10 0.19849E-13 0.24555E-09 0.15347E-10 0.30031E-08
 0.81470E-13 0.60769E-10 0.92704E-14 0.10772E-09 0.13248E-11 0.17134E-07 0.36013E-07 0.10176E-06 0.18136E-05 0.34773E-06
 0.15137E-07 0.51524E-07 0.50803E-08 0.13239E-11 0.34694E-15 -.55511E-16 0.13878E-15 0.55511E-16 0.11102E-15 0.11241E-14
 0.14794E-11 0.35964E-11 0.52736E-15 0.13878E-15 0.15266E-15 0.11102E-15 0.23592E-15 0.23515E-12 0.11157E-11 0.87569E-10
 0.72928E-14 0.76735E-10 0.68204E-13 0.88794E-09 0.72249E-11 0.16082E-09 0.15111E-13 0.10389E-09 0.85824E-13 0.83285E-09
 0.12190E-08 0.48919E-08 0.81072E-13 0.71823E-10 0.60819E-14 0.28834E-09 0.11829E-10 0.54296E-08 0.56684E-13 0.55705E-10
 0.53360E-14 0.12064E-09 0.92641E-12 0.58446E-08 0.79466E-08 0.23433E-06 0.45074E-06 0.20965E-07 0.62264E-08 0.80975E-06
 0.83388E-08 0.89324E-07 0.11340E-12 0.38858E-15 0.21511E-14 0.24980E-15 0.34694E-15 0.49821E-14 0.53904E-11 0.78274E-09
 0.51320E-11 0.79520E-14 0.23592E-15 0.29143E-15 0.23731E-14 0.33475E-12 0.14608E-11 0.41925E-10 0.55927E-14 0.87529E-10
 0.15582E-12 0.83194E-09 0.38319E-10 0.15835E-09 0.17529E-13 0.11548E-09 0.16571E-12 0.71489E-09 0.66443E-09 0.59529E-08
 0.10412E-12 0.67118E-10 0.21032E-13 0.33927E-09 0.20510E-10 0.14811E-07 0.94719E-13 0.55341E-10 0.61123E-14 0.14061E-09
 0.18501E-11 0.47848E-08 0.16705E-08 0.89215E-07 0.33166E-07 0.70714E-08 0.13889E-08 0.13097E-06 0.50648E-08 0.28295E-09
 0.23285E-10 0.28813E-12 0.95812E-13 0.30707E-12 0.16882E-12 0.11627E-11 0.14002E-09 0.16140E-05 0.30602E-08 0.10083E-09
 0.12667E-11 0.23515E-12 0.33459E-12 0.15271E-12 0.14641E-13 0.76744E-14 0.57870E-14 0.26192E-10 0.10618E-12 0.19461E-08
 0.20411E-10 0.21426E-09 0.23088E-13 0.84229E-10 0.12879E-12 0.18085E-08 0.29814E-08 0.15288E-08 0.16190E-12 0.87154E-10
 0.14639E-13 0.20447E-09 0.29924E-10 0.16159E-08 0.77327E-13 0.65957E-10 0.75196E-14 0.95676E-10 0.10711E-11 0.28231E-06
 0.24096E-06 0.12702E-07 0.99696E-08 0.60822E-07 0.65632E-06 0.76876E-08 0.17526E-09 0.17759E-12 0.11061E-13 0.19124E-13
 0.12490E-15 0.16015E-13 0.17214E-11 0.14850E-11 0.13990E-11 0.12387E-11 0.24140E-11 0.21436E-11 0.13643E-11 0.11158E-11
 0.14609E-11 0.14599E-13 0.20817E-15 0.55511E-16 0.12490E-15 0.20400E-14 0.33987E-13 0.15402E-11 0.65045E-12 0.20643E-11
 0.33591E-13 0.12215E-11 0.43574E-13 0.94645E-12 0.12463E-11 0.10779E-11 0.33364E-13 0.11910E-11 0.23241E-13 0.69493E-12
 0.42441E-12 0.88361E-12 0.15626E-13 0.13212E-11 0.12370E-13 0.81328E-12 0.11083E-12 0.97722E-12 0.17567E-11 0.18044E-11
 0.17655E-11 0.12415E-11 0.25380E-11 0.18482E-11 0.61674E-12 0.32890E-14 0.23592E-15 0.83267E-16 0.97145E-16 0.69389E-16
 0.15252E-13 0.47230E-09 0.79052E-10 0.79199E-10 0.74882E-10 0.89274E-10 0.89469E-10 0.87569E-10 0.41925E-10 0.74940E-14
 0.18041E-15 -.55511E-16 0.41633E-16  0.0000     0.97145E-15 0.12776E-10 0.10918E-10 0.33607E-10 0.41731E-13 0.43184E-07
 0.14924E-12 0.61114E-10 0.70136E-10 0.16209E-09 0.17649E-12 0.22392E-10 0.26167E-13 0.85441E-09 0.11927E-10 0.15914E-09
 0.11564E-12 0.19335E-10 0.10971E-13 0.22508E-06 0.12177E-11 0.88849E-10 0.95386E-10 0.11010E-09 0.11291E-09 0.99126E-10
 0.94874E-10 0.12028E-09 0.69274E-11 0.66613E-15 0.41633E-16 0.55511E-16 0.13878E-16 0.11102E-15 0.18041E-15 0.57038E-14
 0.58842E-14 0.81948E-14 0.79589E-14 0.15101E-13 0.73240E-14 0.73344E-14 0.55858E-14 0.56344E-14 0.18041E-15 0.69389E-16
 0.12490E-15 0.83267E-16 0.27756E-16 0.22343E-14 0.11241E-13 0.97145E-14 0.17764E-14 0.91593E-14 0.17188E-13 0.95063E-14
 0.42188E-14 0.84169E-14 0.10583E-13 0.12856E-13 0.18230E-14 0.66729E-14 0.90965E-14 0.46813E-14 0.10450E-13 0.14119E-13
 0.10588E-14 0.78271E-14 0.10726E-13 0.89165E-14 0.40922E-14 0.12173E-13 0.95549E-14 0.85626E-14 0.90622E-14 0.81740E-14
 0.97422E-14 0.20262E-14 0.83267E-16 0.55511E-16 0.83267E-16 0.97145E-16 0.15266E-15 0.49960E-14 0.13133E-07 0.76289E-10
 0.87788E-10 0.70936E-10 0.70031E-10 0.76735E-10 0.87530E-10 0.26192E-10 0.20955E-14 0.55511E-16 0.16653E-15 -.13878E-16
 0.11102E-15 0.16653E-15 0.30299E-12 0.21681E-09 0.17611E-13 0.18818E-10 0.95049E-13 0.10596E-09 0.10180E-09 0.46526E-10
 0.11412E-12 0.51977E-08 0.10959E-13 0.27485E-10 0.75674E-10 0.47028E-10 0.42331E-13 0.22515E-06 0.52264E-14 0.20098E-10
 0.80682E-12 0.70687E-10 0.69751E-10 0.59146E-10 0.58153E-10 0.64446E-10 0.71857E-10 0.57059E-10 0.90353E-10 0.58953E-12
 0.20817E-15 0.26368E-15 0.11102E-15 0.13878E-16 0.69389E-16 0.72164E-15 0.97214E-13 0.83981E-13 0.15372E-12 0.15027E-12
 0.99388E-13 0.68222E-13 0.15589E-12 0.10619E-12 0.34001E-13 0.94369E-15 0.11102E-15 0.55511E-16 -.55511E-16 0.11102E-15
 0.31086E-14 0.11979E-12 0.26701E-13 0.67224E-13 0.23148E-13 0.12112E-12 0.14101E-12 0.63727E-13 0.10400E-13 0.80947E-13
 0.28417E-13 0.41301E-13 0.66269E-13 0.45847E-13 0.41484E-14 0.91603E-13 0.16450E-13 0.45444E-13 0.23662E-13 0.55083E-13
 0.10553E-12 0.95937E-13 0.12991E-12 0.78076E-13 0.17736E-12 0.11441E-12 0.76911E-13 0.93564E-13 0.39968E-14 0.11102E-15
 0.24980E-15 0.83267E-16 0.11102E-15 0.56205E-14 0.82043E-11 0.89974E-09 0.65290E-09 0.12344E-08 0.12049E-08 0.88794E-09
 0.83194E-09 0.19461E-08 0.15402E-11 0.12776E-10 0.20539E-14 0.11102E-15 0.11102E-15 0.83267E-16 0.66613E-15 0.21788E-14
 0.12962E-13 0.37453E-10 0.15195E-12 0.39661E-09 0.58417E-09 0.12402E-05 0.12625E-12 0.55772E-10 0.16874E-13 0.53162E-09
 0.17452E-10 0.27305E-06 0.84188E-13 0.44689E-10 0.48453E-14 0.17439E-09 0.11319E-11 0.12397E-08 0.14438E-08 0.31523E-08
 0.34197E-08 0.19312E-08 0.14717E-08 0.52440E-08 0.90775E-10 0.16395E-12 0.43021E-14 0.44409E-15 0.55511E-16 0.44409E-15
 0.42466E-14 0.38766E-12 0.16402E-10 0.15458E-10 0.68319E-10 0.25397E-10 0.18895E-10 0.72249E-11 0.38319E-10 0.20411E-10
 0.65050E-12 0.10918E-10 0.11324E-13 0.30297E-12 0.32474E-14 0.61062E-15 0.11102E-15 0.55511E-16 0.55511E-16 0.33307E-14
 0.98296E-13 0.13724E-10 0.48589E-10 0.17875E-10 0.67644E-13 0.85798E-11 0.27646E-13 0.22438E-10 0.20590E-11 0.13275E-10
 0.49896E-13 0.98694E-11 0.10655E-13 0.18564E-10 0.41849E-12 0.17007E-10 0.27187E-10 0.20038E-10 0.28612E-10 0.10372E-10
 0.35942E-10 0.20887E-10 0.37560E-11 0.46768E-14 0.33307E-15 0.33307E-15 0.13878E-15 0.16653E-15 0.65226E-14 0.26651E-10
 0.12456E-09 0.16584E-09 0.14837E-09 0.18099E-09 0.18639E-09 0.16082E-09 0.15835E-09 0.21426E-09 0.20643E-11 0.33607E-10
 0.97838E-14 0.21681E-09 0.11974E-12 0.20262E-14 0.11102E-15 0.83267E-16 0.83267E-16 0.69389E-16 0.15266E-14 0.56806E-11
 0.14032E-09 0.46821E-09 0.17899E-12 0.31147E-10 0.17136E-13 0.33188E-06 0.20801E-10 0.44859E-09 0.12948E-12 0.26234E-10
 0.11374E-13 0.10951E-08 0.14218E-11 0.18282E-09 0.21160E-09 0.25225E-09 0.26022E-09 0.21483E-09 0.19870E-09 0.28384E-09
 0.59812E-11 0.72164E-15 0.41633E-16 0.27756E-16 0.83267E-16 -.27756E-16 0.13878E-15 0.10533E-13 0.16057E-13 0.21899E-13
 0.29282E-13 0.46740E-13 0.19387E-13 0.15089E-13 0.17513E-13 0.23107E-13 0.33550E-13 0.41765E-13 0.18041E-14 0.17666E-13
 0.26867E-13 0.13142E-13 0.27756E-15 0.13878E-15 0.69389E-16 0.97145E-16 0.16653E-15 0.19845E-14 0.13864E-13 0.19047E-13
 0.26569E-13 0.35673E-13 0.24373E-14 0.77646E-14 0.23445E-13 0.16595E-13 0.15745E-13 0.33032E-13 0.17876E-14 0.18222E-13
 0.19288E-13 0.17875E-13 0.14523E-13 0.20346E-13 0.21243E-13 0.19672E-13 0.16626E-13 0.23155E-13 0.14932E-13 0.18319E-14
 0.97145E-16 -.41633E-16 0.13878E-15 0.55511E-16 0.16653E-15 0.62172E-14 0.10495E-07 0.10336E-09 0.11977E-09 0.94996E-10
 0.93222E-10 0.10389E-09 0.11548E-09 0.84229E-10 0.12215E-11 0.43184E-07 0.93953E-14 0.18818E-10 0.67127E-13 0.37453E-10
 0.33029E-14 0.41633E-16 0.97145E-16 0.27756E-16 0.41633E-16 0.27756E-15 0.20982E-12 0.53567E-10 0.10876E-12 0.37549E-06
 0.17812E-13 0.32761E-10 0.40321E-10 0.59590E-10 0.55858E-13 0.30262E-08 0.63560E-14 0.23303E-10 0.99023E-12 0.94340E-10
 0.10101E-09 0.77007E-10 0.75757E-10 0.83962E-10 0.98293E-10 0.75626E-10 0.94397E-10 0.30845E-12 0.18041E-15 0.27756E-16
 -.13878E-16 0.13878E-16 0.16653E-15 0.10270E-14 0.15687E-12 0.12131E-12 0.22919E-12 0.19974E-12 0.15574E-12 0.85806E-13
 0.16573E-12 0.12877E-12 0.43477E-13 0.14924E-12 0.17285E-13 0.94924E-13 0.23287E-13 0.15193E-12 0.98227E-13 0.13878E-14
 0.13878E-15 0.97145E-16  0.0000     0.11102E-15 0.12781E-13 0.15807E-12 0.19956E-13 0.13642E-12 0.43583E-13 0.64782E-13
 0.88842E-13 0.74316E-13 0.10663E-13 0.17862E-12 0.17186E-13 0.84113E-13 0.45579E-13 0.12567E-12 0.12007E-12 0.13058E-12
 0.17396E-12 0.53776E-13 0.14242E-12 0.12944E-12 0.18344E-12 0.15338E-12 0.13628E-13 -.55511E-16 0.23592E-15 -.41633E-16
 0.24980E-15 0.31086E-14 0.49474E-11 0.86873E-09 0.63425E-09 0.11304E-08 0.11728E-08 0.83285E-09 0.71489E-09 0.18085E-08
 0.94640E-12 0.61114E-10 0.95410E-14 0.10596E-09 0.12104E-12 0.39661E-09 0.13724E-10 0.56805E-11 0.18180E-14 0.24980E-15
 0.16653E-15 0.33307E-15 0.91316E-14 0.52181E-11 0.18426E-12 0.62619E-10 0.14801E-13 0.55531E-09 0.17819E-10 0.12395E-06
 0.82113E-13 0.44044E-10 0.68810E-14 0.17994E-09 0.99819E-12 0.11389E-08 0.16356E-08 0.27726E-08 0.29455E-08 0.18059E-08
 0.12681E-08 0.44321E-08 0.11446E-08 0.81205E-08 0.39918E-11 0.10283E-13 0.73969E-14 0.10422E-13 0.18846E-13 0.25724E-12
 0.83629E-10 0.10509E-08 0.74507E-09 0.31234E-08 0.96222E-08 0.12190E-08 0.66443E-09 0.29814E-08 0.12463E-11 0.70136E-10
 0.43576E-14 0.10180E-09 0.14101E-12 0.58417E-09 0.48589E-10 0.14032E-09 0.13739E-13 0.20985E-12 0.12920E-13 0.90622E-14
 0.83267E-14 0.91871E-14 0.10242E-13 0.30068E-12 0.17514E-13 0.52583E-09 0.26055E-10 0.78729E-07 0.11175E-12 0.52248E-10
 0.55364E-14 0.18292E-09 0.11865E-11 0.16893E-08 0.36097E-09 0.15787E-07 0.24326E-08 0.17589E-08 0.39085E-09 0.15007E-07
 0.65998E-10 0.27105E-12 0.19901E-13 0.75218E-14 0.22204E-15 0.73413E-14 0.47852E-11 0.31646E-09 0.12945E-07 0.40264E-08
 0.97725E-08 0.26008E-08 0.25852E-08 0.48919E-08 0.59529E-08 0.15288E-08 0.10779E-11 0.16209E-09 0.84490E-14 0.46526E-10
 0.63713E-13 0.12402E-05 0.17875E-10 0.46821E-09 0.19089E-13 0.53567E-10 0.15808E-12 0.52182E-11 0.90483E-14 0.36082E-15
 0.22204E-15 0.13878E-15 0.14572E-14 0.50863E-11 0.35604E-10 0.46603E-09 0.15194E-12 0.96545E-10 0.78756E-14 0.65497E-10
 0.11184E-11 0.25866E-08 0.21311E-08 0.10766E-08 0.10030E-08 0.15321E-08 0.24032E-08 0.88577E-09 0.69707E-11 0.29282E-14
 0.12490E-15 0.55511E-16 0.69389E-16 0.13878E-15 0.10311E-13 0.17920E-12 0.16116E-12 0.11467E-12 0.12404E-12 0.18059E-12
 0.10954E-12 0.80923E-13 0.10395E-12 0.16184E-12 0.33275E-13 0.17634E-12 0.10626E-13 0.11395E-12 0.10244E-13 0.12616E-12
 0.67699E-13 0.17885E-12 0.26534E-13 0.10862E-12 0.19845E-13 0.18427E-12 0.99504E-14 0.33307E-15 0.13878E-16 0.27756E-16
 0.16653E-15 0.92981E-15 0.83530E-13 0.15773E-12 0.15210E-13 0.22141E-12 0.16355E-13 0.11825E-12 0.35238E-13 0.15621E-12
 0.11335E-12 0.20981E-12 0.15844E-12 0.11575E-12 0.17121E-12 0.20622E-12 0.12382E-12 0.12351E-14 0.27756E-16 0.13878E-16
 -.69389E-16 0.83267E-16 0.30531E-15 0.23130E-12 0.67356E-10 0.70684E-10 0.65509E-10 0.78199E-10 0.79040E-10 0.71822E-10
 0.67119E-10 0.87154E-10 0.11909E-11 0.22392E-10 0.12872E-13 0.51977E-08 0.80744E-13 0.55772E-10 0.85799E-11 0.31147E-10
 0.35624E-13 0.37549E-06 0.13636E-12 0.62620E-10 0.30051E-12 0.41633E-16 0.15266E-15 0.55511E-16 -.27756E-16 0.13878E-15
 0.54123E-14 0.56469E-08 0.13907E-12 0.18403E-10 0.12317E-13 0.12363E-07 0.14923E-11 0.78035E-10 0.84841E-10 0.96336E-10
 0.98372E-10 0.86625E-10 0.81994E-10 0.10296E-09 0.30490E-10 0.34139E-14 0.55511E-16 0.11102E-15 -.41633E-16 0.13878E-16
 0.55511E-16 0.13461E-14 0.20026E-13 0.12004E-13 0.23030E-13 0.35045E-13 0.19859E-13 0.60507E-14 0.21091E-13 0.14520E-13
 0.23225E-13 0.26216E-13 0.17982E-14 0.10826E-13 0.28359E-13 0.16788E-13 0.27671E-13 0.17049E-13 0.23939E-14 0.17805E-13
 0.43660E-13 0.14953E-13 0.17389E-13 0.15821E-14 0.16653E-15 0.55511E-16 0.83267E-16  0.0000     0.24980E-15 0.79103E-14
 0.25660E-13 0.31794E-13 0.24564E-14 0.22107E-13 0.43458E-13 0.17975E-13 0.19120E-13 0.24589E-13 0.30455E-13 0.18978E-13
 0.31489E-13 0.25452E-13 0.19096E-13 0.87153E-14 0.11102E-15 -.13878E-16 0.11102E-15 -.13878E-16 0.16653E-15 0.17764E-14
 0.49145E-11 0.28314E-09 0.39434E-09 0.24764E-09 0.24555E-09 0.28834E-09 0.33927E-09 0.20447E-09 0.69492E-12 0.85441E-09
 0.67871E-14 0.27485E-10 0.41269E-13 0.53162E-09 0.22438E-10 0.33188E-06 0.76744E-14 0.32761E-10 0.64806E-13 0.55531E-09
 0.52583E-09 0.50864E-11 0.91593E-15 0.83267E-16 0.13878E-16 0.16653E-15 0.83267E-16 0.63283E-14 0.72845E-13 0.58077E-09
 0.30531E-14 0.35567E-10 0.17096E-11 0.24783E-09 0.23291E-09 0.17797E-09 0.17412E-09 0.20604E-09 0.24802E-09 0.16663E-09
 0.37350E-09 0.15867E-10 0.25951E-14 0.55511E-16 0.19429E-15 0.19429E-15 0.16653E-15 0.42327E-14 0.34921E-11 0.19246E-10
 0.25688E-10 0.36831E-10 0.15347E-10 0.11829E-10 0.20510E-10 0.29924E-10 0.42436E-12 0.11927E-10 0.91023E-14 0.75673E-10
 0.66302E-13 0.17452E-10 0.20592E-11 0.20801E-10 0.23483E-13 0.40321E-10 0.88804E-13 0.17819E-10 0.26055E-10 0.35604E-10
 0.83544E-13 0.55511E-14 0.19429E-15 0.13878E-15 0.16653E-15 0.24980E-15 0.24425E-14 0.49477E-12 0.14280E-13 0.97531E-10
 0.61094E-12 0.30749E-10 0.19055E-10 0.26759E-10 0.14702E-10 0.20674E-10 0.26982E-10 0.43652E-10 0.98567E-11 0.40999E-12
 0.49405E-14 0.36082E-15 0.83267E-16 0.36082E-15 0.35805E-14 0.22030E-12 0.14062E-09 0.45481E-08 0.16711E-07 0.29204E-08
 0.30031E-08 0.54296E-08 0.14811E-07 0.16159E-08 0.88360E-12 0.15914E-09 0.48126E-14 0.47028E-10 0.45866E-13 0.27305E-06
 0.13275E-10 0.44859E-09 0.16693E-13 0.59590E-10 0.74430E-13 0.12395E-06 0.78729E-07 0.46603E-09 0.15785E-12 0.56469E-08
 0.81324E-14 0.64393E-14 0.33307E-15 0.55511E-16 0.13878E-15 -.55511E-16 0.16515E-14 0.63447E-11 0.14744E-11 0.29100E-08
 0.20594E-08 0.11370E-08 0.11301E-08 0.16267E-08 0.26323E-08 0.97982E-09 0.98018E-11 0.65781E-14 0.19429E-15 0.19429E-15
 0.13878E-15 0.13878E-15 0.26368E-14 0.11016E-12 0.62672E-13 0.10139E-12 0.16699E-12 0.20348E-12 0.81359E-13 0.56581E-13
 0.94699E-13 0.77300E-13 0.15571E-13 0.11562E-12 0.10450E-13 0.42342E-13 0.41150E-14 0.84161E-13 0.49968E-13 0.12942E-12
 0.15751E-13 0.55823E-13 0.10602E-13 0.82162E-13 0.11161E-12 0.15191E-12 0.15210E-13 0.13904E-12 0.25688E-13 0.72914E-13
 0.25258E-14 -.13878E-15 0.16653E-15 0.69389E-16 0.19429E-15 0.62450E-15 0.28436E-13 0.12693E-12 0.11241E-12 0.16618E-12
 0.10214E-12 0.81954E-13 0.11179E-12 0.14882E-12 0.74288E-13 0.88818E-15 0.27756E-16 0.13878E-16 0.41633E-16 -.83267E-16
 0.34694E-15 0.39585E-12 0.48253E-10 0.56386E-10 0.53032E-10 0.59519E-10 0.60768E-10 0.55705E-10 0.55341E-10 0.65957E-10
 0.13212E-11 0.19335E-10 0.14203E-13 0.22515E-06 0.91582E-13 0.44689E-10 0.98694E-11 0.26234E-10 0.33041E-13 0.30262E-08
 0.17864E-12 0.44044E-10 0.52248E-10 0.96545E-10 0.22166E-12 0.18403E-10 0.31891E-13 0.58077E-09 0.49483E-12 0.11102E-15
 -.97145E-16  0.0000     0.41633E-16 0.11102E-15 0.45519E-14 0.16821E-08 0.63786E-10 0.71884E-10 0.73493E-10 0.65814E-10
 0.63618E-10 0.76580E-10 0.27851E-10 0.19013E-14 0.22204E-15 0.15266E-15 0.12490E-15 -.41633E-16 0.11102E-15 0.15127E-14
 0.12199E-13 0.44409E-14 0.11949E-13 0.14384E-13 0.91316E-14 0.52666E-14 0.61375E-14 0.74940E-14 0.12377E-13 0.10887E-13
 0.10834E-14 0.51756E-14 0.16422E-13 0.48102E-14 0.10771E-13 0.11379E-13 0.18666E-14 0.62277E-14 0.17130E-13 0.68394E-14
 0.55225E-14 0.78410E-14 0.16424E-13 0.12317E-13 0.24425E-14 0.30809E-14 0.14391E-13 0.14155E-14 0.11102E-15 0.13878E-16
 -.27756E-16 -.41633E-16 0.83267E-16 0.44825E-14 0.61964E-14 0.11109E-13 0.11149E-13 0.60169E-14 0.88003E-14 0.92877E-14
 0.69944E-14 0.48711E-14 0.19429E-15 0.12490E-15 0.13878E-15 -.41633E-16 0.16653E-15 0.14155E-14 0.11713E-10 0.11851E-09
 0.14129E-09 0.10910E-09 0.10772E-09 0.12064E-09 0.14061E-09 0.95676E-10 0.81331E-12 0.22508E-06 0.79381E-14 0.20098E-10
 0.45442E-13 0.17439E-09 0.18564E-10 0.10951E-08 0.18265E-13 0.23303E-10 0.84155E-13 0.17994E-09 0.18292E-09 0.65497E-10
 0.11827E-12 0.12363E-07 0.21975E-13 0.35567E-10 0.97531E-10 0.63447E-11 0.77716E-15 0.16653E-15  0.0000     0.55511E-16
 0.97145E-16 0.14932E-13 0.56710E-09 0.80646E-10 0.85906E-10 0.95535E-10 0.11193E-09 0.85948E-10 0.10273E-09 0.48385E-10
 0.74107E-14 0.16653E-15 0.24980E-15 0.55511E-16 0.13878E-15 0.28172E-14 0.64077E-12 0.14115E-11 0.24947E-11 0.29279E-11
 0.13248E-11 0.92639E-12 0.18501E-11 0.10711E-11 0.11080E-12 0.12177E-11 0.10848E-13 0.80675E-12 0.23710E-13 0.11319E-11
 0.41855E-12 0.14219E-11 0.19370E-13 0.99014E-12 0.45547E-13 0.99827E-12 0.11865E-11 0.11184E-11 0.35287E-13 0.14923E-11
 0.43406E-13 0.17095E-11 0.61105E-12 0.14743E-11 0.28436E-13 0.45519E-14 0.22204E-15 0.41633E-16 0.16653E-15 0.13226E-13
 0.11702E-11 0.24158E-11 0.15888E-11 0.10610E-11 0.18721E-11 0.20152E-11 0.12166E-11 0.17436E-11 0.15764E-11 0.10908E-13
 0.93606E-13 0.14475E-13 0.11532E-13 0.19516E-12 0.10874E-09 0.60380E-08 0.28061E-08 0.15255E-07 0.17134E-07 0.58446E-08
 0.47848E-08 0.28231E-06 0.97712E-12 0.88849E-10 0.89651E-14 0.70687E-10 0.55095E-13 0.12397E-08 0.17007E-10 0.18282E-09
 0.17888E-13 0.94340E-10 0.12569E-12 0.11389E-08 0.16893E-08 0.25866E-08 0.15635E-12 0.78035E-10 0.17962E-13 0.24783E-09
 0.30749E-10 0.29100E-08 0.12693E-12 0.16821E-08 0.44964E-14 0.15196E-13 0.13295E-13 0.16266E-12 0.36504E-12 0.12014E-12
 0.93493E-12 0.25883E-09 0.54017E-08 0.67544E-08 0.16218E-09 0.11380E-11 0.15392E-12 0.39507E-12 0.19845E-14 0.40537E-12
 0.21539E-10 0.38596E-09 0.52622E-08 0.63517E-08 0.15198E-08 0.11794E-06 0.36013E-07 0.79466E-08 0.16705E-08 0.24096E-06
 0.17566E-11 0.95386E-10 0.41876E-14 0.69750E-10 0.10546E-12 0.14438E-08 0.27187E-10 0.21160E-09 0.14606E-13 0.10101E-09
 0.12008E-12 0.16356E-08 0.36097E-09 0.21311E-08 0.11338E-12 0.84841E-10 0.19000E-13 0.23291E-09 0.19055E-10 0.20594E-08
 0.11242E-12 0.63786E-10 0.61479E-14 0.56710E-09 0.11702E-11 0.36492E-12 0.20817E-14 0.30531E-15 0.29143E-15 0.36499E-14
 0.37886E-11 0.91236E-07 0.41887E-11 0.59813E-14 0.24980E-15 0.19429E-15 0.55511E-16 0.12490E-15 0.24068E-12 0.25298E-08
 0.13279E-06 0.10179E-06 0.37782E-07 0.10386E-06 0.10176E-06 0.23433E-06 0.89215E-07 0.12702E-07 0.18044E-11 0.11010E-09
 0.12251E-13 0.59146E-10 0.95916E-13 0.31523E-08 0.20038E-10 0.25225E-09 0.20197E-13 0.77007E-10 0.13054E-12 0.27726E-08
 0.15787E-07 0.10766E-08 0.20979E-12 0.96336E-10 0.24478E-13 0.17797E-09 0.26759E-10 0.11370E-08 0.16614E-12 0.71884E-10
 0.11012E-13 0.80646E-10 0.24158E-11 0.12004E-12 0.51348E-15 0.27756E-16 -.27756E-16 0.27756E-16 0.11241E-14 0.13036E-11
 0.30487E-11 0.59674E-15 0.13878E-15 0.11102E-15 0.12490E-15 -.13878E-16 0.33307E-15 0.96192E-12 0.67071E-08 0.17390E-06
 0.17000E-07 0.60393E-07 0.18136E-05 0.45074E-06 0.33166E-07 0.99696E-08 0.17655E-11 0.11291E-09 0.96659E-14 0.58153E-10
 0.12990E-12 0.34197E-08 0.28612E-10 0.26022E-09 0.21301E-13 0.75757E-10 0.17400E-12 0.29455E-08 0.24326E-08 0.10030E-08
 0.15860E-12 0.98372E-10 0.30431E-13 0.17412E-09 0.14702E-10 0.11301E-08 0.10221E-12 0.73494E-10 0.11264E-13 0.85906E-10
 0.15889E-11 0.93504E-12 0.38858E-15 0.97145E-16 0.69389E-16 0.22204E-15 0.19429E-15 0.13739E-14 0.10515E-11 0.12212E-14
 0.11102E-15 0.13878E-16 0.16653E-15 0.83267E-16 0.11102E-15 0.88263E-14 0.84434E-10 0.18895E-07 0.35985E-08 0.33564E-06
 0.34773E-06 0.20965E-07 0.70714E-08 0.60822E-07 0.12415E-11 0.99126E-10 0.84238E-14 0.64446E-10 0.77979E-13 0.19312E-08
 0.10372E-10 0.21483E-09 0.19595E-13 0.83962E-10 0.53773E-13 0.18059E-08 0.17589E-08 0.15321E-08 0.11574E-12 0.86625E-10
 0.18839E-13 0.20604E-09 0.20674E-10 0.16267E-08 0.81916E-13 0.65814E-10 0.59397E-14 0.95535E-10 0.10609E-11 0.25883E-09
 0.36776E-14  0.0000     0.27756E-16 0.27756E-16 0.83267E-16 0.19429E-15 0.19595E-13 0.44853E-13 0.16653E-15 -.69389E-16
 0.41633E-16 -.69389E-16 0.11102E-15 0.80491E-15 0.47686E-11 0.24147E-08 0.11248E-08 0.39920E-07 0.15137E-07 0.62264E-08
 0.13889E-08 0.65632E-06 0.25380E-11 0.94874E-10 0.91455E-14 0.71857E-10 0.17747E-12 0.14717E-08 0.35942E-10 0.19870E-09
 0.16674E-13 0.98293E-10 0.14237E-12 0.12681E-08 0.39085E-09 0.24032E-08 0.17124E-12 0.81994E-10 0.31627E-13 0.24802E-09
 0.26982E-10 0.26323E-08 0.11176E-12 0.63618E-10 0.87378E-14 0.11193E-09 0.18721E-11 0.54017E-08 0.37887E-11 0.10963E-14
 0.27756E-16 0.13878E-15 0.12490E-15 0.19429E-15 0.44964E-14 0.49986E-11 0.50793E-14 0.13878E-15 0.24980E-15 0.27756E-16
 0.19429E-15 0.12212E-14 0.25242E-11 0.67147E-08 0.71367E-08 0.35475E-07 0.51524E-07 0.80975E-06 0.13097E-06 0.76876E-08
 0.18482E-11 0.12028E-09 0.82157E-14 0.57059E-10 0.11445E-12 0.52440E-08 0.20887E-10 0.28384E-09 0.23016E-13 0.75625E-10
 0.12952E-12 0.44321E-08 0.15007E-07 0.88577E-09 0.20639E-12 0.10296E-09 0.25577E-13 0.16663E-09 0.43652E-10 0.97982E-09
 0.14885E-12 0.76580E-10 0.94716E-14 0.85948E-10 0.20151E-11 0.67544E-08 0.91236E-07 0.13037E-11 0.15682E-14 0.22204E-15
 0.16653E-15 0.24980E-15 0.95618E-14 0.13263E-10 0.16635E-10 0.78132E-14 0.13184E-12 0.92981E-14 0.44686E-14 0.29740E-13
 0.97973E-12 0.18869E-11 0.50034E-11 0.24310E-09 0.50803E-08 0.83388E-08 0.50648E-08 0.17526E-09 0.61667E-12 0.69275E-11
 0.97700E-14 0.90353E-10 0.76827E-13 0.90775E-10 0.37561E-11 0.59812E-11 0.15016E-13 0.94397E-10 0.18346E-12 0.11446E-08
 0.65998E-10 0.69708E-11 0.12379E-12 0.30490E-10 0.19318E-13 0.37350E-09 0.98566E-11 0.98017E-11 0.74454E-13 0.27851E-10
 0.68973E-14 0.10273E-09 0.12166E-11 0.16218E-09 0.41887E-11 0.30485E-11 0.10516E-11 0.19706E-13 0.45797E-14 0.97283E-14
 0.22975E-12 0.11872E-09 0.27496E-09 0.19052E-09 0.17579E-11 0.16658E-09 0.12280E-10 0.50632E-11 0.29976E-13 0.15266E-14
 0.86042E-15 0.30947E-14 0.13240E-11 0.89324E-07 0.28295E-09 0.17757E-12 0.33307E-14 0.61062E-15 0.21094E-14 0.58942E-12
 0.93620E-13 0.16405E-12 0.46629E-14 0.73552E-15 0.19984E-14 0.30817E-12 0.15328E-12 0.81205E-08 0.27102E-12 0.28172E-14
 0.14155E-14 0.34278E-14 0.89234E-14 0.15867E-10 0.41010E-12 0.65226E-14 0.94369E-15 0.19845E-14 0.49682E-14 0.48385E-10
 0.17436E-11 0.11380E-11 0.60785E-14 0.51348E-15 0.10547E-14 0.44895E-13 0.49986E-11 0.13263E-10 0.11872E-09 0.43357E-08
 0.96133E-09 0.10232E-08 0.22716E-11 0.29206E-09 0.48399E-10 0.12547E-10 0.51348E-14 0.55511E-16 0.11102E-15 0.83267E-16
 0.23592E-15 0.11346E-12 0.23285E-10 0.11074E-13 0.20817E-15 0.83267E-16 0.13878E-15 0.15266E-15 0.38580E-14 0.43021E-14
 0.27756E-15 -.13878E-16 0.12490E-15 0.13878E-16 0.13531E-13 0.39917E-11 0.19748E-13 0.26368E-15 0.16653E-15 -.27756E-16
 0.22204E-15 0.24980E-14 0.46629E-14 0.83267E-16 0.13878E-15  0.0000     0.11102E-15 0.73691E-14 0.15765E-11 0.15397E-12
 0.36082E-15 0.13878E-15 0.83267E-16 0.27756E-16 0.49960E-14 0.16635E-10 0.27496E-09 0.96133E-09 0.46490E-10 0.10660E-06
 0.23138E-11 0.23794E-06 0.11695E-08 0.75217E-10 0.68417E-14 0.24980E-15 -.13878E-16 -.55511E-16 0.13878E-16 0.38858E-15
 0.28826E-12 0.19110E-13 0.11102E-15 0.69389E-16 0.97145E-16 0.27756E-16 0.22204E-15 0.36082E-15 0.55511E-16 0.27756E-16
 0.13878E-15 0.13878E-16 0.12490E-15 0.10394E-13 0.75911E-14 0.11102E-15 0.41633E-16 0.55511E-16 0.15266E-15 0.16653E-15
 0.41633E-15 0.55511E-16 0.19429E-15 0.41633E-16 0.12490E-15 0.15266E-15 0.10783E-13 0.39509E-12 0.27756E-15 0.16653E-15
 -.83267E-16 0.11102E-15 0.16653E-15 0.77854E-14 0.19052E-09 0.10232E-08 0.10660E-06 0.32882E-09 0.68428E-13 0.94968E-12
 0.22017E-11 0.14194E-11 0.69583E-13 0.16653E-15 -.13878E-16 0.27756E-16 0.69389E-16 0.13878E-16 0.12351E-14 0.34014E-13
 0.97145E-16 -.13878E-16  0.0000     -.69389E-16 0.27756E-16 0.15266E-15 0.69389E-16 -.55511E-16 0.15266E-15 0.41633E-16
 0.83267E-16 0.18041E-15 0.50654E-14 0.18041E-15  0.0000     0.69389E-16 -.55511E-16 0.41633E-16 0.13878E-16 -.83267E-16
 0.20817E-15 0.13878E-16 0.13878E-15 -.41633E-16 0.13878E-15 0.32793E-13 0.10270E-14 0.27756E-16 -.27756E-16  0.0000    
 0.41633E-16 0.27756E-16 0.65545E-13 0.15161E-11 0.22301E-11 0.71091E-12 0.94970E-12 0.23321E-09 0.12889E-09 0.10375E-08
 0.31496E-10 0.38025E-14 -.27756E-16 -.97145E-16 0.97145E-16 -.55511E-16 0.16653E-15 0.11904E-12 0.12809E-13 0.27756E-16
 -.41633E-16 -.69389E-16 0.41633E-16 0.13878E-16 0.26368E-15 0.13878E-16 0.41633E-16  0.0000     0.12490E-15 0.27756E-16
 0.48433E-14 0.28866E-14  0.0000     -.41633E-16 -.41633E-16 0.41633E-16 0.11102E-15 0.18041E-15 0.83267E-16 -.55511E-16
 0.11102E-15 0.13878E-16 0.97145E-16 0.11810E-13 0.17968E-12 0.19429E-15 -.41633E-16 0.18041E-15 0.97145E-16 -.13878E-16
 0.48850E-14 0.54779E-10 0.23343E-09 0.21543E-06 0.22017E-11 0.12889E-09 0.84159E-10 0.23156E-09 0.70993E-09 0.54887E-11
 0.33862E-14 0.83267E-16 0.83267E-16 0.83267E-16 0.30531E-15 0.11358E-12 0.80951E-12 0.13864E-13 -.55511E-16 -.83267E-16
 0.13878E-16 0.41633E-16 0.34972E-14 0.37470E-14 0.83267E-16  0.0000     0.27756E-16 0.11102E-15 0.63699E-14 0.28683E-11
 0.34278E-14 0.13878E-15 0.97145E-16 -.13878E-16 0.11102E-15 0.18041E-14 0.22482E-14 0.18041E-15 0.27756E-16  0.0000    
 0.69389E-16 0.10714E-13 0.96570E-11 0.17393E-12 0.97145E-16 0.41633E-16 0.97145E-16 0.27756E-16 0.30254E-14 0.69688E-11
 0.31744E-10 0.72681E-09 0.14193E-11 0.10375E-08 0.23156E-09 0.90367E-08 0.38538E-10 0.12298E-10 0.21807E-11 0.18402E-13
 0.12351E-14 0.87430E-15 0.35319E-14 0.68606E-12 0.50074E-12 0.72936E-08 0.34278E-14 0.30115E-14 0.38858E-15 0.18457E-14
 0.16390E-12 0.11580E-10 0.87846E-14 0.28727E-14 0.51348E-15 0.25535E-14 0.11036E-12 0.17102E-09 0.92412E-13 0.85168E-13
 0.10686E-14 0.88818E-15 0.17486E-14 0.17884E-12 0.62075E-13 0.12318E-12 0.72164E-15 0.94369E-15 0.15682E-14 0.11237E-12
 0.14152E-09 0.65642E-09 0.53574E-12 0.67168E-14 0.58287E-15 0.80491E-15 0.29587E-13 0.26329E-11 0.69403E-11 0.38387E-10
 0.69653E-13 0.31496E-10 0.70993E-09 0.38538E-10 0.12664E-12 0.30254E-14 0.36776E-14 0.42882E-13 0.57378E-12 0.42670E-12
 0.19179E-11 0.65019E-10 0.60166E-12 0.61542E-10 0.38025E-14 0.70885E-10 0.47781E-13 0.41227E-11 0.99329E-11 0.99498E-10
 0.16667E-13 0.69631E-08 0.64976E-13 0.21103E-11 0.37782E-10 0.21630E-07 0.10367E-12 0.53678E-10 0.10679E-13 0.13851E-11
 0.13936E-11 0.12137E-09 0.69514E-13 0.39293E-10 0.83406E-14 0.38268E-11 0.29610E-12 0.35158E-10 0.26669E-08 0.20634E-07
 0.23736E-08 0.33027E-10 0.13934E-11 0.97100E-12 0.65030E-12 0.29407E-13 0.35666E-14 0.32196E-14 0.97145E-16 0.38719E-14
 0.54886E-11 0.12298E-10 0.31919E-14 0.69389E-16 -.69389E-16 -.41633E-16 0.10686E-14 0.15969E-11 0.31487E-09 0.43846E-07
 0.64700E-12 0.66055E-10 0.49336E-14 0.61476E-10 0.45866E-13 0.79989E-09 0.11108E-10 0.13755E-09 0.18929E-13 0.83642E-10
 0.63394E-13 0.77696E-09 0.39842E-09 0.30109E-08 0.13214E-12 0.58832E-10 0.85487E-14 0.22430E-09 0.10949E-10 0.32022E-08
 0.66058E-13 0.47173E-10 0.72581E-14 0.95926E-10 0.64446E-12 0.62254E-08 0.26394E-08 0.14555E-06 0.78726E-07 0.22270E-07
 0.85949E-09 0.19645E-08 0.65307E-12 0.12212E-14 0.97145E-16 -.55511E-16 0.41633E-16 -.27756E-16 0.33723E-14 0.21808E-11
 0.38025E-14 -.27756E-16 -.13878E-16 -.12490E-15 0.41633E-16 0.19429E-15 0.17493E-11 0.10182E-08 0.82193E-12 0.56621E-10
 0.35666E-14 0.89657E-10 0.65128E-13 0.44186E-09 0.23490E-10 0.11981E-09 0.11227E-13 0.11478E-09 0.12175E-12 0.45562E-09
 0.35641E-09 0.18339E-07 0.11034E-12 0.54446E-10 0.19831E-13 0.37970E-09 0.13486E-10 0.30321E-07 0.78076E-13 0.42614E-10
 0.51903E-14 0.12342E-09 0.99337E-12 0.14244E-08 0.51460E-09 0.85659E-08 0.76846E-08 0.11237E-08 0.33598E-09 0.19817E-08
 0.15463E-11 0.45797E-15 0.69389E-16 0.13878E-16 0.27756E-16 -.13878E-16 0.11102E-15 0.18346E-13 0.43049E-13 -.27756E-16
  0.0000     -.27756E-16 0.13878E-15 0.55511E-16 0.61132E-14 0.39620E-10 0.12670E-11 0.74395E-10 0.68730E-14 0.58218E-10
 0.78424E-13 0.10306E-08 0.16798E-10 0.15136E-09 0.20733E-13 0.77842E-10 0.15886E-12 0.93462E-09 0.22504E-08 0.21670E-08
 0.19110E-12 0.64518E-10 0.21899E-13 0.20170E-09 0.19454E-10 0.23178E-08 0.12904E-12 0.49558E-10 0.72789E-14 0.89478E-10
 0.18710E-11 0.12947E-07 0.31063E-07 0.69891E-07 0.70106E-07 0.11466E-05 0.89713E-08 0.16274E-07 0.12225E-09 0.22898E-14
  0.0000      0.0000     0.83267E-16 -.27756E-16 0.12490E-15 0.12629E-14 0.57375E-12 0.10131E-14 0.41633E-16 -.55511E-16
 -.13878E-16 -.27756E-16 0.36082E-15 0.77664E-12 0.53021E-12 0.73136E-10 0.29855E-14 0.58629E-10 0.52129E-13 0.98043E-09
 0.13551E-10 0.15196E-09 0.89807E-14 0.77439E-10 0.12579E-12 0.94916E-09 0.48982E-08 0.21494E-08 0.91590E-13 0.65041E-10
 0.14200E-13 0.20146E-09 0.12240E-10 0.24259E-08 0.50723E-13 0.50256E-10 0.80110E-14 0.90604E-10 0.63074E-12 0.12875E-07
 0.23765E-07 0.94579E-07 0.25697E-06 0.11924E-06 0.51027E-08 0.60265E-07 0.17093E-08 0.77566E-12 0.30531E-15 0.13878E-16
 0.55511E-16  0.0000     0.16653E-15 0.74940E-15 0.42671E-12 0.15969E-11 0.27756E-15 -.97145E-16 0.11102E-15 0.69389E-16
 0.23592E-15 0.15905E-12 0.31500E-12 0.76734E-10 0.40488E-14 0.63330E-10 0.26723E-13 0.74005E-09 0.64719E-11 0.13267E-09
 0.12392E-13 0.85424E-10 0.51856E-13 0.69320E-09 0.69522E-09 0.38285E-08 0.95784E-13 0.59467E-10 0.99764E-14 0.23642E-09
 0.19599E-10 0.44800E-08 0.76002E-13 0.45868E-10 0.33931E-14 0.99291E-10 0.52401E-12 0.50878E-08 0.49103E-08 0.24362E-06
 0.23195E-06 0.19284E-07 0.20470E-08 0.39500E-05 0.29057E-08 0.68234E-08 0.76703E-13 0.27756E-15 0.11380E-14 0.83267E-16
 0.33307E-15 0.34348E-14 0.19179E-11 0.31487E-09 0.17494E-11 0.60299E-14 0.22204E-15 0.97145E-16 0.12490E-14 0.14605E-12
 0.70217E-12 0.26298E-10 0.35319E-14 0.86099E-10 0.63173E-13 0.57967E-09 0.28489E-10 0.12903E-09 0.11709E-13 0.10035E-09
 0.10719E-12 0.60052E-09 0.64174E-09 0.43438E-08 0.11264E-12 0.58478E-10 0.15653E-13 0.31156E-09 0.15990E-10 0.54510E-08
 0.96775E-13 0.45684E-10 0.59692E-14 0.11509E-09 0.11951E-11 0.31466E-08 0.10993E-08 0.37873E-07 0.20805E-07 0.28648E-08
 0.50724E-09 0.13745E-07 0.26742E-08 0.10734E-09 0.11500E-10 0.10578E-12 0.34028E-13 0.11888E-12 0.11353E-12 0.68615E-12
 0.65019E-10 0.43846E-07 0.10182E-08 0.39620E-10 0.77666E-12 0.15916E-12 0.14612E-12 0.52833E-13 0.11283E-13 0.75773E-14
 0.33723E-14 0.15534E-10 0.57378E-13 0.16750E-08 0.11770E-10 0.17912E-09 0.18241E-13 0.69295E-10 0.66718E-13 0.15153E-08
 0.28653E-08 0.12631E-08 0.13666E-12 0.71997E-10 0.16874E-13 0.16911E-09 0.15703E-10 0.13494E-08 0.13290E-12 0.54303E-10
 0.62142E-14 0.78906E-10 0.11341E-11 0.23044E-06 0.18623E-05 0.97608E-08 0.91540E-08 0.47096E-07 0.30117E-07 0.49499E-08
 0.49465E-10 0.10227E-12 0.10172E-13 0.15668E-13 0.24980E-15 0.12823E-13 0.80960E-12 0.50073E-12 0.60173E-12 0.64705E-12
 0.82194E-12 0.12671E-11 0.53023E-12 0.31509E-12 0.70215E-12 0.11241E-13 0.20817E-15 0.55511E-16 0.11102E-15 0.88818E-15
 0.16639E-13 0.78242E-12 0.23941E-12 0.13735E-11 0.16032E-13 0.64745E-12 0.26293E-13 0.97673E-12 0.12977E-11 0.99312E-12
 0.25872E-13 0.14165E-11 0.38664E-13 0.77059E-12 0.43892E-12 0.96604E-12 0.28672E-13 0.14383E-11 0.10427E-13 0.76918E-12
 0.10769E-12 0.99303E-12 0.10949E-11 0.11530E-11 0.87385E-12 0.71051E-12 0.88263E-12 0.97499E-12 0.27038E-12 0.18457E-14
 0.24980E-15 0.83267E-16 0.69389E-16 -.13878E-16 0.14003E-13 0.72936E-08 0.61542E-10 0.66055E-10 0.56621E-10 0.74396E-10
 0.73136E-10 0.76734E-10 0.26298E-10 0.76467E-14 0.69389E-16  0.0000     0.41633E-16 -.55511E-16 0.73552E-15 0.36531E-11
 0.87451E-11 0.27833E-10 0.18235E-13 0.33415E-07 0.10576E-12 0.50693E-10 0.58990E-10 0.13432E-09 0.13146E-12 0.18507E-10
 0.19588E-13 0.70116E-09 0.96451E-11 0.13124E-09 0.99197E-13 0.15997E-10 0.51149E-14 0.26221E-06 0.10990E-11 0.73444E-10
 0.78921E-10 0.91134E-10 0.92766E-10 0.82400E-10 0.75238E-10 0.10168E-09 0.37787E-11 0.40246E-15 0.41633E-16 0.55511E-16
  0.0000     -.55511E-16 0.83267E-16 0.34556E-14 0.38372E-14 0.48989E-14 0.35631E-14 0.68860E-14 0.30228E-14 0.40246E-14
 0.35666E-14 0.33862E-14 0.12490E-15 0.55511E-16 0.27756E-16 -.27756E-16 -.13878E-16 0.94369E-15 0.73552E-14 0.13559E-13
 0.73552E-15 0.40801E-14 0.13982E-13 0.64185E-14 0.40341E-14 0.74194E-14 0.87831E-14 0.64742E-14 0.83535E-15 0.50012E-14
 0.43785E-14 0.39165E-14 0.52198E-14 0.10482E-13 0.47943E-15 0.32474E-14 0.87712E-14 0.75879E-14 0.39829E-14 0.86649E-14
 0.81116E-14 0.37748E-14 0.34278E-14 0.11574E-13 0.61062E-14 0.83267E-15 0.83267E-16 -.55511E-16 0.55511E-16 -.41633E-16
 0.41633E-16 0.30670E-14 0.70885E-10 0.61476E-10 0.89657E-10 0.58218E-10 0.58629E-10 0.63330E-10 0.86099E-10 0.15534E-10
 0.94369E-15 0.55511E-16 0.41633E-16 0.83267E-16 0.27756E-16 0.97145E-16 0.10664E-12 0.16796E-09 0.13878E-13 0.15544E-10
 0.71082E-13 0.87689E-10 0.92671E-10 0.38465E-10 0.99906E-13 0.42259E-08 0.85082E-14 0.22681E-10 0.31662E-10 0.38795E-10
 0.52158E-13 0.18217E-06 0.34759E-14 0.16601E-10 0.13916E-11 0.58648E-10 0.56611E-10 0.49047E-10 0.48457E-10 0.52847E-10
 0.64947E-10 0.46703E-10 0.78043E-10 0.28624E-12 0.13878E-15 0.55511E-16 0.97145E-16 0.83267E-16 0.55511E-16 0.41633E-15
 0.47864E-13 0.45845E-13 0.65168E-13 0.78457E-13 0.52122E-13 0.26756E-13 0.63258E-13 0.57378E-13 0.16639E-13 0.59674E-15
 0.83267E-16 -.27756E-16 0.55511E-16 -.27756E-16 0.23731E-14 0.74218E-13 0.28588E-13 0.43771E-13 0.11560E-13 0.71221E-13
 0.88884E-13 0.83860E-13 0.10886E-13 0.13501E-12 0.44784E-13 0.36347E-13 0.36763E-13 0.56392E-13 0.68343E-14 0.98443E-13
 0.94530E-14 0.42196E-13 0.36726E-13 0.10919E-12 0.10476E-12 0.11999E-12 0.87180E-13 0.40891E-13 0.86903E-13 0.76633E-13
 0.81712E-13 0.50238E-13 0.33584E-14 0.13878E-16 0.13878E-16 -.97145E-16 0.12490E-15 0.20539E-14 0.41228E-11 0.79989E-09
 0.44186E-09 0.10306E-08 0.98043E-09 0.74005E-09 0.57967E-09 0.16750E-08 0.78247E-12 0.36533E-11 0.90206E-15 -.13878E-16
 -.27756E-16 -.55511E-16 0.15266E-15 0.94369E-15 0.10242E-13 0.30532E-10 0.85598E-13 0.33224E-09 0.43808E-09 0.91619E-06
 0.13760E-12 0.46234E-10 0.18341E-13 0.44201E-09 0.14413E-10 0.28285E-06 0.89852E-13 0.36959E-10 0.38913E-14 0.14427E-09
 0.12021E-11 0.10015E-08 0.15022E-08 0.25803E-08 0.27062E-08 0.16422E-08 0.10274E-08 0.55029E-08 0.73644E-10 0.13584E-12
 0.25396E-14 0.24980E-15  0.0000     0.69389E-16 0.36221E-14 0.16409E-12 0.99328E-11 0.11108E-10 0.23490E-10 0.16798E-10
 0.13551E-10 0.64719E-11 0.28489E-10 0.11770E-10 0.23928E-12 0.87450E-11 0.72997E-14 0.10664E-12 0.23453E-14 0.23592E-15
 0.11102E-15 0.55511E-16 0.55511E-16 0.12212E-14 0.40801E-13 0.83932E-11 0.22354E-10 0.92317E-11 0.54332E-13 0.89967E-11
 0.21283E-13 0.98699E-11 0.21608E-11 0.10348E-10 0.25886E-13 0.73007E-11 0.55592E-14 0.16113E-10 0.43721E-12 0.94733E-11
 0.19183E-10 0.24718E-10 0.23511E-10 0.46332E-11 0.15602E-10 0.12930E-10 0.14088E-11 0.19429E-14 0.12490E-15  0.0000    
 -.69389E-16 0.11102E-15 0.37192E-14 0.11580E-10 0.99499E-10 0.13755E-09 0.11981E-09 0.15136E-09 0.15196E-09 0.13267E-09
 0.12903E-09 0.17912E-09 0.13736E-11 0.27833E-10 0.13683E-13 0.16796E-09 0.74149E-13 0.95757E-15 0.41633E-16 -.55511E-16
 0.13878E-16 0.13878E-16 0.83267E-15 0.16380E-11 0.97773E-10 0.39379E-09 0.17596E-12 0.25837E-10 0.21738E-13 0.20090E-06
 0.12717E-10 0.37003E-09 0.11125E-12 0.21706E-10 0.85632E-14 0.90872E-09 0.14215E-11 0.15077E-09 0.16757E-09 0.20954E-09
 0.21332E-09 0.18015E-09 0.15472E-09 0.26455E-09 0.29123E-11 0.23592E-15 0.41633E-16  0.0000     0.41633E-16 -.13878E-15
  0.0000     0.88957E-14 0.16667E-13 0.19124E-13 0.11283E-13 0.20824E-13 0.89633E-14 0.12330E-13 0.11718E-13 0.18257E-13
 0.16031E-13 0.18180E-13 0.63838E-15 0.13795E-13 0.28741E-13 0.10339E-13 0.19429E-15 -.55511E-16 -.83267E-16 0.13878E-16
 0.41633E-16 0.16098E-14 0.65017E-14 0.14558E-13 0.23880E-13 0.23828E-13 0.15352E-14 0.12509E-13 0.17026E-13 0.18618E-13
 0.28990E-13 0.27486E-13 0.76284E-15 0.13745E-13 0.32176E-13 0.20923E-13 0.10338E-13 0.25927E-13 0.14398E-13 0.11480E-13
 0.13697E-13 0.17611E-13 0.69805E-14 0.14155E-14 0.13878E-16 -.69389E-16 0.13878E-16 0.13878E-16 0.69389E-16 0.28311E-14
 0.69631E-08 0.83642E-10 0.11478E-09 0.77842E-10 0.77440E-10 0.85424E-10 0.10035E-09 0.69295E-10 0.64752E-12 0.33415E-07
 0.41911E-14 0.15544E-10 0.43687E-13 0.30532E-10 0.11380E-14 0.69389E-16 0.27756E-16  0.0000     -.13878E-16 0.15266E-15
 0.79048E-13 0.42979E-10 0.13274E-12 0.25635E-06 0.97040E-14 0.26971E-10 0.11733E-09 0.49070E-10 0.10878E-12 0.25600E-08
 0.22655E-14 0.19289E-10 0.16522E-11 0.78000E-10 0.75439E-10 0.63486E-10 0.62495E-10 0.69614E-10 0.83934E-10 0.62064E-10
 0.84900E-10 0.14988E-12 0.41633E-16 -.55511E-16 -.27756E-16  0.0000     0.27756E-16 0.36082E-15 0.64962E-13 0.63227E-13
 0.12181E-12 0.15888E-12 0.12580E-12 0.51860E-13 0.10723E-12 0.66676E-13 0.26184E-13 0.10569E-12 0.14037E-13 0.71054E-13
 0.11338E-13 0.85584E-13 0.40870E-13 0.66613E-15 0.55511E-16 -.13878E-16 0.97145E-16 0.13878E-16 0.48433E-14 0.72900E-13
 0.13788E-13 0.15519E-12 0.39673E-13 0.73216E-13 0.71818E-13 0.90900E-13 0.11252E-13 0.15373E-12 0.14485E-13 0.58890E-13
 0.35335E-13 0.10666E-12 0.12574E-12 0.14531E-12 0.14513E-12 0.68320E-13 0.12330E-12 0.14774E-12 0.12353E-12 0.73386E-13
 0.53707E-14 -.83267E-16 0.19429E-15 0.55511E-16 0.13878E-15 0.25119E-14 0.21103E-11 0.77696E-09 0.45562E-09 0.93462E-09
 0.94916E-09 0.69320E-09 0.60052E-09 0.15153E-08 0.97669E-12 0.50693E-10 0.63820E-14 0.87689E-10 0.71144E-13 0.33224E-09
 0.83933E-11 0.16379E-11 0.15682E-14 0.11102E-15 0.27756E-16 0.23592E-15 0.38303E-14 0.32392E-11 0.93217E-13 0.54508E-10
 0.10929E-13 0.45414E-09 0.88454E-11 0.10536E-06 0.99740E-13 0.36344E-10 0.58859E-14 0.14827E-09 0.95462E-12 0.93556E-09
 0.13418E-08 0.23716E-08 0.24021E-08 0.14745E-08 0.92254E-09 0.40439E-08 0.76069E-09 0.13254E-08 0.24261E-11 0.45103E-14
 0.50238E-14 0.48711E-14 0.64670E-14 0.11033E-12 0.37782E-10 0.39842E-09 0.35641E-09 0.22504E-08 0.48982E-08 0.69522E-09
 0.64174E-09 0.28653E-08 0.12977E-11 0.58990E-10 0.41156E-14 0.92671E-10 0.88905E-13 0.43807E-09 0.22354E-10 0.97773E-10
 0.63977E-14 0.79048E-13 0.48572E-14 0.39829E-14 0.58425E-14 0.38997E-14 0.35250E-14 0.14996E-12 0.90414E-14 0.14215E-08
 0.13708E-10 0.16047E-05 0.69163E-13 0.42171E-10 0.52449E-14 0.14210E-09 0.11737E-11 0.15478E-08 0.31536E-09 0.97962E-08
 0.17019E-08 0.12263E-08 0.19262E-09 0.24803E-08 0.30795E-10 0.11766E-12 0.71054E-14 0.29698E-14 0.11102E-15 0.29005E-14
 0.28684E-11 0.17102E-09 0.21630E-07 0.30109E-08 0.18339E-07 0.21670E-08 0.21494E-08 0.38285E-08 0.43438E-08 0.12631E-08
 0.99303E-12 0.13432E-09 0.74836E-14 0.38465E-10 0.83860E-13 0.91619E-06 0.92317E-11 0.39379E-09 0.14495E-13 0.42979E-10
 0.72845E-13 0.32392E-11 0.37886E-14 0.41633E-16 0.69389E-16 -.83267E-16 0.11796E-14 0.26146E-11 0.18306E-10 0.37964E-09
 0.92537E-13 0.79590E-10 0.50081E-14 0.53880E-10 0.11908E-11 0.21210E-08 0.17229E-08 0.88509E-09 0.82632E-09 0.12668E-08
 0.25288E-08 0.67406E-09 0.27752E-11 0.23592E-14 0.13878E-15  0.0000      0.0000      0.0000     0.33862E-14 0.92260E-13
 0.10360E-12 0.13199E-12 0.11023E-12 0.19100E-12 0.91555E-13 0.95642E-13 0.11256E-12 0.13660E-12 0.25726E-13 0.13132E-12
 0.87401E-14 0.99712E-13 0.10799E-13 0.13748E-12 0.54290E-13 0.17589E-12 0.23859E-13 0.13269E-12 0.13767E-13 0.93189E-13
 0.33584E-14 0.13878E-15 0.55511E-16 0.13878E-16 0.83267E-16 0.40246E-15 0.31558E-13 0.91399E-13 0.64809E-14 0.17718E-12
 0.13552E-13 0.80828E-13 0.20423E-13 0.87171E-13 0.68783E-13 0.14365E-12 0.12605E-12 0.89873E-13 0.80339E-13 0.12162E-12
 0.44714E-13 0.62450E-15 0.55511E-16 -.11102E-15 -.13878E-16 0.69389E-16 0.15266E-15 0.85029E-13 0.53678E-10 0.58832E-10
 0.54446E-10 0.64518E-10 0.65041E-10 0.59467E-10 0.58478E-10 0.71997E-10 0.14165E-11 0.18507E-10 0.65029E-14 0.42259E-08
 0.13503E-12 0.46234E-10 0.89967E-11 0.25837E-10 0.23766E-13 0.25635E-06 0.15524E-12 0.54509E-10 0.14974E-12 0.41633E-16
 0.83267E-16 0.11102E-15 0.12490E-15 -.83267E-16 0.26229E-14 0.35127E-08 0.10264E-12 0.15263E-10 0.63144E-14 0.10687E-07
 0.96253E-12 0.64649E-10 0.67774E-10 0.79804E-10 0.80245E-10 0.72138E-10 0.65241E-10 0.87354E-10 0.25120E-10 0.11241E-14
 0.13878E-16 -.27756E-16 0.13878E-16 -.83267E-16 0.69389E-16 0.11796E-14 0.10644E-13 0.85001E-14 0.19856E-13 0.21805E-13
 0.14221E-13 0.99643E-14 0.15755E-13 0.16766E-13 0.38657E-13 0.19648E-13 0.81570E-15 0.84623E-14 0.44721E-13 0.18254E-13
 0.21351E-13 0.21714E-13 0.14762E-14 0.97422E-14 0.39690E-13 0.10936E-13 0.89720E-14 0.13045E-14 0.12490E-15 -.13878E-16
 0.15266E-15 0.13878E-16 -.13878E-16 0.59536E-14 0.29032E-13 0.25202E-13 0.11241E-14 0.63144E-14 0.23391E-13 0.13767E-13
 0.13352E-13 0.19839E-13 0.16336E-13 0.51070E-14 0.12976E-13 0.20997E-13 0.19859E-13 0.71054E-14 0.12490E-15 -.11102E-15
 0.12490E-15 -.41633E-16 -.41633E-16 0.92981E-15 0.13852E-11 0.22430E-09 0.37970E-09 0.20170E-09 0.20146E-09 0.23642E-09
 0.31156E-09 0.16911E-09 0.77059E-12 0.70116E-09 0.50920E-14 0.22681E-10 0.36303E-13 0.44201E-09 0.98700E-11 0.20090E-06
 0.12386E-13 0.26971E-10 0.73282E-13 0.45414E-09 0.14215E-08 0.26147E-11 0.49960E-15 0.41633E-16 0.83267E-16 0.41633E-16
 0.27756E-16 0.39829E-14 0.40135E-13 0.54104E-09 0.59536E-14 0.29334E-10 0.95858E-12 0.20309E-09 0.20767E-09 0.14777E-09
 0.14572E-09 0.16856E-09 0.22990E-09 0.13654E-09 0.35008E-09 0.10230E-10 0.12351E-14 0.69389E-16 0.41633E-16 -.13878E-16
 0.13878E-16 0.15266E-14 0.13936E-11 0.10950E-10 0.13486E-10 0.19454E-10 0.12240E-10 0.19599E-10 0.15990E-10 0.15703E-10
 0.43884E-12 0.96451E-11 0.43644E-14 0.31662E-10 0.36796E-13 0.14413E-10 0.21609E-11 0.12717E-10 0.16984E-13 0.11733E-09
 0.71762E-13 0.88455E-11 0.13708E-10 0.18306E-10 0.31641E-13 0.25535E-14 0.97145E-16 0.55511E-16 0.12490E-15 0.55511E-16
 0.18596E-14 0.24998E-12 0.95340E-14 0.55860E-10 0.25140E-12 0.16571E-10 0.14105E-10 0.24516E-10 0.11135E-10 0.10091E-10
 0.11816E-10 0.30716E-10 0.68428E-11 0.17111E-12 0.40801E-14 0.12490E-15 0.83267E-16 0.15266E-15 0.18874E-14 0.17893E-12
 0.12137E-09 0.32022E-08 0.30321E-07 0.23178E-08 0.24259E-08 0.44800E-08 0.54510E-08 0.13494E-08 0.96605E-12 0.13124E-09
 0.40308E-14 0.38795E-10 0.56438E-13 0.28285E-06 0.10349E-10 0.37003E-09 0.18717E-13 0.49070E-10 0.90965E-13 0.10536E-06
 0.16047E-05 0.37964E-09 0.91496E-13 0.35127E-08 0.61062E-14 0.39968E-14 0.19429E-15 0.83267E-16 0.83267E-16 0.41633E-16
 0.58287E-15 0.35599E-11 0.67597E-12 0.22888E-08 0.21404E-08 0.93279E-09 0.97688E-09 0.13341E-08 0.40689E-08 0.74663E-09
 0.44162E-11 0.23315E-14 0.19429E-15 0.97145E-16 0.12490E-15 0.27756E-16 0.22482E-14 0.62020E-13 0.69403E-13 0.65878E-13
 0.78035E-13 0.12903E-12 0.50675E-13 0.75884E-13 0.96765E-13 0.13285E-12 0.28640E-13 0.99201E-13 0.52137E-14 0.52202E-13
 0.68241E-14 0.89806E-13 0.25975E-13 0.11119E-12 0.28971E-13 0.10869E-12 0.11204E-13 0.99767E-13 0.69056E-13 0.92495E-13
 0.65087E-14 0.10253E-12 0.28894E-13 0.40037E-13 0.19013E-14 0.27756E-16 0.55511E-16 0.27756E-16 0.41633E-16 0.44409E-15
 0.13170E-13 0.72525E-13 0.38150E-13 0.89767E-13 0.53382E-13 0.35552E-13 0.38976E-13 0.90310E-13 0.33126E-13 0.51348E-15
 0.41633E-16 -.41633E-16 0.13878E-16 -.55511E-16 0.24980E-15 0.12319E-12 0.39293E-10 0.47173E-10 0.42614E-10 0.49558E-10
 0.50256E-10 0.45868E-10 0.45684E-10 0.54303E-10 0.14382E-11 0.15997E-10 0.10552E-13 0.18217E-06 0.98389E-13 0.36959E-10
 0.73007E-11 0.21706E-10 0.27536E-13 0.25600E-08 0.15374E-12 0.36344E-10 0.42171E-10 0.79590E-10 0.17732E-12 0.15263E-10
 0.25174E-13 0.54104E-09 0.24995E-12 0.41633E-16 0.41633E-16 -.11102E-15 -.13878E-16 0.55511E-16 0.26923E-14 0.16033E-09
 0.49478E-10 0.59472E-10 0.60100E-10 0.54702E-10 0.49400E-10 0.67392E-10 0.16017E-10 0.91593E-15 0.69389E-16 0.18041E-15
 -.69389E-16 0.97145E-16 0.55511E-16 0.52736E-15 0.82434E-14 0.72026E-14 0.51070E-14 0.70846E-14 0.79832E-14 0.32786E-14
 0.59596E-14 0.61340E-14 0.10434E-13 0.50932E-14 0.53364E-15 0.34444E-14 0.94937E-14 0.38590E-14 0.56429E-14 0.85437E-14
 0.81098E-15 0.21649E-14 0.14460E-13 0.59119E-14 0.52822E-14 0.49925E-14 0.13663E-13 0.62866E-14 0.11519E-14 0.59397E-14
 0.94647E-14 0.45797E-15 0.27756E-16 -.13878E-16 -.69389E-16 0.55511E-16 0.83267E-16 0.25119E-14 0.41217E-14 0.65087E-14
 0.54314E-14 0.16679E-14 0.41252E-14 0.54887E-14 0.46699E-14 0.27200E-14 0.11102E-15 0.13878E-16 0.41633E-16 -.69389E-16
 0.55511E-16 0.92981E-15 0.38270E-11 0.95926E-10 0.12342E-09 0.89478E-10 0.90604E-10 0.99291E-10 0.11509E-09 0.78906E-10
 0.76920E-12 0.26221E-06 0.32890E-14 0.16601E-10 0.42204E-13 0.14427E-09 0.16113E-10 0.90872E-09 0.13847E-13 0.19289E-10
 0.58953E-13 0.14827E-09 0.14210E-09 0.53880E-10 0.80864E-13 0.10687E-07 0.62866E-14 0.29334E-10 0.55860E-10 0.35600E-11
 0.45797E-15 -.13878E-15 -.27756E-16 0.69389E-16 0.41633E-16 0.13933E-13 0.76173E-07 0.62913E-10 0.72521E-10 0.78517E-10
 0.11002E-09 0.70445E-10 0.99173E-10 0.31572E-10 0.71887E-14 -.13878E-16 0.83267E-16 -.13878E-16 0.15266E-15 0.16237E-14
 0.29612E-12 0.64451E-12 0.99322E-12 0.18709E-11 0.63069E-12 0.52395E-12 0.11952E-11 0.11341E-11 0.10764E-12 0.10990E-11
 0.88683E-14 0.13915E-11 0.36776E-13 0.12021E-11 0.43722E-12 0.14215E-11 0.32235E-13 0.16522E-11 0.35350E-13 0.95470E-12
 0.11735E-11 0.11908E-11 0.20519E-13 0.96253E-12 0.23342E-13 0.95859E-12 0.25149E-12 0.67586E-12 0.13350E-13 0.25951E-14
 0.55511E-16 -.27756E-16 0.12490E-15 0.10283E-13 0.57722E-12 0.88912E-12 0.70663E-12 0.48266E-12 0.64942E-12 0.10965E-11
 0.54938E-12 0.55270E-12 0.78994E-12 0.88124E-14 0.32863E-13 0.11824E-13 0.10852E-13 0.11240E-12 0.35158E-10 0.62254E-08
 0.14244E-08 0.12947E-07 0.12875E-07 0.50878E-08 0.31466E-08 0.23044E-06 0.99299E-12 0.73444E-10 0.75868E-14 0.58648E-10
 0.10919E-12 0.10015E-08 0.94733E-11 0.15077E-09 0.20925E-13 0.78000E-10 0.10671E-12 0.93556E-09 0.15478E-08 0.21210E-08
 0.87307E-13 0.64649E-10 0.13731E-13 0.20309E-09 0.16571E-10 0.22888E-08 0.72498E-13 0.16033E-09 0.25813E-14 0.14017E-13
 0.10353E-13 0.56344E-13 0.16546E-12 0.73566E-13 0.55653E-12 0.12928E-09 0.16917E-08 0.24057E-08 0.74213E-10 0.66509E-12
 0.10314E-12 0.17557E-12 0.95757E-15 0.17955E-12 0.96569E-11 0.14152E-09 0.26669E-08 0.26394E-08 0.51460E-09 0.31063E-07
 0.23765E-07 0.49103E-08 0.10993E-08 0.18623E-05 0.10948E-11 0.78921E-10 0.40965E-14 0.56611E-10 0.10472E-12 0.15022E-08
 0.19183E-10 0.16757E-09 0.10443E-13 0.75439E-10 0.12593E-12 0.13418E-08 0.31536E-09 0.17229E-08 0.68829E-13 0.67774E-10
 0.13258E-13 0.20767E-09 0.14105E-10 0.21404E-08 0.38095E-13 0.49478E-10 0.40662E-14 0.76173E-07 0.57730E-12 0.16535E-12
 0.91593E-15 0.18041E-15 0.16653E-15 0.26160E-14 0.11553E-11 0.43548E-08 0.14103E-11 0.42258E-14 0.23592E-15 0.11102E-15
 0.55511E-16 0.55511E-16 0.17397E-12 0.65642E-09 0.20634E-07 0.14555E-06 0.85659E-08 0.69891E-07 0.94579E-07 0.24362E-06
 0.37873E-07 0.97608E-08 0.11530E-11 0.91134E-10 0.87100E-14 0.49047E-10 0.11995E-12 0.25803E-08 0.24718E-10 0.20954E-09
 0.25890E-13 0.63486E-10 0.14528E-12 0.23716E-08 0.97962E-08 0.88509E-09 0.14368E-12 0.79804E-10 0.19726E-13 0.14777E-09
 0.24516E-10 0.93279E-09 0.89738E-13 0.59472E-10 0.64775E-14 0.62913E-10 0.88900E-12 0.73483E-13 0.31919E-15 -.13878E-16
 -.27756E-16 0.13878E-16 0.83267E-15 0.39238E-12 0.12207E-11 0.34694E-15 0.97145E-16 0.97145E-16  0.0000     -.13878E-16
 0.31919E-15 0.53586E-12 0.23736E-08 0.78726E-07 0.76846E-08 0.70106E-07 0.25697E-06 0.23195E-06 0.20805E-07 0.91540E-08
 0.87380E-12 0.92766E-10 0.81983E-14 0.48456E-10 0.87264E-13 0.27062E-08 0.23511E-10 0.21332E-09 0.14507E-13 0.62495E-10
 0.14514E-12 0.24021E-08 0.17019E-08 0.82632E-09 0.12615E-12 0.80245E-10 0.16395E-13 0.14572E-09 0.11135E-10 0.97688E-09
 0.53440E-13 0.60100E-10 0.55216E-14 0.72521E-10 0.70667E-12 0.55649E-12 0.40246E-15  0.0000     0.11102E-15 0.41633E-16
 0.69389E-16 0.12212E-14 0.70066E-12 0.91593E-15 0.55511E-16  0.0000     0.83267E-16 -.83267E-16 0.83267E-16 0.67515E-14
 0.33027E-10 0.22270E-07 0.11237E-08 0.11466E-05 0.11924E-06 0.19284E-07 0.28648E-08 0.47096E-07 0.71049E-12 0.82400E-10
 0.36846E-14 0.52846E-10 0.40787E-13 0.16422E-08 0.46332E-11 0.18015E-09 0.11430E-13 0.69613E-10 0.68286E-13 0.14745E-08
 0.12263E-08 0.12668E-08 0.89796E-13 0.72138E-10 0.50099E-14 0.16856E-09 0.10091E-10 0.13341E-08 0.35501E-13 0.54702E-10
 0.16350E-14 0.78517E-10 0.48263E-12 0.12928E-09 0.26576E-14 -.69389E-16  0.0000     0.27756E-16 0.83267E-16 0.97145E-16
 0.18235E-13 0.43410E-13 0.83267E-16 -.69389E-16 0.69389E-16 -.97145E-16 0.97145E-16 0.47184E-15 0.13934E-11 0.85949E-09
 0.33598E-09 0.89713E-08 0.51027E-08 0.20470E-08 0.50724E-09 0.30117E-07 0.88254E-12 0.75238E-10 0.33307E-14 0.64947E-10
 0.86903E-13 0.10274E-08 0.15602E-10 0.15472E-09 0.13722E-13 0.83934E-10 0.12326E-12 0.92254E-09 0.19262E-09 0.25288E-08
 0.80352E-13 0.65241E-10 0.12934E-13 0.22990E-09 0.11816E-10 0.40689E-08 0.39009E-13 0.49400E-10 0.40905E-14 0.11002E-09
 0.64936E-12 0.16917E-08 0.11553E-11 0.76328E-15 -.41633E-16 0.83267E-16 0.41633E-16 0.41633E-16 0.31086E-14 0.27822E-11
 0.31919E-14 -.69389E-16 0.15266E-15  0.0000     0.16653E-15 0.87430E-15 0.97103E-12 0.19645E-08 0.19817E-08 0.16274E-07
 0.60265E-07 0.39500E-05 0.13745E-07 0.49499E-08 0.97487E-12 0.10168E-09 0.11574E-13 0.46703E-10 0.76689E-13 0.55029E-08
 0.12930E-10 0.26455E-09 0.17472E-13 0.62063E-10 0.14780E-12 0.40439E-08 0.24803E-08 0.67406E-09 0.12176E-12 0.87354E-10
 0.21025E-13 0.13654E-09 0.30716E-10 0.74663E-09 0.90275E-13 0.67392E-10 0.55893E-14 0.70445E-10 0.10964E-11 0.24057E-08
 0.43548E-08 0.39241E-12 0.10686E-14 0.69389E-16 -.13878E-16 0.13878E-15 0.48711E-14 0.68701E-11 0.93923E-11 0.38441E-14
 0.65538E-13 0.48433E-14 0.29698E-14 0.29574E-13 0.65020E-12 0.65305E-12 0.15462E-11 0.12225E-09 0.17093E-08 0.29057E-08
 0.26742E-08 0.49465E-10 0.27033E-12 0.37786E-11 0.60923E-14 0.78043E-10 0.81810E-13 0.73644E-10 0.14089E-11 0.29124E-11
 0.70430E-14 0.84900E-10 0.12357E-12 0.76069E-09 0.30795E-10 0.27752E-11 0.44811E-13 0.25120E-10 0.19873E-13 0.35008E-09
 0.68428E-11 0.44161E-11 0.33307E-13 0.16017E-10 0.46976E-14 0.99173E-10 0.54941E-12 0.74213E-10 0.14103E-11 0.12206E-11
 0.70076E-12 0.18235E-13 0.31503E-14 0.49821E-14 0.11149E-12 0.53667E-10 0.17866E-09 0.61814E-10 0.15160E-11 0.54779E-10
 0.69689E-11 0.26329E-11 0.29379E-13 0.12212E-14 0.49960E-15 0.24147E-14 0.77566E-12 0.68234E-08 0.10734E-09 0.10236E-12
 0.19151E-14 0.45797E-15 0.87430E-15 0.28613E-12 0.50182E-13 0.13588E-12 0.18874E-14 0.31919E-15 0.16098E-14 0.14981E-12
 0.73441E-13 0.13254E-08 0.11766E-12 0.23453E-14 0.74940E-15 0.11796E-14 0.72303E-14 0.10230E-10 0.17134E-12 0.24564E-14
 0.54123E-15 0.94369E-15 0.28727E-14 0.31572E-10 0.55269E-12 0.66512E-12 0.43437E-14 0.30531E-15 0.99920E-15 0.43479E-13
 0.27823E-11 0.68703E-11 0.53667E-10 0.29330E-08 0.66831E-09 0.80931E-09 0.22300E-11 0.23343E-09 0.31744E-10 0.69404E-11
 0.34833E-14 0.69389E-16 0.69389E-16 -.13878E-16 0.18041E-15 0.76689E-13 0.11500E-10 0.10256E-13 0.18041E-15 0.83267E-16
 0.27756E-16 -.55511E-16 0.32890E-14 0.24286E-14 0.20817E-15 0.69389E-16 0.69389E-16 0.41633E-16 0.52597E-14 0.24260E-11
 0.70083E-14 0.69389E-16 0.41633E-16 0.27756E-16 0.15266E-15 0.11102E-14 0.41217E-14 0.41633E-16 0.41633E-16 0.13878E-16
 0.16653E-15 0.71609E-14 0.78981E-12 0.10313E-12 0.40246E-15  0.0000      0.0000     0.27756E-16 0.31919E-14 0.93922E-11
 0.17866E-09 0.66831E-09 0.41771E-10 0.11481E-07 0.71084E-12 0.21543E-06 0.72681E-09 0.38387E-10 0.31641E-14 0.69389E-16
 -.27756E-16 -.11102E-15 0.41633E-16 0.29143E-15 0.10589E-12 0.15835E-13 0.97145E-16 0.13878E-16 0.13878E-16 -.69389E-16
 -.27756E-16 0.41633E-16 0.69389E-16 0.13878E-16 0.41633E-16 0.69389E-16 0.15266E-15 0.46491E-14 0.30115E-14 0.13878E-16
  0.0000     0.13878E-16 0.97145E-16 0.11102E-15 0.16653E-15 0.97145E-16 0.12490E-15 -.55511E-16 0.97145E-16 -.27756E-16
 0.87430E-14 0.17548E-12 0.18041E-15 0.12490E-15 0.27756E-16 0.83267E-16 0.13878E-16 0.38580E-14 0.61814E-10 0.80931E-09
 0.11481E-07 0.27113E-09 0.19372E-12 0.17528E-11 0.13426E-11 0.83000E-12 0.46685E-13 0.13878E-16 0.83267E-16  0.0000    
 0.55511E-16 0.15266E-15 0.12906E-14 0.56399E-13 0.15266E-15 -.83267E-16 0.13878E-15  0.0000     0.55511E-16 -.27756E-16
 0.16653E-15 0.13878E-15 0.13878E-15 0.27756E-16 0.41633E-16 0.18041E-15 0.36082E-14 0.83267E-16 0.41633E-16 0.13878E-15
 0.55511E-16 0.27756E-16 0.83267E-16 -.55511E-16 0.19429E-15 0.83267E-16 0.13878E-15 0.83267E-16 0.12490E-15 0.55206E-13
 0.10270E-14 0.41633E-16 0.55511E-16 0.11102E-15 0.83267E-16 0.83267E-16 0.43923E-13 0.86767E-12 0.12939E-11 0.16595E-11
 0.17528E-11 0.19370E-09 0.12322E-09 0.84424E-09 0.35558E-10 0.35041E-14 0.13878E-16 -.83267E-16 0.83267E-16 0.97145E-16
 0.19429E-15 0.14762E-12 0.86181E-14 0.13878E-16  0.0000     -.27756E-16 -.55511E-16 0.97145E-16 0.22204E-15 -.97145E-16
 0.83267E-16 0.16653E-15 0.13878E-15 0.13878E-15 0.46629E-14 0.29976E-14 0.27756E-16 0.13878E-16 0.11102E-15 0.11102E-15
 0.13878E-15 0.22204E-15 0.83267E-16 -.83267E-16 0.11102E-15 0.16653E-15 0.69389E-16 0.74246E-14 0.20098E-12 0.22204E-15
 -.55511E-16 0.55511E-16 0.16653E-15  0.0000     0.45242E-14 0.79155E-10 0.19315E-09 0.16254E-06 0.13427E-11 0.12322E-09
 0.42630E-10 0.20059E-09 0.68506E-09 0.45890E-11 0.22621E-14 0.41633E-16 0.27756E-16  0.0000     0.20817E-15 0.98796E-13
 0.95882E-12 0.87083E-14 -.13878E-16 -.83267E-16  0.0000     0.83267E-16 0.25258E-14 0.38441E-14 0.16653E-15 -.41633E-16
 0.97145E-16 0.13878E-15 0.65573E-14 0.17303E-11 0.34833E-14 0.83267E-16 0.18041E-15 -.55511E-16 0.69389E-16 0.20955E-14
 0.16376E-14 0.13878E-15 0.83267E-16 0.55511E-16  0.0000     0.59189E-14 0.12759E-10 0.14436E-12 0.76328E-16 0.83267E-16
 0.12490E-15 0.83267E-16 0.20400E-14 0.59327E-11 0.30228E-10 0.80591E-09 0.82993E-12 0.84424E-09 0.20059E-09 0.57403E-08
 0.45586E-10 0.10721E-10 0.16982E-11 0.11713E-13 0.87430E-15 0.76328E-15 0.30809E-14 0.67563E-12 0.72580E-12 0.43052E-09
 0.31294E-14 0.27200E-14 0.40246E-15 0.25258E-14 0.16817E-12 0.12091E-10 0.55927E-14 0.23037E-14 0.30531E-15 0.18041E-14
 0.12459E-12 0.11136E-09 0.53173E-13 0.96388E-13 0.68001E-15 0.72164E-15 0.16653E-14 0.11741E-12 0.56413E-13 0.14158E-12
 0.83267E-15 0.90206E-15 0.15821E-14 0.11458E-12 0.21654E-09 0.10508E-08 0.55281E-12 0.55719E-14 0.52736E-15 0.59674E-15
 0.19804E-13 0.20113E-11 0.58520E-11 0.42930E-10 0.46789E-13 0.35558E-10 0.68506E-09 0.45586E-10 0.88131E-13 0.28796E-14
 0.23453E-14 0.30323E-13 0.58216E-12 0.70034E-12 0.27196E-11 0.75613E-10 0.70604E-12 0.52648E-10 0.41182E-14 0.10049E-08
 0.44256E-13 0.40497E-11 0.64036E-11 0.79745E-10 0.78410E-14 0.70107E-09 0.47476E-13 0.21901E-11 0.40560E-10 0.24484E-07
 0.48767E-13 0.44983E-10 0.11692E-13 0.17356E-11 0.96516E-12 0.63220E-10 0.32765E-13 0.32080E-10 0.50515E-14 0.45823E-11
 0.29272E-12 0.48512E-10 0.31700E-08 0.27410E-07 0.29452E-08 0.43955E-10 0.21392E-11 0.13450E-11 0.60811E-12 0.19845E-13
 0.24564E-14 0.29213E-14 0.41633E-16 0.35735E-14 0.45889E-11 0.10721E-10 0.30045E-14 0.55511E-16 -.13878E-16 0.41633E-16
 0.69389E-15 0.19922E-11 0.35823E-09 0.43052E-07 0.62332E-12 0.55117E-10 0.35544E-14 0.51836E-10 0.40350E-13 0.65397E-09
 0.66009E-11 0.11623E-09 0.10686E-13 0.70034E-10 0.36554E-13 0.63561E-09 0.51770E-09 0.25462E-08 0.52007E-13 0.48960E-10
 0.61270E-14 0.19049E-09 0.98437E-11 0.27214E-08 0.57385E-13 0.39447E-10 0.23176E-14 0.80498E-10 0.78688E-12 0.46974E-08
 0.31373E-08 0.91753E-07 0.66051E-07 0.16555E-07 0.74286E-09 0.22999E-08 0.97208E-12 0.98532E-15 0.97145E-16 0.55511E-16
 0.13878E-16 -.13878E-16 0.24147E-14 0.16982E-11 0.24702E-14 -.55511E-16 0.41633E-16 -.27756E-16 0.69389E-16 0.37470E-15
 0.24451E-11 0.80699E-09 0.12657E-11 0.49338E-10 0.37843E-14 0.64814E-10 0.10780E-12 0.48423E-09 0.40534E-10 0.98909E-10
 0.20199E-13 0.81779E-10 0.13022E-12 0.42510E-09 0.44628E-09 0.11708E-07 0.56278E-13 0.44847E-10 0.11907E-13 0.33324E-09
 0.16145E-10 0.13511E-07 0.83350E-13 0.36476E-10 0.85626E-14 0.10565E-09 0.15563E-11 0.22642E-08 0.96751E-09 0.14457E-07
 0.73284E-08 0.13844E-08 0.49741E-09 0.16907E-08 0.23526E-11 0.48572E-15 0.12490E-15 -.41633E-16 0.11102E-15 0.13878E-16
 0.41633E-16 0.11671E-13 0.30559E-13 -.27756E-16 -.27756E-16  0.0000     0.55511E-16 0.69389E-16 0.50654E-14 0.56965E-10
 0.10887E-11 0.62055E-10 0.79086E-14 0.48754E-10 0.91953E-13 0.85150E-09 0.16031E-10 0.12554E-09 0.24543E-13 0.65125E-10
 0.12205E-12 0.77358E-09 0.25329E-08 0.17847E-08 0.95726E-13 0.54268E-10 0.21406E-13 0.17040E-09 0.20798E-10 0.19933E-08
 0.15972E-12 0.41149E-10 0.10277E-13 0.74944E-10 0.12908E-11 0.10524E-07 0.11501E-06 0.76896E-07 0.53818E-07 0.54755E-06
 0.14559E-07 0.15544E-07 0.13757E-09 0.17902E-14 0.83267E-16 0.83267E-16 0.83267E-16 0.55511E-16 0.22204E-15 0.91593E-15
 0.58212E-12 0.63838E-15 -.13878E-16  0.0000     0.27756E-16 0.97145E-16 0.21511E-15 0.72859E-12 0.64113E-12 0.61420E-10
 0.32118E-14 0.48672E-10 0.67088E-13 0.83041E-09 0.12339E-10 0.12754E-09 0.90136E-14 0.64844E-10 0.81327E-13 0.81909E-09
 0.13580E-07 0.17896E-08 0.53652E-13 0.54519E-10 0.11314E-13 0.17161E-09 0.81858E-11 0.20122E-08 0.90428E-13 0.41862E-10
 0.50689E-14 0.74899E-10 0.65998E-12 0.10820E-07 0.23076E-07 0.71349E-07 0.89808E-06 0.15802E-06 0.56573E-08 0.45507E-07
 0.21476E-08 0.76354E-12 0.17347E-15 -.27756E-16 0.69389E-16  0.0000     0.12490E-15 0.76328E-15 0.70027E-12 0.19922E-11
 0.29143E-15 0.27756E-16 0.97145E-16 0.41633E-16 0.23592E-15 0.14432E-12 0.51634E-12 0.62779E-10 0.27686E-14 0.52863E-10
 0.40087E-13 0.61986E-09 0.75688E-11 0.11158E-09 0.86237E-14 0.71408E-10 0.44353E-13 0.57877E-09 0.10002E-08 0.32540E-08
 0.55810E-13 0.49828E-10 0.36490E-14 0.19770E-09 0.58825E-11 0.35752E-08 0.56330E-13 0.38448E-10 0.36672E-14 0.82995E-10
 0.58082E-12 0.41099E-08 0.52395E-08 0.18746E-06 0.28631E-06 0.15001E-07 0.29663E-08 0.10221E-05 0.36302E-08 0.15691E-07
 0.63581E-13 0.27756E-15 0.10825E-14 0.12490E-15 0.24286E-15 0.31294E-14 0.27196E-11 0.35823E-09 0.24451E-11 0.49197E-14
 0.11102E-15 0.20817E-15 0.13045E-14 0.15503E-12 0.85443E-12 0.26757E-10 0.39725E-14 0.64090E-10 0.10594E-12 0.59204E-09
 0.26633E-10 0.11018E-09 0.11033E-13 0.80879E-10 0.96747E-13 0.51117E-09 0.59375E-09 0.37109E-08 0.78791E-13 0.46836E-10
 0.11271E-13 0.23646E-09 0.11529E-10 0.96679E-08 0.68428E-13 0.38204E-10 0.56326E-14 0.92611E-10 0.10771E-11 0.29739E-08
 0.10822E-08 0.69268E-07 0.20742E-07 0.56330E-08 0.89925E-09 0.28100E-07 0.30930E-08 0.15966E-09 0.13649E-10 0.13030E-12
 0.56413E-13 0.14751E-12 0.98747E-13 0.67571E-12 0.75613E-10 0.43052E-07 0.80699E-09 0.56965E-10 0.72866E-12 0.14423E-12
 0.15497E-12 0.93592E-13 0.77854E-14 0.41078E-14 0.32821E-14 0.15558E-10 0.49929E-13 0.13880E-08 0.13339E-10 0.14941E-09
 0.13648E-13 0.57960E-10 0.71726E-13 0.12504E-08 0.21087E-08 0.10337E-08 0.94509E-13 0.60407E-10 0.88913E-14 0.14047E-09
 0.12295E-10 0.10988E-08 0.65154E-13 0.45615E-10 0.44270E-14 0.65925E-10 0.75936E-12 0.19319E-06 0.25311E-06 0.86105E-08
 0.76900E-08 0.40626E-07 0.17120E-04 0.46252E-08 0.71124E-10 0.10505E-12 0.57662E-14 0.10297E-13 0.27756E-16 0.85765E-14
 0.95877E-12 0.72593E-12 0.70606E-12 0.62342E-12 0.12657E-11 0.10888E-11 0.64115E-12 0.51649E-12 0.85457E-12 0.77993E-14
 0.97145E-16  0.0000     0.11102E-15 0.90206E-15 0.15959E-13 0.96310E-12 0.39010E-12 0.97249E-12 0.17640E-13 0.72662E-12
 0.25034E-13 0.64551E-12 0.10449E-11 0.60954E-12 0.16903E-13 0.99651E-12 0.23814E-13 0.40308E-12 0.13003E-12 0.57720E-12
 0.16402E-13 0.10448E-11 0.70731E-14 0.44636E-12 0.78497E-13 0.69509E-12 0.10084E-11 0.11828E-11 0.90612E-12 0.45644E-12
 0.15384E-11 0.10505E-11 0.27272E-12 0.17347E-14 0.11102E-15 -.41633E-16 0.13878E-15 -.83267E-16 0.87569E-14 0.43052E-09
 0.52648E-10 0.55117E-10 0.49339E-10 0.62055E-10 0.61420E-10 0.62779E-10 0.26757E-10 0.39690E-14 0.13878E-15 -.41633E-16
 0.27756E-16  0.0000     0.66613E-15 0.44984E-11 0.57060E-11 0.23295E-10 0.21601E-13 0.27952E-07 0.91302E-13 0.42466E-10
 0.48898E-10 0.11221E-09 0.10272E-12 0.15505E-10 0.19073E-13 0.59379E-09 0.71184E-11 0.11038E-09 0.10218E-12 0.13362E-10
 0.75447E-14 0.18120E-06 0.73957E-12 0.61518E-10 0.66213E-10 0.76301E-10 0.77612E-10 0.68945E-10 0.63364E-10 0.86172E-10
 0.37425E-11 0.43021E-15 0.97145E-16 0.55511E-16 0.11102E-15 0.69389E-16 0.27756E-16 0.30601E-14 0.41772E-14 0.35891E-14
 0.37635E-14 0.79181E-14 0.32457E-14 0.27929E-14 0.39621E-14 0.32613E-14 0.18041E-15 0.11102E-15 0.55511E-16 0.27756E-16
 0.13878E-16 0.12490E-14 0.44825E-14 0.57176E-14 0.11657E-14 0.68903E-14 0.92079E-14 0.62762E-14 0.40584E-14 0.55624E-14
 0.55984E-14 0.86689E-14 0.12464E-14 0.58199E-14 0.62422E-14 0.33244E-14 0.74645E-14 0.10848E-13 0.74029E-15 0.52996E-14
 0.59972E-14 0.53672E-14 0.40150E-14 0.84568E-14 0.51729E-14 0.59813E-14 0.64324E-14 0.43715E-14 0.37609E-14 0.95757E-15
 0.83267E-16 -.27756E-16 0.55511E-16 0.27756E-16 0.41633E-16 0.28588E-14 0.10049E-08 0.51836E-10 0.64814E-10 0.48754E-10
 0.48672E-10 0.52864E-10 0.64090E-10 0.15558E-10 0.87430E-15 0.55511E-16 0.27756E-16  0.0000     -.27756E-16 -.27756E-16
 0.11530E-12 0.13378E-09 0.74107E-14 0.12987E-10 0.51917E-13 0.72924E-10 0.64416E-10 0.32186E-10 0.63963E-13 0.35214E-08
 0.91625E-14 0.18969E-10 0.49639E-10 0.32428E-10 0.36981E-13 0.19117E-06 0.42690E-14 0.13883E-10 0.77251E-12 0.48787E-10
 0.47740E-10 0.40962E-10 0.40066E-10 0.44476E-10 0.48321E-10 0.39141E-10 0.70174E-10 0.28606E-12 0.15266E-15 0.24980E-15
 0.13878E-15 0.83267E-16 0.27756E-16 0.38858E-15 0.44235E-13 0.40346E-13 0.10790E-12 0.91982E-13 0.67060E-13 0.40094E-13
 0.10601E-12 0.49887E-13 0.15946E-13 0.52736E-15 0.19429E-15 0.27756E-16  0.0000     0.55511E-16 0.17486E-14 0.67779E-13
 0.14155E-13 0.36998E-13 0.11935E-13 0.98643E-13 0.14251E-12 0.63676E-13 0.78462E-14 0.67126E-13 0.27047E-13 0.42275E-13
 0.49139E-13 0.41799E-13 0.66884E-14 0.74588E-13 0.11545E-13 0.48702E-13 0.22467E-13 0.49234E-13 0.74996E-13 0.91569E-13
 0.12706E-12 0.65253E-13 0.89283E-13 0.65600E-13 0.41786E-13 0.46560E-13 0.23453E-14 0.69389E-16 0.83267E-16 0.83267E-16
 0.97145E-16 0.28449E-14 0.40498E-11 0.65397E-09 0.48423E-09 0.85150E-09 0.83041E-09 0.61986E-09 0.59204E-09 0.13880E-08
 0.96308E-12 0.44986E-11 0.10825E-14  0.0000     0.11102E-15 -.55511E-16 0.33307E-15 0.13600E-14 0.67307E-14 0.22078E-10
 0.54068E-13 0.27764E-09 0.47482E-09 0.55464E-06 0.90235E-13 0.38842E-10 0.10105E-13 0.36536E-09 0.87136E-11 0.25755E-06
 0.68021E-13 0.30903E-10 0.33669E-14 0.12036E-09 0.70292E-12 0.85947E-09 0.10289E-08 0.22369E-08 0.23170E-08 0.13485E-08
 0.99261E-09 0.46160E-08 0.46218E-10 0.85293E-13 0.26507E-14 0.30531E-15 0.55511E-16 0.24980E-15 0.24841E-14 0.16818E-12
 0.64034E-11 0.66008E-11 0.40534E-10 0.16031E-10 0.12339E-10 0.75689E-11 0.26633E-10 0.13339E-10 0.39009E-12 0.57059E-11
 0.45103E-14 0.11528E-12 0.18041E-14 0.27756E-15 0.13878E-15 0.55511E-16 0.55511E-16 0.11796E-14 0.28186E-13 0.75894E-11
 0.27945E-10 0.10997E-10 0.34122E-13 0.50797E-11 0.15973E-13 0.79264E-11 0.66568E-12 0.71045E-11 0.37858E-13 0.67958E-11
 0.73461E-14 0.85289E-11 0.12914E-12 0.82965E-11 0.14040E-10 0.11542E-10 0.14545E-10 0.52747E-11 0.20836E-10 0.11110E-10
 0.93227E-12 0.18596E-14 0.69389E-16 0.83267E-16 0.55511E-16 0.69389E-16 0.38025E-14 0.12091E-10 0.79745E-10 0.11623E-09
 0.98909E-10 0.12554E-09 0.12754E-09 0.11158E-09 0.11018E-09 0.14941E-09 0.97248E-12 0.23295E-10 0.57454E-14 0.13378E-09
 0.67668E-13 0.12768E-14 0.16653E-15 -.27756E-16 0.83267E-16 0.55511E-16 0.62450E-15 0.20810E-11 0.90009E-10 0.32834E-09
 0.80325E-13 0.21598E-10 0.11130E-13 0.31008E-06 0.10582E-10 0.31405E-09 0.10912E-12 0.18146E-10 0.94154E-14 0.74896E-09
 0.91117E-12 0.12720E-09 0.14476E-09 0.17595E-09 0.17867E-09 0.14945E-09 0.13145E-09 0.20833E-09 0.29435E-11 0.20817E-15
 0.55511E-16 -.55511E-16 0.27756E-16 -.55511E-16 0.97145E-16 0.56760E-14 0.78826E-14 0.10811E-13 0.20324E-13 0.24619E-13
 0.90032E-14 0.85956E-14 0.11059E-13 0.13660E-13 0.17618E-13 0.21559E-13 0.11033E-14 0.73136E-14 0.14322E-13 0.68973E-14
 0.22204E-15  0.0000     0.27756E-16  0.0000     0.27756E-16 0.10547E-14 0.72997E-14 0.11088E-13 0.12965E-13 0.23009E-13
 0.11510E-14 0.50238E-14 0.12962E-13 0.10246E-13 0.16413E-13 0.26084E-13 0.12004E-14 0.13559E-13 0.19606E-13 0.11450E-13
 0.72013E-14 0.13476E-13 0.11703E-13 0.11503E-13 0.76571E-14 0.12962E-13 0.83267E-14 0.88818E-15 0.97145E-16  0.0000    
 0.83267E-16  0.0000     0.16653E-15 0.23037E-14 0.70107E-09 0.70034E-10 0.81779E-10 0.65125E-10 0.64844E-10 0.71408E-10
 0.80879E-10 0.57960E-10 0.72666E-12 0.27952E-07 0.69597E-14 0.12987E-10 0.36970E-13 0.22078E-10 0.10963E-14 0.69389E-16
 0.16653E-15 0.83267E-16 0.41633E-16 0.69389E-16 0.94293E-13 0.35914E-10 0.43743E-13 0.39716E-06 0.10693E-13 0.22560E-10
 0.13520E-10 0.40906E-10 0.47629E-13 0.21116E-08 0.42119E-14 0.16079E-10 0.98049E-12 0.65074E-10 0.69779E-10 0.53058E-10
 0.52828E-10 0.57829E-10 0.68066E-10 0.52187E-10 0.71650E-10 0.15223E-12 0.97145E-16  0.0000     -.69389E-16 0.97145E-16
 0.13878E-16 0.36082E-15 0.47337E-13 0.36471E-13 0.13042E-12 0.12210E-12 0.81317E-13 0.44344E-13 0.96768E-13 0.71721E-13
 0.24947E-13 0.91281E-13 0.92495E-14 0.51674E-13 0.11900E-13 0.54109E-13 0.28200E-13 0.43021E-15 0.55511E-16 -.69389E-16
 -.27756E-16 0.27756E-16 0.51695E-14 0.37088E-13 0.73552E-14 0.62377E-13 0.23578E-13 0.17930E-13 0.46503E-13 0.55581E-13
 0.80682E-14 0.10770E-12 0.95325E-14 0.41987E-13 0.24178E-13 0.72323E-13 0.89678E-13 0.90724E-13 0.91378E-13 0.20903E-13
 0.66083E-13 0.58824E-13 0.62776E-13 0.39614E-13 0.50168E-14 -.97145E-16 0.69389E-16 0.13878E-16 -.13878E-16 0.17486E-14
 0.21903E-11 0.63561E-09 0.42510E-09 0.77358E-09 0.81909E-09 0.57877E-09 0.51117E-09 0.12504E-08 0.64545E-12 0.42466E-10
 0.62485E-14 0.72924E-10 0.98629E-13 0.27764E-09 0.75895E-11 0.20809E-11 0.10131E-14 0.69389E-16 0.97145E-16 0.11102E-15
 0.39690E-14 0.19031E-11 0.50945E-13 0.45680E-10 0.80838E-14 0.37952E-09 0.10584E-10 0.78063E-07 0.75915E-13 0.30359E-10
 0.44548E-14 0.12419E-09 0.57272E-12 0.79859E-09 0.11048E-08 0.19538E-08 0.20735E-08 0.12633E-08 0.71471E-09 0.33783E-08
 0.63360E-09 0.58954E-09 0.14366E-11 0.47601E-14 0.36360E-14 0.46629E-14 0.66891E-14 0.12469E-12 0.40560E-10 0.51770E-09
 0.44628E-09 0.25329E-08 0.13580E-07 0.10002E-08 0.59375E-09 0.21087E-08 0.10449E-11 0.48898E-10 0.41564E-14 0.64416E-10
 0.14255E-12 0.47482E-09 0.27945E-10 0.90009E-10 0.72026E-14 0.94362E-13 0.51417E-14 0.37748E-14 0.38303E-14 0.38719E-14
 0.39344E-14 0.15659E-12 0.97006E-14 0.53916E-09 0.15452E-10 0.25767E-07 0.12087E-12 0.36874E-10 0.51140E-14 0.12733E-09
 0.96264E-12 0.11750E-08 0.34036E-09 0.17741E-07 0.24666E-08 0.21738E-08 0.23730E-09 0.47194E-08 0.33186E-10 0.13191E-12
 0.71124E-14 0.29421E-14 0.97145E-16 0.30254E-14 0.17304E-11 0.11136E-09 0.24484E-07 0.25462E-08 0.11708E-07 0.17847E-08
 0.17896E-08 0.32540E-08 0.37109E-08 0.10337E-08 0.60944E-12 0.11221E-09 0.56457E-14 0.32186E-10 0.63656E-13 0.55464E-06
 0.10997E-10 0.32834E-09 0.11040E-13 0.35914E-10 0.37123E-13 0.19032E-11 0.39413E-14 0.41633E-16 0.15266E-15 -.13878E-16
 0.80491E-15 0.26043E-11 0.16214E-10 0.31826E-09 0.12004E-12 0.66909E-10 0.52458E-14 0.45000E-10 0.76244E-12 0.17860E-08
 0.12827E-08 0.74267E-09 0.70917E-09 0.10748E-08 0.16587E-08 0.57762E-09 0.29561E-11 0.14849E-14 0.13878E-15 0.27756E-16
 0.13878E-16 0.41633E-16 0.35180E-14 0.53096E-13 0.48656E-13 0.51962E-13 0.56299E-13 0.95727E-13 0.53652E-13 0.55688E-13
 0.78815E-13 0.94412E-13 0.16681E-13 0.10266E-12 0.55737E-14 0.63755E-13 0.77668E-14 0.90126E-13 0.34157E-13 0.80200E-13
 0.12993E-13 0.43635E-13 0.73136E-14 0.50959E-13 0.35874E-14 0.97145E-16 0.27756E-16 0.13878E-15 -.55511E-16 0.34694E-15
 0.21608E-13 0.58981E-13 0.74107E-14 0.13731E-12 0.87499E-14 0.68575E-13 0.19820E-13 0.90191E-13 0.64139E-13 0.12178E-12
 0.80779E-13 0.67370E-13 0.92565E-13 0.78063E-13 0.31891E-13 0.41633E-15 0.55511E-16 -.12490E-15 0.27756E-16  0.0000    
 0.15266E-15 0.96319E-13 0.44983E-10 0.48960E-10 0.44847E-10 0.54268E-10 0.54519E-10 0.49828E-10 0.46836E-10 0.60407E-10
 0.99655E-12 0.15506E-10 0.86878E-14 0.35214E-08 0.67074E-13 0.38842E-10 0.50798E-11 0.21598E-10 0.22957E-13 0.39716E-06
 0.62443E-13 0.45680E-10 0.15648E-12 -.13878E-16 0.16653E-15 0.13878E-16  0.0000     0.12490E-15 0.23870E-14 0.51829E-09
 0.84585E-13 0.12695E-10 0.92426E-14 0.89383E-08 0.95978E-12 0.54119E-10 0.57802E-10 0.66770E-10 0.67539E-10 0.60352E-10
 0.56780E-10 0.73306E-10 0.18964E-10 0.95757E-15 0.27756E-16 0.27756E-16 0.83267E-16 0.11102E-15 -.13878E-16 0.63838E-15
 0.11720E-13 0.60091E-14 0.11886E-13 0.21361E-13 0.11309E-13 0.36386E-14 0.11329E-13 0.88143E-14 0.23829E-13 0.19134E-13
 0.12121E-14 0.90839E-14 0.26981E-13 0.10050E-13 0.15987E-13 0.11033E-13 0.11475E-14 0.10684E-13 0.23641E-13 0.81948E-14
 0.96312E-14 0.81879E-15 0.69389E-16 0.83267E-16 0.55511E-16 0.27756E-16 -.69389E-16 0.36776E-14 0.14030E-13 0.15724E-13
 0.16584E-14 0.94230E-14 0.24101E-13 0.10278E-13 0.12424E-13 0.14600E-13 0.15302E-13 0.80110E-14 0.21656E-13 0.12587E-13
 0.99504E-14 0.44548E-14 0.41633E-16  0.0000     0.16653E-15 0.55511E-16 -.83267E-16 0.88818E-15 0.17357E-11 0.19049E-09
 0.33324E-09 0.17040E-09 0.17161E-09 0.19770E-09 0.23646E-09 0.14047E-09 0.40304E-12 0.59379E-09 0.58913E-14 0.18969E-10
 0.42239E-13 0.36536E-09 0.79266E-11 0.31008E-06 0.48780E-14 0.22560E-10 0.17979E-13 0.37952E-09 0.53916E-09 0.26044E-11
 0.34694E-15 0.11102E-15 0.83267E-16 0.19429E-15 0.69389E-16 0.39552E-14 0.37845E-13 0.50106E-09 0.15959E-14 0.24521E-10
 0.55860E-12 0.17011E-09 0.16198E-09 0.12307E-09 0.12192E-09 0.14192E-09 0.18993E-09 0.11437E-09 0.34642E-09 0.94017E-11
 0.14294E-14 0.16653E-15 0.11102E-15 0.55511E-16  0.0000     0.15266E-14 0.96514E-12 0.98436E-11 0.16145E-10 0.20797E-10
 0.81857E-11 0.58824E-11 0.11529E-10 0.12295E-10 0.12998E-12 0.71185E-11 0.61852E-14 0.49639E-10 0.49151E-13 0.87136E-11
 0.66580E-12 0.10582E-10 0.12892E-13 0.13520E-10 0.46440E-13 0.10584E-10 0.15452E-10 0.16213E-10 0.21594E-13 0.24286E-14
 0.27756E-16 -.83267E-16 0.13878E-15 0.12490E-15 0.13323E-14 0.24258E-12 0.60785E-14 0.18363E-10 0.36079E-12 0.20280E-10
 0.12745E-10 0.28385E-10 0.99412E-11 0.12433E-10 0.16892E-10 0.16163E-10 0.43473E-11 0.17451E-12 0.29837E-14 0.18041E-15
 0.55511E-16 0.18041E-15 0.21927E-14 0.11739E-12 0.63220E-10 0.27214E-08 0.13511E-07 0.19933E-08 0.20122E-08 0.35752E-08
 0.96679E-08 0.10988E-08 0.57719E-12 0.11038E-09 0.33593E-14 0.32428E-10 0.41867E-13 0.25755E-06 0.71047E-11 0.31405E-09
 0.10347E-13 0.40906E-10 0.55645E-13 0.78063E-07 0.25767E-07 0.31826E-09 0.59078E-13 0.51829E-09 0.38025E-14 0.40107E-14
 0.15266E-15 -.55511E-16 0.55511E-16 -.41633E-16 0.77716E-15 0.34573E-11 0.92234E-12 0.19453E-08 0.13835E-08 0.78010E-09
 0.77700E-09 0.11111E-08 0.16002E-08 0.64322E-09 0.45020E-11 0.33168E-14 0.13878E-15 0.55511E-16 0.22204E-15 0.55511E-16
 0.15127E-14 0.56372E-13 0.32876E-13 0.57218E-13 0.83336E-13 0.15964E-12 0.90376E-13 0.56267E-13 0.68476E-13 0.65090E-13
 0.16371E-13 0.10220E-12 0.74151E-14 0.37027E-13 0.66938E-14 0.67975E-13 0.37882E-13 0.10906E-12 0.16382E-13 0.47615E-13
 0.79854E-14 0.75880E-13 0.12075E-12 0.12004E-12 0.72234E-14 0.84655E-13 0.13947E-13 0.37692E-13 0.13739E-14 -.13878E-15
 0.22204E-15 0.55511E-16 0.97145E-16 0.37470E-15 0.13059E-13 0.63057E-13 0.77873E-13 0.10385E-12 0.68864E-13 0.46356E-13
 0.78163E-13 0.76696E-13 0.31600E-13 0.49960E-15 0.13878E-16  0.0000     0.55511E-16 -.55511E-16 0.22204E-15 0.14140E-12
 0.32079E-10 0.39447E-10 0.36476E-10 0.41149E-10 0.41862E-10 0.38448E-10 0.38204E-10 0.45615E-10 0.10447E-11 0.13362E-10
 0.10892E-13 0.19117E-06 0.74537E-13 0.30903E-10 0.67958E-11 0.18146E-10 0.26096E-13 0.21116E-08 0.10770E-12 0.30359E-10
 0.36874E-10 0.66909E-10 0.13747E-12 0.12695E-10 0.15737E-13 0.50106E-09 0.24261E-12 -.41633E-16  0.0000      0.0000    
 0.55511E-16 0.27756E-16 0.24980E-14 0.47541E-08 0.42863E-10 0.49706E-10 0.50438E-10 0.45675E-10 0.43104E-10 0.54597E-10
 0.16697E-10 0.95757E-15 0.11102E-15 0.11102E-15 0.11102E-15 0.55511E-16 0.83267E-16 0.63838E-15 0.50931E-14 0.21649E-14
 0.84932E-14 0.10152E-13 0.49613E-14 0.35874E-14 0.56448E-14 0.43533E-14 0.70920E-14 0.75026E-14 0.75460E-15 0.42310E-14
 0.11512E-13 0.33669E-14 0.74338E-14 0.93800E-14 0.12698E-14 0.41182E-14 0.95202E-14 0.44131E-14 0.50055E-14 0.52736E-14
 0.87742E-14 0.91593E-14 0.16376E-14 0.15266E-14 0.60368E-14 0.65226E-15 0.27756E-16 0.27756E-16 -.55511E-16 -.83267E-16
 0.55511E-16 0.25605E-14 0.43958E-14 0.49041E-14 0.52658E-14 0.25683E-14 0.41347E-14 0.41096E-14 0.49301E-14 0.24841E-14
 0.11102E-15 0.97145E-16 0.55511E-16 -.11102E-15 0.27756E-16 0.91593E-15 0.45824E-11 0.80498E-10 0.10565E-09 0.74944E-10
 0.74899E-10 0.82995E-10 0.92611E-10 0.65925E-10 0.44638E-12 0.18120E-06 0.53672E-14 0.13883E-10 0.48694E-13 0.12036E-09
 0.85289E-11 0.74896E-09 0.13627E-13 0.16079E-10 0.42086E-13 0.12419E-09 0.12733E-09 0.45000E-10 0.68641E-13 0.89383E-08
 0.94161E-14 0.24521E-10 0.18363E-10 0.34574E-11 0.40246E-15 0.27756E-16 0.27756E-16 0.55511E-16 0.41633E-16 0.86042E-14
 0.69206E-09 0.53843E-10 0.60330E-10 0.65559E-10 0.87109E-10 0.59080E-10 0.76431E-10 0.31794E-10 0.38095E-14 0.69389E-16
 0.97145E-16 0.13878E-16 0.13878E-15 0.14710E-14 0.29277E-12 0.78695E-12 0.15563E-11 0.12908E-11 0.65999E-12 0.58079E-12
 0.10771E-11 0.75934E-12 0.78456E-13 0.73953E-12 0.60785E-14 0.77255E-12 0.22495E-13 0.70287E-12 0.12916E-12 0.91113E-12
 0.19644E-13 0.98046E-12 0.24186E-13 0.57280E-12 0.96266E-12 0.76244E-12 0.19871E-13 0.95978E-12 0.24064E-13 0.55856E-12
 0.36084E-12 0.92227E-12 0.13108E-13 0.25813E-14 0.69389E-16 0.27756E-16 -.13878E-16 0.70499E-14 0.69002E-12 0.12126E-11
 0.78737E-12 0.42150E-12 0.97212E-12 0.10180E-11 0.62681E-12 0.82693E-12 0.88789E-12 0.54817E-14 0.55317E-13 0.74940E-14
 0.59952E-14 0.11453E-12 0.48512E-10 0.46974E-08 0.22642E-08 0.10524E-07 0.10820E-07 0.41099E-08 0.29739E-08 0.19319E-06
 0.69506E-12 0.61518E-10 0.53221E-14 0.48787E-10 0.49262E-13 0.85947E-09 0.82966E-11 0.12720E-09 0.11441E-13 0.65074E-10
 0.72363E-13 0.79859E-09 0.11750E-08 0.17860E-08 0.90273E-13 0.54119E-10 0.10219E-13 0.17011E-09 0.20280E-10 0.19453E-08
 0.63113E-13 0.47541E-08 0.26992E-14 0.87777E-14 0.70222E-14 0.98255E-13 0.17286E-12 0.68598E-13 0.53935E-12 0.15192E-09
 0.14941E-08 0.20214E-08 0.86581E-10 0.65677E-12 0.91309E-13 0.20169E-12 0.10686E-14 0.20087E-12 0.12759E-10 0.21654E-09
 0.31700E-08 0.31373E-08 0.96751E-09 0.11501E-06 0.23076E-07 0.52395E-08 0.10822E-08 0.25311E-06 0.10083E-11 0.66213E-10
 0.40879E-14 0.47740E-10 0.74982E-13 0.10289E-08 0.14040E-10 0.14476E-09 0.73158E-14 0.69779E-10 0.89762E-13 0.11048E-08
 0.34036E-09 0.12827E-08 0.64168E-13 0.57802E-10 0.12319E-13 0.16198E-09 0.12745E-10 0.13835E-08 0.77898E-13 0.42863E-10
 0.42986E-14 0.69206E-09 0.69003E-12 0.17272E-12 0.11102E-14 0.18041E-15 0.13878E-15 0.20747E-14 0.17371E-11 0.74751E-08
 0.21140E-11 0.36499E-14 0.17347E-15 0.15266E-15 -.13878E-16 0.97145E-16 0.14436E-12 0.10508E-08 0.27410E-07 0.91753E-07
 0.14457E-07 0.76896E-07 0.71349E-07 0.18746E-06 0.69268E-07 0.86105E-08 0.11828E-11 0.76301E-10 0.85140E-14 0.40962E-10
 0.91548E-13 0.22369E-08 0.11542E-10 0.17595E-09 0.13379E-13 0.53058E-10 0.90730E-13 0.19538E-08 0.17741E-07 0.74267E-09
 0.12181E-12 0.66770E-10 0.14504E-13 0.12307E-09 0.28385E-10 0.78010E-09 0.10382E-12 0.49706E-10 0.48017E-14 0.53843E-10
 0.12126E-11 0.68549E-13 0.27756E-15 0.13878E-16 -.55511E-16  0.0000     0.79103E-15 0.64255E-12 0.15945E-11 0.37470E-15
 0.55511E-16 0.55511E-16 0.55511E-16 -.27756E-16 0.24980E-15 0.55296E-12 0.29452E-08 0.66051E-07 0.73284E-08 0.53818E-07
 0.89808E-06 0.28631E-06 0.20742E-07 0.76900E-08 0.90608E-12 0.77612E-10 0.52493E-14 0.40066E-10 0.12722E-12 0.23170E-08
 0.14545E-10 0.17867E-09 0.11737E-13 0.52828E-10 0.91458E-13 0.20735E-08 0.24666E-08 0.70917E-09 0.80904E-13 0.67539E-10
 0.15356E-13 0.12192E-09 0.99413E-11 0.77700E-09 0.68975E-13 0.50438E-10 0.53776E-14 0.60330E-10 0.78740E-12 0.53935E-12
 0.28449E-15 0.13878E-16 0.55511E-16 0.11102E-15 0.18041E-15 0.76328E-15 0.69492E-12 0.72164E-15 0.15266E-15 0.11102E-15
 0.55511E-16 0.55511E-16 0.13878E-16 0.55927E-14 0.43955E-10 0.16555E-07 0.13844E-08 0.54755E-06 0.15802E-06 0.15001E-07
 0.56330E-08 0.40626E-07 0.45638E-12 0.68945E-10 0.58772E-14 0.44476E-10 0.65226E-13 0.13485E-08 0.52747E-11 0.14945E-09
 0.11456E-13 0.57829E-10 0.20914E-13 0.12633E-08 0.21738E-08 0.10748E-08 0.67411E-13 0.60352E-10 0.79312E-14 0.14192E-09
 0.12433E-10 0.11111E-08 0.46301E-13 0.45674E-10 0.25331E-14 0.65559E-10 0.42149E-12 0.15192E-09 0.21372E-14 0.55511E-16
 -.27756E-16 0.11102E-15 0.13878E-15 0.55511E-16 0.11199E-13 0.31058E-13 0.12490E-15 0.55511E-16 -.27756E-16  0.0000    
 0.55511E-16 0.55511E-15 0.21393E-11 0.74286E-09 0.49741E-09 0.14559E-07 0.56573E-08 0.29663E-08 0.89925E-09 0.17120E-04
 0.15384E-11 0.63364E-10 0.64462E-14 0.48321E-10 0.89401E-13 0.99261E-09 0.20836E-10 0.13145E-09 0.77403E-14 0.68066E-10
 0.66089E-13 0.71471E-09 0.23730E-09 0.16587E-08 0.92697E-13 0.56780E-10 0.21719E-13 0.18993E-09 0.16892E-10 0.16002E-08
 0.78233E-13 0.43104E-10 0.41165E-14 0.87109E-10 0.97210E-12 0.14941E-08 0.17371E-11 0.74940E-15 0.27756E-16 0.13878E-15
 0.16653E-15 -.13878E-16 0.20123E-14 0.21945E-11 0.21927E-14 0.41633E-16 0.97145E-16 0.13878E-16 0.97145E-16 0.88818E-15
 0.13450E-11 0.22999E-08 0.16907E-08 0.15544E-07 0.45507E-07 0.10221E-05 0.28100E-07 0.46252E-08 0.10506E-11 0.86172E-10
 0.44686E-14 0.39141E-10 0.65684E-13 0.46160E-08 0.11110E-10 0.20833E-09 0.12823E-13 0.52187E-10 0.58932E-13 0.33783E-08
 0.47194E-08 0.57762E-09 0.78118E-13 0.73306E-10 0.12684E-13 0.11437E-09 0.16163E-10 0.64322E-09 0.76689E-13 0.54596E-10
 0.42431E-14 0.59080E-10 0.10180E-11 0.20214E-08 0.74751E-08 0.64259E-12 0.83267E-15 0.83267E-16 0.69389E-16 0.27756E-16
 0.43923E-14 0.59535E-11 0.80152E-11 0.35111E-14 0.43979E-13 0.43507E-14 0.21233E-14 0.19859E-13 0.60796E-12 0.97209E-12
 0.23526E-11 0.13757E-09 0.21476E-08 0.36302E-08 0.30930E-08 0.71124E-10 0.27275E-12 0.37426E-11 0.37054E-14 0.70174E-10
 0.41744E-13 0.46218E-10 0.93224E-12 0.29435E-11 0.84516E-14 0.71650E-10 0.62769E-13 0.63360E-09 0.33186E-10 0.29561E-11
 0.31836E-13 0.18964E-10 0.10006E-13 0.34642E-09 0.43473E-11 0.45019E-11 0.31711E-13 0.16697E-10 0.49509E-14 0.76431E-10
 0.62687E-12 0.86581E-10 0.21141E-11 0.15944E-11 0.69511E-12 0.11241E-13 0.20262E-14 0.46491E-14 0.78715E-13 0.64227E-10
 0.17584E-09 0.91077E-10 0.86762E-12 0.79155E-10 0.59327E-11 0.20114E-11 0.20040E-13 0.10131E-14 0.51348E-15 0.18180E-14
 0.76365E-12 0.15691E-07 0.15966E-09 0.10504E-12 0.17486E-14 0.33307E-15 0.97145E-15 0.28595E-12 0.46657E-13 0.85487E-13
 0.18180E-14 0.23592E-15 0.11380E-14 0.15209E-12 0.39621E-13 0.58954E-09 0.13194E-12 0.15682E-14 0.61062E-15 0.94369E-15
 0.45658E-14 0.94016E-11 0.17474E-12 0.31919E-14 0.65226E-15 0.90206E-15 0.26784E-14 0.31794E-10 0.82698E-12 0.65682E-12
 0.37886E-14 0.36082E-15 0.66613E-15 0.31072E-13 0.21945E-11 0.59536E-11 0.64228E-10 0.20180E-08 0.69886E-09 0.68993E-09
 0.12938E-11 0.19315E-09 0.30228E-10 0.58520E-11 0.24841E-14 -.27756E-16 0.13878E-16 -.27756E-16 0.97145E-16 0.63644E-13
 0.13649E-10 0.57107E-14 0.16653E-15 0.12490E-15 0.83267E-16 0.13878E-16 0.23453E-14 0.25951E-14 0.13878E-15 0.97145E-16
 0.27756E-16 -.55511E-16 0.49960E-14 0.14365E-11 0.70707E-14 0.27756E-16 0.27756E-16 -.55511E-16 0.12490E-15 0.13739E-14
 0.28449E-14 -.27756E-16 0.55511E-16 -.83267E-16 0.13878E-16 0.36707E-14 0.88780E-12 0.91357E-13 0.23592E-15 -.13878E-16
  0.0000     -.97145E-16 0.20955E-14 0.80151E-11 0.17584E-09 0.69886E-09 0.27250E-10 0.21925E-06 0.16594E-11 0.16254E-06
 0.80591E-09 0.42930E-10 0.29837E-14 0.41633E-16 0.55511E-16 -.27756E-16  0.0000     0.38858E-15 0.13048E-12 0.10436E-13
 0.11102E-15 0.97145E-16  0.0000     0.13878E-15 -.27756E-16 0.13878E-15 0.83267E-16 -.83267E-16 0.13878E-15 -.83267E-16
 0.13878E-16 0.49682E-14 0.30254E-14 -.11102E-15 0.55511E-16 0.27756E-16 0.55511E-16 0.13878E-15 0.19429E-15 0.13878E-15
 0.55511E-16 0.83267E-16 0.13878E-15 0.12490E-15 0.54678E-14 0.20175E-12 0.11102E-15 0.55511E-16 -.55511E-16 0.11102E-15
 0.16653E-15 0.34139E-14 0.91077E-10 0.68993E-09 0.21925E-06 0.22694E-09 0.54678E-13 0.65744E-12 0.10650E-11 0.75303E-12
 0.55066E-13 0.83321E-16 0.18811E-16 -.21752E-16 0.43748E-16 0.71341E-16 0.79526E-15 0.31074E-13 0.10647E-15 0.17347E-16
 0.67600E-16 0.26888E-16 -.13010E-17 0.53993E-16 0.43802E-16 -.55511E-16 0.76653E-16 0.55945E-16 0.46621E-16 0.17109E-15
 0.38759E-14 0.17044E-15 0.40332E-16 0.13661E-15 0.58113E-16 -.14745E-16 -.19082E-16 -.11926E-16 0.98879E-16 0.59848E-16
 0.89880E-16 -.71124E-16 0.15786E-15 0.29859E-13 0.54270E-15 0.31279E-16 0.41904E-16 0.31062E-16 0.61257E-16 0.50686E-16
 0.51944E-13 0.79432E-12 0.10848E-11 0.49376E-12 0.65741E-12 0.16407E-09 0.87671E-10 0.76418E-09 0.23638E-10 0.38827E-14
 0.43151E-16 -.95627E-16 0.88471E-16 -.32743E-16 0.11991E-15 0.69039E-13 0.77312E-14 0.39031E-16 0.55294E-16 -.39899E-16
 0.44561E-16 0.21684E-17 0.16046E-15 0.41633E-16 0.55403E-16 0.58547E-16 0.66238E-16 0.11666E-15 0.42258E-14 0.27199E-14
 0.39899E-16 0.32960E-16 0.33610E-16 0.32960E-16 0.19441E-16 0.17586E-15 0.84134E-16 -.27756E-16 0.11059E-15 0.26021E-17
 0.75325E-16 0.66570E-14 0.10924E-12 0.81207E-16 -.11926E-17 0.10311E-15 0.92591E-16 0.62342E-16 0.47901E-14 0.42856E-10
 0.14986E-09 0.15998E-06 0.10650E-11 0.87671E-10 0.34086E-10 0.14839E-09 0.21903E-09 0.31478E-11 0.22362E-14 0.14745E-16
 0.44344E-16 0.53017E-16 0.17185E-15 0.76764E-13 0.58450E-12 0.87708E-14 -.44994E-16 -.23419E-16 -.51825E-16 0.32092E-16
 0.23644E-14 0.27504E-14 0.40983E-16 -.46838E-16 0.70582E-16 0.15374E-15 0.56902E-14 0.19195E-11 0.29989E-14 0.18388E-15
 0.14485E-15 -.28623E-16 0.72425E-16 0.14181E-14 0.13479E-14 0.81532E-16 0.51662E-16 0.26021E-17 0.38706E-16 0.61665E-14
 0.77051E-11 0.10756E-12 0.12094E-15 0.79364E-16 0.10381E-15 0.31198E-16 0.20786E-14 0.43355E-11 0.12628E-10 0.43389E-09
 0.75306E-12 0.76418E-09 0.14839E-09 0.50496E-08 0.26359E-10 0.80669E-11 0.13894E-11 0.11812E-13 0.85787E-15 0.54102E-15
 0.30955E-14 0.50088E-12 0.48569E-12 0.60271E-08 0.17855E-14 0.24329E-14 0.38706E-15 0.14337E-14 0.12216E-12 0.67018E-11
 0.40571E-14 0.24095E-14 0.48507E-15 0.20262E-14 0.83002E-13 0.14381E-09 0.78463E-13 0.63547E-13 0.81588E-15 0.84134E-15
 0.16849E-14 0.88629E-13 0.39911E-13 0.98921E-13 0.60997E-15 0.71904E-15 0.12926E-14 0.64174E-13 0.96079E-10 0.68974E-09
 0.42416E-12 0.51530E-14 0.49377E-15 0.63388E-15 0.19857E-13 0.16423E-11 0.41420E-11 0.28552E-10 0.55121E-13 0.23638E-10
 0.21903E-09 0.26359E-10 0.10780E-12 0.32554E-14 0.23283E-14 0.29250E-13 0.41623E-12 0.28070E-12 0.16629E-11 0.57211E-10
 0.56742E-12 0.43477E-10 0.21372E-14 0.13926E-09 0.39378E-13 0.29850E-11 0.63373E-11 0.65775E-10 0.63300E-14 0.13107E-08
 0.59299E-13 0.22506E-11 0.30057E-10 0.15711E-07 0.73035E-13 0.37888E-10 0.84499E-14 0.20613E-11 0.12238E-11 0.65420E-10
 0.24624E-13 0.26743E-10 0.51896E-14 0.31894E-11 0.26389E-12 0.28114E-10 0.15798E-08 0.14361E-07 0.19929E-08 0.32384E-10
 0.14177E-11 0.64858E-12 0.42246E-12 0.19590E-13 0.24229E-14 0.33480E-14 0.27864E-16 0.38760E-14 0.31477E-11 0.80668E-11
 0.33990E-14 0.35345E-16 0.91940E-16 -.23961E-16 0.84047E-15 0.10006E-11 0.29480E-09 0.25460E-06 0.61694E-12 0.46683E-10
 0.42854E-14 0.43359E-10 0.23762E-13 0.55799E-09 0.97108E-11 0.97483E-10 0.78913E-14 0.58678E-10 0.49987E-13 0.53661E-09
 0.45061E-09 0.21786E-08 0.76139E-13 0.41491E-10 0.70407E-14 0.15996E-09 0.10724E-10 0.23836E-08 0.50978E-13 0.33744E-10
 0.42679E-14 0.68394E-10 0.70861E-12 0.46121E-08 0.21643E-08 0.88090E-07 0.69746E-07 0.13866E-07 0.97537E-09 0.18117E-08
 0.43136E-12 0.96250E-15 0.12167E-15 -.75569E-16 0.27105E-18 0.24937E-16 0.22795E-14 0.13895E-11 0.23498E-14 0.65811E-16
 -.33610E-17 -.29490E-16 0.70798E-16 0.17304E-15 0.15418E-11 0.11714E-08 0.94739E-12 0.41894E-10 0.38661E-14 0.57572E-10
 0.48792E-13 0.31186E-09 0.27039E-10 0.87193E-10 0.91030E-14 0.84100E-10 0.92917E-13 0.33753E-09 0.24407E-09 0.13101E-07
 0.87915E-13 0.37774E-10 0.16131E-13 0.25417E-09 0.10907E-10 0.17798E-07 0.61749E-13 0.29565E-10 0.41334E-14 0.81988E-10
 0.11285E-11 0.10943E-08 0.37053E-09 0.81198E-08 0.81692E-08 0.14995E-08 0.39825E-09 0.27507E-08 0.15192E-11 0.28219E-15
 0.92699E-16 0.48464E-16 -.61664E-16 -.43368E-17 0.64727E-16 0.11846E-13 0.29464E-13 -.26671E-16 -.45265E-16 -.81911E-16
 0.28840E-16 0.96873E-16 0.48700E-14 0.40288E-10 0.10526E-11 0.52286E-10 0.63404E-14 0.41011E-10 0.51387E-13 0.73396E-09
 0.94974E-11 0.10723E-09 0.18202E-13 0.54461E-10 0.10286E-12 0.66295E-09 0.14682E-08 0.14901E-08 0.12401E-12 0.45748E-10
 0.12328E-13 0.14182E-09 0.15086E-10 0.16613E-08 0.92905E-13 0.35260E-10 0.51643E-14 0.63146E-10 0.14735E-11 0.91255E-08
 0.19985E-07 0.53743E-07 0.53902E-07 0.41693E-06 0.11108E-07 0.13614E-07 0.10490E-09 0.18185E-14 0.39844E-16 0.62775E-16
 0.48437E-16 -.86736E-17 0.14138E-15 0.87327E-15 0.41632E-12 0.69356E-15 0.57137E-16 -.30303E-16 -.43910E-17 -.69389E-17
 0.34087E-15 0.55880E-12 0.52163E-12 0.51854E-10 0.34026E-14 0.41328E-10 0.47038E-13 0.64031E-09 0.47340E-11 0.10658E-09
 0.82471E-14 0.55242E-10 0.73436E-13 0.64024E-09 0.21596E-08 0.15976E-08 0.44129E-13 0.45698E-10 0.77626E-14 0.14452E-09
 0.66503E-11 0.17886E-08 0.28217E-13 0.35307E-10 0.43941E-14 0.63807E-10 0.60763E-12 0.79456E-08 0.65273E-08 0.93385E-07
 0.15836E-06 0.85694E-07 0.58752E-08 0.40858E-07 0.16399E-08 0.60027E-12 0.24419E-15 0.85435E-16 0.14648E-15 0.28406E-16
 0.83592E-16 0.53809E-15 0.28072E-12 0.10007E-11 0.17575E-15 0.20600E-17 0.16025E-15 0.64402E-16 0.20784E-15 0.11096E-12
 0.32871E-12 0.54392E-10 0.35050E-14 0.44560E-10 0.17563E-13 0.53314E-09 0.19185E-11 0.94489E-10 0.49813E-14 0.60375E-10
 0.30507E-13 0.49044E-09 0.28953E-09 0.26234E-08 0.25973E-13 0.42396E-10 0.42109E-14 0.16543E-09 0.70360E-11 0.30303E-08
 0.28966E-13 0.32622E-10 0.13873E-14 0.69752E-10 0.33053E-12 0.36065E-08 0.22885E-08 0.23964E-06 0.55574E-07 0.13694E-07
 0.18990E-08 0.23705E-05 0.20759E-08 0.78241E-08 0.44883E-13 0.19472E-15 0.64992E-15 0.86953E-16 0.31843E-15 0.30727E-14
 0.16629E-11 0.29480E-09 0.15419E-11 0.48488E-14 0.14181E-15 0.68413E-16 0.87164E-15 0.75380E-13 0.52627E-12 0.18719E-10
 0.22751E-14 0.57398E-10 0.47637E-13 0.40274E-09 0.10594E-10 0.87284E-10 0.49610E-14 0.77995E-10 0.67246E-13 0.38072E-09
 0.27664E-09 0.46814E-08 0.47734E-13 0.38507E-10 0.81868E-14 0.25445E-09 0.88349E-11 0.12592E-07 0.40480E-13 0.31729E-10
 0.27517E-14 0.86913E-10 0.75275E-12 0.18437E-08 0.47562E-09 0.17280E-07 0.88387E-08 0.15219E-08 0.36653E-09 0.14407E-07
 0.15184E-08 0.71512E-10 0.89551E-11 0.59815E-13 0.31108E-13 0.68917E-13 0.76673E-13 0.50091E-12 0.57211E-10 0.25460E-06
 0.11714E-08 0.40288E-10 0.55877E-12 0.11101E-12 0.75428E-13 0.49499E-13 0.71651E-14 0.41954E-14 0.19166E-14 0.11664E-10
 0.33295E-13 0.12237E-08 0.71786E-11 0.12749E-09 0.84222E-14 0.48844E-10 0.42300E-13 0.10805E-08 0.94348E-09 0.86631E-09
 0.58708E-13 0.51222E-10 0.54577E-14 0.11838E-09 0.11052E-10 0.93706E-09 0.43746E-13 0.38562E-10 0.28087E-14 0.55856E-10
 0.67465E-12 0.18846E-06 0.30173E-06 0.69918E-08 0.69099E-08 0.33701E-07 0.16026E-07 0.32535E-08 0.40812E-10 0.57526E-13
 0.59338E-14 0.91097E-14 0.22530E-15 0.78266E-14 0.58455E-12 0.48570E-12 0.56749E-12 0.61700E-12 0.94737E-12 0.10526E-11
 0.52167E-12 0.32876E-12 0.52632E-12 0.71141E-14 0.13054E-15 0.60715E-16 0.34261E-16 0.90032E-15 0.13477E-13 0.88936E-12
 0.25962E-12 0.10762E-11 0.16234E-13 0.40262E-12 0.17755E-13 0.54756E-12 0.93503E-12 0.72720E-12 0.16875E-13 0.77521E-12
 0.16198E-13 0.43353E-12 0.26889E-12 0.55195E-12 0.11338E-13 0.83590E-12 0.64531E-14 0.60159E-12 0.68221E-13 0.60691E-12
 0.67802E-12 0.77728E-12 0.82217E-12 0.59040E-12 0.10851E-11 0.96195E-12 0.24597E-12 0.14847E-14 0.19689E-15 0.33285E-16
 0.36429E-16 0.26021E-16 0.88445E-14 0.60271E-08 0.43477E-10 0.46683E-10 0.41894E-10 0.52286E-10 0.51854E-10 0.54392E-10
 0.18719E-10 0.41711E-14 0.69389E-16  0.0000     0.66787E-16 -.65919E-16 0.58807E-15 0.31255E-11 0.65961E-11 0.19753E-10
 0.15503E-13 0.21247E-07 0.63115E-13 0.36011E-10 0.39011E-10 0.95350E-10 0.88445E-13 0.13089E-10 0.11413E-13 0.49973E-09
 0.52665E-11 0.93408E-10 0.45228E-13 0.11342E-10 0.32164E-14 0.18991E-06 0.82107E-12 0.51865E-10 0.54391E-10 0.64817E-10
 0.65065E-10 0.58343E-10 0.54860E-10 0.70709E-10 0.28811E-11 0.29664E-15 0.84134E-16 -.26021E-17 0.22822E-16 -.45970E-16
 0.75894E-16 0.18523E-14 0.22276E-14 0.43195E-14 0.38685E-14 0.63794E-14 0.34403E-14 0.35110E-14 0.22194E-14 0.18832E-14
 0.93241E-16 0.60715E-17 0.12251E-16 -.92808E-16 -.39031E-17 0.66960E-15 0.48407E-14 0.79502E-14 0.53169E-15 0.27547E-14
 0.82989E-14 0.28285E-14 0.18171E-14 0.34955E-14 0.52890E-14 0.41190E-14 0.54991E-15 0.18054E-14 0.20705E-14 0.16397E-14
 0.21140E-14 0.47813E-14 0.33037E-15 0.18780E-14 0.54880E-14 0.34998E-14 0.17217E-14 0.41364E-14 0.45432E-14 0.26264E-14
 0.28710E-14 0.70196E-14 0.39092E-14 0.53928E-15 0.77412E-16  0.0000     0.14745E-15 -.26021E-17 0.58113E-16 0.24702E-14
 0.13926E-09 0.43359E-10 0.57572E-10 0.41011E-10 0.41328E-10 0.44561E-10 0.57399E-10 0.11664E-10 0.91767E-15 0.43368E-16
[truncated: 2,332,908 more chars]
