# Supplementary material for: In-situ adsorption-coupled-oxidation enabled mercury vapor capture over sp-hybridized graphdiyne
Source: Nat Commun. 2025 Mar 11;16:2439. doi: 10.1038/s41467-025-57197-8 (PMC11897331; doi:10.1038/s41467-025-57197-8)
Supplement: Supplementary file 3 — Supplementary Data 1-20 [file 41467_2025_57197_MOESM3_ESM.zip › 19.dat]

    #         X           Y           Z        CHARGE     MIN DIST    ATOMIC VOL
 --------------------------------------------------------------------------------
    1   9.8704545   0.0001881   9.9565200   3.8679335   0.6526749  12.3563038
    2   1.2337957   0.7124805   9.9548600   4.1279106   0.6830446  13.4140838
    3   2.4679517   0.0004189   9.9572000   3.9601671   0.6530870  12.7676388
    4   3.7022755   0.7128908   9.9536200   4.0259501   0.6539245  13.0480700
    5  -0.0005330   8.5477485   9.9536200   3.9621346   0.6528793  12.7598341
    6   6.1691562   0.7118479   9.9572000   4.0321946   0.6535940  13.0541523
    7   2.4679073   8.5481417   9.9549000   4.0547428   0.6533373  13.1253097
    8   8.6374781   0.7120531   9.9565400   3.9423923   0.6533706  12.7084845
    9  -1.2335637   2.1370226   9.9549000   4.0547346   0.6533288  13.1254711
   10   0.0005083   2.8492467   9.9451800   3.9434709   0.6532110  12.4882841
   11   1.2335736   2.1373475   9.9451400   3.9623865   0.6526353  12.4693914
   12   2.4679517   2.8491954   9.9366800   3.9392330   0.6531714  11.9115432
   13   3.7017770   2.1373133   9.9476200   3.9759536   0.6530858  12.8579043
   14   4.9350002   2.8496912   9.9520200   3.9412231   0.6527823  12.6481999
   15   6.1694820   2.1369628   9.9598400   4.0574207   0.6533894  13.2081472
   16   7.4034948   2.8498023   9.9572000   4.0320172   0.6535940  13.0540446
   17  -2.4674434   4.2749684   9.9536200   3.9623997   0.6528622  12.7599956
   18  -1.2336180   4.9867309   9.9476800   3.8744840   0.6528151  12.4708985
   19  -0.0001678   4.2741649   9.9367600   4.1264561   0.6828358  12.5327440
   20   1.2338401   4.9865514   9.9277200   3.9457557   0.6532815  11.1012532
   21   2.4678826   4.2740880   9.9276600   4.0590695   0.6534941  11.3792084
   22   3.7019004   4.9864744   9.9367000   3.9399269   0.6531540  11.9174640
   23   4.9353161   4.2738828   9.9476200   3.9759512   0.6530772  12.8579581
   24   6.1691513   4.9856794   9.9536200   4.0259517   0.6538989  13.0481238
   25   6.1690180   6.4108541   9.9572200   3.9601818   0.6530873  12.7674235
   26  -2.4677642   7.1236851   9.9598800   4.1254276   0.6830961  13.3636493
   27  -1.2332874   6.4109482   9.9521000   4.0580425   0.6536689  13.2248870
   28  -0.0000444   7.1233432   9.9476800   3.9398762   0.6528151  12.6183805
   29   1.2337908   6.4114269   9.9367600   4.0612663   0.6529535  12.3865000
   30   2.4681393   7.1232919   9.9452000   3.9434764   0.6532110  12.4900065
   31   3.7011996   6.4113841   9.9451600   3.9622937   0.6526438  12.4707908
   32   4.9352816   7.1236253   9.9548800   4.1279446   0.6830364  13.4139223
   33   1.8544420   4.6265883  13.5399000  11.9650661   1.8996957  88.4998827
 --------------------------------------------------------------------------------
    VACUUM CHARGE:               0.0066
    VACUUM VOLUME:            1193.2839
    NUMBER OF ELECTRONS:       140.0000
