# Supplementary material for: In-situ adsorption-coupled-oxidation enabled mercury vapor capture over sp-hybridized graphdiyne
Source: Nat Commun. 2025 Mar 11;16:2439. doi: 10.1038/s41467-025-57197-8 (PMC11897331; doi:10.1038/s41467-025-57197-8)
Supplement: Supplementary file 3 — Supplementary Data 1-20 [file 41467_2025_57197_MOESM3_ESM.zip › 20]

Mix2                                    
   1.00000000000000     
     9.870800    0.000000    0.000000
    -4.935400    8.548364    0.000000
     0.000000    0.000000   20.000000
   C    Hg
    32     1
Direct
  0.000015 -0.000014  0.497829
  0.166674  0.083345  0.497742
  0.250031  0.000034  0.497857
  0.416689  0.083344  0.497688
  0.499990 -0.000020  0.497688
  0.666648  0.083290  0.497857
  0.750004  0.999978  0.497743
  0.916663  0.083337  0.497829
  0.000022  0.249996  0.497743
  0.166673  0.333344  0.497255
  0.250021  0.249995  0.497253
  0.416669  0.333321  0.496839
  0.500021  0.250020  0.497379
  0.666682  0.333319  0.497597
  0.750001  0.249999  0.497972
  0.916710  0.333353  0.497857
  0.000020  0.500011  0.497688
  0.166698  0.583343  0.497382
  0.249998  0.499991  0.496843
  0.416659  0.583341  0.496390
  0.500020  0.499981  0.496387
  0.666680  0.583332  0.496840
  0.749981  0.499980  0.497379
  0.916657  0.583312  0.497688
 -0.000032  0.749971  0.497857
  0.166678  0.833324  0.497974
  0.249997  0.750004  0.497600
  0.416658  0.833302  0.497382
  0.500009  0.750002  0.496843
  0.666657  0.833327  0.497255
  0.750006  0.749980  0.497253
  0.916655  0.833326  0.497742
  0.458486  0.541223  0.677030
 
   48   48   98
 0.26368E-15 0.86042E-15 0.50321E-13 0.71344E-10 0.29391E-09 0.33430E-09 0.45631E-09 0.27632E-09 0.25547E-10 0.96019E-10
 0.51972E-13 0.72164E-15 0.83267E-16 0.80491E-15 0.51709E-13 0.72108E-10 0.32117E-09 0.31096E-09 0.53902E-09 0.18053E-09
 0.84878E-12 0.32904E-09 0.22871E-13 0.72164E-15 0.18041E-15 0.72164E-15 0.41050E-13 0.67222E-10 0.29753E-09 0.33723E-09
 0.46417E-09 0.26748E-09 0.22014E-10 0.88241E-10 0.44159E-13 0.69389E-15 0.23592E-15 0.74940E-15 0.44700E-13 0.67258E-10
 0.28828E-09 0.32439E-09 0.44630E-09 0.28222E-09 0.30595E-10 0.91274E-10 0.50168E-13 0.87430E-15 0.77716E-15 0.88818E-15
 0.10672E-13 0.68793E-11 0.69901E-08 0.14777E-09 0.53178E-11 0.50870E-11 0.68302E-10 0.12974E-08 0.47241E-11 0.11116E-13
 0.87430E-15 0.87430E-15 0.10797E-13 0.70829E-11 0.81707E-08 0.14918E-09 0.48778E-11 0.47758E-11 0.15174E-11 0.17004E-09
 0.15934E-12 0.88957E-14 0.66613E-15 0.66613E-15 0.84655E-14 0.54342E-11 0.60049E-08 0.16762E-09 0.61644E-11 0.57828E-11
 0.62734E-10 0.12071E-08 0.40797E-11 0.94230E-14 0.65226E-15 0.69389E-15 0.93953E-14 0.59621E-11 0.69125E-08 0.15982E-09
 0.59298E-11 0.57174E-11 0.90593E-10 0.14304E-08 0.49796E-11 0.10547E-13 0.50196E-13 0.11297E-13 0.49155E-13 0.47104E-11
 0.98932E-10 0.42123E-11 0.42993E-13 0.10117E-13 0.43937E-13 0.44364E-11 0.98269E-11 0.46617E-11 0.51931E-13 0.11595E-13
 0.50321E-13 0.48302E-11 0.95856E-10 0.39140E-11 0.39843E-13 0.92634E-14 0.33723E-13 0.44383E-11 0.13217E-12 0.33638E-11
 0.34028E-13 0.94022E-14 0.39815E-13 0.39006E-11 0.91702E-10 0.49158E-11 0.50376E-13 0.11657E-13 0.51667E-13 0.52550E-11
 0.97713E-11 0.40129E-11 0.44201E-13 0.10172E-13 0.43118E-13 0.41711E-11 0.98272E-10 0.47661E-11 0.49211E-13 0.11255E-13
 0.49863E-13 0.49396E-11 0.12362E-10 0.44866E-11 0.55346E-10 0.60966E-11 0.53597E-11 0.36396E-09 0.50749E-08 0.68108E-11
 0.93120E-14 0.80491E-15 0.79103E-15 0.93259E-14 0.36704E-11 0.13314E-08 0.40881E-10 0.61252E-11 0.55752E-11 0.40848E-09
 0.44748E-08 0.62727E-11 0.84238E-14 0.80491E-15 0.59674E-15 0.85210E-14 0.15697E-12 0.22715E-09 0.13059E-11 0.46024E-11
 0.46066E-11 0.29202E-09 0.59589E-08 0.81439E-11 0.10741E-13 0.81879E-15 0.84655E-15 0.11047E-13 0.42447E-11 0.14115E-08
 0.44102E-10 0.53879E-11 0.48683E-11 0.32287E-09 0.52264E-08 0.79395E-11 0.10686E-13 0.84655E-15 0.76328E-15 0.10353E-13
 0.44513E-11 0.15497E-08 0.32926E-10 0.36651E-09 0.43051E-09 0.29528E-09 0.34799E-09 0.63043E-10 0.44922E-13 0.73552E-15
 0.97145E-16 0.72164E-15 0.43951E-13 0.50121E-10 0.23665E-10 0.36811E-09 0.45271E-09 0.29659E-09 0.38390E-09 0.59223E-10
 0.41453E-13 0.61062E-15 0.13878E-15 0.58287E-15 0.22898E-13 0.22497E-10 0.87474E-12 0.70010E-09 0.38366E-09 0.33022E-09
 0.35728E-09 0.69361E-10 0.52278E-13 0.98532E-15 0.26368E-15 0.80491E-15 0.51875E-13 0.54990E-10 0.27374E-10 0.38167E-09
 0.43129E-09 0.30603E-09 0.34869E-09 0.67161E-10 0.50973E-13 0.70777E-15 0.18041E-15 0.70777E-15 0.50043E-13 0.54932E-10
 0.36495E-09 0.79932E-08 0.19337E-07 0.67286E-07 0.12083E-07 0.16827E-07 0.51316E-11 0.99226E-14 0.66613E-15 0.74940E-15
 0.96867E-14 0.53358E-11 0.19483E-09 0.69032E-08 0.32506E-07 0.91624E-07 0.15313E-07 0.24895E-07 0.47418E-11 0.94785E-14
 0.62450E-15 0.61062E-15 0.66544E-14 0.57872E-11 0.17867E-11 0.18519E-08 0.13767E-07 0.32581E-07 0.10009E-07 0.14876E-07
 0.61832E-11 0.12094E-13 0.80491E-15 0.90206E-15 0.11838E-13 0.64322E-11 0.24753E-09 0.69991E-08 0.21910E-07 0.64170E-07
 0.11764E-07 0.17004E-07 0.58717E-11 0.11484E-13 0.88818E-15 0.83267E-15 0.11255E-13 0.60689E-11 0.42969E-09 0.19412E-07
 0.63755E-08 0.10883E-05 0.85011E-07 0.18199E-05 0.35750E-08 0.48418E-11 0.43743E-13 0.95340E-14 0.42466E-13 0.46788E-11
 0.24559E-09 0.15035E-07 0.48000E-08 0.49410E-05 0.11901E-06 0.19051E-05 0.42169E-08 0.43458E-11 0.32363E-13 0.88679E-14
 0.20622E-13 0.36417E-11 0.23932E-11 0.31703E-08 0.26724E-08 0.15436E-06 0.42468E-07 0.61204E-06 0.32255E-08 0.58739E-11
 0.53263E-13 0.11588E-13 0.51681E-13 0.57221E-11 0.31104E-09 0.15894E-07 0.51906E-08 0.90754E-06 0.77723E-07 0.15827E-05
 0.40335E-08 0.56017E-11 0.50654E-13 0.10894E-13 0.49072E-13 0.53519E-11 0.29557E-09 0.66776E-07 0.11099E-05 0.78959E-07
 0.24379E-06 0.10644E-06 0.40934E-07 0.18592E-07 0.55840E-10 0.61242E-11 0.39083E-11 0.35089E-09 0.16590E-09 0.44949E-07
 0.45551E-05 0.59714E-07 0.10402E-05 0.47067E-07 0.10209E-07 0.36326E-08 0.15042E-11 0.44810E-11 0.15800E-12 0.38937E-08
 0.17838E-11 0.38470E-08 0.16496E-06 0.28964E-06 0.11917E-06 0.16912E-06 0.32883E-07 0.17684E-07 0.52388E-10 0.72413E-11
 0.45316E-11 0.44502E-09 0.21339E-09 0.46136E-07 0.35329E-05 0.83931E-07 0.21560E-06 0.11367E-06 0.65510E-07 0.22145E-07
 0.71715E-10 0.69247E-11 0.47173E-11 0.36460E-09 0.34802E-09 0.12066E-07 0.85171E-07 0.24436E-06 0.18363E-06 0.12473E-06
 0.75412E-05 0.35727E-07 0.21146E-09 0.59560E-08 0.65351E-10 0.36860E-08 0.19493E-09 0.99854E-08 0.43172E-07 0.44283E-06
 0.10602E-06 0.61432E-06 0.15225E-06 0.44136E-08 0.15790E-11 0.38452E-09 0.20825E-12 0.23533E-09 0.16712E-11 0.23231E-08
 0.11126E-07 0.72703E-07 0.79083E-06 0.84689E-07 0.19096E-05 0.34147E-07 0.15243E-09 0.48932E-08 0.62041E-10 0.44228E-08
 0.22994E-09 0.10280E-07 0.49613E-07 0.22410E-06 0.20866E-06 0.11799E-06 0.22212E-05 0.48500E-07 0.29396E-09 0.69933E-08
 0.98952E-10 0.50739E-08 0.62861E-10 0.16739E-07 0.18622E-05 0.10643E-06 0.12460E-06 0.21369E-06 0.69173E-07 0.10408E-07
 0.24105E-09 0.89715E-10 0.25406E-11 0.39524E-11 0.36108E-10 0.11101E-07 0.30383E-05 0.76452E-07 0.28773E-06 0.72039E-07
 0.13371E-07 0.27232E-08 0.20360E-11 0.45121E-10 0.15124E-12 0.50639E-11 0.13583E-11 0.23597E-08 0.23930E-06 0.55186E-06
 0.70691E-07 0.43656E-06 0.50517E-07 0.10224E-07 0.18533E-09 0.19010E-09 0.50612E-11 0.98318E-11 0.60669E-10 0.15166E-07
 0.38014E-04 0.11542E-06 0.11559E-06 0.24016E-06 0.11990E-06 0.12270E-07 0.33474E-09 0.14798E-09 0.42073E-11 0.67783E-11
 0.44922E-13 0.51044E-11 0.35582E-08 0.40647E-07 0.85192E-05 0.68644E-07 0.43810E-07 0.70355E-08 0.31957E-09 0.31142E-11
 0.26021E-13 0.59119E-14 0.26826E-13 0.30294E-11 0.24250E-08 0.37308E-07 0.87910E-06 0.38810E-07 0.12351E-06 0.22868E-08
 0.24157E-11 0.38676E-11 0.16126E-13 0.61617E-14 0.23398E-13 0.33975E-11 0.15481E-08 0.89505E-07 0.87206E-06 0.91012E-07
 0.24077E-07 0.66656E-08 0.25964E-09 0.76762E-11 0.60507E-13 0.13350E-13 0.63310E-13 0.74517E-11 0.34283E-08 0.41200E-07
 0.28609E-04 0.65568E-07 0.50350E-07 0.76724E-08 0.45660E-09 0.53436E-11 0.43215E-13 0.95063E-14 0.73552E-15 0.99226E-14
 0.48091E-11 0.18557E-07 0.35457E-07 0.10363E-07 0.69894E-08 0.32263E-08 0.21473E-09 0.30500E-11 0.59397E-14 0.41633E-15
 0.51348E-15 0.60507E-14 0.29088E-11 0.19750E-07 0.25133E-07 0.77076E-08 0.35902E-08 0.13562E-08 0.20734E-11 0.27614E-11
 0.49197E-14 0.47184E-15 0.43021E-15 0.66266E-14 0.32144E-11 0.41030E-07 0.50843E-07 0.11813E-07 0.63058E-08 0.32013E-08
 0.15911E-09 0.69981E-11 0.13857E-13 0.10825E-14 0.95757E-15 0.14350E-13 0.70292E-11 0.17092E-07 0.36881E-07 0.10606E-07
 0.81219E-08 0.35460E-08 0.27777E-09 0.51278E-11 0.10242E-13 0.76328E-15 0.16653E-15 0.70777E-15 0.43451E-13 0.55490E-10
 0.21073E-09 0.23993E-09 0.31880E-09 0.21344E-09 0.25162E-10 0.56501E-10 0.26409E-13 0.44409E-15  0.0000     0.48572E-15
 0.25979E-13 0.44337E-10 0.25960E-09 0.24032E-09 0.36055E-09 0.14915E-09 0.92662E-12 0.18299E-09 0.17986E-13 0.51348E-15
 0.13878E-15 0.48572E-15 0.27783E-13 0.45927E-10 0.21651E-09 0.23915E-09 0.32237E-09 0.19807E-09 0.18597E-10 0.84637E-10
 0.61409E-13 0.90206E-15 0.27756E-15 0.10408E-14 0.62880E-13 0.64866E-10 0.19726E-09 0.22860E-09 0.31908E-09 0.20260E-09
 0.25540E-10 0.68801E-10 0.44312E-13 0.69389E-15 0.69389E-15 0.92981E-15 0.93536E-14 0.60964E-11 0.59469E-08 0.89938E-10
 0.31160E-11 0.30416E-11 0.56253E-10 0.11656E-08 0.27758E-11 0.56483E-14 0.49960E-15 0.49960E-15 0.55234E-14 0.36821E-11
 0.73250E-08 0.69160E-10 0.20849E-11 0.20676E-11 0.16361E-11 0.16458E-09 0.16380E-12 0.63560E-14 0.38858E-15 0.47184E-15
 0.59258E-14 0.37382E-11 0.50655E-08 0.12748E-09 0.44106E-11 0.41386E-11 0.53993E-10 0.11022E-08 0.53728E-11 0.13364E-13
 0.88818E-15 0.92981E-15 0.13489E-13 0.83055E-11 0.54233E-08 0.17003E-09 0.64388E-11 0.59775E-11 0.95288E-10 0.12970E-08
 0.44788E-11 0.94230E-14 0.44117E-13 0.97630E-14 0.42369E-13 0.39027E-11 0.65064E-10 0.25473E-11 0.25924E-13 0.60368E-14
 0.26368E-13 0.27596E-11 0.86998E-11 0.25237E-11 0.25896E-13 0.57593E-14 0.25632E-13 0.26631E-11 0.68738E-10 0.18803E-11
 0.17653E-13 0.41911E-14 0.15876E-13 0.20087E-11 0.14258E-12 0.25645E-11 0.25174E-13 0.65156E-14 0.27908E-13 0.27103E-11
 0.60540E-10 0.34248E-11 0.35361E-13 0.83267E-14 0.36748E-13 0.35314E-11 0.78541E-11 0.47465E-11 0.61437E-13 0.13906E-13
 0.60348E-13 0.49900E-11 0.62302E-10 0.45661E-11 0.51598E-13 0.11866E-13 0.51736E-13 0.46892E-11 0.98140E-11 0.37023E-11
 0.50528E-10 0.53718E-11 0.47004E-11 0.35189E-09 0.36803E-08 0.39718E-11 0.57176E-14 0.52736E-15 0.45797E-15 0.57038E-14
 0.25078E-11 0.11741E-08 0.31451E-10 0.30926E-11 0.28220E-11 0.18747E-09 0.30979E-08 0.27627E-11 0.38303E-14 0.36082E-15
 0.30531E-15 0.39690E-14 0.14866E-12 0.21398E-09 0.14108E-11 0.32669E-11 0.31599E-11 0.19961E-09 0.41759E-08 0.58811E-11
 0.76883E-14 0.62450E-15 0.63838E-15 0.80491E-14 0.31882E-11 0.12204E-08 0.48820E-10 0.75934E-11 0.67134E-11 0.57662E-09
 0.39747E-08 0.85398E-11 0.11394E-13 0.94369E-15 0.88818E-15 0.11130E-13 0.46266E-11 0.13298E-08 0.23624E-10 0.19464E-09
 0.24567E-09 0.16557E-09 0.19463E-09 0.36186E-10 0.26701E-13 0.48572E-15 0.41633E-16 0.51348E-15 0.25868E-13 0.31207E-10
 0.20487E-10 0.21788E-09 0.26906E-09 0.18495E-09 0.24131E-09 0.30283E-10 0.18444E-13 0.37470E-15 0.97145E-16 0.38858E-15
 0.12546E-13 0.14298E-10 0.91839E-12 0.33871E-09 0.23513E-09 0.19100E-09 0.19748E-09 0.43447E-10 0.36970E-13 0.66613E-15
 0.22204E-15 0.66613E-15 0.36818E-13 0.34904E-10 0.19917E-10 0.19270E-09 0.25736E-09 0.17129E-09 0.17640E-09 0.48610E-10
 0.53429E-13 0.74940E-15 0.15266E-15 0.83267E-15 0.51834E-13 0.40555E-10 0.36596E-09 0.69118E-08 0.15021E-07 0.45371E-07
 0.10014E-07 0.11184E-07 0.30578E-11 0.61617E-14 0.49960E-15 0.45797E-15 0.58009E-14 0.30771E-11 0.21745E-09 0.60510E-08
 0.19360E-07 0.58885E-07 0.12232E-07 0.13423E-07 0.20964E-11 0.42882E-14 0.31919E-15 0.34694E-15 0.33029E-14 0.23687E-11
 0.20807E-11 0.17256E-08 0.10268E-07 0.24455E-07 0.84049E-08 0.11054E-07 0.43159E-11 0.83197E-14 0.51348E-15 0.69389E-15
 0.83475E-14 0.43724E-11 0.25518E-09 0.60939E-08 0.17163E-07 0.43102E-07 0.98286E-08 0.13493E-07 0.62133E-11 0.12150E-13
 0.90206E-15 0.72164E-15 0.11609E-13 0.60871E-11 0.45156E-09 0.32810E-07 0.47910E-08 0.45472E-05 0.43121E-07 0.30381E-05
 0.24419E-08 0.29396E-11 0.26201E-13 0.56899E-14 0.25632E-13 0.28160E-11 0.26883E-09 0.19445E-07 0.43209E-08 0.59585E-05
 0.69419E-07 0.45979E-06 0.26821E-08 0.20361E-11 0.16320E-13 0.42466E-14 0.11866E-13 0.17593E-11 0.27716E-11 0.35570E-08
 0.24196E-08 0.53085E-06 0.27657E-07 0.13158E-03 0.23872E-08 0.41205E-11 0.36943E-13 0.79103E-14 0.35416E-13 0.39930E-11
 0.31464E-09 0.24267E-07 0.39936E-08 0.53544E-05 0.40344E-07 0.12846E-05 0.31932E-08 0.58886E-11 0.51875E-13 0.10963E-13
 0.50224E-13 0.55528E-11 0.29723E-09 0.90519E-07 0.51255E-05 0.59903E-07 0.43857E-06 0.76769E-07 0.37414E-07 0.19740E-07
 0.44721E-10 0.37096E-11 0.26701E-11 0.18747E-09 0.18553E-09 0.58093E-07 0.60542E-05 0.46611E-07 0.41748E-05 0.37753E-07
 0.11218E-07 0.40551E-08 0.17773E-11 0.23651E-11 0.16388E-12 0.39548E-09 0.21195E-11 0.41494E-08 0.15750E-06 0.17207E-06
 0.17389E-06 0.11316E-06 0.30175E-07 0.16969E-07 0.45822E-10 0.51521E-11 0.33896E-11 0.29410E-09 0.21313E-09 0.59395E-07
 0.40214E-03 0.62971E-07 0.37839E-06 0.81954E-07 0.50152E-07 0.19018E-07 0.72598E-10 0.71213E-11 0.48386E-11 0.40868E-09
 0.38512E-09 0.15189E-07 0.11369E-06 0.99410E-06 0.10978E-06 0.27963E-06 0.98878E-06 0.25538E-07 0.26010E-09 0.72993E-08
 0.68592E-10 0.31136E-08 0.24142E-09 0.12120E-07 0.67378E-07 0.38353E-05 0.68090E-07 0.70134E-05 0.61298E-07 0.36272E-08
 0.22164E-11 0.44211E-09 0.27174E-12 0.22787E-09 0.22563E-11 0.25511E-08 0.13588E-07 0.13397E-06 0.30068E-06 0.16156E-06
 0.11586E-03 0.24602E-07 0.17810E-09 0.59904E-08 0.61606E-10 0.37559E-08 0.26904E-09 0.12604E-07 0.61298E-07 0.81375E-06
 0.12148E-06 0.26024E-06 0.81823E-06 0.32447E-07 0.32132E-09 0.81424E-08 0.95541E-10 0.44932E-08 0.59825E-10 0.25179E-07
 0.97342E-06 0.46336E-07 0.66522E-06 0.70258E-07 0.35060E-07 0.76695E-08 0.24692E-09 0.69252E-10 0.18736E-11 0.27512E-11
 0.30476E-10 0.13519E-07 0.32177E-06 0.37138E-07 0.12265E-04 0.36865E-07 0.10691E-07 0.24154E-08 0.27055E-11 0.29868E-10
 0.15739E-12 0.22601E-11 0.15902E-11 0.23682E-08 0.75396E-06 0.11424E-06 0.20796E-06 0.10133E-06 0.30069E-07 0.75401E-08
 0.19037E-09 0.10309E-09 0.27096E-11 0.42349E-11 0.41682E-10 0.17234E-07 0.47615E-06 0.48620E-07 0.54064E-06 0.75062E-07
 0.47681E-07 0.88333E-08 0.31973E-09 0.14931E-09 0.38866E-11 0.62418E-11 0.41300E-13 0.47055E-11 0.39786E-08 0.92029E-08
 0.19698E-06 0.11933E-07 0.94206E-07 0.34055E-08 0.36568E-09 0.20913E-11 0.17708E-13 0.39135E-14 0.18471E-13 0.20800E-11
 0.25555E-08 0.10202E-07 0.67842E-07 0.10406E-07 0.43848E-08 0.16195E-09 0.30292E-11 0.64059E-11 0.11449E-13 0.33029E-14
 0.12629E-13 0.15978E-11 0.14061E-08 0.15663E-07 0.56810E-06 0.15319E-07 0.58469E-07 0.33417E-08 0.29843E-09 0.33686E-11
 0.28116E-13 0.59397E-14 0.28061E-13 0.32635E-11 0.29169E-08 0.95627E-08 0.21953E-06 0.11592E-07 0.10103E-06 0.34971E-08
 0.54621E-09 0.48859E-11 0.39885E-13 0.83683E-14 0.59674E-15 0.93467E-14 0.42613E-11 0.30714E-08 0.36131E-08 0.22845E-08
 0.17487E-08 0.12187E-08 0.16836E-09 0.20920E-11 0.40246E-14 0.33307E-15 0.37470E-15 0.41633E-14 0.20016E-11 0.33798E-08
 0.29884E-08 0.20379E-08 0.15979E-09 0.59818E-10 0.15502E-11 0.32987E-10 0.41772E-14 0.33307E-15 0.30531E-15 0.33168E-14
 0.14976E-11 0.49057E-08 0.40514E-08 0.24207E-08 0.17288E-08 0.12101E-08 0.13747E-09 0.33537E-11 0.63491E-14 0.56899E-15
 0.58287E-15 0.65087E-14 0.30226E-11 0.32848E-08 0.36668E-08 0.23094E-08 0.18981E-08 0.12910E-08 0.20567E-09 0.48429E-11
 0.92912E-14 0.80491E-15 0.22204E-15 0.66613E-15 0.32030E-13 0.14121E-11 0.15006E-11 0.18979E-11 0.22995E-11 0.19318E-11
 0.88810E-12 0.15427E-11 0.15973E-13 0.36082E-15 0.27756E-16 0.29143E-15 0.16237E-13 0.16708E-11 0.21105E-11 0.24998E-11
 0.29033E-11 0.14212E-11 0.21166E-12 0.37284E-11 0.21899E-13 0.47184E-15 0.13878E-15 0.26368E-15 0.12518E-13 0.16690E-11
 0.19994E-11 0.21854E-11 0.25441E-11 0.21245E-11 0.85149E-12 0.15715E-11 0.24897E-13 0.54123E-15 0.24980E-15 0.55511E-15
 0.23079E-13 0.14041E-11 0.15113E-11 0.18144E-11 0.22059E-11 0.18287E-11 0.81383E-12 0.14296E-11 0.33612E-13 0.58287E-15
 0.69389E-15 0.68001E-15 0.88402E-14 0.44883E-11 0.32053E-09 0.45533E-10 0.40438E-11 0.27566E-11 0.97248E-10 0.16699E-09
 0.23061E-11 0.39968E-14 0.41633E-15 0.34694E-15 0.41495E-14 0.23660E-11 0.35934E-09 0.29271E-10 0.62558E-11 0.30774E-10
 0.29269E-11 0.77929E-10 0.20252E-12 0.52319E-14 0.30531E-15 0.30531E-15 0.32058E-14 0.16264E-11 0.31339E-09 0.35005E-10
 0.24524E-11 0.17741E-11 0.56413E-10 0.16234E-09 0.38432E-11 0.62172E-14 0.38858E-15 0.38858E-15 0.61756E-14 0.31834E-11
 0.31808E-09 0.56241E-10 0.60051E-11 0.37188E-11 0.15262E-09 0.17314E-09 0.53782E-11 0.87569E-14 0.22926E-13 0.65989E-14
 0.20553E-13 0.15907E-12 0.20629E-12 0.15152E-12 0.15848E-13 0.50376E-14 0.17930E-13 0.16381E-12 0.14123E-12 0.14955E-12
 0.12740E-13 0.34139E-14 0.11879E-13 0.16452E-12 0.26895E-12 0.15860E-12 0.11352E-13 0.41911E-14 0.22066E-13 0.18287E-12
 0.32363E-13 0.18850E-12 0.22177E-13 0.42882E-14 0.11408E-13 0.15726E-12 0.26888E-12 0.16517E-12 0.11810E-13 0.33584E-14
 0.12726E-13 0.15189E-12 0.14143E-12 0.16125E-12 0.17875E-13 0.49405E-14 0.15959E-13 0.15057E-12 0.20627E-12 0.15971E-12
 0.20539E-13 0.64462E-14 0.22787E-13 0.15932E-12 0.13091E-12 0.15746E-12 0.31950E-10 0.58469E-11 0.36106E-11 0.43752E-08
 0.25975E-09 0.51375E-11 0.59952E-14 0.66613E-15 0.52736E-15 0.64393E-14 0.22862E-11 0.20916E-09 0.19254E-10 0.23963E-11
 0.17510E-11 0.40661E-09 0.24557E-09 0.22976E-11 0.32196E-14 0.37470E-15 0.30531E-15 0.50931E-14 0.17089E-12 0.67891E-10
 0.22755E-11 0.10978E-09 0.40047E-11 0.21333E-09 0.24539E-09 0.35048E-11 0.40801E-14 0.41633E-15 0.33307E-15 0.40107E-14
 0.15242E-11 0.21319E-09 0.25873E-10 0.40069E-11 0.26365E-11 0.10881E-08 0.26018E-09 0.79667E-11 0.86875E-14 0.66613E-15
 0.70777E-15 0.87014E-14 0.29727E-11 0.22059E-09 0.92157E-12 0.18670E-11 0.25509E-11 0.18622E-11 0.17796E-11 0.14107E-11
 0.23606E-13 0.58287E-15 0.12490E-15 0.43021E-15 0.25271E-13 0.14612E-11 0.96556E-12 0.21690E-11 0.29511E-11 0.21999E-11
 0.23901E-11 0.16321E-11 0.12670E-13 0.33307E-15 0.69389E-16 0.30531E-15 0.22371E-13 0.18021E-11 0.22669E-12 0.15992E-11
 0.32894E-11 0.25730E-11 0.24874E-11 0.16745E-11 0.16501E-13 0.54123E-15 0.23592E-15 0.37470E-15 0.16112E-13 0.14394E-11
 0.10058E-11 0.19852E-11 0.26613E-11 0.19484E-11 0.17580E-11 0.14213E-11 0.33015E-13 0.68001E-15 0.13878E-15 0.51348E-15
 0.34070E-13 0.13542E-11 0.48986E-09 0.21166E-08 0.29547E-08 0.48467E-08 0.26212E-08 0.27388E-08 0.34454E-11 0.65711E-14
 0.45797E-15 0.55511E-15 0.63838E-14 0.32789E-11 0.25821E-09 0.19629E-08 0.32838E-08 0.52641E-08 0.28745E-08 0.27330E-08
 0.16190E-11 0.34417E-14 0.19429E-15 0.36082E-15 0.41217E-14 0.10148E-09 0.14890E-11 0.25593E-10 0.11189E-08 0.37086E-08
 0.25293E-08 0.23408E-08 0.22171E-11 0.41078E-14 0.33307E-15 0.38858E-15 0.40801E-14 0.20328E-11 0.35969E-09 0.19795E-08
 0.30147E-08 0.47870E-08 0.25817E-08 0.28528E-08 0.49551E-11 0.93467E-14 0.80491E-15 0.65226E-15 0.92704E-14 0.46075E-11
 0.38054E-09 0.12740E-07 0.28465E-08 0.12840E-06 0.12298E-07 0.17232E-06 0.16358E-08 0.32621E-11 0.28130E-13 0.60923E-14
 0.28103E-13 0.31647E-11 0.23390E-09 0.96533E-08 0.25616E-08 0.12798E-06 0.15303E-07 0.32431E-06 0.15206E-08 0.15309E-11
 0.12587E-13 0.32752E-14 0.11408E-13 0.38176E-11 0.31008E-11 0.12538E-08 0.70702E-09 0.37746E-07 0.11649E-07 0.65147E-07
 0.14082E-08 0.20687E-11 0.18430E-13 0.40801E-14 0.17777E-13 0.19901E-11 0.26939E-09 0.97123E-08 0.26437E-08 0.10852E-06
 0.12265E-07 0.16801E-06 0.19077E-08 0.47015E-11 0.41217E-13 0.85210E-14 0.39746E-13 0.45957E-11 0.32046E-09 0.33031E-07
 0.13758E-06 0.27488E-06 0.72760E-07 0.52395E-06 0.10180E-06 0.40052E-07 0.45782E-10 0.37763E-11 0.27341E-11 0.20077E-09
 0.18717E-09 0.24674E-07 0.41246E-06 0.16457E-06 0.13538E-06 0.11433E-06 0.18706E-07 0.60322E-08 0.17649E-11 0.16456E-11
 0.15737E-12 0.19757E-09 0.24484E-11 0.31008E-08 0.38684E-07 0.91670E-04 0.45979E-07 0.17103E-05 0.12064E-06 0.56787E-07
 0.33294E-10 0.24805E-11 0.18842E-11 0.11234E-09 0.24303E-09 0.25348E-07 0.15282E-06 0.29945E-06 0.67360E-07 0.60162E-06
 0.22114E-06 0.44327E-07 0.66612E-10 0.54685E-11 0.39278E-11 0.29265E-09 0.35523E-09 0.99111E-08 0.42306E-07 0.11542E-06
 0.82221E-06 0.69136E-07 0.88735E-06 0.52470E-07 0.21548E-09 0.50368E-08 0.60744E-10 0.42119E-08 0.19714E-09 0.83200E-08
 0.27692E-07 0.16814E-06 0.29018E-06 0.18859E-06 0.38407E-06 0.51340E-08 0.21010E-11 0.37880E-09 0.27185E-12 0.22957E-09
 0.23287E-11 0.22558E-08 0.10654E-07 0.45198E-07 0.16103E-01 0.51286E-07 0.44566E-06 0.51854E-07 0.18962E-09 0.49085E-08
 0.65637E-10 0.45493E-08 0.28493E-09 0.84588E-08 0.31288E-07 0.10638E-06 0.10353E-05 0.66367E-07 0.20370E-05 0.76669E-07
 0.29600E-09 0.59688E-08 0.91990E-10 0.60060E-08 0.69052E-10 0.14780E-07 0.60824E-06 0.16988E-06 0.84217E-07 0.44101E-06
 0.92319E-07 0.11887E-07 0.23934E-09 0.12770E-09 0.34272E-11 0.58670E-11 0.43439E-10 0.10978E-07 0.18582E-03 0.11315E-06
 0.16407E-06 0.10506E-06 0.17355E-07 0.29016E-08 0.23461E-11 0.34977E-10 0.16460E-12 0.34781E-11 0.16153E-11 0.20514E-08
 0.75475E-07 0.19250E-05 0.52096E-07 0.12779E-05 0.10160E-06 0.11539E-07 0.21323E-09 0.90314E-10 0.26976E-11 0.40888E-11
 0.42876E-10 0.10149E-07 0.71197E-06 0.18267E-06 0.77101E-07 0.50671E-06 0.20186E-06 0.14191E-07 0.33744E-09 0.16768E-09
 0.49029E-11 0.80905E-11 0.52042E-13 0.61326E-11 0.32114E-08 0.32928E-07 0.19030E-05 0.50572E-07 0.24176E-07 0.63582E-08
 0.32335E-09 0.44407E-11 0.35527E-13 0.77993E-14 0.37054E-13 0.43004E-11 0.23824E-08 0.30137E-07 0.11126E-02 0.33387E-07
 0.72444E-07 0.22691E-08 0.26672E-11 0.23797E-11 0.11866E-13 0.41633E-14 0.16487E-13 0.22054E-11 0.13459E-08 0.10635E-06
 0.44655E-06 0.10068E-06 0.24880E-07 0.68080E-08 0.26545E-09 0.30822E-11 0.25813E-13 0.55095E-14 0.25951E-13 0.30315E-11
 0.22825E-08 0.39398E-07 0.22512E-05 0.55318E-07 0.31517E-07 0.70468E-08 0.46405E-09 0.61964E-11 0.50404E-13 0.10714E-13
 0.83267E-15 0.12081E-13 0.58258E-11 0.17673E-07 0.33905E-07 0.10182E-07 0.66240E-08 0.32017E-08 0.19947E-09 0.41841E-11
 0.84169E-14 0.65226E-15 0.63838E-15 0.81948E-14 0.41009E-11 0.16912E-07 0.24234E-07 0.75791E-08 0.35208E-08 0.13498E-08
 0.22753E-11 0.17837E-11 0.33168E-14 0.44409E-15 0.36082E-15 0.43993E-14 0.20585E-11 0.58079E-07 0.50272E-07 0.11471E-07
 0.67522E-08 0.31511E-08 0.17616E-09 0.29323E-11 0.57454E-14 0.45797E-15 0.27756E-15 0.60230E-14 0.29175E-11 0.23924E-07
 0.36222E-07 0.10349E-07 0.81224E-08 0.35021E-08 0.26859E-09 0.58221E-11 0.11748E-13 0.10131E-14 0.15266E-15 0.95757E-15
 0.52916E-13 0.52233E-10 0.15306E-09 0.18574E-09 0.26058E-09 0.15871E-09 0.18606E-10 0.54581E-10 0.36943E-13 0.45797E-15
 0.13878E-16 0.61062E-15 0.36943E-13 0.45641E-10 0.17798E-09 0.18600E-09 0.29569E-09 0.12202E-09 0.88650E-12 0.91408E-10
 0.12781E-13 0.33307E-15 0.16653E-15 0.55511E-15 0.18444E-13 0.33549E-10 0.19063E-09 0.21327E-09 0.26612E-09 0.17577E-09
 0.18929E-10 0.48842E-10 0.26118E-13 0.43021E-15 0.23592E-15 0.47184E-15 0.26576E-13 0.38559E-10 0.16331E-09 0.18232E-09
 0.24713E-09 0.16701E-09 0.21999E-10 0.63245E-10 0.52028E-13 0.10270E-14 0.80491E-15 0.92981E-15 0.11421E-13 0.71994E-11
 0.49017E-08 0.19092E-09 0.76927E-11 0.69841E-11 0.84038E-10 0.11039E-08 0.35756E-11 0.81463E-14 0.68001E-15 0.62450E-15
 0.77022E-14 0.51375E-11 0.60225E-08 0.10331E-09 0.33766E-11 0.33278E-11 0.16690E-11 0.15991E-09 0.15202E-12 0.39413E-14
 0.33307E-15 0.38858E-15 0.40523E-14 0.24740E-11 0.49446E-08 0.90405E-10 0.30763E-11 0.29228E-11 0.48494E-10 0.10173E-08
 0.27723E-11 0.56760E-14 0.37470E-15 0.34694E-15 0.57870E-14 0.35168E-11 0.51600E-08 0.14026E-09 0.52546E-11 0.49512E-11
 0.87237E-10 0.12084E-08 0.52985E-11 0.11130E-13 0.51903E-13 0.11990E-13 0.51570E-13 0.45220E-11 0.62066E-10 0.50871E-11
 0.60729E-13 0.13899E-13 0.61340E-13 0.53393E-11 0.78639E-11 0.32281E-11 0.37040E-13 0.83336E-14 0.35472E-13 0.33968E-11
 0.61782E-10 0.27313E-11 0.28172E-13 0.64324E-14 0.24980E-13 0.32363E-11 0.14252E-12 0.16818E-11 0.16098E-13 0.43299E-14
 0.17625E-13 0.18813E-11 0.65693E-10 0.27071E-11 0.25674E-13 0.58842E-14 0.25882E-13 0.27578E-11 0.86218E-11 0.25496E-11
 0.26229E-13 0.60021E-14 0.25910E-13 0.25250E-11 0.64845E-10 0.39529E-11 0.42411E-13 0.97491E-14 0.43868E-13 0.40436E-11
 0.97770E-11 0.42759E-11 0.55369E-10 0.64613E-11 0.57295E-11 0.44390E-09 0.44262E-08 0.99152E-11 0.13364E-13 0.10270E-14
 0.99920E-15 0.13420E-13 0.47233E-11 0.12217E-08 0.35243E-10 0.44157E-11 0.40231E-11 0.29584E-09 0.37459E-08 0.42719E-11
 0.59258E-14 0.51348E-15 0.45797E-15 0.61062E-14 0.16025E-12 0.21880E-09 0.13934E-11 0.20392E-11 0.19983E-11 0.11250E-09
 0.45249E-08 0.41223E-11 0.55511E-14 0.44409E-15 0.45797E-15 0.55927E-14 0.25345E-11 0.13099E-08 0.36395E-10 0.31907E-11
 0.28692E-11 0.17084E-09 0.42309E-08 0.70581E-11 0.92842E-14 0.74940E-15 0.72164E-15 0.94508E-14 0.39719E-11 0.14117E-08
 0.27413E-10 0.24875E-09 0.31214E-09 0.21341E-09 0.23075E-09 0.61054E-10 0.63657E-13 0.10547E-14 0.83267E-16 0.99920E-15
 0.61298E-13 0.48652E-10 0.19966E-10 0.25667E-09 0.31622E-09 0.21323E-09 0.26927E-09 0.41480E-10 0.28200E-13 0.49960E-15
 0.16653E-15 0.45797E-15 0.17958E-13 0.18605E-10 0.95626E-12 0.48913E-09 0.27219E-09 0.24998E-09 0.28729E-09 0.43174E-10
 0.26271E-13 0.56899E-15 0.23592E-15 0.44409E-15 0.26271E-13 0.36248E-10 0.27035E-10 0.28395E-09 0.30464E-09 0.22406E-09
 0.24396E-09 0.52762E-10 0.43784E-13 0.74940E-15 0.13878E-15 0.69389E-15 0.43923E-13 0.43787E-10 0.38049E-09 0.70098E-08
 0.15882E-07 0.46625E-07 0.10312E-07 0.15302E-07 0.75431E-11 0.14599E-13 0.10547E-14 0.10686E-14 0.13947E-13 0.75830E-11
 0.19291E-09 0.60968E-08 0.24148E-07 0.60271E-07 0.12723E-07 0.17161E-07 0.32998E-11 0.65781E-14 0.47184E-15 0.44409E-15
 0.48642E-14 0.39861E-11 0.19007E-11 0.17424E-08 0.10336E-07 0.25136E-07 0.85484E-08 0.10250E-07 0.30577E-11 0.60507E-14
 0.37470E-15 0.54123E-15 0.60993E-14 0.31861E-11 0.28270E-09 0.62129E-08 0.16488E-07 0.44878E-07 0.99811E-08 0.13525E-07
 0.50905E-11 0.99504E-14 0.66613E-15 0.66613E-15 0.10172E-13 0.53516E-11 0.43072E-09 0.21966E-07 0.51976E-08 0.34476E-05
 0.49681E-07 0.32696E-04 0.34575E-08 0.71112E-11 0.63477E-13 0.13767E-13 0.60604E-13 0.67182E-11 0.25745E-09 0.17183E-07
 0.40044E-08 0.24685E-03 0.63736E-07 0.77257E-06 0.30764E-08 0.30868E-11 0.23315E-13 0.62589E-14 0.16154E-13 0.26693E-11
 0.24962E-11 0.32650E-08 0.24940E-08 0.17353E-06 0.31456E-07 0.71860E-06 0.22950E-08 0.29447E-11 0.26742E-13 0.59536E-14
 0.26118E-13 0.28726E-11 0.30340E-09 0.16509E-07 0.46547E-08 0.16498E-05 0.49163E-07 0.68709E-05 0.32736E-08 0.49210E-11
 0.44589E-13 0.96867E-14 0.43160E-13 0.48524E-11 0.30634E-09 0.63739E-07 0.93289E-06 0.83907E-07 0.22389E-06 0.11542E-06
 0.41384E-07 0.17100E-07 0.65325E-10 0.83769E-11 0.50163E-11 0.57963E-09 0.17170E-09 0.42727E-07 0.51893E-05 0.62758E-07
 0.84910E-06 0.49395E-07 0.10620E-07 0.39055E-08 0.14942E-11 0.32006E-11 0.15007E-12 0.10380E-08 0.18679E-11 0.38116E-08
 0.13570E-06 0.31540E-06 0.10981E-06 0.18170E-06 0.39309E-07 0.23897E-07 0.38787E-10 0.35433E-11 0.25318E-11 0.17137E-09
 0.22374E-09 0.44445E-07 0.17449E-05 0.87909E-07 0.19247E-06 0.12192E-06 0.71835E-07 0.23834E-07 0.67413E-10 0.59819E-11
 0.41744E-11 0.32244E-09 0.34764E-09 0.11748E-07 0.77672E-07 0.21603E-06 0.20872E-06 0.11573E-06 0.23786E-04 0.37169E-07
 0.19760E-09 0.54278E-08 0.62484E-10 0.39842E-08 0.17667E-09 0.98020E-08 0.40307E-07 0.38152E-06 0.11712E-06 0.50236E-06
 0.16630E-06 0.44994E-08 0.15889E-11 0.38150E-09 0.20818E-12 0.23589E-09 0.16497E-11 0.22950E-08 0.11111E-07 0.67335E-07
 0.98970E-06 0.77489E-07 0.22679E-05 0.36489E-07 0.16285E-09 0.51483E-08 0.64743E-10 0.42301E-08 0.24262E-09 0.99506E-08
 0.48805E-07 0.19280E-06 0.23666E-06 0.10768E-06 0.26798E-05 0.51759E-07 0.28734E-09 0.69146E-08 0.98340E-10 0.52255E-08
 0.66845E-10 0.16903E-07 0.16169E-05 0.11354E-06 0.11781E-06 0.24009E-06 0.66123E-07 0.10654E-07 0.22956E-09 0.17013E-09
 0.45676E-11 0.84981E-11 0.48587E-10 0.13403E-07 0.12814E-05 0.81639E-07 0.26756E-06 0.77094E-07 0.13027E-07 0.27602E-08
 0.19454E-11 0.55796E-10 0.15928E-12 0.78398E-11 0.13637E-11 0.24522E-08 0.23197E-06 0.63519E-06 0.67837E-07 0.50189E-06
 0.55296E-07 0.10393E-07 0.18223E-09 0.14048E-09 0.39517E-11 0.70213E-11 0.52460E-10 0.13426E-07 0.74998E-05 0.12201E-06
 0.10755E-06 0.26427E-06 0.13062E-06 0.12576E-07 0.32415E-09 0.15967E-09 0.47567E-11 0.78762E-11 0.50460E-13 0.58225E-11
 0.40102E-08 0.65567E-07 0.22703E-05 0.12005E-06 0.50695E-07 0.81852E-08 0.31948E-09 0.64643E-11 0.51764E-13 0.11421E-13
 0.53194E-13 0.61652E-11 0.31813E-08 0.50202E-07 0.73560E-06 0.53962E-07 0.13651E-06 0.24916E-08 0.23170E-11 0.57076E-11
 0.20622E-13 0.86459E-14 0.32627E-13 0.49161E-11 0.18069E-08 0.18752E-06 0.19879E-05 0.19932E-06 0.31450E-07 0.81921E-08
 0.24664E-09 0.52800E-11 0.42660E-13 0.93814E-14 0.43715E-13 0.50550E-11 0.32533E-08 0.71890E-07 0.28003E-05 0.13039E-06
 0.71186E-07 0.94345E-08 0.44514E-09 0.59437E-11 0.49211E-13 0.10783E-13 0.80491E-15 0.11380E-13 0.55560E-11 0.22171E-07
 0.48241E-07 0.12236E-07 0.76337E-08 0.35496E-08 0.20357E-09 0.60074E-11 0.11838E-13 0.80491E-15 0.97145E-15 0.11872E-13
 0.58376E-11 0.19002E-07 0.31985E-07 0.88946E-08 0.37090E-08 0.14440E-08 0.19613E-11 0.37290E-11 0.65919E-14 0.70777E-15
 0.59674E-15 0.94438E-14 0.46659E-11 0.45421E-07 0.74148E-07 0.14121E-07 0.70026E-08 0.35050E-08 0.16761E-09 0.49854E-11
 0.96728E-14 0.77716E-15 0.65226E-15 0.98463E-14 0.48987E-11 0.23849E-07 0.51487E-07 0.12540E-07 0.93804E-08 0.39075E-08
 0.28305E-09 0.57434E-11 0.11324E-13 0.95757E-15 0.44409E-15 0.15266E-14 0.79048E-13 0.30856E-12 0.32472E-12 0.28063E-12
 0.29288E-12 0.26436E-12 0.32883E-13 0.33679E-12 0.51889E-13 0.14849E-14 0.33307E-15 0.15543E-14 0.87125E-13 0.31493E-12
 0.32504E-12 0.28100E-12 0.30175E-12 0.26533E-12 0.15092E-13 0.38117E-12 0.14322E-13 0.11657E-14 0.33307E-15 0.12212E-14
 0.63768E-13 0.30789E-12 0.33661E-12 0.29610E-12 0.30825E-12 0.28340E-12 0.33806E-13 0.33859E-12 0.43493E-13 0.12212E-14
 0.44409E-15 0.13878E-14 0.67030E-13 0.30206E-12 0.33355E-12 0.29938E-12 0.30181E-12 0.27321E-12 0.34667E-13 0.33989E-12
 0.52416E-13 0.15404E-14 0.14433E-14 0.17070E-14 0.33890E-13 0.20497E-10 0.17917E-09 0.12438E-09 0.17848E-10 0.22919E-10
 0.31442E-12 0.49503E-10 0.74829E-13 0.39024E-13 0.15543E-14 0.18457E-14 0.39135E-13 0.23401E-10 0.18545E-09 0.12164E-09
 0.14457E-10 0.21747E-10 0.78521E-13 0.28177E-10 0.10547E-13 0.23995E-13 0.94369E-15 0.11935E-14 0.25702E-13 0.15322E-10
 0.17714E-09 0.13455E-09 0.23825E-10 0.31801E-10 0.31722E-12 0.48857E-10 0.73719E-13 0.29213E-13 0.10547E-14 0.11935E-14
 0.27062E-13 0.16371E-10 0.17875E-09 0.13419E-09 0.24349E-10 0.29410E-10 0.33815E-12 0.50454E-10 0.85182E-13 0.38247E-13
 0.52888E-13 0.15876E-13 0.32280E-13 0.80450E-13 0.57399E-13 0.81005E-13 0.29227E-13 0.12601E-13 0.45158E-13 0.84321E-13
 0.65781E-14 0.78007E-13 0.53832E-13 0.16875E-13 0.33862E-13 0.81518E-13 0.58953E-13 0.82143E-13 0.27853E-13 0.11838E-13
 0.29185E-13 0.76550E-13 0.20539E-14 0.80214E-13 0.29657E-13 0.12101E-13 0.27450E-13 0.80602E-13 0.58897E-13 0.82712E-13
 0.34250E-13 0.16570E-13 0.52874E-13 0.83378E-13 0.66891E-14 0.79076E-13 0.45824E-13 0.12823E-13 0.28852E-13 0.79964E-13
 0.57204E-13 0.81449E-13 0.32738E-13 0.15501E-13 0.52236E-13 0.84877E-13 0.69250E-14 0.79478E-13 0.28189E-12 0.74371E-10
 0.92936E-11 0.25192E-09 0.20301E-09 0.88830E-10 0.25535E-13 0.13600E-14 0.11241E-14 0.28949E-13 0.68584E-13 0.43741E-10
 0.26584E-12 0.82313E-10 0.91918E-11 0.24301E-09 0.19593E-09 0.80291E-10 0.24161E-13 0.13600E-14 0.81879E-15 0.23023E-13
 0.10464E-13 0.28681E-10 0.70263E-13 0.36113E-10 0.68606E-11 0.32374E-09 0.20620E-09 0.22524E-09 0.36707E-13 0.18319E-14
 0.14572E-14 0.38539E-13 0.69958E-13 0.44203E-10 0.26376E-12 0.50148E-10 0.77030E-11 0.28176E-09 0.20409E-09 0.15716E-09
 0.32002E-13 0.16792E-14 0.15959E-14 0.38025E-13 0.79062E-13 0.44957E-10 0.35423E-13 0.29594E-12 0.29966E-12 0.28714E-12
 0.34164E-12 0.29320E-12 0.68584E-13 0.12212E-14 0.30531E-15 0.13600E-14 0.43784E-13 0.27744E-12 0.34590E-13 0.30888E-12
 0.30746E-12 0.28567E-12 0.34801E-12 0.29617E-12 0.65420E-13 0.10547E-14 0.30531E-15 0.10547E-14 0.14475E-13 0.23534E-12
 0.15286E-13 0.30612E-12 0.29829E-12 0.27350E-12 0.33437E-12 0.30573E-12 0.89859E-13 0.16376E-14 0.47184E-15 0.15266E-14
 0.52541E-13 0.27758E-12 0.33515E-13 0.28616E-12 0.29165E-12 0.27151E-12 0.33529E-12 0.30026E-12 0.81518E-13 0.14433E-14
 0.38858E-15 0.13878E-14 0.52777E-13 0.28007E-12 0.29405E-12 0.18473E-09 0.11017E-09 0.90565E-09 0.63182E-09 0.70589E-09
 0.12762E-10 0.31336E-13 0.11657E-14 0.13739E-14 0.13461E-13 0.49015E-10 0.24916E-12 0.18028E-09 0.94369E-10 0.93424E-09
 0.67206E-09 0.75828E-09 0.11197E-10 0.27672E-13 0.99920E-15 0.10825E-14 0.51903E-14 0.65736E-10 0.61159E-13 0.13830E-09
 0.82944E-10 0.82526E-09 0.61464E-09 0.69380E-09 0.17140E-10 0.43326E-13 0.15821E-14 0.17486E-14 0.16265E-13 0.86761E-10
 0.26892E-12 0.18084E-09 0.92170E-10 0.89942E-09 0.62707E-09 0.71013E-09 0.16325E-10 0.39857E-13 0.15821E-14 0.17070E-14
 0.15765E-13 0.73917E-10 0.29927E-12 0.10843E-09 0.58860E-11 0.78339E-10 0.41302E-10 0.51470E-10 0.42355E-11 0.98243E-11
 0.68778E-13 0.27756E-13 0.28741E-13 0.79099E-11 0.25081E-12 0.10401E-09 0.55024E-11 0.78301E-10 0.41525E-10 0.54515E-10
 0.43375E-11 0.90152E-11 0.31863E-13 0.23814E-13 0.79936E-14 0.62687E-11 0.56476E-13 0.10838E-09 0.50978E-11 0.77500E-10
 0.39675E-10 0.55999E-10 0.43215E-11 0.12323E-10 0.80505E-13 0.37359E-13 0.31516E-13 0.95819E-11 0.26424E-12 0.10576E-09
 0.55802E-11 0.74659E-10 0.40525E-10 0.52347E-10 0.43528E-11 0.11350E-10 0.79478E-13 0.34223E-13 0.32169E-13 0.93799E-11
 0.28785E-12 0.90091E-09 0.77951E-10 0.20253E-07 0.29486E-06 0.13980E-06 0.35604E-10 0.51325E-09 0.30073E-12 0.17432E-10
 0.74774E-13 0.26167E-09 0.25172E-12 0.85341E-09 0.67791E-10 0.17655E-07 0.96596E-07 0.58886E-07 0.32108E-10 0.35632E-09
 0.78285E-13 0.11136E-10 0.11005E-13 0.11069E-09 0.60910E-13 0.49398E-09 0.67084E-10 0.33437E-07 0.47978E-06 0.22736E-06
 0.35158E-10 0.50407E-09 0.28962E-12 0.22400E-10 0.69736E-13 0.23518E-09 0.25549E-12 0.86029E-09 0.73015E-10 0.20820E-07
 0.33668E-06 0.15116E-06 0.37548E-10 0.52631E-09 0.30975E-12 0.20635E-10 0.80380E-13 0.25186E-09 0.34204E-12 0.63279E-09
 0.41204E-10 0.29223E-06 0.24156E-07 0.87251E-07 0.54533E-10 0.71914E-09 0.31249E-12 0.17594E-09 0.54484E-13 0.18890E-09
 0.31098E-12 0.60381E-09 0.36822E-10 0.18561E-06 0.21376E-07 0.24539E-06 0.51448E-10 0.47023E-09 0.75932E-13 0.87345E-10
 0.81185E-14 0.73340E-10 0.75634E-13 0.39657E-09 0.32679E-10 0.73343E-05 0.13000E-07 0.63857E-07 0.51216E-10 0.71797E-09
 0.29767E-12 0.16995E-09 0.52194E-13 0.19826E-09 0.31441E-12 0.60897E-09 0.38284E-10 0.31655E-06 0.22626E-07 0.84213E-07
 0.57596E-10 0.75016E-09 0.32517E-12 0.18002E-09 0.57176E-13 0.20406E-09 0.29354E-12 0.70364E-09 0.51353E-10 0.13981E-06
 0.86615E-07 0.40065E-06 0.53322E-10 0.62842E-09 0.26739E-12 0.76604E-10 0.67168E-13 0.14025E-10 0.27281E-12 0.62977E-09
 0.46629E-10 0.98653E-07 0.20354E-06 0.42775E-04 0.45851E-10 0.42340E-09 0.62859E-13 0.41558E-10 0.10547E-13 0.31625E-10
 0.71790E-13 0.40054E-09 0.44880E-10 0.78522E-06 0.63982E-07 0.20764E-06 0.48297E-10 0.62494E-09 0.24204E-12 0.14210E-09
 0.73608E-13 0.73871E-09 0.28726E-12 0.69290E-09 0.48086E-10 0.14971E-06 0.81294E-07 0.35045E-06 0.53248E-10 0.65304E-09
 0.28075E-12 0.12447E-09 0.81046E-13 0.88440E-10 0.68723E-13 0.12678E-10 0.42235E-11 0.35428E-10 0.54079E-10 0.53016E-10
 0.74228E-11 0.24377E-10 0.28200E-12 0.67655E-11 0.17153E-13 0.91593E-14 0.32377E-13 0.54957E-11 0.42326E-11 0.37161E-10
 0.56210E-10 0.52417E-10 0.68889E-11 0.22871E-10 0.59654E-13 0.87027E-11 0.66475E-14 0.11380E-13 0.22024E-13 0.70171E-11
 0.39701E-11 0.36446E-10 0.52737E-10 0.52690E-10 0.68037E-11 0.23209E-10 0.24630E-12 0.30478E-10 0.35041E-13 0.48878E-13
 0.10127E-12 0.21207E-10 0.41263E-11 0.34702E-10 0.53582E-10 0.51944E-10 0.73030E-11 0.23429E-10 0.29357E-12 0.17696E-10
 0.29338E-13 0.25660E-13 0.12212E-14 0.31267E-13 0.97463E-11 0.51162E-09 0.71348E-09 0.62549E-09 0.24143E-10 0.15070E-09
 0.26382E-12 0.79165E-11 0.62172E-14 0.45797E-15 0.54123E-15 0.11241E-13 0.45435E-11 0.52799E-09 0.66867E-09 0.58464E-09
 0.21014E-10 0.12235E-09 0.64768E-13 0.74526E-11 0.37192E-14 0.61062E-15 0.51348E-15 0.13156E-13 0.51997E-11 0.57147E-09
 0.73469E-09 0.64392E-09 0.22173E-10 0.15013E-09 0.23662E-12 0.42845E-10 0.19137E-13 0.24286E-14 0.19013E-14 0.57260E-13
 0.13983E-10 0.50255E-09 0.71923E-09 0.62740E-09 0.24713E-10 0.15344E-09 0.26563E-12 0.23137E-10 0.12684E-13 0.13461E-14
 0.27756E-15 0.12768E-14 0.68598E-13 0.29995E-12 0.31140E-12 0.26729E-12 0.28150E-12 0.26235E-12 0.32856E-13 0.32249E-12
 0.25438E-13 0.49960E-15 0.27756E-16 0.52736E-15 0.35569E-13 0.30903E-12 0.32815E-12 0.28781E-12 0.29665E-12 0.25439E-12
 0.15196E-13 0.37617E-12 0.12046E-13 0.63838E-15 0.24980E-15 0.72164E-15 0.39524E-13 0.28988E-12 0.30618E-12 0.27209E-12
 0.27494E-12 0.24891E-12 0.32176E-13 0.32685E-12 0.59022E-13 0.19706E-14 0.69389E-15 0.21927E-14 0.98532E-13 0.29576E-12
 0.30511E-12 0.26441E-12 0.26559E-12 0.25029E-12 0.32981E-13 0.31627E-12 0.45436E-13 0.11380E-14 0.11657E-14 0.14294E-14
 0.27256E-13 0.17388E-10 0.17512E-09 0.76745E-10 0.68390E-11 0.79038E-11 0.32105E-12 0.48063E-10 0.76716E-13 0.10880E-13
 0.58287E-15 0.61062E-15 0.10630E-13 0.68417E-11 0.18505E-09 0.55346E-10 0.35805E-11 0.40660E-11 0.80130E-13 0.27568E-10
 0.11990E-13 0.12906E-13 0.49960E-15 0.66613E-15 0.12851E-13 0.81547E-11 0.17244E-09 0.10536E-09 0.13388E-10 0.15689E-10
 0.30387E-12 0.47952E-10 0.78493E-13 0.54262E-13 0.18596E-14 0.24564E-14 0.52819E-13 0.30792E-10 0.17163E-09 0.13289E-09
 0.25897E-10 0.31507E-10 0.33584E-12 0.49499E-10 0.84849E-13 0.29185E-13 0.43937E-13 0.13489E-13 0.28630E-13 0.74885E-13
 0.54512E-13 0.67127E-13 0.17153E-13 0.63560E-14 0.25507E-13 0.76494E-13 0.70915E-14 0.70832E-13 0.26062E-13 0.70777E-14
 0.18721E-13 0.75717E-13 0.61742E-13 0.70860E-13 0.12546E-13 0.38858E-14 0.13073E-13 0.66641E-13 0.24147E-14 0.76938E-13
 0.22649E-13 0.79659E-14 0.19096E-13 0.68806E-13 0.55567E-13 0.73830E-13 0.24966E-13 0.10367E-13 0.35430E-13 0.69583E-13
 0.61479E-14 0.73094E-13 0.59577E-13 0.19457E-13 0.34611E-13 0.72775E-13 0.52194E-13 0.70666E-13 0.31794E-13 0.15862E-13
 0.51764E-13 0.74690E-13 0.64809E-14 0.69084E-13 0.27893E-12 0.49517E-10 0.78575E-11 0.26085E-09 0.18783E-09 0.14226E-10
 0.91593E-14 0.54123E-15 0.52736E-15 0.10963E-13 0.70374E-13 0.43082E-10 0.27164E-12 0.12722E-10 0.40801E-11 0.62185E-09
 0.17616E-09 0.61609E-11 0.53152E-14 0.33307E-15 0.30531E-15 0.52458E-14 0.11324E-13 0.28210E-10 0.76480E-13 0.15522E-10
 0.43990E-11 0.55874E-09 0.19040E-09 0.54955E-10 0.19276E-13 0.97145E-15 0.84655E-15 0.19110E-13 0.65128E-13 0.43012E-10
 0.27009E-12 0.14935E-09 0.10464E-10 0.20596E-09 0.19212E-09 0.22776E-09 0.34917E-13 0.18457E-14 0.14849E-14 0.38747E-13
 0.77854E-13 0.43739E-10 0.34452E-13 0.24953E-12 0.25059E-12 0.25204E-12 0.31244E-12 0.27362E-12 0.32377E-13 0.49960E-15
 0.19429E-15 0.63838E-15 0.25979E-13 0.27001E-12 0.35680E-13 0.29045E-12 0.30385E-12 0.28577E-12 0.34867E-12 0.28447E-12
 0.20650E-13 0.38858E-15 0.13878E-15 0.38858E-15 0.81463E-14 0.22854E-12 0.16667E-13 0.30291E-12 0.27985E-12 0.25330E-12
 0.32280E-12 0.28868E-12 0.56635E-13 0.10131E-14 0.33307E-15 0.10825E-14 0.35763E-13 0.25260E-12 0.32696E-13 0.25460E-12
 0.24467E-12 0.23337E-12 0.30751E-12 0.28172E-12 0.82809E-13 0.14710E-14 0.24980E-15 0.14710E-14 0.53749E-13 0.26422E-12
 0.30655E-12 0.18028E-09 0.10534E-09 0.85779E-09 0.60310E-09 0.63221E-09 0.55664E-11 0.11380E-13 0.58287E-15 0.55511E-15
 0.72164E-14 0.12674E-10 0.28899E-12 0.17587E-09 0.11443E-09 0.88266E-09 0.63921E-09 0.63549E-09 0.31296E-11 0.64532E-14
 0.24980E-15 0.43021E-15 0.25258E-14 0.61455E-11 0.70166E-13 0.13542E-09 0.10495E-09 0.78428E-09 0.58600E-09 0.64214E-09
 0.10593E-10 0.23231E-13 0.74940E-15 0.10963E-14 0.10547E-13 0.29694E-10 0.26847E-12 0.17659E-09 0.94018E-10 0.85443E-09
 0.59787E-09 0.67967E-09 0.18305E-10 0.43215E-13 0.17486E-14 0.16792E-14 0.16931E-13 0.81327E-10 0.30610E-12 0.92842E-10
 0.54994E-11 0.68102E-10 0.36965E-10 0.46732E-10 0.42303E-11 0.45843E-11 0.35791E-13 0.10769E-13 0.18735E-13 0.41058E-11
 0.30276E-12 0.11263E-09 0.59156E-11 0.81421E-10 0.42755E-10 0.56628E-10 0.46955E-11 0.27659E-11 0.14599E-13 0.56621E-14
 0.54540E-14 0.22385E-11 0.68265E-13 0.10973E-09 0.53947E-11 0.76776E-10 0.38186E-10 0.51838E-10 0.42769E-11 0.77902E-11
 0.55497E-13 0.20400E-13 0.24883E-13 0.62467E-11 0.27357E-12 0.84920E-10 0.52130E-11 0.66643E-10 0.36539E-10 0.48664E-10
 0.43125E-11 0.11817E-10 0.87208E-13 0.39219E-13 0.33820E-13 0.92558E-11 0.28492E-12 0.92886E-09 0.77958E-10 0.17682E-07
 0.18675E-06 0.99086E-07 0.37036E-10 0.52962E-09 0.30835E-12 0.69045E-11 0.75884E-13 0.61878E-09 0.28512E-12 0.87777E-09
 0.81321E-10 0.15479E-07 0.81591E-07 0.47266E-07 0.37377E-10 0.38743E-09 0.85709E-13 0.30633E-11 0.12934E-13 0.36325E-09
 0.71651E-13 0.50394E-09 0.76362E-10 0.28013E-07 0.28971E-06 0.14556E-06 0.36790E-10 0.50654E-09 0.29786E-12 0.12876E-10
 0.72775E-13 0.32489E-09 0.26162E-12 0.88523E-09 0.72994E-10 0.18123E-07 0.19921E-06 0.10416E-06 0.39078E-10 0.51310E-09
 0.31508E-12 0.23480E-10 0.81407E-13 0.24314E-09 0.34737E-12 0.67353E-09 0.41280E-10 0.95982E-07 0.20540E-07 0.20611E-06
 0.56009E-10 0.67416E-09 0.32743E-12 0.18598E-09 0.62061E-13 0.17727E-09 0.34728E-12 0.64003E-09 0.42703E-10 0.81584E-07
 0.32466E-07 0.11415E-05 0.61967E-10 0.43623E-09 0.88929E-13 0.96156E-10 0.10630E-13 0.69583E-10 0.86181E-13 0.41867E-09
 0.35883E-10 0.39947E-06 0.14289E-07 0.12508E-06 0.55074E-10 0.67452E-09 0.31387E-12 0.17929E-09 0.55608E-13 0.18845E-09
 0.31462E-12 0.64875E-09 0.38314E-10 0.10326E-06 0.18990E-07 0.19939E-06 0.57410E-10 0.70273E-09 0.32530E-12 0.18654E-09
 0.58897E-13 0.19703E-09 0.29806E-12 0.75794E-09 0.53311E-10 0.57903E-07 0.28310E-06 0.56262E-04 0.51591E-10 0.58572E-09
 0.28871E-12 0.55521E-10 0.70749E-13 0.61549E-11 0.28443E-12 0.63535E-09 0.55372E-10 0.46462E-07 0.15945E-05 0.63793E-06
 0.51783E-10 0.40908E-09 0.78493E-13 0.22949E-10 0.12434E-13 0.32670E-11 0.79423E-13 0.37370E-09 0.50130E-10 0.15153E-06
 0.15914E-06 0.18677E-05 0.52285E-10 0.58156E-09 0.26237E-12 0.85216E-10 0.69653E-13 0.24093E-10 0.27975E-12 0.69954E-09
 0.49037E-10 0.60718E-07 0.25279E-06 0.17964E-04 0.52727E-10 0.60603E-09 0.28227E-12 0.12168E-09 0.81976E-13 0.80121E-10
 0.65573E-13 0.10982E-10 0.42863E-11 0.31420E-10 0.50054E-10 0.44576E-10 0.67888E-11 0.20744E-10 0.29698E-12 0.35581E-11
 0.12601E-13 0.53152E-14 0.20650E-13 0.30765E-11 0.46012E-11 0.36553E-10 0.60828E-10 0.51501E-10 0.71762E-11 0.13837E-10
 0.76217E-13 0.72066E-11 0.47740E-14 0.31364E-14 0.97422E-14 0.18615E-11 0.42901E-11 0.33586E-10 0.52670E-10 0.48791E-10
 0.72430E-11 0.22741E-10 0.28480E-12 0.78682E-11 0.19401E-13 0.12310E-13 0.40468E-13 0.64010E-11 0.40647E-11 0.29915E-10
 0.48167E-10 0.43585E-10 0.68147E-11 0.20715E-10 0.30277E-12 0.14139E-10 0.27880E-13 0.24175E-13 0.99920E-15 0.27298E-13
 0.84654E-11 0.33766E-09 0.42725E-09 0.39393E-09 0.20384E-10 0.11869E-09 0.26368E-12 0.41274E-11 0.38441E-14 0.36082E-15
 0.43021E-15 0.62589E-14 0.26647E-11 0.36567E-09 0.39691E-09 0.37993E-09 0.13140E-10 0.15348E-09 0.70763E-13 0.39737E-10
 0.24980E-14 0.30531E-15 0.24980E-15 0.35943E-14 0.15781E-11 0.41839E-09 0.43547E-09 0.40450E-09 0.20982E-10 0.11833E-09
 0.27317E-12 0.10848E-10 0.77022E-14 0.65226E-15 0.56899E-15 0.13128E-13 0.50031E-11 0.34785E-09 0.42930E-09 0.39516E-09
 0.20851E-10 0.12058E-09 0.27608E-12 0.22279E-10 0.11713E-13 0.13045E-14 0.33307E-15 0.10270E-14 0.31156E-13 0.76258E-13
 0.74260E-13 0.61180E-13 0.58079E-13 0.62964E-13 0.14842E-13 0.78271E-13 0.13156E-13 0.22204E-15 0.22204E-15 0.38858E-15
 0.14544E-13 0.83683E-13 0.87222E-13 0.76314E-13 0.74302E-13 0.67502E-13 0.93398E-14 0.10263E-12 0.94369E-14 0.44409E-15
 0.24980E-15 0.34694E-15 0.96173E-14 0.80810E-13 0.82462E-13 0.72942E-13 0.67085E-13 0.67189E-13 0.16251E-13 0.84266E-13
 0.22232E-13 0.56899E-15 0.30531E-15 0.66613E-15 0.21511E-13 0.72872E-13 0.72727E-13 0.61805E-13 0.55456E-13 0.58627E-13
 0.14870E-13 0.77105E-13 0.28963E-13 0.86042E-15 0.11102E-14 0.11657E-14 0.24203E-13 0.11122E-10 0.73416E-10 0.42077E-10
 0.11603E-10 0.74911E-11 0.31283E-12 0.27579E-10 0.75939E-13 0.54401E-14 0.44409E-15 0.43021E-15 0.58009E-14 0.30757E-11
 0.80238E-10 0.22693E-10 0.85309E-11 0.37893E-10 0.92662E-13 0.15669E-10 0.13572E-13 0.49682E-14 0.33307E-15 0.30531E-15
 0.33723E-14 0.16405E-11 0.75409E-10 0.30009E-10 0.46940E-11 0.32583E-11 0.30639E-12 0.27351E-10 0.84988E-13 0.12615E-13
 0.61062E-15 0.55511E-15 0.11963E-13 0.61287E-11 0.73198E-10 0.51982E-10 0.27101E-10 0.13143E-10 0.31686E-12 0.28239E-10
 0.88540E-13 0.23440E-13 0.14308E-13 0.51903E-14 0.79520E-14 0.11310E-13 0.80908E-14 0.10561E-13 0.63560E-14 0.39413E-14
 0.12088E-13 0.12157E-13 0.25119E-14 0.11352E-13 0.83128E-14 0.25535E-14 0.56760E-14 0.13073E-13 0.10714E-13 0.12587E-13
 0.46907E-14 0.24702E-14 0.95202E-14 0.12657E-13 0.13878E-14 0.13156E-13 0.96034E-14 0.25119E-14 0.46074E-14 0.12351E-13
 0.10797E-13 0.12934E-13 0.56066E-14 0.25396E-14 0.82989E-14 0.11671E-13 0.24147E-14 0.11782E-13 0.12115E-13 0.39135E-14
 0.64532E-14 0.10575E-13 0.79659E-14 0.11241E-13 0.80491E-14 0.50515E-14 0.14280E-13 0.10714E-13 0.20817E-14 0.10505E-13
 0.27804E-12 0.67778E-10 0.52576E-11 0.10765E-09 0.71902E-10 0.32501E-10 0.11269E-13 0.74940E-15 0.65226E-15 0.12809E-13
 0.67849E-13 0.28118E-10 0.26831E-12 0.62755E-11 0.20308E-11 0.34557E-09 0.67726E-10 0.33422E-11 0.33029E-14 0.44409E-15
 0.27756E-15 0.49960E-14 0.12407E-13 0.22586E-10 0.86292E-13 0.13075E-08 0.30953E-11 0.18496E-08 0.67665E-10 0.83858E-11
 0.55095E-14 0.61062E-15 0.37470E-15 0.53568E-14 0.61520E-13 0.28275E-10 0.27489E-12 0.21967E-10 0.34537E-11 0.15383E-09
 0.72049E-10 0.18859E-09 0.22135E-13 0.11657E-14 0.10963E-14 0.23648E-13 0.70152E-13 0.28424E-10 0.15481E-13 0.62644E-13
 0.58037E-13 0.62055E-13 0.77459E-13 0.73143E-13 0.22315E-13 0.62450E-15 0.22204E-15 0.66613E-15 0.22829E-13 0.77785E-13
 0.16910E-13 0.71804E-13 0.70138E-13 0.73067E-13 0.87985E-13 0.80339E-13 0.97838E-14 0.27756E-15 0.83267E-16 0.30531E-15
 0.96589E-14 0.77910E-13 0.96728E-14 0.74593E-13 0.77230E-13 0.76966E-13 0.92634E-13 0.84086E-13 0.14919E-13 0.45797E-15
 0.18041E-15 0.22204E-15 0.13378E-13 0.72539E-13 0.15626E-13 0.67217E-13 0.60563E-13 0.61624E-13 0.79291E-13 0.76737E-13
 0.32779E-13 0.90206E-15 0.27756E-15 0.88818E-15 0.29879E-13 0.71207E-13 0.29393E-12 0.14301E-09 0.13581E-09 0.53528E-09
 0.40032E-09 0.42477E-09 0.74223E-11 0.13281E-13 0.72164E-15 0.73552E-15 0.78271E-14 0.15764E-10 0.29192E-12 0.13981E-09
 0.13561E-09 0.54595E-09 0.42168E-09 0.39466E-09 0.19299E-11 0.36776E-14 0.23592E-15 0.30531E-15 0.25119E-14 0.11055E-08
 0.71373E-13 0.13425E-10 0.52680E-10 0.48600E-09 0.40058E-09 0.38351E-09 0.35061E-11 0.63421E-14 0.36082E-15 0.40246E-15
 0.38441E-14 0.50570E-11 0.28115E-12 0.14028E-09 0.12939E-09 0.53266E-09 0.39796E-09 0.43563E-09 0.14231E-10 0.27242E-13
 0.11380E-14 0.12212E-14 0.12046E-13 0.36370E-10 0.29655E-12 0.85104E-10 0.51716E-11 0.69329E-10 0.33550E-10 0.46523E-10
 0.40530E-11 0.53273E-11 0.40079E-13 0.13239E-13 0.19262E-13 0.44786E-11 0.28001E-12 0.10758E-09 0.54468E-11 0.78564E-10
 0.36764E-10 0.52522E-10 0.44050E-11 0.16473E-11 0.96728E-14 0.33307E-14 0.47740E-14 0.33661E-11 0.75467E-13 0.48884E-10
 0.51938E-11 0.87683E-10 0.39138E-10 0.60183E-10 0.45742E-11 0.26774E-11 0.20414E-13 0.56621E-14 0.12573E-13 0.23890E-11
 0.29246E-12 0.88011E-10 0.51304E-11 0.71351E-10 0.34288E-10 0.48958E-10 0.42480E-11 0.86171E-11 0.63852E-13 0.25757E-13
 0.27506E-13 0.69617E-11 0.27161E-12 0.82382E-09 0.78752E-10 0.33200E-07 0.14434E-04 0.74081E-06 0.37219E-10 0.57132E-09
 0.28905E-12 0.82560E-11 0.69181E-13 0.55363E-09 0.25294E-12 0.78287E-09 0.77807E-10 0.27768E-07 0.46477E-06 0.15161E-06
 0.35083E-10 0.44278E-09 0.82920E-13 0.16619E-11 0.12351E-13 0.23992E-08 0.75190E-13 0.45519E-09 0.86371E-10 0.66160E-07
 0.68458E-05 0.33026E-05 0.41038E-10 0.61881E-09 0.29299E-12 0.32848E-11 0.69902E-13 0.47966E-08 0.27828E-12 0.78528E-09
 0.77785E-10 0.34206E-07 0.45214E-04 0.86652E-06 0.40202E-10 0.57300E-09 0.30663E-12 0.15375E-10 0.80977E-13 0.32312E-09
 0.33333E-12 0.61388E-09 0.39643E-10 0.52985E-06 0.13170E-07 0.62509E-07 0.53006E-10 0.74344E-09 0.30563E-12 0.17300E-09
 0.55692E-13 0.19205E-09 0.32293E-12 0.58491E-09 0.38192E-10 0.31178E-06 0.14936E-07 0.13521E-06 0.54410E-10 0.48273E-09
 0.84696E-13 0.89543E-10 0.10700E-13 0.69738E-10 0.90233E-13 0.39588E-09 0.38118E-10 0.84882E-05 0.12720E-07 0.45413E-07
 0.59531E-10 0.74357E-09 0.33620E-12 0.17541E-09 0.61812E-13 0.19344E-09 0.33584E-12 0.59248E-09 0.38608E-10 0.68809E-06
 0.13473E-07 0.59926E-07 0.57386E-10 0.77800E-09 0.33767E-12 0.17774E-09 0.58953E-13 0.20781E-09 0.30560E-12 0.69126E-09
 0.55820E-10 0.22870E-06 0.63046E-07 0.20654E-06 0.52828E-10 0.64718E-09 0.27156E-12 0.10567E-09 0.73719E-13 0.55214E-10
 0.28871E-12 0.63999E-09 0.51742E-10 0.14557E-06 0.12303E-06 0.17397E-05 0.50300E-10 0.43468E-09 0.74940E-13 0.29860E-10
 0.12851E-13 0.83444E-11 0.82212E-13 0.36348E-09 0.58267E-10 0.38391E-05 0.46067E-07 0.12916E-06 0.58225E-10 0.64539E-09
 0.29651E-12 0.76133E-10 0.76952E-13 0.17412E-10 0.29976E-12 0.61650E-09 0.52914E-10 0.25351E-06 0.58953E-07 0.19038E-06
 0.56610E-10 0.67244E-09 0.29697E-12 0.13461E-09 0.82753E-13 0.22253E-09 0.89526E-13 0.16951E-10 0.43031E-11 0.35064E-10
 0.51072E-10 0.48100E-10 0.68087E-11 0.22371E-10 0.27468E-12 0.13365E-10 0.25133E-13 0.19484E-13 0.56816E-13 0.10550E-10
 0.42602E-11 0.36618E-10 0.54975E-10 0.53156E-10 0.73624E-11 0.23523E-10 0.68612E-13 0.39576E-11 0.55789E-14 0.55234E-14
 0.14919E-13 0.34127E-11 0.45078E-11 0.40356E-10 0.59334E-10 0.58098E-10 0.78436E-11 0.25588E-10 0.30397E-12 0.74293E-11
 0.19221E-13 0.10311E-13 0.36193E-13 0.57201E-11 0.42400E-11 0.33764E-10 0.51084E-10 0.49002E-10 0.71645E-11 0.23785E-10
 0.30866E-12 0.23579E-10 0.34209E-13 0.36568E-13 0.15682E-14 0.43215E-13 0.12195E-10 0.50248E-09 0.71272E-09 0.62170E-09
 0.23037E-10 0.15012E-09 0.25006E-12 0.15902E-10 0.10367E-13 0.99920E-15 0.88818E-15 0.23329E-13 0.77480E-11 0.50467E-09
 0.66917E-09 0.58051E-09 0.22994E-10 0.12207E-09 0.68945E-13 0.32764E-11 0.24702E-14 0.44409E-15 0.36082E-15 0.64393E-14
 0.26602E-11 0.61811E-09 0.73545E-09 0.64189E-09 0.25359E-10 0.14980E-09 0.26905E-12 0.81052E-11 0.69944E-14 0.65226E-15
 0.41633E-15 0.11283E-13 0.43839E-11 0.54083E-09 0.71724E-09 0.62532E-09 0.24412E-10 0.15296E-09 0.28506E-12 0.32073E-10
 0.16515E-13 0.18319E-14 0.38858E-15 0.16098E-14 0.80339E-13 0.28975E-12 0.29818E-12 0.24267E-12 0.24655E-12 0.23643E-12
 0.32065E-13 0.30531E-12 0.35499E-13 0.72164E-15 0.13878E-15 0.10270E-14 0.55650E-13 0.29752E-12 0.31333E-12 0.26062E-12
 0.28327E-12 0.26305E-12 0.16348E-13 0.36540E-12 0.82434E-14 0.38858E-15 0.20817E-15 0.44409E-15 0.20386E-13 0.29507E-12
 0.33676E-12 0.29643E-12 0.30373E-12 0.26813E-12 0.34861E-13 0.32882E-12 0.25896E-13 0.55511E-15 0.16653E-15 0.61062E-15
 0.31766E-13 0.28080E-12 0.30234E-12 0.26131E-12 0.25138E-12 0.23210E-12 0.33903E-13 0.31986E-12 0.53207E-13 0.16098E-14
 0.13600E-14 0.18596E-14 0.37054E-13 0.22300E-10 0.16905E-09 0.14255E-09 0.31228E-10 0.42888E-10 0.32496E-12 0.47978E-10
 0.69778E-13 0.19526E-13 0.94369E-15 0.10686E-14 0.20428E-13 0.12918E-10 0.17813E-09 0.85489E-10 0.80406E-11 0.10741E-10
 0.86209E-13 0.27255E-10 0.11713E-13 0.53985E-14 0.27756E-15 0.33307E-15 0.54678E-14 0.32906E-11 0.17473E-09 0.76289E-10
 0.74905E-11 0.80892E-11 0.32711E-12 0.46766E-10 0.75884E-13 0.10852E-13 0.52736E-15 0.41633E-15 0.95479E-14 0.58833E-11
 0.17141E-09 0.11854E-09 0.19411E-10 0.21590E-10 0.33690E-12 0.48876E-10 0.83961E-13 0.38927E-13 0.52472E-13 0.16404E-13
 0.31392E-13 0.69694E-13 0.52056E-13 0.73913E-13 0.35055E-13 0.19096E-13 0.58967E-13 0.78132E-13 0.60923E-14 0.65517E-13
 0.36082E-13 0.10575E-13 0.24827E-13 0.72886E-13 0.55622E-13 0.70069E-13 0.19332E-13 0.77716E-14 0.22260E-13 0.74163E-13
 0.23592E-14 0.69347E-13 0.13323E-13 0.39968E-14 0.12351E-13 0.69666E-13 0.61812E-13 0.76911E-13 0.18860E-13 0.71054E-14
 0.25799E-13 0.75717E-13 0.71471E-14 0.71540E-13 0.25618E-13 0.63560E-14 0.16973E-13 0.66641E-13 0.54387E-13 0.75717E-13
 0.28880E-13 0.13184E-13 0.43382E-13 0.73497E-13 0.63977E-14 0.70333E-13 0.27865E-12 0.87444E-10 0.94913E-11 0.23509E-09
 0.19733E-09 0.77226E-09 0.49294E-13 0.25119E-14 0.19568E-14 0.54276E-13 0.72692E-13 0.43008E-10 0.25473E-12 0.30330E-10
 0.62524E-11 0.32238E-09 0.18753E-09 0.24490E-10 0.12351E-13 0.73552E-15 0.55511E-15 0.12407E-13 0.11505E-13 0.28566E-10
 0.71651E-13 0.50812E-11 0.23779E-11 0.46679E-08 0.19217E-09 0.17606E-10 0.10311E-13 0.70777E-15 0.47184E-15 0.10852E-13
 0.71360E-13 0.43910E-10 0.26754E-12 0.12174E-10 0.38377E-11 0.70974E-09 0.19446E-09 0.10756E-09 0.25882E-13 0.13323E-14
 0.12768E-14 0.29102E-13 0.78423E-13 0.44202E-10 0.33494E-13 0.26997E-12 0.26402E-12 0.25509E-12 0.31433E-12 0.28727E-12
 0.10209E-12 0.19845E-14 0.30531E-15 0.21094E-14 0.59591E-13 0.26915E-12 0.32821E-13 0.26994E-12 0.27384E-12 0.26205E-12
 0.31500E-12 0.27846E-12 0.40704E-13 0.65226E-15 0.16653E-15 0.66613E-15 0.12157E-13 0.23309E-12 0.15411E-13 0.29268E-12
 0.29302E-12 0.27973E-12 0.33648E-12 0.29954E-12 0.36388E-13 0.62450E-15 0.19429E-15 0.55511E-15 0.25688E-13 0.26652E-12
 0.33536E-13 0.28350E-12 0.27899E-12 0.25807E-12 0.32103E-12 0.29122E-12 0.70222E-13 0.11796E-14 0.19429E-15 0.11935E-14
 0.45630E-13 0.26187E-12 0.28502E-12 0.18089E-09 0.10697E-09 0.86539E-09 0.60819E-09 0.69571E-09 0.21559E-10 0.58023E-13
 0.19984E-14 0.24147E-14 0.19484E-13 0.15002E-09 0.25396E-12 0.17662E-09 0.86102E-10 0.89089E-09 0.64759E-09 0.70067E-09
 0.65456E-11 0.13267E-13 0.58287E-15 0.62450E-15 0.37748E-14 0.21786E-10 0.65607E-13 0.13573E-09 0.85627E-10 0.78713E-09
 0.59345E-09 0.61930E-09 0.57722E-11 0.11408E-13 0.61062E-15 0.62450E-15 0.63838E-14 0.12186E-10 0.28207E-12 0.17703E-09
 0.10292E-09 0.85912E-09 0.60480E-09 0.67464E-09 0.13867E-10 0.31239E-13 0.11657E-14 0.11935E-14 0.12851E-13 0.49562E-10
 0.29166E-12 0.91074E-10 0.55700E-11 0.73031E-10 0.38294E-10 0.48315E-10 0.41392E-11 0.14182E-10 0.99518E-13 0.53568E-13
 0.34639E-13 0.10616E-10 0.24480E-12 0.92899E-10 0.52237E-11 0.73407E-10 0.38478E-10 0.50095E-10 0.41201E-11 0.52924E-11
 0.21913E-13 0.11935E-13 0.64532E-14 0.40083E-11 0.58994E-13 0.10408E-09 0.50578E-11 0.76593E-10 0.38631E-10 0.52905E-10
 0.42376E-11 0.44409E-11 0.32099E-13 0.96034E-14 0.17195E-13 0.38765E-11 0.27912E-12 0.10105E-09 0.56315E-11 0.75540E-10
 0.38557E-10 0.49739E-10 0.42390E-11 0.92551E-11 0.66849E-13 0.27173E-13 0.28894E-13 0.77491E-11 0.27150E-12 0.89469E-09
 0.74327E-10 0.20821E-07 0.31765E-06 0.14973E-06 0.34820E-10 0.50400E-09 0.29582E-12 0.31125E-10 0.72692E-13 0.20559E-09
 0.23372E-12 0.85001E-09 0.66420E-10 0.18100E-07 0.10391E-06 0.61759E-07 0.30750E-10 0.36729E-09 0.74801E-13 0.61863E-11
 0.10394E-13 0.15839E-09 0.60174E-13 0.49175E-09 0.68982E-10 0.34462E-07 0.61887E-06 0.25228E-06 0.33819E-10 0.54229E-09
 0.28191E-12 0.59411E-11 0.66461E-13 0.70527E-09 0.25861E-12 0.85417E-09 0.74852E-10 0.21281E-07 0.38865E-06 0.16128E-06
 0.37047E-10 0.53349E-09 0.30195E-12 0.16418E-10 0.79742E-13 0.28230E-09 0.33450E-12 0.62801E-09 0.40488E-10 0.33490E-06
 0.22536E-07 0.81896E-07 0.53895E-10 0.72490E-09 0.30551E-12 0.17242E-09 0.52167E-13 0.19329E-09 0.30722E-12 0.59842E-09
 0.36463E-10 0.19797E-06 0.19714E-07 0.21995E-06 0.49809E-10 0.47254E-09 0.74371E-13 0.87010E-10 0.80352E-14 0.73400E-10
 0.77223E-13 0.39372E-09 0.33407E-10 0.15138E-04 0.13266E-07 0.59628E-07 0.51344E-10 0.72256E-09 0.30315E-12 0.17224E-09
 0.54345E-13 0.19537E-09 0.32091E-12 0.60561E-09 0.38316E-10 0.38468E-06 0.23338E-07 0.77128E-07 0.58364E-10 0.75664E-09
 0.33248E-12 0.17959E-09 0.57260E-13 0.20512E-09 0.29962E-12 0.70770E-09 0.52284E-10 0.15120E-06 0.83396E-07 0.35055E-06
 0.52266E-10 0.63035E-09 0.26485E-12 0.13300E-09 0.70749E-13 0.22307E-09 0.28097E-12 0.67746E-09 0.48513E-10 0.10379E-06
 0.19744E-06 0.15243E-04 0.44921E-10 0.42482E-09 0.63574E-13 0.51313E-10 0.11102E-13 0.18084E-09 0.75044E-13 0.41079E-09
 0.47608E-10 0.92273E-06 0.61354E-07 0.19124E-06 0.49208E-10 0.62855E-09 0.26122E-12 0.11858E-09 0.75717E-13 0.10678E-09
 0.29054E-12 0.67215E-09 0.49520E-10 0.16130E-06 0.76628E-07 0.31652E-06 0.55676E-10 0.65536E-09 0.29790E-12 0.13405E-09
 0.81379E-13 0.15485E-09 0.81143E-13 0.16108E-10 0.43444E-11 0.37515E-10 0.57476E-10 0.53138E-10 0.73173E-11 0.24964E-10
 0.26604E-12 0.25611E-10 0.31850E-13 0.34764E-13 0.82087E-13 0.18093E-10 0.43056E-11 0.39039E-10 0.57392E-10 0.53509E-10
 0.69114E-11 0.23503E-10 0.57003E-13 0.17870E-10 0.80352E-14 0.22427E-13 0.32210E-13 0.13412E-10 0.41961E-11 0.39478E-10
 0.57011E-10 0.56454E-10 0.71755E-11 0.24669E-10 0.25151E-12 0.19209E-10 0.29129E-13 0.25910E-13 0.70041E-13 0.13747E-10
 0.42273E-11 0.36975E-10 0.57994E-10 0.55386E-10 0.77078E-11 0.25705E-10 0.30120E-12 0.23958E-10 0.32668E-13 0.32155E-13
 0.13878E-14 0.39690E-13 0.11199E-10 0.52497E-09 0.74465E-09 0.65021E-09 0.23225E-10 0.15347E-09 0.25115E-12 0.31657E-10
 0.15932E-13 0.16931E-14 0.14572E-14 0.42952E-13 0.11706E-10 0.51161E-09 0.69724E-09 0.60516E-09 0.20998E-10 0.12438E-09
 0.60445E-13 0.13108E-10 0.50515E-14 0.11935E-14 0.92981E-15 0.27339E-13 0.84749E-11 0.57317E-09 0.76910E-09 0.66931E-09
 0.23613E-10 0.15300E-09 0.23308E-12 0.21749E-10 0.13128E-13 0.13739E-14 0.10963E-14 0.31183E-13 0.91857E-11 0.53207E-09
 0.75134E-09 0.65252E-09 0.25481E-10 0.15637E-09 0.27433E-12 0.29531E-10 0.15640E-13 0.16931E-14 0.11241E-14 0.97006E-14
 0.68279E-13 0.49669E-13 0.43215E-13 0.58772E-13 0.96374E-13 0.57405E-13 0.44409E-14 0.52139E-13 0.27991E-13 0.10270E-13
 0.11657E-14 0.10630E-13 0.69542E-13 0.48878E-13 0.42986E-13 0.58620E-13 0.96145E-13 0.55705E-13 0.29282E-14 0.56954E-13
 0.11185E-13 0.61756E-14 0.66613E-15 0.65781E-14 0.62242E-13 0.49488E-13 0.42265E-13 0.58210E-13 0.95868E-13 0.56122E-13
 0.43576E-14 0.53346E-13 0.27173E-13 0.73413E-14 0.10270E-14 0.76050E-14 0.65420E-13 0.50418E-13 0.42501E-13 0.57745E-13
 0.95417E-13 0.57114E-13 0.44201E-14 0.51639E-13 0.28547E-13 0.94230E-14 0.97977E-14 0.28200E-13 0.60094E-12 0.43986E-10
 0.59902E-10 0.51080E-10 0.24267E-10 0.10291E-09 0.49363E-13 0.14287E-10 0.16598E-13 0.94016E-12 0.10159E-13 0.32141E-13
 0.67475E-12 0.45681E-10 0.61194E-10 0.51626E-10 0.20658E-10 0.10671E-09 0.21497E-13 0.10726E-10 0.53985E-14 0.39713E-12
 0.47740E-14 0.15071E-13 0.30258E-12 0.36973E-10 0.59649E-10 0.51344E-10 0.25102E-10 0.12581E-09 0.47060E-13 0.14198E-10
 0.16293E-13 0.49985E-12 0.76605E-14 0.19207E-13 0.39252E-12 0.39800E-10 0.59785E-10 0.51550E-10 0.26769E-10 0.11926E-09
 0.51306E-13 0.14427E-10 0.17111E-13 0.79142E-12 0.28907E-13 0.19512E-13 0.13420E-13 0.16515E-13 0.13656E-13 0.16750E-13
 0.13087E-13 0.17736E-13 0.27367E-13 0.17056E-13 0.16653E-14 0.16195E-13 0.28658E-13 0.19859E-13 0.13392E-13 0.16542E-13
 0.13559E-13 0.16473E-13 0.12865E-13 0.16945E-13 0.20220E-13 0.16431E-13 0.84655E-15 0.16528E-13 0.20428E-13 0.17486E-13
 0.12698E-13 0.16404E-13 0.13489E-13 0.16667E-13 0.13517E-13 0.19221E-13 0.28449E-13 0.17084E-13 0.16376E-14 0.16029E-13
 0.27464E-13 0.18319E-13 0.12990E-13 0.16653E-13 0.13600E-13 0.16792E-13 0.13517E-13 0.18680E-13 0.28616E-13 0.17084E-13
 0.16653E-14 0.16098E-13 0.45547E-13 0.94043E-09 0.57431E-11 0.56782E-10 0.54537E-10 0.10396E-09 0.27378E-12 0.21497E-13
 0.74107E-14 0.49090E-12 0.15210E-13 0.13986E-10 0.41814E-13 0.90320E-09 0.55651E-11 0.56249E-10 0.53420E-10 0.11098E-09
 0.21995E-12 0.16834E-13 0.44825E-14 0.35731E-12 0.53846E-14 0.10919E-10 0.19762E-13 0.17247E-07 0.51940E-11 0.59221E-10
 0.54745E-10 0.86287E-10 0.42918E-12 0.37331E-13 0.97977E-14 0.92756E-12 0.15599E-13 0.14081E-10 0.43632E-13 0.16927E-08
 0.54960E-11 0.57474E-10 0.54658E-10 0.89369E-10 0.39167E-12 0.32488E-13 0.93675E-14 0.79081E-12 0.16098E-13 0.14226E-10
 0.44686E-14 0.59494E-13 0.95146E-13 0.56982E-13 0.43299E-13 0.48836E-13 0.68376E-13 0.74524E-14 0.86042E-15 0.76883E-14
 0.27131E-13 0.46463E-13 0.44409E-14 0.58356E-13 0.95299E-13 0.57419E-13 0.43104E-13 0.47864E-13 0.65378E-13 0.63560E-14
 0.68001E-15 0.66058E-14 0.11255E-13 0.43424E-13 0.30254E-14 0.59647E-13 0.95486E-13 0.58009E-13 0.43590E-13 0.47393E-13
 0.72969E-13 0.10353E-13 0.12490E-14 0.10603E-13 0.28422E-13 0.45505E-13 0.44270E-14 0.59786E-13 0.95909E-13 0.58099E-13
 0.43937E-13 0.48198E-13 0.71748E-13 0.93814E-14 0.11935E-14 0.96589E-14 0.28880E-13 0.45228E-13 0.59217E-13 0.52972E-10
 0.17709E-10 0.24960E-09 0.20834E-09 0.19383E-09 0.14463E-10 0.60017E-12 0.73691E-14 0.18402E-13 0.17292E-13 0.14882E-08
 0.58162E-13 0.52281E-10 0.16148E-10 0.25315E-09 0.21625E-09 0.20104E-09 0.12541E-10 0.47816E-12 0.45797E-14 0.14336E-13
 0.64393E-14 0.33394E-09 0.26465E-13 0.45591E-10 0.15838E-10 0.23862E-09 0.20635E-09 0.19131E-09 0.14611E-10 0.11629E-11
 0.10311E-13 0.33112E-13 0.18888E-13 0.74447E-09 0.57065E-13 0.52372E-10 0.17084E-10 0.24903E-09 0.20785E-09 0.19369E-09
 0.15646E-10 0.96792E-12 0.98394E-14 0.28255E-13 0.19595E-13 0.93636E-09 0.95056E-13 0.17465E-10 0.98937E-12 0.82461E-11
 0.69574E-11 0.11374E-10 0.15087E-11 0.75538E-11 0.62159E-13 0.39678E-12 0.12643E-13 0.55272E-11 0.91302E-13 0.18734E-10
 0.97477E-12 0.82787E-11 0.68212E-11 0.11151E-10 0.14410E-11 0.71544E-11 0.28658E-13 0.30853E-12 0.48850E-14 0.50589E-11
 0.39697E-13 0.18353E-10 0.94538E-12 0.84300E-11 0.66985E-11 0.10918E-10 0.14377E-11 0.81461E-11 0.65670E-13 0.70392E-12
 0.13045E-13 0.59809E-11 0.91711E-13 0.17420E-10 0.97376E-12 0.85108E-11 0.69057E-11 0.11016E-10 0.15106E-11 0.80889E-11
 0.68404E-13 0.60067E-12 0.13392E-13 0.58400E-11 0.57010E-13 0.24848E-09 0.82101E-11 0.94385E-08 0.21132E-07 0.10604E-06
 0.77885E-11 0.17052E-09 0.47726E-13 0.39436E-10 0.15585E-13 0.55659E-10 0.54512E-13 0.24197E-09 0.78349E-11 0.86678E-08
 0.14523E-07 0.51537E-07 0.72070E-11 0.13838E-09 0.21039E-13 0.23488E-10 0.53152E-14 0.35262E-10 0.25389E-13 0.18153E-09
 0.74624E-11 0.12759E-07 0.21854E-07 0.15311E-06 0.75721E-11 0.16963E-09 0.45255E-13 0.44061E-10 0.16306E-13 0.55457E-10
 0.55775E-13 0.24248E-09 0.78794E-11 0.95777E-08 0.21548E-07 0.11225E-06 0.80688E-11 0.17365E-09 0.49696E-13 0.44058E-10
 0.16542E-13 0.56797E-10 0.43035E-13 0.20877E-09 0.69458E-11 0.21110E-07 0.25779E-08 0.17844E-06 0.87139E-11 0.19489E-09
 0.42057E-13 0.58733E-10 0.12892E-13 0.53119E-10 0.40842E-13 0.20252E-09 0.65990E-11 0.18506E-07 0.24290E-08 0.77202E-06
 0.83872E-11 0.15757E-09 0.18652E-13 0.38404E-10 0.44686E-14 0.32484E-10 0.18971E-13 0.15983E-09 0.62165E-11 0.31738E-07
 0.19634E-08 0.12023E-06 0.82632E-11 0.19467E-09 0.39670E-13 0.58664E-10 0.12837E-13 0.53733E-10 0.42064E-13 0.20473E-09
 0.66744E-11 0.21484E-07 0.24447E-08 0.16704E-06 0.88246E-11 0.19877E-09 0.43070E-13 0.60270E-10 0.13434E-13 0.54840E-10
 0.48878E-13 0.19317E-09 0.11351E-10 0.10596E-06 0.17305E-06 0.39648E-07 0.67258E-11 0.20552E-09 0.57288E-13 0.43761E-10
 0.15501E-13 0.12547E-08 0.44215E-13 0.18626E-09 0.10608E-10 0.80203E-07 0.93840E-06 0.72761E-07 0.61993E-11 0.16399E-09
 0.27110E-13 0.27922E-10 0.53568E-14 0.13093E-09 0.20400E-13 0.14552E-09 0.10171E-10 0.38960E-06 0.14313E-06 0.31978E-07
 0.64072E-11 0.20509E-09 0.56545E-13 0.50541E-10 0.15876E-13 0.75034E-10 0.45880E-13 0.18969E-09 0.10674E-10 0.11336E-06
 0.16010E-06 0.37838E-07 0.69446E-11 0.21003E-09 0.58793E-13 0.51100E-10 0.16542E-13 0.10397E-09 0.68459E-13 0.14247E-10
 0.15046E-11 0.77969E-11 0.87226E-11 0.67110E-11 0.11539E-11 0.55818E-11 0.91344E-13 0.12687E-10 0.10228E-13 0.54290E-13
 0.41092E-13 0.85120E-11 0.14172E-11 0.77420E-11 0.86029E-11 0.68387E-11 0.11451E-11 0.56073E-11 0.40350E-13 0.16360E-10
 0.46491E-14 0.79201E-13 0.24633E-13 0.10096E-10 0.13688E-11 0.78054E-11 0.83604E-11 0.65690E-11 0.11228E-11 0.56673E-11
 0.91781E-13 0.29165E-10 0.13614E-13 0.70553E-12 0.75842E-13 0.16374E-10 0.14696E-11 0.78397E-11 0.85487E-11 0.64695E-11
 0.11532E-11 0.56706E-11 0.96541E-13 0.23486E-10 0.13115E-13 0.27590E-12 0.73552E-14 0.60238E-12 0.74658E-11 0.17001E-09
 0.19325E-09 0.20470E-09 0.55370E-11 0.48040E-10 0.53832E-13 0.32735E-10 0.10408E-13 0.35111E-14 0.21927E-14 0.89082E-13
 0.47979E-11 0.16981E-09 0.18641E-09 0.19690E-09 0.53803E-11 0.42837E-10 0.25688E-13 0.26312E-10 0.51487E-14 0.52458E-14
 0.22898E-14 0.13928E-12 0.54909E-11 0.17785E-09 0.19464E-09 0.20790E-09 0.55141E-11 0.47970E-10 0.54352E-13 0.14700E-09
 0.19637E-13 0.75231E-13 0.13906E-13 0.24067E-11 0.82910E-11 0.16999E-09 0.19348E-09 0.20545E-09 0.57090E-11 0.48563E-10
 0.57600E-13 0.10374E-09 0.17639E-13 0.21691E-13 0.91593E-15 0.74524E-14 0.62228E-13 0.47781E-13 0.42057E-13 0.57371E-13
 0.91323E-13 0.53686E-13 0.42535E-14 0.48905E-13 0.19526E-13 0.21372E-14 0.19429E-15 0.21511E-14 0.40121E-13 0.46907E-13
 0.42508E-13 0.56427E-13 0.93731E-13 0.55594E-13 0.29352E-14 0.54179E-13 0.10020E-13 0.28311E-14 0.40246E-15 0.30392E-14
 0.46310E-13 0.46935E-13 0.41661E-13 0.55400E-13 0.91926E-13 0.55594E-13 0.43576E-14 0.50210E-13 0.29046E-13 0.13614E-13
 0.15404E-14 0.14558E-13 0.72331E-13 0.47268E-13 0.41446E-13 0.56788E-13 0.92225E-13 0.55150E-13 0.45311E-14 0.49571E-13
 0.27423E-13 0.74385E-14 0.76605E-14 0.18638E-13 0.40136E-12 0.39446E-10 0.58393E-10 0.43776E-10 0.13035E-10 0.32662E-10
 0.48447E-13 0.14185E-10 0.16251E-13 0.71929E-13 0.22066E-14 0.33862E-14 0.64865E-13 0.19220E-10 0.59459E-10 0.37225E-10
 0.67112E-11 0.14529E-10 0.22107E-13 0.10659E-10 0.54540E-14 0.11018E-12 0.22760E-14 0.49266E-14 0.94494E-13 0.23136E-10
 0.58116E-10 0.48481E-10 0.19210E-10 0.71301E-10 0.47476E-13 0.14058E-10 0.16237E-13 0.19970E-11 0.14350E-13 0.60715E-13
 0.12904E-11 0.48356E-10 0.58635E-10 0.50774E-10 0.28963E-10 0.12270E-09 0.51667E-13 0.14285E-10 0.17028E-13 0.49782E-12
 0.27353E-13 0.17389E-13 0.12629E-13 0.15793E-13 0.12823E-13 0.15654E-13 0.10172E-13 0.10436E-13 0.19623E-13 0.16320E-13
 0.16515E-14 0.15377E-13 0.20539E-13 0.10852E-13 0.10450E-13 0.16070E-13 0.13434E-13 0.15710E-13 0.84099E-14 0.69528E-14
 0.12046E-13 0.15266E-13 0.92981E-15 0.15724E-13 0.17084E-13 0.12296E-13 0.11005E-13 0.15404E-13 0.12920E-13 0.16057E-13
 0.11727E-13 0.14655E-13 0.24258E-13 0.16362E-13 0.16653E-14 0.15363E-13 0.29324E-13 0.20553E-13 0.13461E-13 0.15932E-13
 0.13003E-13 0.16362E-13 0.12990E-13 0.18319E-13 0.27922E-13 0.16598E-13 0.14988E-14 0.15390E-13 0.46921E-13 0.14724E-08
 0.54442E-11 0.55656E-10 0.52769E-10 0.11884E-08 0.54512E-13 0.37192E-14 0.21233E-14 0.71970E-13 0.15307E-13 0.13729E-10
 0.44562E-13 0.40446E-09 0.38654E-11 0.64649E-10 0.51817E-10 0.26356E-09 0.21094E-13 0.13878E-14 0.80491E-15 0.23592E-13
 0.50515E-14 0.10733E-10 0.20178E-13 0.68636E-09 0.42412E-11 0.63104E-10 0.52949E-10 0.13883E-09 0.15968E-12 0.11241E-13
 0.48156E-14 0.24461E-12 0.15460E-13 0.13848E-10 0.44284E-13 0.50853E-09 0.59749E-11 0.54454E-10 0.52561E-10 0.82388E-10
 0.44241E-12 0.38608E-13 0.10339E-13 0.93377E-12 0.16182E-13 0.13988E-10 0.44270E-14 0.58398E-13 0.91462E-13 0.54429E-13
 0.40919E-13 0.44381E-13 0.41175E-13 0.21788E-14 0.29143E-15 0.22204E-14 0.20567E-13 0.44575E-13 0.45103E-14 0.60424E-13
 0.96076E-13 0.57718E-13 0.43882E-13 0.47864E-13 0.29449E-13 0.95757E-15 0.24980E-15 0.10270E-14 0.78132E-14 0.40926E-13
 0.29421E-14 0.56649E-13 0.92669E-13 0.57343E-13 0.40738E-13 0.44548E-13 0.57190E-13 0.49682E-14 0.69389E-15 0.51348E-14
 0.24453E-13 0.41980E-13 0.43021E-14 0.56524E-13 0.91316E-13 0.55990E-13 0.40343E-13 0.43979E-13 0.68764E-13 0.99365E-14
 0.12351E-14 0.10075E-13 0.28783E-13 0.41800E-13 0.58412E-13 0.52282E-10 0.18984E-10 0.24295E-09 0.20222E-09 0.18686E-09
 0.86544E-11 0.90039E-13 0.22621E-14 0.33723E-14 0.11019E-13 0.40902E-09 0.60230E-13 0.51642E-10 0.19118E-10 0.24663E-09
 0.20846E-09 0.19019E-09 0.53275E-11 0.32682E-13 0.91593E-15 0.12906E-14 0.36082E-14 0.80454E-10 0.27311E-13 0.45085E-10
 0.16445E-10 0.23223E-09 0.19979E-09 0.18577E-09 0.12026E-10 0.31024E-12 0.48711E-14 0.10381E-13 0.15182E-13 0.22295E-07
 0.57621E-13 0.51689E-10 0.17294E-10 0.24193E-09 0.20194E-09 0.18897E-09 0.16040E-10 0.11575E-11 0.10700E-13 0.31988E-13
 0.19901E-13 0.90162E-09 0.95528E-13 0.16016E-10 0.97657E-12 0.78694E-11 0.66134E-11 0.10620E-10 0.14203E-11 0.48642E-11
 0.40301E-13 0.65253E-13 0.10478E-13 0.39319E-11 0.96007E-13 0.18840E-10 0.10229E-11 0.85629E-11 0.70772E-11 0.11810E-10
 0.15127E-11 0.34473E-11 0.17070E-13 0.24231E-13 0.39135E-14 0.26313E-11 0.41467E-13 0.18683E-10 0.95773E-12 0.80692E-11
 0.65656E-11 0.10601E-10 0.14189E-11 0.66069E-11 0.54859E-13 0.20833E-12 0.11741E-13 0.49144E-11 0.91538E-13 0.16438E-10
 0.95028E-12 0.77926E-11 0.64891E-11 0.10229E-10 0.14377E-11 0.77040E-11 0.69514E-13 0.67318E-12 0.13434E-13 0.56710E-11
 0.57385E-13 0.25196E-09 0.82663E-11 0.86781E-08 0.18548E-07 0.80510E-07 0.77577E-11 0.17033E-09 0.46851E-13 0.19340E-10
 0.16043E-13 0.64558E-10 0.57745E-13 0.24558E-09 0.85090E-11 0.79815E-08 0.13894E-07 0.42254E-07 0.79865E-11 0.14099E-09
 0.23329E-13 0.75764E-11 0.56899E-14 0.47804E-10 0.26742E-13 0.18401E-09 0.82169E-11 0.11553E-07 0.20309E-07 0.10905E-06
 0.77644E-11 0.16840E-09 0.45880E-13 0.32626E-10 0.15987E-13 0.57470E-10 0.54422E-13 0.24625E-09 0.79747E-11 0.87844E-08
 0.19042E-07 0.83576E-07 0.79826E-11 0.17158E-09 0.49016E-13 0.45718E-10 0.16584E-13 0.56271E-10 0.42813E-13 0.21686E-09
 0.67933E-11 0.14451E-07 0.23983E-08 0.10232E-05 0.86278E-11 0.18810E-09 0.42452E-13 0.59836E-10 0.13406E-13 0.52169E-10
 0.43687E-13 0.20886E-09 0.70340E-11 0.13816E-07 0.28456E-08 0.35888E-03 0.93025E-11 0.15163E-09 0.21108E-13 0.39543E-10
 0.49127E-14 0.32019E-10 0.21053E-13 0.16429E-09 0.66887E-11 0.21033E-07 0.20996E-08 0.38822E-06 0.84325E-11 0.18841E-09
 0.40232E-13 0.59561E-10 0.12948E-13 0.53022E-10 0.42299E-13 0.21221E-09 0.66072E-11 0.14331E-07 0.22423E-08 0.88300E-06
 0.86182E-11 0.19172E-09 0.43042E-13 0.61607E-10 0.13434E-13 0.53727E-10 0.47864E-13 0.20056E-09 0.10985E-10 0.50667E-07
 0.10640E-05 0.74398E-07 0.68059E-11 0.19752E-09 0.56871E-13 0.37344E-10 0.15737E-13 0.26859E-09 0.48087E-13 0.18984E-09
 0.11654E-10 0.41529E-07 0.21524E-04 0.15612E-06 0.70455E-11 0.16029E-09 0.29490E-13 0.19507E-10 0.56066E-14 0.32819E-10
 0.22385E-13 0.14432E-09 0.11289E-10 0.11366E-06 0.51359E-06 0.55835E-07 0.65122E-11 0.19720E-09 0.58072E-13 0.45930E-10
 0.15613E-13 0.34156E-09 0.45505E-13 0.19511E-09 0.10460E-10 0.53526E-07 0.88530E-06 0.69916E-07 0.68031E-11 0.20208E-09
 0.58939E-13 0.51672E-10 0.16431E-13 0.11117E-09 0.65351E-13 0.12167E-10 0.14261E-11 0.71054E-11 0.82504E-11 0.60896E-11
 0.11365E-11 0.53718E-11 0.94175E-13 0.65640E-11 0.84238E-14 0.21233E-13 0.29726E-13 0.52552E-11 0.15020E-11 0.78650E-11
 0.91362E-11 0.69815E-11 0.12303E-11 0.49473E-11 0.44478E-13 0.96459E-11 0.36082E-14 0.97700E-14 0.12434E-13 0.30342E-11
 0.14349E-11 0.80032E-11 0.87857E-11 0.65060E-11 0.11446E-11 0.53069E-11 0.93446E-13 0.13835E-10 0.11227E-13 0.78368E-13
 0.48184E-13 0.89500E-11 0.13829E-11 0.72341E-11 0.81225E-11 0.59340E-11 0.11268E-11 0.52266E-11 0.96222E-13 0.19619E-10
 0.12781E-13 0.21974E-12 0.62728E-14 0.47659E-12 0.66634E-11 0.13400E-09 0.14792E-09 0.15764E-09 0.52429E-11 0.42162E-10
 0.56642E-13 0.14867E-10 0.67724E-14 0.13045E-14 0.10270E-14 0.32682E-13 0.32988E-11 0.13643E-09 0.14241E-09 0.15394E-09
 0.47332E-11 0.23329E-09 0.27922E-13 0.53282E-10 0.33584E-14 0.74940E-15 0.47184E-15 0.13434E-13 0.21318E-11 0.14523E-09
 0.14952E-09 0.15961E-09 0.54621E-11 0.42059E-10 0.54130E-13 0.47431E-10 0.11879E-13 0.52319E-14 0.29421E-14 0.14115E-12
 0.53364E-11 0.13500E-09 0.14817E-09 0.15798E-09 0.54213E-11 0.42590E-10 0.56760E-13 0.11038E-09 0.16764E-13 0.16834E-13
 0.69389E-15 0.46213E-14 0.28047E-13 0.20761E-13 0.18437E-13 0.26687E-13 0.39656E-13 0.25285E-13 0.29074E-14 0.21982E-13
 0.12212E-13 0.94369E-15 0.55511E-16 0.91593E-15 0.17097E-13 0.22954E-13 0.20928E-13 0.28783E-13 0.43660E-13 0.27228E-13
 0.23870E-14 0.26729E-13 0.73275E-14 0.69389E-15 0.16653E-15 0.52736E-15 0.11935E-13 0.22954E-13 0.20775E-13 0.27076E-13
 0.41175E-13 0.26729E-13 0.28935E-14 0.21982E-13 0.16764E-13 0.23176E-14 0.41633E-15 0.24564E-14 0.23689E-13 0.20872E-13
 0.18652E-13 0.25785E-13 0.39288E-13 0.25799E-13 0.29213E-14 0.21289E-13 0.20040E-13 0.46074E-14 0.65503E-14 0.14475E-13
 0.32950E-12 0.23501E-10 0.34351E-10 0.27935E-10 0.26493E-10 0.26269E-10 0.49113E-13 0.10623E-10 0.16626E-13 0.23842E-13
 0.10547E-14 0.13600E-14 0.24730E-13 0.75970E-11 0.35270E-10 0.19265E-10 0.13084E-10 0.51033E-10 0.25008E-13 0.70368E-11
 0.60507E-14 0.15182E-13 0.55511E-15 0.69389E-15 0.10464E-13 0.37959E-11 0.34243E-10 0.23085E-10 0.96882E-11 0.10137E-10
 0.48322E-13 0.10576E-10 0.16959E-13 0.10493E-12 0.28311E-14 0.47740E-14 0.99684E-13 0.16180E-10 0.34297E-10 0.29757E-10
 0.44803E-10 0.44707E-10 0.51750E-13 0.10703E-10 0.17805E-13 0.35996E-12 0.11269E-13 0.63560E-14 0.47740E-14 0.54678E-14
 0.43854E-14 0.55650E-14 0.44131E-14 0.52458E-14 0.99920E-14 0.55927E-14 0.87430E-15 0.51903E-14 0.79520E-14 0.37470E-14
 0.39690E-14 0.58564E-14 0.48572E-14 0.57454E-14 0.36082E-14 0.33029E-14 0.73830E-14 0.57176E-14 0.66613E-15 0.58287E-14
 0.74940E-14 0.35527E-14 0.34972E-14 0.56066E-14 0.48850E-14 0.57176E-14 0.40523E-14 0.36499E-14 0.78965E-14 0.54123E-14
 0.98532E-15 0.53429E-14 0.99226E-14 0.52874E-14 0.45242E-14 0.54956E-14 0.43576E-14 0.54956E-14 0.48572E-14 0.61201E-14
 0.11213E-13 0.55234E-14 0.88818E-15 0.53985E-14 0.47407E-13 0.33479E-09 0.41254E-11 0.35120E-10 0.31263E-10 0.12690E-09
 0.77646E-13 0.53985E-14 0.28172E-14 0.11076E-12 0.14641E-13 0.10741E-10 0.44298E-13 0.82257E-10 0.22733E-11 0.47586E-10
 0.30758E-10 0.34336E-10 0.95757E-14 0.77716E-15 0.52736E-15 0.15460E-13 0.55511E-14 0.10142E-10 0.23676E-13 0.49333E-09
 0.27111E-11 0.67096E-10 0.30985E-10 0.13338E-08 0.21635E-13 0.14988E-14 0.90206E-15 0.24175E-13 0.14364E-13 0.10782E-10
 0.45325E-13 0.19015E-07 0.34786E-11 0.37821E-10 0.31280E-10 0.58829E-10 0.21140E-12 0.16320E-13 0.64115E-14 0.39560E-12
 0.15390E-13 0.10899E-10 0.29143E-14 0.26784E-13 0.40266E-13 0.25757E-13 0.19207E-13 0.20775E-13 0.24827E-13 0.24147E-14
 0.38858E-15 0.23592E-14 0.17195E-13 0.20289E-13 0.30254E-14 0.27728E-13 0.42341E-13 0.27228E-13 0.21608E-13 0.22662E-13
 0.12546E-13 0.52736E-15 0.55511E-16 0.52736E-15 0.74107E-14 0.22149E-13 0.24425E-14 0.28838E-13 0.44825E-13 0.29143E-13
 0.21635E-13 0.22871E-13 0.17819E-13 0.10270E-14 0.15266E-15 0.84655E-15 0.12282E-13 0.20164E-13 0.29976E-14 0.26194E-13
 0.40780E-13 0.26916E-13 0.19013E-13 0.20567E-13 0.29907E-13 0.45103E-14 0.68001E-15 0.46907E-14 0.20650E-13 0.19859E-13
 0.58384E-13 0.46371E-10 0.20297E-10 0.18929E-09 0.16031E-09 0.15045E-09 0.10816E-10 0.14115E-12 0.29976E-14 0.49821E-14
 0.12421E-13 0.75266E-09 0.55483E-13 0.45830E-10 0.20770E-10 0.19196E-09 0.16465E-09 0.14903E-09 0.32037E-11 0.13767E-13
 0.52736E-15 0.80491E-15 0.33584E-14 0.48439E-09 0.27950E-13 0.15662E-10 0.16658E-10 0.17998E-09 0.15974E-09 0.14486E-09
 0.56206E-11 0.32307E-13 0.11102E-14 0.14017E-14 0.70915E-14 0.42107E-10 0.58134E-13 0.45916E-10 0.19338E-10 0.18880E-09
 0.15972E-09 0.15095E-09 0.15037E-10 0.46649E-12 0.66752E-14 0.15044E-13 0.17736E-13 0.12643E-07 0.95375E-13 0.15915E-10
 0.95099E-12 0.75732E-11 0.62926E-11 0.10329E-10 0.13797E-11 0.56091E-11 0.46393E-13 0.95354E-13 0.11061E-13 0.43378E-11
 0.92246E-13 0.16495E-10 0.96390E-12 0.83948E-11 0.68154E-11 0.11623E-10 0.14592E-11 0.22459E-11 0.12240E-13 0.10297E-13
 0.37192E-14 0.31182E-11 0.44117E-13 0.15640E-10 0.10151E-11 0.91622E-11 0.69663E-11 0.11518E-10 0.14904E-11 0.36195E-11
 0.28672E-13 0.23426E-13 0.85348E-14 0.27622E-11 0.92842E-13 0.16796E-10 0.95745E-12 0.78298E-11 0.63961E-11 0.10111E-10
 0.14156E-11 0.71633E-11 0.62228E-13 0.30281E-12 0.12726E-13 0.53338E-11 0.58079E-13 0.23779E-09 0.84877E-11 0.12649E-07
 0.33719E-07 0.37372E-06 0.78837E-11 0.17817E-09 0.46851E-13 0.23305E-10 0.15390E-13 0.62979E-10 0.57086E-13 0.23145E-09
 0.80942E-11 0.11438E-07 0.22250E-07 0.11384E-06 0.81768E-11 0.14994E-09 0.23176E-13 0.38408E-11 0.56899E-14 0.68442E-10
 0.28658E-13 0.17339E-09 0.90972E-11 0.18916E-07 0.40429E-07 0.78281E-06 0.86728E-11 0.18169E-09 0.49516E-13 0.94642E-11
 0.15724E-13 0.85850E-10 0.55796E-13 0.23268E-09 0.85070E-11 0.12842E-07 0.36360E-07 0.40365E-06 0.82637E-11 0.18073E-09
 0.49571E-13 0.37031E-10 0.16390E-13 0.59195E-10 0.43521E-13 0.20646E-09 0.67070E-11 0.22377E-07 0.19745E-08 0.13909E-06
 0.83986E-11 0.19681E-09 0.41682E-13 0.58412E-10 0.12962E-13 0.53375E-10 0.40606E-13 0.19983E-09 0.65509E-11 0.20737E-07
 0.21382E-08 0.37355E-06 0.89081E-11 0.15986E-09 0.20900E-13 0.38266E-10 0.47462E-14 0.32330E-10 0.21400E-13 0.15906E-09
 0.68829E-11 0.39055E-07 0.20391E-08 0.83900E-07 0.90282E-11 0.19807E-09 0.43132E-13 0.57921E-10 0.13517E-13 0.54467E-10
 0.43007E-13 0.20171E-09 0.67070E-11 0.22985E-07 0.20172E-08 0.12472E-06 0.86467E-11 0.20108E-09 0.42286E-13 0.59972E-10
 0.13309E-13 0.55130E-10 0.47573E-13 0.19063E-09 0.10939E-10 0.15362E-06 0.11689E-06 0.31909E-07 0.65928E-11 0.20876E-09
 0.55678E-13 0.48544E-10 0.16112E-13 0.13788E-09 0.44464E-13 0.18517E-09 0.10589E-10 0.10892E-06 0.36247E-06 0.54594E-07
 0.66018E-11 0.16607E-09 0.27256E-13 0.23160E-10 0.55789E-14 0.13175E-08 0.22593E-13 0.14033E-09 0.11332E-10 0.84340E-06
 0.85110E-07 0.26316E-07 0.69924E-11 0.20793E-09 0.58620E-13 0.42798E-10 0.16043E-13 0.11023E-08 0.45547E-13 0.18432E-09
 0.10597E-10 0.16873E-06 0.10431E-06 0.30620E-07 0.68070E-11 0.21360E-09 0.58120E-13 0.51350E-10 0.16764E-13 0.86409E-10
 0.72983E-13 0.14412E-10 0.14357E-11 0.75682E-11 0.82269E-11 0.63750E-11 0.11230E-11 0.55672E-11 0.92079E-13 0.18780E-10
 0.11699E-13 0.16218E-12 0.57329E-13 0.11891E-10 0.14161E-11 0.77629E-11 0.84297E-11 0.65557E-11 0.11525E-11 0.58293E-11
 0.41703E-13 0.71893E-11 0.40523E-14 0.22121E-13 0.17736E-13 0.53621E-11 0.14754E-11 0.85868E-11 0.89997E-11 0.69766E-11
 0.12130E-11 0.59876E-11 0.96520E-13 0.12414E-10 0.10686E-13 0.55678E-13 0.41495E-13 0.78942E-11 0.14083E-11 0.78135E-11
 0.84107E-11 0.64404E-11 0.11534E-11 0.54911E-11 0.95798E-13 0.24228E-10 0.13475E-13 0.43093E-12 0.10159E-13 0.11599E-11
 0.80366E-11 0.16904E-09 0.19305E-09 0.20415E-09 0.56178E-11 0.47967E-10 0.55671E-13 0.72354E-10 0.14613E-13 0.11394E-13
 0.48295E-14 0.31355E-12 0.65447E-11 0.16780E-09 0.18684E-09 0.19651E-09 0.53185E-11 0.42767E-10 0.27062E-13 0.10283E-10
 0.36221E-14 0.14155E-14 0.81879E-15 0.32613E-13 0.35655E-11 0.18120E-09 0.19602E-09 0.20696E-09 0.59309E-11 0.47823E-10
 0.58134E-13 0.32250E-10 0.10575E-13 0.35805E-14 0.19151E-14 0.89082E-13 0.50914E-11 0.17170E-09 0.19389E-09 0.20442E-09
 0.59426E-11 0.48448E-10 0.56448E-13 0.12661E-09 0.19248E-13 0.37428E-13 0.12074E-14 0.10381E-13 0.65448E-13 0.45200E-13
 0.39697E-13 0.56420E-13 0.91538E-13 0.54463E-13 0.42535E-14 0.47726E-13 0.24189E-13 0.48017E-14 0.55511E-15 0.49682E-14
 0.55025E-13 0.46005E-13 0.40211E-13 0.57822E-13 0.93189E-13 0.53256E-13 0.27478E-14 0.53096E-13 0.78965E-14 0.10547E-14
 0.13878E-15 0.11657E-14 0.28866E-13 0.49655E-13 0.43063E-13 0.58675E-13 0.96423E-13 0.58009E-13 0.45380E-14 0.50987E-13
 0.20539E-13 0.21094E-14 0.29143E-15 0.23176E-14 0.39593E-13 0.45575E-13 0.40183E-13 0.55254E-13 0.91704E-13 0.56052E-13
 0.44548E-14 0.47531E-13 0.28588E-13 0.99504E-14 0.10741E-13 0.33265E-13 0.70868E-12 0.44071E-10 0.58264E-10 0.50584E-10
 0.30268E-10 0.14694E-09 0.49863E-13 0.14064E-10 0.16376E-13 0.25008E-12 0.51348E-14 0.10533E-13 0.21134E-12 0.32768E-10
 0.59113E-10 0.45986E-10 0.14470E-10 0.46708E-10 0.22038E-13 0.10575E-10 0.54123E-14 0.24439E-13 0.92981E-15 0.14294E-14
 0.23467E-13 0.94852E-11 0.57573E-10 0.42856E-10 0.12749E-10 0.32179E-10 0.50460E-13 0.14004E-10 0.16598E-13 0.72053E-13
 0.22204E-14 0.34417E-14 0.63199E-13 0.18477E-10 0.57809E-10 0.49405E-10 0.24849E-10 0.94957E-10 0.52902E-13 0.14202E-10
 0.17222E-13 0.93525E-12 0.28269E-13 0.19207E-13 0.13059E-13 0.16362E-13 0.12879E-13 0.15890E-13 0.13559E-13 0.19693E-13
 0.29116E-13 0.16251E-13 0.15266E-14 0.15460E-13 0.24480E-13 0.15182E-13 0.11713E-13 0.16001E-13 0.12962E-13 0.15640E-13
 0.11158E-13 0.12032E-13 0.17000E-13 0.15751E-13 0.80491E-15 0.15501E-13 0.12407E-13 0.71332E-14 0.82712E-14 0.15613E-13
 0.13406E-13 0.16098E-13 0.10533E-13 0.10700E-13 0.20234E-13 0.16293E-13 0.17070E-14 0.15390E-13 0.19748E-13 0.10741E-13
 0.10145E-13 0.15557E-13 0.12865E-13 0.15848E-13 0.12740E-13 0.16737E-13 0.26895E-13 0.16293E-13 0.15682E-14 0.15848E-13
 0.45866E-13 0.74320E-09 0.58920E-11 0.55420E-10 0.53449E-10 0.74805E-10 0.70800E-12 0.75898E-13 0.13656E-13 0.20125E-11
 0.15182E-13 0.13846E-10 0.42161E-13 0.18842E-07 0.48455E-11 0.57382E-10 0.52729E-10 0.33192E-09 0.79367E-13 0.52042E-14
 0.21927E-14 0.10532E-12 0.51348E-14 0.10810E-10 0.20248E-13 0.42282E-10 0.27235E-11 0.85618E-10 0.54105E-10 0.10525E-08
 0.55844E-13 0.35527E-14 0.21511E-14 0.71929E-13 0.15488E-13 0.13901E-10 0.43243E-13 0.40736E-09 0.39487E-11 0.65785E-10
 0.53879E-10 0.10018E-09 0.27842E-12 0.20803E-13 0.73552E-14 0.49401E-12 0.15946E-13 0.14081E-10 0.46074E-14 0.57634E-13
 0.92190E-13 0.56191E-13 0.42175E-13 0.45866E-13 0.75870E-13 0.14114E-13 0.14433E-14 0.14516E-13 0.29393E-13 0.43993E-13
 0.44548E-14 0.57745E-13 0.91524E-13 0.54713E-13 0.42508E-13 0.45505E-13 0.48461E-13 0.29005E-14 0.49960E-15 0.29698E-14
 0.10006E-13 0.41508E-13 0.30531E-14 0.59661E-13 0.93148E-13 0.56143E-13 0.43202E-13 0.45658E-13 0.41772E-13 0.22482E-14
 0.38858E-15 0.24009E-14 0.19804E-13 0.42827E-13 0.43299E-14 0.55941E-13 0.90983E-13 0.56601E-13 0.42813E-13 0.46491E-13
 0.65031E-13 0.71471E-14 0.86042E-15 0.76050E-14 0.27423E-13 0.43646E-13 0.59536E-13 0.52381E-10 0.17709E-10 0.24367E-09
 0.20429E-09 0.19040E-09 0.16646E-10 0.24498E-11 0.14599E-13 0.61506E-13 0.20567E-13 0.50309E-09 0.56233E-13 0.51700E-10
 0.16593E-10 0.24752E-09 0.21165E-09 0.19565E-09 0.92468E-11 0.14347E-12 0.24425E-14 0.49127E-14 0.52042E-14 0.16399E-07
 0.25868E-13 0.45157E-10 0.16715E-10 0.23359E-09 0.20161E-09 0.18503E-09 0.80316E-11 0.90150E-13 0.21649E-14 0.34833E-14
 0.10811E-13 0.40835E-09 0.55470E-13 0.51832E-10 0.16914E-10 0.24326E-09 0.20325E-09 0.18943E-09 0.14464E-10 0.60137E-12
 0.75356E-14 0.19026E-13 0.18402E-13 0.17060E-08 0.95958E-13 0.16912E-10 0.97588E-12 0.79312E-11 0.67057E-11 0.10713E-10
 0.14732E-11 0.84021E-11 0.72387E-13 0.12974E-11 0.13406E-13 0.60835E-11 0.91184E-13 0.17057E-10 0.94941E-12 0.80048E-11
 0.66346E-11 0.10610E-10 0.13978E-11 0.57033E-11 0.24050E-13 0.97061E-13 0.46213E-14 0.41880E-11 0.40169E-13 0.17495E-10
 0.95194E-12 0.84502E-11 0.67057E-11 0.10616E-10 0.14134E-11 0.51737E-11 0.39760E-13 0.63644E-13 0.10311E-13 0.40094E-11
 0.90872E-13 0.16684E-10 0.97228E-12 0.82348E-11 0.68044E-11 0.10597E-10 0.15006E-11 0.76906E-11 0.65434E-13 0.39102E-12
 0.13115E-13 0.55844E-11 0.57947E-13 0.24790E-09 0.84870E-11 0.95796E-08 0.21519E-07 0.11345E-06 0.78470E-11 0.17051E-09
 0.47184E-13 0.48460E-10 0.15654E-13 0.54441E-10 0.55768E-13 0.24094E-09 0.77679E-11 0.87756E-08 0.14407E-07 0.54488E-07
 0.73331E-11 0.13943E-09 0.21247E-13 0.16251E-10 0.53291E-14 0.37961E-10 0.26514E-13 0.18106E-09 0.77064E-11 0.12953E-07
 0.22457E-07 0.16821E-06 0.78261E-11 0.17227E-09 0.45686E-13 0.18580E-10 0.15529E-13 0.65765E-10 0.56261E-13 0.24205E-09
 0.82122E-11 0.96980E-08 0.22410E-07 0.11986E-06 0.82905E-11 0.17437E-09 0.50543E-13 0.39823E-10 0.16376E-13 0.57502E-10
 0.43701E-13 0.20828E-09 0.68987E-11 0.21535E-07 0.24453E-08 0.16441E-06 0.85674E-11 0.19516E-09 0.41397E-13 0.58975E-10
 0.12976E-13 0.52905E-10 0.40190E-13 0.20226E-09 0.64817E-11 0.19030E-07 0.22755E-08 0.66488E-06 0.82366E-11 0.15792E-09
 0.18832E-13 0.38343E-10 0.44131E-14 0.32524E-10 0.18707E-13 0.15929E-09 0.63171E-11 0.34198E-07 0.20063E-08 0.10707E-06
 0.84422E-11 0.19549E-09 0.40239E-13 0.58207E-10 0.12768E-13 0.54166E-10 0.42716E-13 0.20362E-09 0.68161E-11 0.22419E-07
 0.24833E-08 0.14912E-06 0.89190E-11 0.19943E-09 0.42591E-13 0.60147E-10 0.13559E-13 0.54958E-10 0.48309E-13 0.19304E-09
 0.11011E-10 0.11225E-06 0.16303E-06 0.37829E-07 0.64827E-11 0.20627E-09 0.56788E-13 0.50802E-10 0.16348E-13 0.82467E-10
 0.43854E-13 0.18839E-09 0.10234E-10 0.83220E-07 0.81816E-06 0.68465E-07 0.60130E-11 0.16436E-09 0.26042E-13 0.29781E-10
 0.53291E-14 0.59482E-10 0.20206E-13 0.14602E-09 0.99637E-11 0.42092E-06 0.12819E-06 0.30682E-07 0.64569E-11 0.20535E-09
 0.55143E-13 0.49380E-10 0.15737E-13 0.10026E-09 0.46324E-13 0.18874E-09 0.10607E-10 0.11969E-06 0.14561E-06 0.36308E-07
 0.67602E-11 0.21069E-09 0.57850E-13 0.51558E-10 0.16778E-13 0.89604E-10 0.71637E-13 0.15411E-10 0.15083E-11 0.80644E-11
 0.87941E-11 0.69116E-11 0.11529E-11 0.57575E-11 0.92350E-13 0.27985E-10 0.13156E-13 0.44366E-12 0.68542E-13 0.15805E-10
 0.14355E-11 0.79740E-11 0.86036E-11 0.68437E-11 0.11340E-11 0.57908E-11 0.39850E-13 0.24444E-10 0.48572E-14 0.22195E-12
 0.29490E-13 0.13907E-10 0.14029E-11 0.81815E-11 0.86153E-11 0.67860E-11 0.11518E-11 0.59903E-11 0.91920E-13 0.24087E-10
 0.13017E-13 0.28069E-12 0.65115E-13 0.14238E-10 0.14963E-11 0.82846E-11 0.88957E-11 0.67248E-11 0.11720E-11 0.58073E-11
 0.95590E-13 0.25857E-10 0.13475E-13 0.39208E-12 0.93953E-14 0.96030E-12 0.79813E-11 0.17316E-09 0.19712E-09 0.20923E-09
 0.56230E-11 0.48569E-10 0.55386E-13 0.12343E-09 0.18166E-13 0.38566E-13 0.99087E-14 0.11534E-11 0.76091E-11 0.17106E-09
 0.19007E-09 0.20149E-09 0.52494E-11 0.43291E-10 0.26312E-13 0.45037E-10 0.62450E-14 0.16376E-13 0.44409E-14 0.46317E-12
 0.69996E-11 0.18041E-09 0.19893E-09 0.21277E-09 0.54436E-11 0.48460E-10 0.56247E-13 0.95598E-10 0.16681E-13 0.20872E-13
 0.71471E-14 0.60177E-12 0.75781E-11 0.17386E-09 0.19774E-09 0.20990E-09 0.57459E-11 0.49062E-10 0.57544E-13 0.11976E-09
 0.18818E-13 0.32516E-13 0.34694E-15 0.26229E-14 0.51903E-14 0.33862E-14 0.46213E-14 0.34972E-14 0.38580E-14 0.35388E-14
 0.49960E-15 0.34417E-14 0.20817E-14 0.26229E-14 0.33307E-15 0.26507E-14 0.52597E-14 0.33862E-14 0.48433E-14 0.34833E-14
 0.38511E-14 0.35388E-14 0.48572E-15 0.32613E-14 0.10825E-14 0.21649E-14 0.20817E-15 0.21649E-14 0.50376E-14 0.31780E-14
 0.48850E-14 0.35943E-14 0.38025E-14 0.36360E-14 0.58287E-15 0.34139E-14 0.20400E-14 0.22760E-14 0.40246E-15 0.24425E-14
 0.51209E-14 0.31364E-14 0.47601E-14 0.35943E-14 0.38372E-14 0.34417E-14 0.55511E-15 0.34417E-14 0.19151E-14 0.24425E-14
 0.24425E-14 0.59579E-12 0.91592E-12 0.28272E-10 0.30564E-10 0.26864E-10 0.94763E-12 0.17409E-09 0.31919E-14 0.67917E-11
 0.13878E-14 0.84159E-09 0.24147E-14 0.94191E-12 0.88188E-12 0.27139E-10 0.31297E-10 0.27501E-10 0.88610E-12 0.21895E-09
 0.20400E-14 0.55935E-11 0.43021E-15 0.18278E-10 0.13045E-14 0.94508E-13 0.55551E-12 0.31843E-10 0.30738E-10 0.25918E-10
 0.93121E-12 0.15117E-09 0.31364E-14 0.67668E-11 0.14155E-14 0.67994E-10 0.21927E-14 0.18049E-12 0.72016E-12 0.31186E-10
 0.30487E-10 0.26249E-10 0.99563E-12 0.15438E-09 0.33862E-14 0.68371E-11 0.15404E-14 0.11793E-07 0.20539E-14 0.16792E-14
 0.91593E-15 0.15266E-14 0.12768E-14 0.14155E-14 0.95757E-15 0.17208E-14 0.19013E-14 0.15127E-14 0.36082E-15 0.14017E-14
 0.19429E-14 0.17208E-14 0.94369E-15 0.14849E-14 0.13600E-14 0.14294E-14 0.91593E-15 0.16515E-14 0.17902E-14 0.13184E-14
 0.55511E-16 0.14988E-14 0.15821E-14 0.17347E-14 0.84655E-15 0.14849E-14 0.12490E-14 0.14294E-14 0.97145E-15 0.17347E-14
 0.18319E-14 0.14155E-14 0.27756E-15 0.15266E-14 0.19290E-14 0.17208E-14 0.83267E-15 0.16237E-14 0.14017E-14 0.16098E-14
 0.88818E-15 0.16098E-14 0.19706E-14 0.15543E-14 0.22204E-15 0.14710E-14 0.30947E-14 0.99770E-10 0.55293E-12 0.24934E-10
 0.24115E-10 0.26528E-10 0.36950E-12 0.31289E-12 0.22066E-14 0.60917E-10 0.13878E-14 0.66320E-11 0.29282E-14 0.10515E-09
 0.52305E-12 0.25041E-10 0.23611E-10 0.25422E-10 0.30473E-12 0.14218E-12 0.13184E-14 0.10372E-10 0.73552E-15 0.56888E-11
 0.18874E-14 0.11242E-09 0.50802E-12 0.24479E-10 0.23900E-10 0.30825E-10 0.42794E-12 0.51448E-11 0.24564E-14 0.11224E-08
 0.12629E-14 0.66712E-11 0.30254E-14 0.93872E-10 0.53137E-12 0.24442E-10 0.24091E-10 0.29273E-10 0.44155E-12 0.20237E-11
 0.25674E-14 0.10848E-07 0.14572E-14 0.67197E-11 0.49960E-15 0.36360E-14 0.38927E-14 0.34833E-14 0.48572E-14 0.31780E-14
 0.51209E-14 0.23870E-14 0.30531E-15 0.24286E-14 0.19845E-14 0.29976E-14 0.58287E-15 0.35805E-14 0.38233E-14 0.36637E-14
 0.50376E-14 0.30531E-14 0.50099E-14 0.20262E-14 0.30531E-15 0.21649E-14 0.98532E-15 0.30392E-14 0.49960E-15 0.36082E-14
 0.38719E-14 0.34417E-14 0.48017E-14 0.32058E-14 0.53429E-14 0.26923E-14 0.41633E-15 0.27339E-14 0.20539E-14 0.31225E-14
 0.61062E-15 0.35666E-14 0.38858E-14 0.34972E-14 0.47184E-14 0.31780E-14 0.54540E-14 0.25396E-14 0.41633E-15 0.24564E-14
 0.19984E-14 0.31641E-14 0.35805E-14 0.24887E-10 0.73222E-12 0.11493E-09 0.12159E-09 0.93001E-10 0.79800E-12 0.54178E-10
 0.22482E-14 0.16963E-12 0.16098E-14 0.87681E-10 0.32752E-14 0.24666E-10 0.69912E-12 0.11608E-09 0.12574E-09 0.95135E-10
 0.73905E-12 0.16217E-10 0.13739E-14 0.91843E-13 0.87430E-15 0.53449E-10 0.19984E-14 0.22549E-10 0.67657E-12 0.11178E-09
 0.12211E-09 0.92249E-10 0.77900E-12 0.13889E-08 0.26090E-14 0.10266E-11 0.16098E-14 0.10182E-09 0.33723E-14 0.24703E-10
 0.72269E-12 0.11469E-09 0.12168E-09 0.92955E-10 0.81973E-12 0.17259E-05 0.27617E-14 0.60114E-12 0.17347E-14 0.99562E-10
 0.40176E-14 0.72527E-12 0.69136E-13 0.72746E-12 0.48982E-12 0.61535E-12 0.59536E-13 0.67511E-12 0.50931E-14 0.69435E-12
 0.92981E-15 0.57682E-12 0.35805E-14 0.73289E-12 0.68244E-13 0.75031E-12 0.49697E-12 0.62856E-12 0.57773E-13 0.68150E-12
 0.30254E-14 0.52387E-12 0.40246E-15 0.60799E-12 0.21788E-14 0.69858E-12 0.65056E-13 0.69988E-12 0.48206E-12 0.61885E-12
 0.58870E-13 0.64901E-12 0.49960E-14 0.93532E-12 0.10686E-14 0.57013E-12 0.38025E-14 0.71506E-12 0.66818E-13 0.68106E-12
 0.47658E-12 0.59847E-12 0.60098E-13 0.65027E-12 0.52180E-14 0.89607E-12 0.76328E-15 0.56564E-12 0.35111E-14 0.11439E-09
 0.72641E-12 0.54859E-08 0.24223E-08 0.17884E-06 0.55577E-12 0.80304E-10 0.29837E-14 0.30739E-10 0.12768E-14 0.23831E-10
 0.34139E-14 0.11222E-09 0.69431E-12 0.51310E-08 0.19997E-08 0.78734E-07 0.52541E-12 0.70181E-10 0.19706E-14 0.21107E-10
 0.68001E-15 0.17974E-10 0.19290E-14 0.92782E-10 0.67204E-12 0.67511E-08 0.22520E-08 0.29778E-06 0.52312E-12 0.79997E-10
 0.32058E-14 0.26442E-10 0.13600E-14 0.24902E-10 0.32196E-14 0.11257E-09 0.69632E-12 0.55876E-08 0.24151E-08 0.19720E-06
 0.53727E-12 0.81277E-10 0.32890E-14 0.28255E-10 0.14849E-14 0.24949E-10 0.46629E-14 0.12334E-09 0.48911E-12 0.24344E-08
 0.29929E-09 0.13703E-07 0.52015E-12 0.78257E-10 0.46213E-14 0.30036E-10 0.12768E-14 0.23969E-10 0.45242E-14 0.11899E-09
 0.47265E-12 0.23635E-08 0.28689E-09 0.11106E-07 0.50163E-12 0.70085E-10 0.27200E-14 0.24031E-10 0.76328E-15 0.17768E-10
 0.27200E-14 0.10380E-09 0.44674E-12 0.26908E-08 0.26492E-09 0.14587E-07 0.50635E-12 0.78982E-10 0.44131E-14 0.30857E-10
 0.12906E-14 0.23978E-10 0.45380E-14 0.12187E-09 0.46307E-12 0.24152E-08 0.29096E-09 0.13129E-07 0.51983E-12 0.79347E-10
 0.47046E-14 0.31038E-10 0.12490E-14 0.24423E-10 0.32613E-14 0.92698E-10 0.61269E-12 0.17904E-06 0.14044E-07 0.12908E-07
 0.64030E-12 0.10057E-09 0.36360E-14 0.26461E-10 0.13323E-14 0.33185E-10 0.31503E-14 0.89605E-10 0.60357E-12 0.12608E-06
 0.95365E-08 0.17479E-07 0.63211E-12 0.86676E-10 0.20400E-14 0.18434E-10 0.63838E-15 0.20376E-10 0.21233E-14 0.76212E-10
 0.58132E-12 0.88768E-06 0.12018E-07 0.11613E-07 0.61888E-12 0.10036E-09 0.33029E-14 0.24301E-10 0.13600E-14 0.37423E-10
 0.30947E-14 0.91494E-10 0.60314E-12 0.19413E-06 0.13723E-07 0.12660E-07 0.62387E-12 0.10209E-09 0.35527E-14 0.26880E-10
 0.14849E-14 0.26588E-10 0.52042E-14 0.78305E-12 0.59237E-13 0.55603E-12 0.52060E-12 0.63851E-12 0.74635E-13 0.50710E-12
 0.42813E-14 0.95264E-12 0.99920E-15 0.64587E-13 0.48295E-14 0.78598E-12 0.62922E-13 0.58972E-12 0.54437E-12 0.65452E-12
 0.73903E-13 0.50724E-12 0.23453E-14 0.86478E-12 0.52736E-15 0.10311E-12 0.29143E-14 0.77090E-12 0.60271E-13 0.56585E-12
 0.51717E-12 0.64466E-12 0.71023E-13 0.48130E-12 0.37678E-14 0.87817E-12 0.95757E-15 0.45661E-12 0.49960E-14 0.72815E-12
 0.57773E-13 0.54064E-12 0.50537E-12 0.63838E-12 0.71911E-13 0.47949E-12 0.39899E-14 0.92040E-12 0.99920E-15 0.37702E-12
 0.23037E-14 0.55687E-10 0.66426E-12 0.80094E-10 0.76944E-10 0.10023E-09 0.50169E-12 0.23072E-10 0.36915E-14 0.61066E-10
 0.15266E-14 0.52597E-14 0.11380E-14 0.19972E-12 0.62449E-12 0.80611E-10 0.74970E-10 0.97957E-10 0.47730E-12 0.21419E-10
 0.21649E-14 0.46325E-10 0.76328E-15 0.10131E-13 0.76328E-15 0.43676E-12 0.58582E-12 0.82704E-10 0.76847E-10 0.10122E-09
 0.44822E-12 0.23032E-10 0.31919E-14 0.10544E-09 0.17764E-14 0.12223E-10 0.24564E-14 0.48040E-09 0.58414E-12 0.80093E-10
 0.76976E-10 0.10035E-09 0.47412E-12 0.23237E-10 0.35527E-14 0.17473E-09 0.16515E-14 0.32056E-12 0.37470E-15 0.23453E-14
 0.49821E-14 0.32196E-14 0.44548E-14 0.35666E-14 0.41425E-14 0.37054E-14 0.51348E-15 0.36776E-14 0.19706E-14 0.95757E-15
 0.12490E-15 0.95757E-15 0.49266E-14 0.34694E-14 0.47462E-14 0.36499E-14 0.42882E-14 0.36082E-14 0.37470E-15 0.35805E-14
 0.99920E-15 0.12074E-14 0.23592E-15 0.13739E-14 0.48850E-14 0.33307E-14 0.45935E-14 0.35250E-14 0.39690E-14 0.34694E-14
 0.62450E-15 0.32196E-14 0.19290E-14 0.25396E-14 0.44409E-15 0.28033E-14 0.48989E-14 0.32058E-14 0.44409E-14 0.33862E-14
 0.37609E-14 0.33168E-14 0.72164E-15 0.33029E-14 0.20400E-14 0.20678E-14 0.23731E-14 0.17290E-12 0.71140E-12 0.30670E-10
 0.29615E-10 0.26425E-10 0.97772E-12 0.60981E-10 0.36082E-14 0.67967E-11 0.15404E-14 0.15880E-12 0.10131E-14 0.42744E-14
 0.77133E-13 0.25050E-10 0.29873E-10 0.22655E-10 0.72273E-12 0.14161E-10 0.21094E-14 0.55958E-11 0.69389E-15 0.35626E-12
 0.86042E-15 0.84793E-14 0.13496E-12 0.29170E-10 0.29790E-10 0.26973E-10 0.10157E-11 0.15750E-09 0.32058E-14 0.67205E-11
 0.13461E-14 0.86524E-09 0.25674E-14 0.10674E-10 0.95011E-12 0.22205E-10 0.30190E-10 0.25579E-10 0.10143E-11 0.14066E-09
 0.33584E-14 0.67900E-11 0.14849E-14 0.64287E-10 0.19706E-14 0.17625E-14 0.88818E-15 0.15266E-14 0.12629E-14 0.13184E-14
 0.88818E-15 0.15821E-14 0.20262E-14 0.16792E-14 0.34694E-15 0.13600E-14 0.18735E-14 0.13878E-14 0.86042E-15 0.15543E-14
 0.13461E-14 0.14988E-14 0.88818E-15 0.11657E-14 0.14988E-14 0.13878E-14 0.16653E-15 0.15959E-14 0.17208E-14 0.16237E-14
 0.94369E-15 0.14294E-14 0.13045E-14 0.15682E-14 0.95757E-15 0.17486E-14 0.19290E-14 0.14433E-14 0.33307E-15 0.13600E-14
 0.17902E-14 0.17070E-14 0.98532E-15 0.14710E-14 0.13045E-14 0.15127E-14 0.87430E-15 0.16515E-14 0.18874E-14 0.13600E-14
 0.22204E-15 0.13184E-14 0.30531E-14 0.88368E-10 0.56329E-12 0.23873E-10 0.23611E-10 0.33060E-10 0.64573E-13 0.53568E-14
 0.88818E-15 0.15968E-12 0.12768E-14 0.65076E-11 0.32196E-14 0.45589E-09 0.52723E-12 0.23993E-10 0.23388E-10 0.22982E-09
 0.15446E-13 0.87430E-15 0.22204E-15 0.22801E-13 0.66613E-15 0.55829E-11 0.20539E-14 0.22844E-09 0.50947E-12 0.23797E-10
 0.23516E-10 0.24578E-10 0.22299E-12 0.52305E-13 0.19568E-14 0.32221E-11 0.14155E-14 0.65873E-11 0.29976E-14 0.13553E-09
 0.51006E-12 0.25857E-10 0.23237E-10 0.29887E-10 0.45144E-12 0.63675E-11 0.25813E-14 0.85737E-09 0.14294E-14 0.66351E-11
 0.69389E-15 0.33168E-14 0.35874E-14 0.33584E-14 0.46213E-14 0.33307E-14 0.46629E-14 0.10825E-14 0.15266E-15 0.91593E-15
 0.18874E-14 0.33029E-14 0.58287E-15 0.35805E-14 0.39135E-14 0.34833E-14 0.49960E-14 0.32613E-14 0.37192E-14 0.45797E-15
 0.16653E-15 0.34694E-15 0.94369E-15 0.31919E-14 0.48572E-15 0.34694E-14 0.38580E-14 0.33445E-14 0.49821E-14 0.32474E-14
 0.48572E-14 0.17902E-14 0.33307E-15 0.21094E-14 0.20817E-14 0.29698E-14 0.38858E-15 0.33029E-14 0.36568E-14 0.32752E-14
 0.45797E-14 0.32474E-14 0.50793E-14 0.24841E-14 0.37470E-15 0.24980E-14 0.19013E-14 0.30947E-14 0.35943E-14 0.24659E-10
 0.73844E-12 0.11256E-09 0.11762E-09 0.89810E-10 0.79861E-12 0.20363E-12 0.98532E-15 0.42882E-14 0.15543E-14 0.44535E-09
 0.36082E-14 0.24430E-10 0.76897E-12 0.11364E-09 0.12140E-09 0.88819E-10 0.59866E-12 0.29199E-13 0.33307E-15 0.92981E-15
 0.61062E-15 0.18992E-09 0.21927E-14 0.22351E-10 0.73136E-12 0.10962E-09 0.11727E-09 0.90078E-10 0.82084E-12 0.34584E-11
 0.16376E-14 0.40731E-13 0.17347E-14 0.96270E-10 0.34694E-14 0.24478E-10 0.72942E-12 0.11245E-09 0.11740E-09 0.91254E-10
 0.81832E-12 0.16136E-08 0.28172E-14 0.94146E-12 0.16931E-14 0.10511E-09 0.38858E-14 0.69349E-12 0.68077E-13 0.69458E-12
 0.47255E-12 0.60363E-12 0.63144E-13 0.63544E-12 0.49544E-14 0.76883E-13 0.81879E-15 0.53914E-12 0.38303E-14 0.76053E-12
 0.72532E-13 0.76848E-12 0.50449E-12 0.64124E-12 0.61007E-13 0.52650E-12 0.23870E-14 0.16154E-13 0.36082E-15 0.47984E-12
 0.23315E-14 0.72348E-12 0.67907E-13 0.73588E-12 0.49513E-12 0.62393E-12 0.57648E-13 0.64984E-12 0.48156E-14 0.36182E-12
 0.10408E-14 0.57196E-12 0.39205E-14 0.66783E-12 0.65972E-13 0.67624E-12 0.46478E-12 0.58179E-12 0.58807E-13 0.62231E-12
 0.52597E-14 0.86381E-12 0.81879E-15 0.53622E-12 0.36082E-14 0.11550E-09 0.74818E-12 0.51348E-08 0.23540E-08 0.12656E-06
 0.59224E-12 0.80823E-10 0.33862E-14 0.25150E-10 0.15543E-14 0.23952E-10 0.35388E-14 0.11325E-09 0.76365E-12 0.47899E-08
 0.20589E-08 0.61704E-07 0.57931E-12 0.73155E-10 0.20817E-14 0.80183E-11 0.94369E-15 0.21656E-10 0.20678E-14 0.93361E-10
 0.72320E-12 0.62383E-08 0.22780E-08 0.19307E-06 0.55812E-12 0.79760E-10 0.33723E-14 0.32711E-10 0.14294E-14 0.23471E-10
 0.33445E-14 0.11356E-09 0.70552E-12 0.52220E-08 0.23319E-08 0.13944E-06 0.55447E-12 0.80627E-10 0.34556E-14 0.27147E-10
 0.14017E-14 0.25050E-10 0.49127E-14 0.12770E-09 0.49650E-12 0.19878E-08 0.28424E-09 0.92379E-08 0.54596E-12 0.76218E-10
 0.47046E-14 0.30351E-10 0.14155E-14 0.23725E-10 0.50515E-14 0.12310E-09 0.50106E-12 0.20394E-08 0.29613E-09 0.83743E-08
 0.55812E-12 0.67661E-10 0.31086E-14 0.24516E-10 0.77716E-15 0.17614E-10 0.28588E-14 0.10719E-09 0.48785E-12 0.23291E-08
 0.26818E-09 0.10155E-07 0.54132E-12 0.77270E-10 0.49405E-14 0.30961E-10 0.14849E-14 0.23898E-10 0.46491E-14 0.12631E-09
 0.47504E-12 0.19994E-08 0.27700E-09 0.84252E-08 0.52675E-12 0.77226E-10 0.48572E-14 0.31833E-10 0.11657E-14 0.23906E-10
 0.31503E-14 0.94909E-10 0.62420E-12 0.77275E-07 0.10197E-07 0.17543E-07 0.65281E-12 0.98246E-10 0.37609E-14 0.22741E-10
 0.16376E-14 0.22419E-09 0.33029E-14 0.88749E-10 0.63675E-12 0.60636E-07 0.77827E-08 0.23651E-07 0.68646E-12 0.85868E-10
 0.22482E-14 0.11947E-10 0.80491E-15 0.58270E-10 0.21649E-14 0.72242E-10 0.64690E-12 0.18039E-06 0.10254E-07 0.15622E-07
 0.67020E-12 0.97873E-10 0.35666E-14 0.27120E-10 0.14155E-14 0.26825E-10 0.32474E-14 0.92764E-10 0.62991E-12 0.79682E-07
 0.10218E-07 0.17143E-07 0.63761E-12 0.99518E-10 0.36360E-14 0.27543E-10 0.15682E-14 0.25439E-10 0.50376E-14 0.72335E-12
 0.57565E-13 0.52000E-12 0.49490E-12 0.62365E-12 0.73601E-13 0.47792E-12 0.43576E-14 0.69812E-12 0.99920E-15 0.15585E-13
 0.38303E-14 0.59050E-12 0.61118E-13 0.57204E-12 0.54709E-12 0.67714E-12 0.77119E-13 0.47817E-12 0.24702E-14 0.68426E-12
 0.41633E-15 0.49682E-14 0.20539E-14 0.41916E-12 0.63116E-13 0.57233E-12 0.53570E-12 0.65373E-12 0.73379E-13 0.47758E-12
 0.39135E-14 0.86545E-12 0.77716E-15 0.98699E-13 0.49127E-14 0.71886E-12 0.60167E-13 0.51611E-12 0.48837E-12 0.60754E-12
 0.69902E-13 0.44824E-12 0.39413E-14 0.85149E-12 0.81879E-15 0.30767E-12 0.20262E-14 0.16403E-10 0.64428E-12 0.68608E-10
 0.64732E-10 0.84243E-10 0.48091E-12 0.21197E-10 0.36082E-14 0.14544E-10 0.10408E-14 0.10270E-14 0.58287E-15 0.29560E-13
 0.50396E-12 0.71411E-10 0.62709E-10 0.83232E-10 0.46003E-12 0.25815E-09 0.22760E-14 0.38055E-10 0.55511E-15 0.41633E-15
 0.22204E-15 0.78548E-14 0.35102E-12 0.76113E-10 0.64722E-10 0.85197E-10 0.46915E-12 0.21156E-10 0.35250E-14 0.10298E-09
 0.15682E-14 0.94785E-14 0.11102E-14 0.44742E-12 0.60159E-12 0.69199E-10 0.64727E-10 0.84399E-10 0.45522E-12 0.21334E-10
 0.35527E-14 0.22922E-09 0.16098E-14 0.14308E-12 0.19429E-15 0.12906E-14 0.29282E-14 0.20400E-14 0.27756E-14 0.19706E-14
 0.22760E-14 0.21511E-14 0.26368E-15 0.21927E-14 0.15127E-14 0.31919E-15 0.16653E-15 0.36082E-15 0.23592E-14 0.19984E-14
 0.31919E-14 0.20539E-14 0.23870E-14 0.22482E-14 0.44409E-15 0.21927E-14 0.88818E-15 0.27756E-15 0.16653E-15 0.30531E-15
 0.19984E-14 0.21094E-14 0.29005E-14 0.22204E-14 0.24147E-14 0.21094E-14 0.51348E-15 0.21649E-14 0.16653E-14 0.84655E-15
 0.34694E-15 0.98532E-15 0.29282E-14 0.21372E-14 0.27339E-14 0.19429E-14 0.21233E-14 0.19290E-14 0.36082E-15 0.20539E-14
 0.16376E-14 0.12768E-14 0.22204E-14 0.92357E-13 0.66314E-12 0.21347E-10 0.20209E-10 0.18516E-10 0.11565E-11 0.47157E-10
 0.33307E-14 0.55996E-11 0.14572E-14 0.23356E-13 0.49960E-15 0.98532E-15 0.16903E-13 0.81025E-11 0.20556E-10 0.11854E-10
 0.86742E-12 0.37730E-10 0.21649E-14 0.26493E-11 0.83267E-15 0.73552E-14 0.16653E-15 0.41633E-15 0.53291E-14 0.29754E-11
 0.20121E-10 0.15404E-10 0.89312E-12 0.94748E-11 0.33029E-14 0.55893E-11 0.14849E-14 0.32871E-12 0.12074E-14 0.87430E-14
 0.14741E-12 0.19861E-10 0.20192E-10 0.18411E-10 0.12408E-11 0.72728E-10 0.31919E-14 0.56062E-11 0.14294E-14 0.10607E-10
 0.11241E-14 0.74940E-15 0.45797E-15 0.94369E-15 0.76328E-15 0.74940E-15 0.36082E-15 0.88818E-15 0.11380E-14 0.91593E-15
 0.24980E-15 0.72164E-15 0.99920E-15 0.66613E-15 0.58287E-15 0.97145E-15 0.74940E-15 0.83267E-15 0.52736E-15 0.58287E-15
 0.94369E-15 0.72164E-15 0.55511E-16 0.72164E-15 0.99920E-15 0.61062E-15 0.41633E-15 0.61062E-15 0.88818E-15 0.83267E-15
 0.47184E-15 0.68001E-15 0.11102E-14 0.66613E-15 0.20817E-15 0.77716E-15 0.11935E-14 0.87430E-15 0.41633E-15 0.86042E-15
 0.63838E-15 0.74940E-15 0.56899E-15 0.83267E-15 0.99920E-15 0.72164E-15 0.16653E-15 0.69389E-15 0.30254E-14 0.52543E-10
 0.49619E-12 0.17771E-10 0.16312E-10 0.19952E-10 0.95493E-13 0.10408E-13 0.12351E-14 0.36274E-12 0.13323E-14 0.55610E-11
 0.33584E-14 0.21074E-09 0.40268E-12 0.21347E-10 0.16148E-10 0.64086E-10 0.49682E-14 0.47184E-15 0.24980E-15 0.75218E-14
 0.77716E-15 0.10382E-10 0.21372E-14 0.18363E-09 0.39957E-12 0.31484E-10 0.16229E-10 0.11101E-09 0.14322E-13 0.10547E-14
 0.51348E-15 0.23426E-13 0.14155E-14 0.55718E-11 0.31919E-14 0.86223E-10 0.47329E-12 0.17706E-10 0.16326E-10 0.18690E-10
 0.28248E-12 0.14433E-12 0.22343E-14 0.18406E-10 0.14849E-14 0.56444E-11 0.44409E-15 0.19429E-14 0.22482E-14 0.19845E-14
 0.28727E-14 0.19429E-14 0.28033E-14 0.11657E-14 0.13878E-15 0.92981E-15 0.17208E-14 0.20123E-14 0.55511E-15 0.22204E-14
 0.24009E-14 0.23037E-14 0.30531E-14 0.20817E-14 0.18596E-14 0.33307E-15 0.27756E-16 0.11102E-15 0.86042E-15 0.21094E-14
 0.38858E-15 0.22204E-14 0.25535E-14 0.21649E-14 0.30809E-14 0.22204E-14 0.23592E-14 0.47184E-15 0.19429E-15 0.38858E-15
 0.16376E-14 0.20262E-14 0.45797E-15 0.22204E-14 0.22066E-14 0.20539E-14 0.28449E-14 0.20123E-14 0.30531E-14 0.12490E-14
 0.27756E-15 0.13045E-14 0.17486E-14 0.19290E-14 0.35388E-14 0.22806E-10 0.73931E-12 0.95576E-10 0.98890E-10 0.78046E-10
 0.81908E-12 0.44897E-12 0.12351E-14 0.85904E-14 0.15543E-14 0.21469E-09 0.34278E-14 0.22590E-10 0.76705E-12 0.96235E-10
 0.10195E-09 0.73926E-10 0.44303E-12 0.79936E-14 0.24980E-15 0.44409E-15 0.55511E-15 0.18505E-09 0.21649E-14 0.69328E-11
 0.75029E-12 0.92099E-10 0.10017E-09 0.74153E-10 0.66197E-12 0.29143E-13 0.36082E-15 0.94369E-15 0.10686E-14 0.10008E-09
 0.35111E-14 0.22635E-10 0.79140E-12 0.95446E-10 0.98480E-10 0.78515E-10 0.88629E-12 0.14280E-10 0.21927E-14 0.94577E-13
 0.15959E-14 0.10941E-09 0.39621E-14 0.67440E-12 0.65236E-13 0.68071E-12 0.45240E-12 0.58868E-12 0.60688E-13 0.59820E-12
 0.49405E-14 0.13642E-12 0.84655E-15 0.52504E-12 0.36776E-14 0.73128E-12 0.68397E-13 0.73391E-12 0.49431E-12 0.65885E-12
 0.63879E-13 0.37012E-12 0.20262E-14 0.52736E-14 0.49960E-15 0.47187E-12 0.24980E-14 0.71963E-12 0.71582E-13 0.76358E-12
 0.50289E-12 0.65464E-12 0.61173E-13 0.49685E-12 0.38025E-14 0.17375E-13 0.10825E-14 0.44530E-12 0.42188E-14 0.73224E-12
 0.68626E-13 0.69897E-12 0.45819E-12 0.59421E-12 0.58155E-13 0.60341E-12 0.50238E-14 0.54787E-12 0.87430E-15 0.52389E-12
 0.35388E-14 0.11135E-09 0.70124E-12 0.67392E-08 0.27993E-08 0.83606E-06 0.56975E-12 0.82829E-10 0.33029E-14 0.29307E-10
 0.13878E-14 0.23737E-10 0.33862E-14 0.10933E-09 0.73890E-12 0.62230E-08 0.24386E-08 0.18051E-06 0.58184E-12 0.77866E-10
 0.20539E-14 0.30111E-11 0.74940E-15 0.32462E-10 0.21927E-14 0.89812E-10 0.76052E-12 0.87589E-08 0.28601E-08 0.28565E-05
 0.57579E-12 0.86045E-10 0.34139E-14 0.10148E-10 0.15682E-14 0.29076E-10 0.34417E-14 0.10936E-09 0.72125E-12 0.68320E-08
 0.28750E-08 0.10457E-05 0.56650E-12 0.83330E-10 0.33584E-14 0.31850E-10 0.14433E-14 0.24479E-10 0.47323E-14 0.12354E-09
 0.48120E-12 0.22894E-08 0.26635E-09 0.12179E-07 0.51933E-12 0.78362E-10 0.46352E-14 0.30209E-10 0.14710E-14 0.23905E-10
 0.49405E-14 0.11845E-09 0.49398E-12 0.23120E-08 0.27105E-09 0.11421E-07 0.54151E-12 0.70150E-10 0.30392E-14 0.23885E-10
 0.66613E-15 0.17747E-10 0.29698E-14 0.10470E-09 0.49941E-12 0.27906E-08 0.26993E-09 0.15835E-07 0.54948E-12 0.79571E-10
 0.49405E-14 0.30068E-10 0.15266E-14 0.24562E-10 0.47046E-14 0.12158E-09 0.49798E-12 0.24223E-08 0.27270E-09 0.12331E-07
 0.54047E-12 0.79770E-10 0.49127E-14 0.31204E-10 0.12768E-14 0.24242E-10 0.33445E-14 0.91936E-10 0.61810E-12 0.29986E-06
 0.15022E-07 0.11604E-07 0.64867E-12 0.10158E-09 0.36915E-14 0.27009E-10 0.14294E-14 0.24565E-10 0.30809E-14 0.89890E-10
 0.62352E-12 0.19310E-06 0.10465E-07 0.15559E-07 0.65934E-12 0.87677E-10 0.22482E-14 0.15356E-10 0.63838E-15 0.11335E-09
 0.19706E-14 0.72502E-10 0.64822E-12 0.32540E-05 0.15712E-07 0.10626E-07 0.69903E-12 0.10147E-09 0.37192E-14 0.25923E-10
 0.14849E-14 0.32683E-10 0.33584E-14 0.89102E-10 0.66226E-12 0.31249E-06 0.16232E-07 0.11471E-07 0.68474E-12 0.10307E-09
 0.35805E-14 0.25938E-10 0.13878E-14 0.30885E-10 0.53291E-14 0.76782E-12 0.58745E-13 0.52326E-12 0.50596E-12 0.61733E-12
 0.70985E-13 0.45266E-12 0.40107E-14 0.98624E-12 0.99920E-15 0.22851E-12 0.50238E-14 0.80921E-12 0.57704E-13 0.55825E-12
 0.54008E-12 0.67022E-12 0.73400E-13 0.49306E-12 0.24286E-14 0.70199E-12 0.61062E-15 0.14849E-13 0.23870E-14 0.62961E-12
 0.60757E-13 0.57081E-12 0.54734E-12 0.69703E-12 0.78035E-13 0.50122E-12 0.37886E-14 0.91643E-12 0.94369E-15 0.60535E-13
 0.48989E-14 0.78582E-12 0.62950E-13 0.54128E-12 0.51536E-12 0.63596E-12 0.73642E-13 0.46767E-12 0.38580E-14 0.90242E-12
 0.10131E-14 0.43654E-12 0.24841E-14 0.13758E-08 0.63884E-12 0.79691E-10 0.77734E-10 0.99830E-10 0.47627E-12 0.23024E-10
 0.33723E-14 0.16016E-09 0.16376E-14 0.54276E-13 0.17902E-14 0.36016E-11 0.64108E-12 0.79451E-10 0.76141E-10 0.97454E-10
 0.47605E-12 0.21398E-10 0.21511E-14 0.96180E-11 0.58287E-15 0.88818E-15 0.24980E-15 0.29449E-13 0.48644E-12 0.85743E-10
 0.78146E-10 0.10092E-09 0.49664E-12 0.23000E-10 0.34001E-14 0.54109E-10 0.14849E-14 0.47046E-14 0.79103E-15 0.20040E-12
 0.62506E-12 0.81162E-10 0.78096E-10 0.10008E-09 0.48336E-12 0.23191E-10 0.37192E-14 0.15225E-09 0.16098E-14 0.52549E-11
 0.33307E-15 0.26229E-14 0.49127E-14 0.33029E-14 0.45519E-14 0.32196E-14 0.36846E-14 0.33029E-14 0.47184E-15 0.32890E-14
 0.17625E-14 0.16237E-14 0.22204E-15 0.17486E-14 0.48989E-14 0.33307E-14 0.49127E-14 0.33723E-14 0.37331E-14 0.34139E-14
 0.41633E-15 0.35111E-14 0.99920E-15 0.52736E-15 0.83267E-16 0.58287E-15 0.37609E-14 0.33307E-14 0.50238E-14 0.35805E-14
 0.38303E-14 0.35805E-14 0.62450E-15 0.35250E-14 0.19984E-14 0.87430E-15 0.30531E-15 0.95757E-15 0.47740E-14 0.34556E-14
 0.44686E-14 0.33723E-14 0.35805E-14 0.32890E-14 0.63838E-15 0.33723E-14 0.19706E-14 0.24980E-14 0.25535E-14 0.10309E-11
 0.95854E-12 0.26481E-10 0.30313E-10 0.24303E-10 0.90314E-12 0.10499E-09 0.30254E-14 0.67253E-11 0.11657E-14 0.34244E-11
 0.20678E-14 0.41980E-13 0.37330E-12 0.32787E-10 0.30382E-10 0.27156E-10 0.90014E-12 0.10156E-09 0.21649E-14 0.55572E-11
 0.77716E-15 0.23911E-13 0.36082E-15 0.98532E-15 0.17500E-13 0.10210E-10 0.29577E-10 0.25971E-10 0.94684E-12 0.54236E-10
 0.33862E-14 0.67450E-11 0.14988E-14 0.15909E-12 0.79103E-15 0.47323E-14 0.82365E-13 0.24083E-10 0.29684E-10 0.26329E-10
 0.10332E-11 0.16311E-09 0.31919E-14 0.67708E-11 0.14710E-14 0.10870E-08 0.19706E-14 0.17764E-14 0.88818E-15 0.14849E-14
 0.12490E-14 0.14294E-14 0.76328E-15 0.17347E-14 0.18596E-14 0.14433E-14 0.22204E-15 0.12906E-14 0.20539E-14 0.16792E-14
 0.99920E-15 0.14849E-14 0.14710E-14 0.14294E-14 0.94369E-15 0.15543E-14 0.16515E-14 0.15404E-14 0.24980E-15 0.15682E-14
 0.15821E-14 0.12212E-14 0.86042E-15 0.15127E-14 0.16376E-14 0.15821E-14 0.69389E-15 0.15543E-14 0.18180E-14 0.15266E-14
 0.27756E-15 0.15127E-14 0.19845E-14 0.15543E-14 0.94369E-15 0.14988E-14 0.13600E-14 0.14155E-14 0.92981E-15 0.16653E-14
 0.18874E-14 0.15127E-14 0.19429E-15 0.14017E-14 0.31364E-14 0.10193E-09 0.55607E-12 0.24868E-10 0.23687E-10 0.37465E-10
 0.44723E-12 0.11726E-10 0.25674E-14 0.89668E-09 0.11380E-14 0.65838E-11 0.30947E-14 0.95632E-10 0.55900E-12 0.23449E-10
 0.23602E-10 0.26706E-10 0.99476E-13 0.96728E-14 0.76328E-15 0.33316E-12 0.63838E-15 0.56232E-11 0.21927E-14 0.10208E-09
 0.43461E-12 0.28980E-10 0.24225E-10 0.32483E-10 0.60812E-13 0.48017E-14 0.87430E-15 0.15947E-12 0.14849E-14 0.65720E-11
 0.34556E-14 0.34618E-09 0.54388E-12 0.24144E-10 0.24142E-10 0.26236E-10 0.36658E-12 0.29793E-12 0.23870E-14 0.64521E-10
 0.15821E-14 0.66694E-11 0.66613E-15 0.35111E-14 0.38025E-14 0.33445E-14 0.45380E-14 0.31364E-14 0.48989E-14 0.26090E-14
 0.34694E-15 0.27617E-14 0.18319E-14 0.30531E-14 0.58287E-15 0.34833E-14 0.38650E-14 0.35943E-14 0.46907E-14 0.31225E-14
 0.49682E-14 0.12768E-14 0.16653E-15 0.12212E-14 0.11657E-14 0.32196E-14 0.48572E-15 0.37886E-14 0.42744E-14 0.35111E-14
 0.47740E-14 0.33584E-14 0.49405E-14 0.10270E-14 0.22204E-15 0.10547E-14 0.19984E-14 0.33584E-14 0.44409E-15 0.36915E-14
 0.41633E-14 0.35943E-14 0.47462E-14 0.32058E-14 0.52180E-14 0.22621E-14 0.26368E-15 0.22621E-14 0.19568E-14 0.31225E-14
 0.35388E-14 0.24707E-10 0.72263E-12 0.11315E-09 0.12014E-09 0.91833E-10 0.73924E-12 0.49802E-09 0.27756E-14 0.11134E-10
 0.17208E-14 0.13517E-09 0.32752E-14 0.24489E-10 0.67574E-12 0.11418E-09 0.12425E-09 0.93050E-10 0.73790E-12 0.45913E-12
 0.10270E-14 0.88818E-14 0.83267E-15 0.87340E-10 0.21649E-14 0.22378E-10 0.73283E-12 0.10982E-09 0.12016E-09 0.89459E-10
 0.79937E-12 0.20389E-12 0.10963E-14 0.49960E-14 0.15266E-14 0.34347E-09 0.37192E-14 0.24522E-10 0.77470E-12 0.11289E-09
 0.11974E-09 0.91525E-10 0.85831E-12 0.53731E-10 0.23315E-14 0.17787E-12 0.15821E-14 0.93504E-10 0.39274E-14 0.71459E-12
 0.66943E-13 0.70166E-12 0.46526E-12 0.60537E-12 0.58155E-13 0.59334E-12 0.51209E-14 0.92266E-12 0.83267E-15 0.52131E-12
 0.35666E-14 0.72118E-12 0.66003E-13 0.70979E-12 0.47803E-12 0.63593E-12 0.60514E-13 0.63642E-12 0.29421E-14 0.13284E-12
 0.51348E-15 0.57569E-12 0.22551E-14 0.74631E-12 0.68445E-13 0.71797E-12 0.49745E-12 0.66318E-12 0.63186E-13 0.63445E-12
 0.48017E-14 0.82712E-13 0.10686E-14 0.55465E-12 0.41356E-14 0.76493E-12 0.69250E-13 0.69786E-12 0.47496E-12 0.61996E-12
 0.59487E-13 0.63381E-12 0.50515E-14 0.70322E-12 0.86042E-15 0.54352E-12 0.33862E-14 0.11417E-09 0.67848E-12 0.55881E-08
 0.24148E-08 0.19397E-06 0.54222E-12 0.80295E-10 0.30809E-14 0.22160E-10 0.13184E-14 0.25845E-10 0.32613E-14 0.11211E-09
 0.67330E-12 0.52187E-08 0.20118E-08 0.81284E-07 0.52069E-12 0.70791E-10 0.20400E-14 0.19707E-10 0.73552E-15 0.17895E-10
 0.19151E-14 0.92664E-10 0.69117E-12 0.68445E-08 0.23806E-08 0.31059E-06 0.54173E-12 0.81479E-10 0.33723E-14 0.24131E-10
 0.15127E-14 0.24167E-10 0.33029E-14 0.11232E-09 0.69697E-12 0.56600E-08 0.24859E-08 0.20794E-06 0.55030E-12 0.81490E-10
 0.32196E-14 0.31219E-10 0.13878E-14 0.24446E-10 0.45797E-14 0.12344E-09 0.47389E-12 0.24206E-08 0.29112E-09 0.13420E-07
 0.50562E-12 0.78316E-10 0.43160E-14 0.30639E-10 0.12351E-14 0.23583E-10 0.44964E-14 0.11886E-09 0.46408E-12 0.23423E-08
 0.27923E-09 0.11104E-07 0.49312E-12 0.70086E-10 0.26923E-14 0.23986E-10 0.63838E-15 0.17796E-10 0.26923E-14 0.10326E-09
 0.45310E-12 0.27647E-08 0.27148E-09 0.15783E-07 0.51625E-12 0.79323E-10 0.45935E-14 0.30217E-10 0.12351E-14 0.24439E-10
 0.46213E-14 0.12148E-09 0.47549E-12 0.25057E-08 0.29848E-09 0.14090E-07 0.53412E-12 0.79738E-10 0.47462E-14 0.30957E-10
 0.12351E-14 0.24397E-10 0.32474E-14 0.92649E-10 0.59600E-12 0.19722E-06 0.13322E-07 0.12665E-07 0.63930E-12 0.10070E-09
 0.34417E-14 0.25627E-10 0.13323E-14 0.29866E-10 0.30531E-14 0.91067E-10 0.58133E-12 0.13888E-06 0.87114E-08 0.17082E-07
 0.61386E-12 0.86847E-10 0.20123E-14 0.18332E-10 0.65226E-15 0.19018E-10 0.19429E-14 0.76683E-10 0.58591E-12 0.11161E-05
 0.12193E-07 0.11483E-07 0.63647E-12 0.10062E-09 0.33029E-14 0.26288E-10 0.13045E-14 0.26313E-10 0.31364E-14 0.91183E-10
 0.61987E-12 0.20780E-06 0.14494E-07 0.12532E-07 0.66577E-12 0.10225E-09 0.36360E-14 0.26280E-10 0.14849E-14 0.29297E-10
 0.52180E-14 0.80902E-12 0.60001E-13 0.53598E-12 0.51759E-12 0.62142E-12 0.71859E-13 0.47867E-12 0.38441E-14 0.98303E-12
 0.83267E-15 0.45980E-12 0.49405E-14 0.80883E-12 0.58668E-13 0.55347E-12 0.52632E-12 0.63931E-12 0.70111E-13 0.47874E-12
 0.21649E-14 0.92217E-12 0.40246E-15 0.33290E-12 0.29698E-14 0.83134E-12 0.57412E-13 0.56075E-12 0.53968E-12 0.68228E-12
 0.73233E-13 0.48647E-12 0.36637E-14 0.10021E-11 0.10270E-14 0.37348E-12 0.51348E-14 0.84538E-12 0.59362E-13 0.55046E-12
 0.53424E-12 0.66444E-12 0.74565E-13 0.48584E-12 0.38580E-14 0.96702E-12 0.84655E-15 0.44850E-12 0.25674E-14 0.38408E-06
 0.64140E-12 0.81072E-10 0.78042E-10 0.10174E-09 0.47521E-12 0.23238E-10 0.33584E-14 0.14162E-09 0.15682E-14 0.63956E-11
 0.26090E-14 0.16116E-08 0.61420E-12 0.80424E-10 0.75986E-10 0.99229E-10 0.44775E-12 0.21559E-10 0.20539E-14 0.71635E-10
 0.77716E-15 0.14487E-12 0.12629E-14 0.14006E-10 0.58778E-12 0.83207E-10 0.78308E-10 0.10269E-09 0.46303E-12 0.23200E-10
 0.33168E-14 0.16271E-09 0.15821E-14 0.30449E-12 0.22204E-14 0.54988E-10 0.62467E-12 0.81281E-10 0.78402E-10 0.10188E-09
 0.48041E-12 0.23407E-10 0.36499E-14 0.15520E-09 0.17347E-14 0.19948E-11 0.24980E-15 0.29421E-14 0.56760E-14 0.33029E-14
 0.34417E-14 0.31919E-14 0.51764E-14 0.32335E-14 0.36082E-15 0.33445E-14 0.23037E-14 0.27617E-14 0.31919E-15 0.28727E-14
 0.56899E-14 0.31919E-14 0.34417E-14 0.32196E-14 0.52874E-14 0.33029E-14 0.34694E-15 0.33168E-14 0.13184E-14 0.30392E-14
 0.20817E-15 0.32474E-14 0.60785E-14 0.33862E-14 0.32474E-14 0.32752E-14 0.54678E-14 0.32890E-14 0.37470E-15 0.35111E-14
 0.23870E-14 0.29282E-14 0.31919E-15 0.30531E-14 0.59674E-14 0.34972E-14 0.34001E-14 0.33307E-14 0.54401E-14 0.32752E-14
 0.40246E-15 0.33307E-14 0.22621E-14 0.28866E-14 0.29698E-14 0.53248E-12 0.37811E-12 0.75001E-11 0.18069E-10 0.12729E-10
 0.11565E-11 0.32885E-10 0.32058E-14 0.38530E-11 0.95757E-15 0.19523E-11 0.26784E-14 0.39799E-12 0.34747E-12 0.71125E-11
 0.18330E-10 0.13070E-10 0.11344E-11 0.40861E-10 0.22898E-14 0.33866E-11 0.49960E-15 0.18865E-10 0.20955E-14 0.25872E-11
 0.61998E-12 0.93110E-11 0.18096E-10 0.12160E-10 0.10994E-11 0.26019E-10 0.30531E-14 0.38450E-11 0.10131E-14 0.66284E-11
 0.30254E-14 0.14291E-11 0.50319E-12 0.86660E-11 0.18027E-10 0.12345E-10 0.11575E-11 0.27238E-10 0.35111E-14 0.38731E-11
 0.10408E-14 0.25792E-11 0.22760E-14 0.17902E-14 0.99920E-15 0.11241E-14 0.80491E-15 0.11519E-14 0.90206E-15 0.18874E-14
 0.23315E-14 0.12351E-14 0.24980E-15 0.10408E-14 0.22204E-14 0.18874E-14 0.97145E-15 0.95757E-15 0.86042E-15 0.92981E-15
 0.97145E-15 0.18874E-14 0.20678E-14 0.10408E-14 -.41633E-16 0.11519E-14 0.20123E-14 0.19568E-14 0.97145E-15 0.10408E-14
 0.61062E-15 0.10270E-14 0.11241E-14 0.19013E-14 0.22760E-14 0.10825E-14 0.16653E-15 0.95757E-15 0.22482E-14 0.18735E-14
 0.92981E-15 0.10963E-14 0.77716E-15 0.11935E-14 0.99920E-15 0.18041E-14 0.21511E-14 0.10963E-14 0.27756E-15 0.10963E-14
 0.30670E-14 0.47696E-09 0.52851E-12 0.18071E-10 0.13715E-10 0.43755E-10 0.24900E-12 0.34316E-09 0.28727E-14 0.66858E-11
 0.83267E-15 0.39327E-11 0.29282E-14 0.63593E-09 0.51335E-12 0.18286E-10 0.13542E-10 0.36733E-10 0.28552E-12 0.34735E-10
 0.19706E-14 0.11261E-10 0.59674E-15 0.34917E-11 0.22204E-14 0.25035E-09 0.52526E-12 0.17245E-10 0.13676E-10 0.76147E-10
 0.18975E-12 0.15155E-11 0.26923E-14 0.19244E-11 0.95757E-15 0.39508E-11 0.30254E-14 0.26710E-09 0.52972E-12 0.17463E-10
 0.13723E-10 0.64066E-10 0.20155E-12 0.27569E-11 0.28588E-14 0.25590E-11 0.11241E-14 0.39738E-11 0.38858E-15 0.33445E-14
 0.54540E-14 0.32335E-14 0.33168E-14 0.32058E-14 0.60230E-14 0.31503E-14 0.26368E-15 0.31919E-14 0.22343E-14 0.30531E-14
 0.47184E-15 0.32890E-14 0.55372E-14 0.33862E-14 0.33168E-14 0.30670E-14 0.62172E-14 0.31641E-14 0.36082E-15 0.30670E-14
 0.14433E-14 0.31364E-14 0.48572E-15 0.32613E-14 0.54678E-14 0.30670E-14 0.33723E-14 0.30115E-14 0.58425E-14 0.28588E-14
 0.38858E-15 0.29143E-14 0.23592E-14 0.30392E-14 0.30531E-15 0.32613E-14 0.53152E-14 0.33445E-14 0.34001E-14 0.32058E-14
 0.57315E-14 0.28033E-14 0.36082E-15 0.29143E-14 0.23592E-14 0.30670E-14 0.32058E-14 0.14218E-10 0.11099E-11 0.65517E-10
 0.64388E-10 0.51709E-10 0.90150E-12 0.13448E-10 0.28866E-14 0.14995E-11 0.17208E-14 0.22000E-09 0.31086E-14 0.14120E-10
 0.10441E-11 0.65901E-10 0.65842E-10 0.52573E-10 0.88873E-12 0.31406E-10 0.20817E-14 0.24452E-11 0.11380E-14 0.87529E-10
 0.22898E-14 0.13247E-10 0.99876E-12 0.64222E-10 0.64357E-10 0.51258E-10 0.83365E-12 0.34820E-11 0.27200E-14 0.38351E-12
 0.17347E-14 0.65134E-09 0.30809E-14 0.14134E-10 0.10503E-11 0.65431E-10 0.64254E-10 0.51556E-10 0.86986E-12 0.45851E-11
 0.30670E-14 0.52948E-12 0.19845E-14 0.47795E-09 0.54678E-14 0.10991E-11 0.87715E-13 0.67488E-12 0.59973E-12 0.82893E-12
 0.80949E-13 0.64299E-12 0.56621E-14 0.53321E-12 0.95757E-15 0.53471E-12 0.51070E-14 0.10706E-11 0.84530E-13 0.67379E-12
 0.60446E-12 0.84924E-12 0.82268E-13 0.67511E-12 0.39135E-14 0.60126E-12 0.58287E-15 0.55796E-12 0.34556E-14 0.10477E-11
 0.83034E-13 0.68334E-12 0.61036E-12 0.85837E-12 0.82934E-13 0.64389E-12 0.56205E-14 0.32853E-12 0.10270E-14 0.53173E-12
 0.52042E-14 0.10819E-11 0.86386E-13 0.68870E-12 0.60618E-12 0.83816E-12 0.82406E-13 0.63459E-12 0.55927E-14 0.37176E-12
 0.88818E-15 0.53939E-12 0.32613E-14 0.65197E-10 0.67323E-12 0.33274E-08 0.18524E-08 0.10869E-06 0.67284E-12 0.48272E-10
 0.30531E-14 0.86273E-11 0.88818E-15 0.17025E-10 0.30809E-14 0.64302E-10 0.64463E-12 0.31833E-08 0.15957E-08 0.57578E-07
 0.65593E-12 0.43604E-10 0.22760E-14 0.76361E-11 0.54123E-15 0.13246E-10 0.22066E-14 0.56166E-10 0.64189E-12 0.38420E-08
 0.17679E-08 0.14582E-06 0.69227E-12 0.48232E-10 0.31364E-14 0.70889E-11 0.10131E-14 0.18160E-10 0.31086E-14 0.64390E-10
 0.67920E-12 0.33540E-08 0.18443E-08 0.11383E-06 0.70920E-12 0.48825E-10 0.33862E-14 0.75063E-11 0.10131E-14 0.18089E-10
 0.33584E-14 0.64881E-10 0.59889E-12 0.18554E-08 0.11640E-09 0.49459E-07 0.68522E-12 0.48385E-10 0.32196E-14 0.17763E-10
 0.69389E-15 0.13721E-10 0.32752E-14 0.63337E-10 0.58081E-12 0.17998E-08 0.11025E-09 0.33806E-07 0.66004E-12 0.44278E-10
 0.23176E-14 0.14770E-10 0.49960E-15 0.11133E-10 0.22898E-14 0.56914E-10 0.56885E-12 0.20064E-08 0.10443E-09 0.59606E-07
 0.67095E-12 0.48619E-10 0.32890E-14 0.18236E-10 0.61062E-15 0.13671E-10 0.34556E-14 0.64198E-10 0.59716E-12 0.18490E-08
 0.11153E-09 0.48632E-07 0.69614E-12 0.48874E-10 0.34001E-14 0.18301E-10 0.63838E-15 0.13863E-10 0.32752E-14 0.51536E-10
 0.82637E-12 0.10877E-06 0.51033E-07 0.66455E-08 0.62937E-12 0.59353E-10 0.32890E-14 0.14327E-10 0.94369E-15 0.17818E-10
 0.29837E-14 0.50955E-10 0.81910E-12 0.85366E-07 0.27154E-07 0.80078E-08 0.58349E-12 0.53232E-10 0.22760E-14 0.10972E-10
 0.56899E-15 0.15390E-10 0.21233E-14 0.45278E-10 0.79274E-12 0.30377E-06 0.43945E-07 0.61526E-08 0.58616E-12 0.59303E-10
 0.31503E-14 0.11441E-10 0.90206E-15 0.17647E-09 0.31086E-14 0.50737E-10 0.80484E-12 0.11486E-06 0.52217E-07 0.65304E-08
 0.61966E-12 0.60027E-10 0.31780E-14 0.12727E-10 0.10408E-14 0.44116E-10 0.60368E-14 0.88973E-12 0.80769E-13 0.66974E-12
 0.68070E-12 0.62548E-12 0.96364E-13 0.57365E-12 0.51764E-14 0.12584E-11 0.11380E-14 0.27710E-12 0.59397E-14 0.98171E-12
 0.80366E-13 0.69163E-12 0.69656E-12 0.62650E-12 0.91899E-13 0.55770E-12 0.34972E-14 0.11945E-11 0.66613E-15 0.35350E-12
 0.39135E-14 0.95322E-12 0.79228E-13 0.70711E-12 0.69605E-12 0.61475E-12 0.91534E-13 0.55737E-12 0.51625E-14 0.99985E-12
 0.10131E-14 0.12958E-12 0.55372E-14 0.79381E-12 0.80810E-13 0.68282E-12 0.68461E-12 0.61137E-12 0.94657E-13 0.56875E-12
 0.53846E-14 0.11239E-11 0.94369E-15 0.25151E-12 0.29421E-14 0.13154E-10 0.63410E-12 0.48148E-10 0.47780E-10 0.59102E-10
 0.56766E-12 0.13548E-10 0.31641E-14 0.62694E-10 0.16931E-14 0.32568E-12 0.25396E-14 0.16572E-10 0.66105E-12 0.47797E-10
 0.46802E-10 0.58101E-10 0.54742E-12 0.12839E-10 0.20955E-14 0.36827E-10 0.10825E-14 0.36314E-11 0.18457E-14 0.11866E-09
 0.65267E-12 0.48849E-10 0.47662E-10 0.59518E-10 0.56296E-12 0.13538E-10 0.30254E-14 0.19075E-10 0.16931E-14 0.23512E-12
 0.23176E-14 0.12579E-11 0.58423E-12 0.48406E-10 0.47833E-10 0.59182E-10 0.57909E-12 0.13623E-10 0.32752E-14 0.32911E-10
 0.18319E-14 0.26738E-09 0.30531E-15 0.29282E-14 0.56899E-14 0.32335E-14 0.32058E-14 0.32752E-14 0.52319E-14 0.31780E-14
 0.36082E-15 0.33445E-14 0.21788E-14 0.24702E-14 0.22204E-15 0.26090E-14 0.58425E-14 0.32196E-14 0.34001E-14 0.31641E-14
 0.51903E-14 0.32613E-14 0.29143E-15 0.33445E-14 0.15959E-14 0.27894E-14 0.22204E-15 0.29282E-14 0.58703E-14 0.31086E-14
 0.32890E-14 0.31364E-14 0.51903E-14 0.33029E-14 0.52736E-15 0.33862E-14 0.22066E-14 0.22760E-14 0.26368E-15 0.24980E-14
 0.53568E-14 0.32474E-14 0.34139E-14 0.32752E-14 0.51487E-14 0.30392E-14 0.43021E-15 0.33445E-14 0.23037E-14 0.29837E-14
 0.30531E-14 0.14706E-11 0.53843E-12 0.85875E-11 0.17551E-10 0.14309E-10 0.12988E-11 0.62346E-10 0.31919E-14 0.38709E-11
 0.98532E-15 0.15741E-10 0.26229E-14 0.15575E-12 0.64412E-12 0.15150E-10 0.17541E-10 0.14472E-10 0.11333E-11 0.43259E-10
 0.22343E-14 0.34026E-11 0.62450E-15 0.33434E-09 0.20123E-14 0.56811E-12 0.83802E-12 0.13667E-10 0.17613E-10 0.13170E-10
 0.11756E-11 0.44014E-10 0.31641E-14 0.38242E-11 0.11102E-14 0.71167E-12 0.24286E-14 0.12397E-12 0.20889E-12 0.57317E-11
 0.17904E-10 0.12068E-10 0.11379E-11 0.24760E-10 0.34001E-14 0.38525E-11 0.10131E-14 0.65509E-11 0.24009E-14 0.18180E-14
 0.95757E-15 0.12490E-14 0.72164E-15 0.10408E-14 0.90206E-15 0.19013E-14 0.21511E-14 0.98532E-15 0.11102E-15 0.99920E-15
 0.22066E-14 0.19290E-14 0.11102E-14 0.11380E-14 0.72164E-15 0.94369E-15 0.97145E-15 0.17070E-14 0.19151E-14 0.90206E-15
 0.15266E-15 0.10963E-14 0.20955E-14 0.19568E-14 0.10547E-14 0.97145E-15 0.72164E-15 0.10825E-14 0.10686E-14 0.18457E-14
 0.21649E-14 0.10270E-14 0.19429E-15 0.10270E-14 0.21649E-14 0.17764E-14 0.10270E-14 0.10686E-14 0.86042E-15 0.11102E-14
 0.10270E-14 0.17486E-14 0.22898E-14 0.10963E-14 0.55511E-16 0.95757E-15 0.33029E-14 0.22385E-09 0.52339E-12 0.17049E-10
 0.13551E-10 0.17854E-10 0.27388E-12 0.33315E-12 0.24841E-14 0.16050E-10 0.87430E-15 0.38567E-11 0.30392E-14 0.78950E-10
 0.55579E-12 0.14827E-10 0.13553E-10 0.20438E-10 0.80533E-13 0.11185E-13 0.98532E-15 0.26484E-12 0.40246E-15 0.34241E-11
 0.21649E-14 0.98020E-10 0.55229E-12 0.15323E-10 0.13512E-10 0.28006E-10 0.34014E-12 0.10889E-10 0.29698E-14 0.70842E-10
 0.10825E-14 0.39120E-11 0.31780E-14 0.83263E-08 0.48535E-12 0.19165E-10 0.13321E-10 0.70893E-10 0.18369E-12 0.14291E-11
 0.28311E-14 0.19536E-11 0.12074E-14 0.39341E-11 0.37470E-15 0.31364E-14 0.50931E-14 0.30947E-14 0.33307E-14 0.31225E-14
 0.59397E-14 0.25119E-14 0.24980E-15 0.25535E-14 0.24009E-14 0.29837E-14 0.37470E-15 0.31364E-14 0.53568E-14 0.30809E-14
 0.33862E-14 0.30947E-14 0.54956E-14 0.13600E-14 0.30531E-15 0.15266E-14 0.15127E-14 0.30115E-14 0.36082E-15 0.31919E-14
 0.53707E-14 0.29560E-14 0.32058E-14 0.31364E-14 0.61340E-14 0.31225E-14 0.37470E-15 0.31641E-14 0.22482E-14 0.28588E-14
 0.24980E-15 0.31503E-14 0.50793E-14 0.31919E-14 0.34278E-14 0.31503E-14 0.56066E-14 0.26507E-14 0.20817E-15 0.28311E-14
 0.23315E-14 0.30670E-14 0.33723E-14 0.14118E-10 0.10828E-11 0.64558E-10 0.62893E-10 0.51077E-10 0.99611E-12 0.17103E-10
 0.25535E-14 0.15833E-12 0.19706E-14 0.78601E-10 0.32474E-14 0.14024E-10 0.10674E-11 0.64944E-10 0.64274E-10 0.51445E-10
 0.90222E-12 0.39675E-12 0.11380E-14 0.92565E-14 0.83267E-15 0.89332E-10 0.22898E-14 0.13164E-10 0.10036E-11 0.63274E-10
 0.62927E-10 0.50761E-10 0.94078E-12 0.15045E-09 0.31225E-14 0.44221E-11 0.18874E-14 0.13046E-09 0.33168E-14 0.14035E-10
 0.10215E-11 0.64443E-10 0.62813E-10 0.50837E-10 0.88933E-12 0.34622E-11 0.30670E-14 0.39788E-12 0.18319E-14 0.64012E-09
 0.55234E-14 0.10292E-11 0.84294E-13 0.64757E-12 0.58399E-12 0.82197E-12 0.80602E-13 0.67039E-12 0.59536E-14 0.63508E-12
 0.95757E-15 0.56670E-12 0.53568E-14 0.10557E-11 0.85335E-13 0.66619E-12 0.59447E-12 0.83333E-12 0.81629E-13 0.64704E-12
 0.37192E-14 0.11646E-12 0.61062E-15 0.53765E-12 0.35527E-14 0.10470E-11 0.83052E-13 0.65700E-12 0.58709E-12 0.81653E-12
 0.82587E-13 0.67558E-12 0.59674E-14 0.78722E-12 0.99920E-15 0.54219E-12 0.52319E-14 0.10359E-11 0.83461E-13 0.65072E-12
 0.58410E-12 0.81694E-12 0.82934E-13 0.61078E-12 0.56483E-14 0.34260E-12 0.10270E-14 0.52171E-12 0.32335E-14 0.65569E-10
 0.66928E-12 0.31855E-08 0.17953E-08 0.85667E-07 0.69133E-12 0.47922E-10 0.31086E-14 0.15159E-10 0.91593E-15 0.14818E-10
 0.32058E-14 0.64680E-10 0.66551E-12 0.30458E-08 0.16385E-08 0.48110E-07 0.66633E-12 0.43777E-10 0.22204E-14 0.10369E-10
 0.58287E-15 0.11982E-10 0.21094E-14 0.56480E-10 0.66261E-12 0.36687E-08 0.17687E-08 0.10981E-06 0.69209E-12 0.47798E-10
 0.30947E-14 0.10774E-10 0.10131E-14 0.16294E-10 0.28172E-14 0.64789E-10 0.68256E-12 0.32094E-08 0.17956E-08 0.87828E-07
 0.72356E-12 0.48586E-10 0.33307E-14 0.71281E-11 0.10686E-14 0.18304E-10 0.32890E-14 0.66387E-10 0.60335E-12 0.15896E-08
 0.10935E-09 0.25832E-07 0.69459E-12 0.47359E-10 0.33445E-14 0.17769E-10 0.66613E-15 0.13724E-10 0.32474E-14 0.64750E-10
 0.59532E-12 0.16388E-08 0.12441E-09 0.20666E-07 0.67138E-12 0.43114E-10 0.22760E-14 0.14682E-10 0.63838E-15 0.11249E-10
 0.21649E-14 0.58232E-10 0.57735E-12 0.17532E-08 0.10746E-09 0.33079E-07 0.67714E-12 0.47640E-10 0.33168E-14 0.18126E-10
 0.80491E-15 0.13741E-10 0.32196E-14 0.65652E-10 0.60625E-12 0.15829E-08 0.10695E-09 0.25943E-07 0.70267E-12 0.47862E-10
 0.34417E-14 0.18581E-10 0.63838E-15 0.13687E-10 0.30670E-14 0.52416E-10 0.84688E-12 0.56579E-07 0.31368E-07 0.80524E-08
 0.62480E-12 0.58311E-10 0.32335E-14 0.14499E-10 0.10825E-14 0.20342E-10 0.30392E-14 0.51358E-10 0.83056E-12 0.47211E-07
 0.19699E-07 0.93955E-08 0.59798E-12 0.52692E-10 0.21927E-14 0.10139E-10 0.58287E-15 0.61294E-10 0.21372E-14 0.44915E-10
 0.79364E-12 0.11561E-06 0.29346E-07 0.74125E-08 0.59103E-12 0.58268E-10 0.31641E-14 0.14097E-10 0.99920E-15 0.19811E-10
 0.29837E-14 0.51932E-10 0.83121E-12 0.59591E-07 0.30764E-07 0.79218E-08 0.61398E-12 0.58990E-10 0.32335E-14 0.13077E-10
 0.98532E-15 0.36831E-10 0.61895E-14 0.87233E-12 0.82059E-13 0.65122E-12 0.65527E-12 0.58003E-12 0.91815E-13 0.54887E-12
 0.53013E-14 0.10936E-11 0.10547E-14 0.81893E-13 0.56344E-14 0.87907E-12 0.81060E-13 0.66330E-12 0.66806E-12 0.59482E-12
 0.90816E-13 0.52772E-12 0.36082E-14 0.10245E-11 0.63838E-15 0.20123E-13 0.32752E-14 0.68709E-12 0.77410E-13 0.66736E-12
 0.66226E-12 0.58928E-12 0.91038E-13 0.54307E-12 0.53985E-14 0.11874E-11 0.10686E-14 0.35109E-12 0.60230E-14 0.89280E-12
 0.79242E-13 0.66483E-12 0.65501E-12 0.57294E-12 0.91198E-13 0.54444E-12 0.55234E-14 0.10963E-11 0.88818E-15 0.28831E-12
 0.30531E-14 0.31625E-10 0.64801E-12 0.42878E-10 0.42271E-10 0.52033E-10 0.53837E-12 0.12735E-10 0.31641E-14 0.44542E-10
 0.16098E-14 0.11338E-13 0.13739E-14 0.40204E-12 0.61817E-12 0.43039E-10 0.41180E-10 0.51482E-10 0.51237E-12 0.20410E-10
 0.21927E-14 0.40277E-10 0.88818E-15 0.20539E-14 0.52736E-15 0.49571E-13 0.50995E-12 0.44533E-10 0.42105E-10 0.52371E-10
 0.55352E-12 0.12719E-10 0.31780E-14 0.67508E-10 0.18041E-14 0.35655E-11 0.28172E-14 0.18119E-09 0.66663E-12 0.42860E-10
 0.42289E-10 0.52078E-10 0.55596E-12 0.12802E-10 0.33029E-14 0.41599E-10 0.18457E-14 0.34504E-10 0.22204E-15 0.21788E-14
 0.38441E-14 0.23315E-14 0.23176E-14 0.21649E-14 0.33307E-14 0.21927E-14 0.31919E-15 0.22621E-14 0.18874E-14 0.98532E-15
 0.22204E-15 0.11935E-14 0.38858E-14 0.22760E-14 0.24147E-14 0.21649E-14 0.35250E-14 0.21927E-14 0.36082E-15 0.23315E-14
 0.11935E-14 0.72164E-15 0.19429E-15 0.55511E-15 0.30531E-14 0.20262E-14 0.23870E-14 0.21927E-14 0.35388E-14 0.22760E-14
 0.38858E-15 0.24702E-14 0.20262E-14 0.20123E-14 0.30531E-15 0.20123E-14 0.39829E-14 0.22204E-14 0.23453E-14 0.22204E-14
 0.33584E-14 0.20955E-14 0.36082E-15 0.23037E-14 0.18319E-14 0.20262E-14 0.31086E-14 0.24384E-11 0.72443E-12 0.76251E-11
 0.13269E-10 0.10960E-10 0.14976E-11 0.36677E-10 0.30531E-14 0.33905E-11 0.10131E-14 0.27273E-12 0.13600E-14 0.95479E-14
 0.12779E-12 0.10390E-10 0.13159E-10 0.10088E-10 0.12736E-11 0.39631E-10 0.19984E-14 0.17747E-11 0.66613E-15 0.36082E-13
 0.52736E-15 0.18596E-14 0.24480E-13 0.53179E-11 0.13008E-10 0.11052E-10 0.13094E-11 0.25303E-10 0.33168E-14 0.33877E-11
 0.10547E-14 0.68913E-10 0.28449E-14 0.53539E-12 0.92311E-12 0.10804E-10 0.13271E-10 0.10136E-10 0.13879E-11 0.25057E-10
 0.32890E-14 0.33781E-11 0.11380E-14 0.11210E-10 0.15821E-14 0.10547E-14 0.66613E-15 0.66613E-15 0.36082E-15 0.65226E-15
 0.61062E-15 0.11657E-14 0.15682E-14 0.77716E-15 0.13878E-15 0.49960E-15 0.14572E-14 0.97145E-15 0.69389E-15 0.83267E-15
 0.58287E-15 0.58287E-15 0.55511E-15 0.10270E-14 0.13045E-14 0.66613E-15 0.83267E-16 0.69389E-15 0.13323E-14 0.99920E-15
 0.72164E-15 0.61062E-15 0.58287E-15 0.61062E-15 0.72164E-15 0.10825E-14 0.14433E-14 0.77716E-15 0.26368E-15 0.52736E-15
 0.15682E-14 0.10408E-14 0.69389E-15 0.69389E-15 0.52736E-15 0.68001E-15 0.58287E-15 0.97145E-15 0.15127E-14 0.73552E-15
 0.13878E-16 0.62450E-15 0.30947E-14 0.87614E-10 0.48683E-12 0.13200E-10 0.10492E-10 0.15353E-10 0.31115E-12 0.39323E-11
 0.27756E-14 0.38183E-09 0.87430E-15 0.34293E-11 0.29421E-14 0.87254E-10 0.47026E-12 0.11946E-10 0.10577E-10 0.58612E-10
 0.19595E-13 0.21094E-14 0.58287E-15 0.37831E-13 0.58287E-15 0.61033E-11 0.22760E-14 0.59146E-10 0.46646E-12 0.13464E-10
 0.10653E-10 0.16240E-10 0.78590E-13 0.11019E-13 0.13323E-14 0.28465E-12 0.99920E-15 0.34373E-11 0.30531E-14 0.50980E-10
 0.51027E-12 0.12125E-10 0.10506E-10 0.25619E-10 0.27017E-12 0.24633E-10 0.30947E-14 0.19060E-10 0.95757E-15 0.34892E-11
 0.31919E-15 0.22204E-14 0.34556E-14 0.22343E-14 0.23870E-14 0.22343E-14 0.39968E-14 0.21511E-14 0.20817E-15 0.20817E-14
 0.21927E-14 0.22066E-14 0.45797E-15 0.22621E-14 0.36082E-14 0.23453E-14 0.23870E-14 0.19706E-14 0.31641E-14 0.72164E-15
 0.55511E-16 0.63838E-15 0.10547E-14 0.21927E-14 0.41633E-15 0.22760E-14 0.35250E-14 0.22482E-14 0.23870E-14 0.21649E-14
 0.38858E-14 0.10547E-14 0.26368E-15 0.11102E-14 0.19706E-14 0.19845E-14 0.15266E-15 0.22760E-14 0.34001E-14 0.22343E-14
 0.23176E-14 0.23176E-14 0.39552E-14 0.20817E-14 0.31919E-15 0.20400E-14 0.20262E-14 0.21233E-14 0.32474E-14 0.13361E-10
 0.11000E-11 0.57489E-10 0.55925E-10 0.46058E-10 0.10007E-11 0.12859E-09 0.28449E-14 0.58910E-12 0.18041E-14 0.95505E-10
 0.31503E-14 0.13272E-10 0.10913E-11 0.57823E-10 0.57170E-10 0.45663E-10 0.72053E-12 0.50376E-13 0.52736E-15 0.18596E-14
 0.86042E-15 0.58100E-10 0.22482E-14 0.82367E-11 0.98957E-12 0.56092E-10 0.56387E-10 0.45284E-10 0.91152E-12 0.38891E-12
 0.14433E-14 0.96451E-14 0.16931E-14 0.19494E-09 0.31086E-14 0.13289E-10 0.10517E-11 0.57399E-10 0.55856E-10 0.45937E-10
 0.96294E-12 0.26172E-10 0.33168E-14 0.26004E-11 0.19984E-14 0.24217E-09 0.54401E-14 0.99670E-12 0.83489E-13 0.64948E-12
 0.57378E-12 0.79968E-12 0.79756E-13 0.66656E-12 0.59536E-14 0.83114E-12 0.11380E-14 0.56807E-12 0.52597E-14 0.10006E-11
 0.83256E-13 0.66633E-12 0.57904E-12 0.80075E-12 0.77882E-13 0.53482E-12 0.30809E-14 0.23842E-13 0.72164E-15 0.53302E-12
 0.35250E-14 0.95549E-12 0.82670E-13 0.67324E-12 0.58144E-12 0.79547E-12 0.81157E-13 0.65688E-12 0.54262E-14 0.11693E-12
 0.10547E-14 0.53556E-12 0.52319E-14 0.10139E-11 0.83659E-13 0.65553E-12 0.57387E-12 0.78200E-12 0.82143E-13 0.65289E-12
 0.60091E-14 0.61109E-12 0.10131E-14 0.53774E-12 0.31225E-14 0.63945E-10 0.68431E-12 0.38296E-08 0.20549E-08 0.29276E-06
 0.71092E-12 0.48954E-10 0.31364E-14 0.13654E-10 0.86042E-15 0.15314E-10 0.32335E-14 0.63054E-10 0.65868E-12 0.36531E-08
 0.18001E-08 0.11590E-06 0.67574E-12 0.45262E-10 0.21372E-14 0.53816E-11 0.61062E-15 0.13572E-10 0.22482E-14 0.54914E-10
 0.66920E-12 0.46513E-08 0.20775E-08 0.48946E-06 0.70766E-12 0.49277E-10 0.31641E-14 0.13171E-10 0.97145E-15 0.15102E-10
 0.30392E-14 0.63195E-10 0.69761E-12 0.38634E-08 0.21044E-08 0.31095E-06 0.72287E-12 0.49531E-10 0.34417E-14 0.93287E-11
 0.92981E-15 0.17254E-10 0.32335E-14 0.64814E-10 0.60731E-12 0.17849E-08 0.10495E-09 0.43887E-07 0.69752E-12 0.48328E-10
 0.33168E-14 0.17824E-10 0.73552E-15 0.13698E-10 0.32474E-14 0.63298E-10 0.58683E-12 0.17878E-08 0.10833E-09 0.33004E-07
 0.67005E-12 0.44210E-10 0.23870E-14 0.14471E-10 0.47184E-15 0.11343E-10 0.22760E-14 0.57365E-10 0.57682E-12 0.20443E-08
 0.11664E-09 0.73951E-07 0.68461E-12 0.48643E-10 0.32752E-14 0.17621E-10 0.77716E-15 0.14099E-10 0.33862E-14 0.64110E-10
 0.60374E-12 0.18059E-08 0.10623E-09 0.47819E-07 0.69542E-12 0.48876E-10 0.33029E-14 0.18318E-10 0.63838E-15 0.13835E-10
 0.32058E-14 0.51078E-10 0.85339E-12 0.14638E-06 0.62802E-07 0.61482E-08 0.61695E-12 0.59772E-10 0.32613E-14 0.13166E-10
 0.10270E-14 0.28225E-10 0.29282E-14 0.50631E-10 0.81563E-12 0.10967E-06 0.34745E-07 0.73660E-08 0.59643E-12 0.53570E-10
 0.22204E-14 0.11068E-10 0.61062E-15 0.16247E-10 0.22204E-14 0.44537E-10 0.79002E-12 0.51625E-06 0.73943E-07 0.57285E-08
 0.60212E-12 0.59700E-10 0.32474E-14 0.14208E-10 0.91593E-15 0.18097E-10 0.30531E-14 0.50729E-10 0.81532E-12 0.16080E-06
 0.68063E-07 0.60560E-08 0.60814E-12 0.60477E-10 0.32890E-14 0.12164E-10 0.11796E-14 0.76727E-10 0.58842E-14 0.82165E-12
 0.82725E-13 0.69119E-12 0.67017E-12 0.58538E-12 0.91437E-13 0.56779E-12 0.52874E-14 0.11362E-11 0.88818E-15 0.34299E-12
 0.62728E-14 0.92645E-12 0.82434E-13 0.69099E-12 0.67587E-12 0.59138E-12 0.91316E-13 0.57514E-12 0.35111E-14 0.10553E-11
 0.72164E-15 0.84543E-13 0.39690E-14 0.87372E-12 0.80824E-13 0.70514E-12 0.68263E-12 0.59960E-12 0.93564E-13 0.57498E-12
 0.53985E-14 0.12161E-11 0.92981E-15 0.29758E-12 0.60507E-14 0.91795E-12 0.80186E-13 0.69422E-12 0.66733E-12 0.58157E-12
 0.92384E-13 0.56687E-12 0.55927E-14 0.10726E-11 0.99920E-15 0.19178E-12 0.27894E-14 0.34612E-11 0.63509E-12 0.48055E-10
 0.48075E-10 0.58979E-10 0.55216E-12 0.13535E-10 0.32058E-14 0.44012E-10 0.17625E-14 0.10861E-10 0.31364E-14 0.14095E-09
 0.66498E-12 0.47619E-10 0.47098E-10 0.58001E-10 0.54122E-12 0.12829E-10 0.21927E-14 0.25693E-10 0.10131E-14 0.11213E-13
 0.10547E-14 0.39477E-12 0.64512E-12 0.49105E-10 0.48018E-10 0.59378E-10 0.56971E-12 0.13518E-10 0.29976E-14 0.62020E-10
 0.17625E-14 0.32634E-12 0.24147E-14 0.16750E-10 0.70088E-12 0.47937E-10 0.48120E-10 0.59024E-10 0.57663E-12 0.13606E-10
 0.33029E-14 0.26142E-10 0.18180E-14 0.15114E-11 0.27756E-15 0.26923E-14 0.55789E-14 0.31086E-14 0.33168E-14 0.31503E-14
 0.50654E-14 0.30947E-14 0.37470E-15 0.31641E-14 0.20678E-14 0.28866E-14 0.18041E-15 0.32613E-14 0.60230E-14 0.31641E-14
 0.32474E-14 0.30254E-14 0.52736E-14 0.31225E-14 0.26368E-15 0.33029E-14 0.13600E-14 0.13045E-14 0.16653E-15 0.14155E-14
 0.54817E-14 0.32474E-14 0.31780E-14 0.32474E-14 0.54262E-14 0.32335E-14 0.45797E-15 0.33307E-14 0.24564E-14 0.24286E-14
 0.31919E-15 0.25119E-14 0.57176E-14 0.32335E-14 0.33584E-14 0.31641E-14 0.50654E-14 0.31225E-14 0.49960E-15 0.34001E-14
 0.22898E-14 0.27617E-14 0.27894E-14 0.38168E-12 0.33218E-12 0.70801E-11 0.17970E-10 0.11446E-10 0.10288E-11 0.18956E-10
 0.31919E-14 0.38263E-11 0.98532E-15 0.66271E-10 0.31503E-14 0.44211E-11 0.80204E-12 0.10725E-10 0.17848E-10 0.14105E-10
 0.12337E-11 0.66268E-10 0.22621E-14 0.33893E-11 0.55511E-15 0.29260E-12 0.11102E-14 0.96867E-14 0.11929E-12 0.13219E-10
 0.17373E-10 0.14224E-10 0.12557E-11 0.61897E-10 0.30670E-14 0.38556E-11 0.10270E-14 0.15636E-10 0.25535E-14 0.15668E-12
 0.58313E-12 0.15063E-10 0.17580E-10 0.12589E-10 0.11546E-11 0.32876E-10 0.35388E-14 0.38469E-11 0.99920E-15 0.19190E-11
 0.21788E-14 0.18041E-14 0.10131E-14 0.11102E-14 0.69389E-15 0.95757E-15 0.95757E-15 0.17070E-14 0.22343E-14 0.11519E-14
 0.11102E-15 0.10270E-14 0.21094E-14 0.18457E-14 0.10963E-14 0.12074E-14 0.61062E-15 0.10270E-14 0.10825E-14 0.19568E-14
 0.21927E-14 0.10686E-14  0.0000     0.10270E-14 0.19984E-14 0.16376E-14 0.98532E-15 0.98532E-15 0.66613E-15 0.11102E-14
 0.10825E-14 0.19706E-14 0.23315E-14 0.11380E-14 0.15266E-15 0.98532E-15 0.22204E-14 0.18457E-14 0.99920E-15 0.11102E-14
 0.68001E-15 0.11102E-14 0.97145E-15 0.17764E-14 0.23315E-14 0.11796E-14 0.55511E-16 0.10270E-14 0.31364E-14 0.65484E-09
 0.51983E-12 0.18136E-10 0.13533E-10 0.17713E-09 0.12776E-12 0.23000E-12 0.22204E-14 0.70106E-12 0.88818E-15 0.39102E-11
 0.29698E-14 0.13162E-09 0.53155E-12 0.16291E-10 0.13599E-10 0.19842E-10 0.34808E-12 0.38314E-11 0.19013E-14 0.72024E-10
 0.41633E-15 0.34430E-11 0.20955E-14 0.19679E-09 0.52194E-12 0.15080E-10 0.13938E-10 0.18085E-10 0.29436E-12 0.33314E-12
 0.25674E-14 0.15909E-10 0.11241E-14 0.38881E-11 0.30115E-14 0.79709E-10 0.56924E-12 0.14998E-10 0.13796E-10 0.43233E-10
 0.26006E-12 0.51859E-09 0.29837E-14 0.67471E-11 0.97145E-15 0.39503E-11 0.36082E-15 0.33445E-14 0.52597E-14 0.33168E-14
 0.34139E-14 0.31919E-14 0.54262E-14 0.24841E-14 0.20817E-15 0.24425E-14 0.21788E-14 0.30670E-14 0.49960E-15 0.33723E-14
 0.51209E-14 0.32196E-14 0.34833E-14 0.30115E-14 0.60507E-14 0.27894E-14 0.26368E-15 0.28866E-14 0.15682E-14 0.30254E-14
 0.43021E-15 0.33029E-14 0.51487E-14 0.30809E-14 0.34972E-14 0.31641E-14 0.59813E-14 0.25951E-14 0.33307E-15 0.27062E-14
 0.23592E-14 0.29282E-14 0.27756E-15 0.32058E-14 0.50931E-14 0.32890E-14 0.34139E-14 0.31503E-14 0.57176E-14 0.29976E-14
 0.31919E-15 0.30670E-14 0.21511E-14 0.31364E-14 0.31919E-14 0.14136E-10 0.10896E-11 0.64732E-10 0.63700E-10 0.50921E-10
 0.80552E-12 0.12449E-11 0.24286E-14 0.12204E-12 0.16931E-14 0.88156E-08 0.30115E-14 0.14039E-10 0.10509E-11 0.65146E-10
 0.65087E-10 0.52101E-10 0.90941E-12 0.18791E-09 0.20539E-14 0.55213E-12 0.11380E-14 0.50984E-10 0.21927E-14 0.13178E-10
 0.10173E-11 0.63491E-10 0.63663E-10 0.50915E-10 0.93063E-12 0.17242E-10 0.25396E-14 0.15909E-12 0.18874E-14 0.79616E-10
 0.31086E-14 0.14058E-10 0.10662E-11 0.64654E-10 0.63574E-10 0.51084E-10 0.88447E-12 0.13205E-10 0.30809E-14 0.14509E-11
 0.18596E-14 0.26438E-09 0.54401E-14 0.10381E-11 0.86306E-13 0.68092E-12 0.59791E-12 0.80586E-12 0.81157E-13 0.59251E-12
 0.53846E-14 0.20491E-12 0.92981E-15 0.49508E-12 0.49544E-14 0.10125E-11 0.83624E-13 0.68483E-12 0.60732E-12 0.83514E-12
 0.79534E-13 0.69611E-12 0.38580E-14 0.74819E-12 0.62450E-15 0.58745E-12 0.33862E-14 0.10038E-11 0.83454E-13 0.69818E-12
 0.60536E-12 0.81705E-12 0.80352E-13 0.70935E-12 0.55927E-14 0.57421E-12 0.10547E-14 0.58208E-12 0.52180E-14 0.10544E-11
 0.87704E-13 0.69884E-12 0.59818E-12 0.79337E-12 0.80755E-13 0.65264E-12 0.58287E-14 0.49585E-12 0.97145E-15 0.54123E-12
 0.32335E-14 0.65104E-10 0.68597E-12 0.33547E-08 0.18458E-08 0.11493E-06 0.68423E-12 0.48534E-10 0.32196E-14 0.57283E-11
 0.84655E-15 0.19167E-10 0.31225E-14 0.64184E-10 0.64796E-12 0.32079E-08 0.15857E-08 0.60745E-07 0.66997E-12 0.43587E-10
 0.22760E-14 0.10785E-10 0.65226E-15 0.12175E-10 0.22482E-14 0.56076E-10 0.64877E-12 0.38769E-08 0.17881E-08 0.16043E-06
 0.69502E-12 0.48115E-10 0.30809E-14 0.15033E-10 0.11796E-14 0.15021E-10 0.29560E-14 0.64308E-10 0.69535E-12 0.33762E-08
 0.18896E-08 0.12152E-06 0.70353E-12 0.48795E-10 0.32474E-14 0.86911E-11 0.10131E-14 0.17464E-10 0.32890E-14 0.64747E-10
 0.60430E-12 0.18482E-08 0.11180E-09 0.50116E-07 0.68655E-12 0.48435E-10 0.33307E-14 0.18120E-10 0.74940E-15 0.13487E-10
 0.33307E-14 0.63250E-10 0.58220E-12 0.17987E-08 0.10751E-09 0.33525E-07 0.66175E-12 0.44311E-10 0.22898E-14 0.14765E-10
 0.49960E-15 0.11148E-10 0.22482E-14 0.56848E-10 0.56868E-12 0.20534E-08 0.10587E-09 0.64839E-07 0.66994E-12 0.48684E-10
 0.32335E-14 0.17839E-10 0.74940E-15 0.13939E-10 0.33029E-14 0.64102E-10 0.59492E-12 0.18917E-08 0.11595E-09 0.53548E-07
 0.68982E-12 0.48969E-10 0.32613E-14 0.18259E-10 0.72164E-15 0.13871E-10 0.33168E-14 0.51384E-10 0.83594E-12 0.11390E-06
 0.50668E-07 0.65314E-08 0.61384E-12 0.59430E-10 0.32752E-14 0.12080E-10 0.10825E-14 0.70904E-10 0.29698E-14 0.50711E-10
 0.81428E-12 0.87471E-07 0.27197E-07 0.78793E-08 0.57927E-12 0.53276E-10 0.22066E-14 0.10144E-10 0.54123E-15 0.25819E-10
 0.20817E-14 0.45160E-10 0.77421E-12 0.32233E-06 0.47461E-07 0.60613E-08 0.58403E-12 0.59345E-10 0.31086E-14 0.12570E-10
 0.10270E-14 0.43622E-10 0.30392E-14 0.50901E-10 0.78870E-12 0.12132E-06 0.55758E-07 0.64327E-08 0.60773E-12 0.60098E-10
 0.33445E-14 0.12352E-10 0.10686E-14 0.64171E-10 0.57732E-14 0.85842E-12 0.82184E-13 0.70772E-12 0.69468E-12 0.61907E-12
 0.94778E-13 0.58500E-12 0.53291E-14 0.11047E-11 0.10547E-14 0.18548E-12 0.55650E-14 0.87576E-12 0.82587E-13 0.72316E-12
 0.70264E-12 0.61494E-12 0.91493E-13 0.57733E-12 0.34417E-14 0.11141E-11 0.66613E-15 0.30312E-12 0.41356E-14 0.92108E-12
 0.81726E-13 0.71915E-12 0.69339E-12 0.60571E-12 0.92398E-13 0.58265E-12 0.51903E-14 0.11184E-11 0.11241E-14 0.26237E-12
 0.58009E-14 0.87286E-12 0.80588E-13 0.70205E-12 0.68853E-12 0.60647E-12 0.95673E-13 0.59262E-12 0.54540E-14 0.11243E-11
 0.10270E-14 0.20431E-12 0.27894E-14 0.45927E-11 0.62582E-12 0.48697E-10 0.48287E-10 0.59773E-10 0.56435E-12 0.13624E-10
 0.32058E-14 0.24870E-10 0.16237E-14 0.14231E-11 0.28033E-14 0.34471E-11 0.60224E-12 0.48455E-10 0.47305E-10 0.58779E-10
 0.54103E-12 0.12909E-10 0.22343E-14 0.25120E-10 0.11102E-14 0.24728E-10 0.19984E-14 0.25826E-10 0.64082E-12 0.49423E-10
 0.48226E-10 0.60226E-10 0.56179E-12 0.13610E-10 0.31641E-14 0.32788E-10 0.17347E-14 0.39740E-09 0.27478E-14 0.12969E-10
 0.64564E-12 0.48668E-10 0.48385E-10 0.59851E-10 0.58765E-12 0.13694E-10 0.33307E-14 0.27368E-10 0.19290E-14 0.27986E-11
 0.14572E-15 0.79103E-15 0.14294E-14 0.10408E-14 0.11935E-14 0.83267E-15 0.14294E-14 0.88818E-15 0.13878E-15 0.10963E-14
 0.61062E-15 0.63838E-15 0.11102E-15 0.68695E-15 0.13878E-14 0.10408E-14 0.13878E-14 0.83267E-15 0.14155E-14 0.83267E-15
 0.24980E-15 0.10547E-14 0.45797E-15 0.90206E-15 0.15959E-15 0.77716E-15 0.14294E-14 0.91593E-15 0.12629E-14 0.84655E-15
 0.14155E-14 0.88818E-15 0.27756E-15 0.11935E-14 0.72164E-15 0.79797E-15 0.15959E-15 0.90900E-15 0.15127E-14 0.95757E-15
 0.13323E-14 0.81879E-15 0.13878E-14 0.80491E-15 0.24980E-15 0.10686E-14 0.62450E-15 0.69389E-15 0.66613E-15 0.14613E-13
 0.43618E-13 0.25939E-11 0.12330E-10 0.70219E-11 0.27138E-12 0.84734E-11 0.11102E-14 0.24941E-11 0.47184E-15 0.90317E-13
 0.62450E-15 0.11741E-13 0.36346E-13 0.23879E-11 0.12488E-10 0.73033E-11 0.26849E-12 0.10391E-10 0.76328E-15 0.22680E-11
 0.24980E-15 0.27482E-12 0.58287E-15 0.38636E-13 0.65919E-13 0.33566E-11 0.12353E-10 0.65772E-11 0.25123E-12 0.62510E-11
 0.92981E-15 0.24911E-11 0.56899E-15 0.17335E-12 0.72858E-15 0.25889E-13 0.58509E-13 0.30966E-11 0.12287E-10 0.66878E-11
 0.26144E-12 0.67239E-11 0.11519E-14 0.25050E-11 0.54123E-15 0.10100E-12 0.63838E-15 0.59674E-15 0.26368E-15 0.58287E-15
 0.52736E-15 0.48572E-15 0.38858E-15 0.66613E-15 0.54123E-15 0.62450E-15 0.11102E-15 0.37470E-15 0.62450E-15 0.49960E-15
 0.37470E-15 0.58287E-15 0.58287E-15 0.54123E-15 0.23592E-15 0.56899E-15 0.63838E-15 0.34694E-15 0.16653E-15 0.55511E-15
 0.66613E-15 0.61062E-15 0.24980E-15 0.54123E-15 0.49960E-15 0.49960E-15 0.29143E-15 0.55511E-15 0.54123E-15 0.56899E-15
 0.13878E-15 0.51348E-15 0.48572E-15 0.52736E-15 0.27756E-15 0.66613E-15 0.47184E-15 0.54123E-15 0.20817E-15 0.52736E-15
 0.56899E-15 0.66613E-15 0.55511E-16 0.49960E-15 0.10131E-14 0.12162E-09 0.15803E-12 0.14994E-10 0.84481E-11 0.56096E-09
 0.42147E-13 0.36963E-13 0.67307E-15 0.17458E-12 0.49960E-15 0.25657E-11 0.98532E-15 0.88036E-10 0.15372E-12 0.15302E-10
 0.83522E-11 0.22939E-09 0.46421E-13 0.59695E-13 0.56899E-15 0.25784E-12 0.33307E-15 0.23457E-11 0.76328E-15 0.97541E-09
 0.16223E-12 0.13459E-10 0.83892E-11 0.67876E-09 0.27853E-13 0.14572E-13 0.69389E-15 0.89664E-13 0.58287E-15 0.25781E-11
 0.90206E-15 0.38333E-09 0.16276E-12 0.14010E-10 0.84220E-11 0.65663E-08 0.32432E-13 0.18388E-13 0.81879E-15 0.10059E-12
 0.56899E-15 0.25899E-11 0.18041E-15 0.91593E-15 0.14155E-14 0.74940E-15 0.12490E-14 0.10963E-14 0.14433E-14 0.91593E-15
 0.76328E-16 0.86042E-15 0.65226E-15 0.10408E-14 0.20817E-15 0.76328E-15 0.13878E-14 0.90206E-15 0.13878E-14 0.87430E-15
 0.14710E-14 0.93675E-15 0.22204E-15 0.76328E-15 0.44409E-15 0.97145E-15 0.20817E-15 0.84655E-15 0.16098E-14 0.83267E-15
 0.12629E-14 0.10825E-14 0.13600E-14 0.69389E-15 0.31225E-15 0.77716E-15 0.73552E-15 0.95757E-15 0.20817E-15 0.87430E-15
 0.14988E-14 0.94369E-15 0.12768E-14 0.10825E-14 0.15682E-14 0.68695E-15 0.20123E-15 0.68001E-15 0.58287E-15 0.10408E-14
 0.86042E-15 0.92301E-11 0.18208E-12 0.42123E-10 0.53390E-10 0.33921E-10 0.23830E-12 0.27023E-12 0.79103E-15 0.25951E-13
 0.55511E-15 0.66791E-09 0.80491E-15 0.91801E-11 0.17605E-12 0.42334E-10 0.55048E-10 0.34362E-10 0.23057E-12 0.39305E-12
 0.72164E-15 0.39399E-13 0.38858E-15 0.51955E-08 0.68001E-15 0.87469E-11 0.17493E-12 0.41549E-10 0.54107E-10 0.33595E-10
 0.21604E-12 0.12974E-12 0.74940E-15 0.12240E-13 0.51348E-15 0.89346E-10 0.83267E-15 0.91875E-11 0.18605E-12 0.42088E-10
 0.53383E-10 0.33766E-10 0.22971E-12 0.15289E-12 0.77022E-15 0.14502E-13 0.55511E-15 0.12066E-09 0.15543E-14 0.18022E-12
 0.99053E-14 0.10117E-12 0.71478E-13 0.16577E-12 0.22427E-13 0.19233E-12 0.14849E-14 0.58578E-13 0.33307E-15 0.16868E-12
 0.13323E-14 0.18775E-12 0.99538E-14 0.99861E-13 0.69843E-13 0.16433E-12 0.21372E-13 0.19491E-12 0.10547E-14 0.69833E-13
 0.15266E-15 0.17907E-12 0.11380E-14 0.18234E-12 0.97734E-14 0.10133E-12 0.69736E-13 0.16259E-12 0.22024E-13 0.18101E-12
 0.15543E-14 0.39135E-13 0.36082E-15 0.16294E-12 0.16376E-14 0.18184E-12 0.98463E-14 0.10261E-12 0.70659E-13 0.16407E-12
 0.22926E-13 0.18602E-12 0.14988E-14 0.43174E-13 0.13878E-15 0.16125E-12 0.74940E-15 0.41941E-10 0.10063E-12 0.24169E-08
 0.51421E-09 0.12009E-06 0.14891E-12 0.31201E-10 0.81879E-15 0.31002E-11 0.43021E-15 0.13700E-10 0.81879E-15 0.41451E-10
 0.97755E-13 0.23297E-08 0.46244E-09 0.67638E-07 0.14155E-12 0.28912E-10 0.74940E-15 0.30337E-11 0.31919E-15 0.10831E-10
 0.68001E-15 0.37462E-10 0.96739E-13 0.27046E-08 0.49128E-09 0.17279E-06 0.14205E-12 0.31291E-10 0.10408E-14 0.24365E-11
 0.43021E-15 0.15193E-10 0.73552E-15 0.41548E-10 0.99393E-13 0.24395E-08 0.52285E-09 0.12861E-06 0.14712E-12 0.31550E-10
 0.11241E-14 0.25952E-11 0.54123E-15 0.15020E-10 0.12490E-14 0.54577E-10 0.71113E-13 0.51536E-09 0.45157E-10 0.18616E-08
 0.75454E-13 0.27051E-10 0.11935E-14 0.12128E-10 0.41633E-15 0.84952E-11 0.11380E-14 0.53006E-10 0.68522E-13 0.49885E-09
 0.43506E-10 0.17055E-08 0.72845E-13 0.25741E-10 0.10131E-14 0.10690E-10 0.49960E-15 0.73732E-11 0.90206E-15 0.49509E-10
 0.67554E-13 0.53715E-09 0.42013E-10 0.19078E-08 0.73844E-13 0.27481E-10 0.11519E-14 0.12606E-10 0.47184E-15 0.84402E-11
 0.12351E-14 0.54184E-10 0.69750E-13 0.52335E-09 0.44495E-10 0.19142E-08 0.75547E-13 0.27397E-10 0.10825E-14 0.12553E-10
 0.38858E-15 0.85678E-11 0.10825E-14 0.33777E-10 0.16565E-12 0.12021E-06 0.18826E-08 0.39921E-08 0.93675E-13 0.38781E-10
 0.87430E-15 0.90069E-11 0.41633E-15 0.15541E-10 0.88818E-15 0.33699E-10 0.15488E-12 0.95792E-07 0.15421E-08 0.45627E-08
 0.90934E-13 0.35679E-10 0.66613E-15 0.71696E-11 0.30531E-15 0.17507E-10 0.72164E-15 0.30703E-10 0.15525E-12 0.32754E-06
 0.17358E-08 0.38072E-08 0.95098E-13 0.38725E-10 0.83267E-15 0.60163E-11 0.52736E-15 0.94648E-10 0.10270E-14 0.33159E-10
 0.16798E-12 0.12865E-06 0.19382E-08 0.39572E-08 0.97516E-13 0.39123E-10 0.83267E-15 0.70192E-11 0.51348E-15 0.60897E-09
 0.15682E-14 0.23562E-12 0.22510E-13 0.14871E-12 0.75273E-13 0.93328E-13 0.10079E-13 0.12940E-12 0.16098E-14 0.31687E-12
 0.37470E-15 0.15055E-12 0.15959E-14 0.27288E-12 0.21649E-13 0.14445E-12 0.73826E-13 0.93318E-13 0.10124E-13 0.13254E-12
 0.11519E-14 0.30045E-12 0.36082E-15 0.12527E-12 0.11935E-14 0.25921E-12 0.21733E-13 0.14449E-12 0.73261E-13 0.93998E-13
 0.10412E-13 0.13601E-12 0.14988E-14 0.23903E-12 0.37470E-15 0.20650E-13 0.13600E-14 0.20564E-12 0.22468E-13 0.15070E-12
 0.74895E-13 0.94674E-13 0.10329E-13 0.13402E-12 0.15266E-14 0.26401E-12 0.36082E-15 0.42369E-13 0.79797E-15 0.26699E-12
 0.19010E-12 0.31107E-10 0.26508E-10 0.38663E-10 0.12829E-12 0.88121E-11 0.74940E-15 0.33786E-10 0.37470E-15 0.31362E-11
 0.11102E-14 0.21903E-08 0.20811E-12 0.30747E-10 0.25894E-10 0.38213E-10 0.12389E-12 0.84629E-11 0.62450E-15 0.18722E-10
 0.30531E-15 0.19090E-10 0.73552E-15 0.12363E-10 0.20001E-12 0.31288E-10 0.26327E-10 0.38856E-10 0.12587E-12 0.88032E-11
 0.81879E-15 0.46170E-11 0.58287E-15 0.71887E-14 0.41633E-15 0.71970E-13 0.16807E-12 0.31407E-10 0.26635E-10 0.38681E-10
 0.13132E-12 0.88492E-11 0.86042E-15 0.84681E-11 0.52736E-15 0.36499E-13 0.14572E-15 0.88818E-15 0.13461E-14 0.98532E-15
 0.11796E-14 0.74940E-15 0.14572E-14 0.95757E-15 0.13878E-15 0.10408E-14 0.62450E-15 0.95757E-15 0.62450E-16 0.10617E-14
 0.15821E-14 0.97145E-15 0.11935E-14 0.74940E-15 0.14572E-14 0.97145E-15 0.83267E-16 0.11380E-14 0.41633E-15 0.10200E-14
 0.20123E-15 0.11380E-14 0.14849E-14 0.10963E-14 0.10547E-14 0.74940E-15 0.14294E-14 0.87430E-15 0.20817E-15 0.92981E-15
 0.65226E-15 0.54123E-15 0.21511E-15 0.61062E-15 0.13323E-14 0.10963E-14 0.13323E-14 0.81879E-15 0.13878E-14 0.76328E-15
 0.33307E-15 0.10686E-14 0.62450E-15 0.77022E-15 0.86042E-15 0.25611E-13 0.58689E-13 0.30871E-11 0.11921E-10 0.89882E-11
 0.32695E-12 0.33453E-10 0.97145E-15 0.25175E-11 0.48572E-15 0.25681E-09 0.11241E-14 0.62338E-11 0.26912E-12 0.76865E-11
 0.11847E-10 0.99426E-11 0.32099E-12 0.57765E-10 0.77716E-15 0.22893E-11 0.37470E-15 0.94641E-11 0.79797E-15 0.16359E-11
 0.20001E-12 0.60866E-11 0.12003E-10 0.75480E-11 0.28641E-12 0.12978E-10 0.97145E-15 0.24795E-11 0.47184E-15 0.51653E-13
 0.52042E-15 0.61479E-14 0.25938E-13 0.19614E-11 0.12244E-10 0.65413E-11 0.26487E-12 0.61501E-11 0.11380E-14 0.24934E-11
 0.41633E-15 0.17356E-12 0.69389E-15 0.59674E-15 0.24980E-15 0.49960E-15 0.47184E-15 0.36082E-15 0.27756E-15 0.63838E-15
 0.66613E-15 0.55511E-15 0.27756E-15 0.33307E-15 0.61062E-15 0.63838E-15 0.29143E-15 0.47184E-15 0.47184E-15 0.33307E-15
 0.27756E-15 0.59674E-15 0.65226E-15 0.47184E-15 0.44409E-15 0.51348E-15 0.52736E-15 0.61062E-15 0.31919E-15 0.41633E-15
 0.55511E-15 0.56899E-15 0.38858E-15 0.58287E-15 0.62450E-15 0.52736E-15 0.24980E-15 0.49960E-15 0.48572E-15 0.45797E-15
 0.38858E-15 0.55511E-15 0.52736E-15 0.54123E-15 0.19429E-15 0.41633E-15 0.58287E-15 0.58287E-15 0.27756E-16 0.52736E-15
 0.11657E-14 0.63747E-09 0.16542E-12 0.13730E-10 0.83550E-11 0.15611E-10 0.14749E-12 0.31412E-11 0.99226E-15 0.23605E-09
 0.40246E-15 0.25093E-11 0.98532E-15 0.59535E-10 0.18503E-12 0.99728E-11 0.84423E-11 0.98653E-11 0.10039E-12 0.70277E-13
 0.58981E-15 0.34118E-11 0.33307E-15 0.22934E-11 0.83267E-15 0.12376E-09 0.17800E-12 0.10662E-10 0.83543E-11 0.74803E-10
 0.61479E-13 0.18191E-12 0.93675E-15 0.54307E-12 0.44409E-15 0.25556E-11 0.95757E-15 0.35269E-10 0.14987E-12 0.17162E-10
 0.81835E-11 0.13210E-08 0.29837E-13 0.15266E-13 0.62450E-15 0.89845E-13 0.49960E-15 0.25671E-11 0.20817E-15 0.88818E-15
 0.13739E-14 0.88818E-15 0.12490E-14 0.10547E-14 0.14988E-14 0.11380E-14 0.16653E-15 0.98532E-15 0.58287E-15 0.97145E-15
 0.41633E-15 0.79103E-15 0.15821E-14 0.79103E-15 0.12490E-14 0.99920E-15 0.15266E-14 0.77716E-15 0.27756E-16 0.90206E-15
 0.44409E-15 0.94369E-15 0.19429E-15 0.88818E-15 0.14433E-14 0.80491E-15 0.12490E-14 0.97145E-15 0.14572E-14 0.88818E-15
 0.27756E-15 0.97145E-15 0.70777E-15 0.92981E-15 0.18041E-15 0.84655E-15 0.13878E-14 0.86042E-15 0.12906E-14 0.12074E-14
 0.14572E-14 0.55511E-15 0.11102E-15 0.73552E-15 0.62450E-15 0.10131E-14 0.84655E-15 0.91765E-11 0.19035E-12 0.41548E-10
 0.51888E-10 0.33786E-10 0.27640E-12 0.17657E-08 0.95063E-15 0.62592E-11 0.69389E-15 0.59539E-10 0.80491E-15 0.91225E-11
 0.18012E-12 0.41732E-10 0.53107E-10 0.33972E-10 0.27808E-12 0.36287E-11 0.49960E-15 0.41009E-13 0.34694E-15 0.29553E-10
 0.66613E-15 0.86970E-11 0.17544E-12 0.40986E-10 0.52302E-10 0.33498E-10 0.24583E-12 0.86464E-12 0.83961E-15 0.91503E-13
 0.52736E-15 0.30611E-08 0.87430E-15 0.91345E-11 0.18973E-12 0.41525E-10 0.51621E-10 0.33348E-10 0.22336E-12 0.12984E-12
 0.74940E-15 0.11671E-13 0.55511E-15 0.87412E-10 0.15127E-14 0.17428E-12 0.99573E-14 0.98671E-13 0.69118E-13 0.15551E-12
 0.21719E-13 0.21066E-12 0.15543E-14 0.26376E-12 0.27756E-15 0.18927E-12 0.13600E-14 0.17839E-12 0.99296E-14 0.96728E-13
 0.70277E-13 0.15782E-12 0.20761E-13 0.22549E-12 0.11102E-14 0.16259E-12 0.23592E-15 0.20017E-12 0.94369E-15 0.17103E-12
 0.97734E-14 0.96197E-13 0.68300E-13 0.15551E-12 0.20692E-13 0.19799E-12 0.15543E-14 0.92107E-13 0.40246E-15 0.17349E-12
 0.14710E-14 0.17328E-12 0.98567E-14 0.99996E-13 0.69122E-13 0.15816E-12 0.22038E-13 0.17623E-12 0.14710E-14 0.36054E-13
 0.23592E-15 0.15656E-12 0.87430E-15 0.42143E-10 0.99185E-13 0.23311E-08 0.49807E-09 0.96065E-07 0.14433E-12 0.30843E-10
 0.83267E-15 0.76843E-11 0.49960E-15 0.99644E-11 0.80491E-15 0.41625E-10 0.96700E-13 0.22429E-08 0.44776E-09 0.56341E-07
 0.13964E-12 0.28841E-10 0.74940E-15 0.93270E-11 0.36082E-15 0.77872E-11 0.55511E-15 0.37549E-10 0.94480E-13 0.26017E-08
 0.46835E-09 0.13228E-06 0.14004E-12 0.30911E-10 0.10547E-14 0.40523E-11 0.66613E-15 0.12375E-10 0.74940E-15 0.41729E-10
 0.98983E-13 0.23527E-08 0.50697E-09 0.10429E-06 0.14565E-12 0.31460E-10 0.11657E-14 0.23942E-11 0.55511E-15 0.15311E-10
 0.13323E-14 0.56346E-10 0.69538E-13 0.46105E-09 0.43366E-10 0.15136E-08 0.73663E-13 0.26403E-10 0.11102E-14 0.12058E-10
 0.52736E-15 0.85889E-11 0.13323E-14 0.54284E-10 0.70194E-13 0.44922E-09 0.44229E-10 0.13673E-08 0.73608E-13 0.25012E-10
 0.91593E-15 0.10451E-10 0.38858E-15 0.75339E-11 0.94369E-15 0.51325E-10 0.67932E-13 0.47629E-09 0.42167E-10 0.14869E-08
 0.72855E-13 0.26903E-10 0.13878E-14 0.12413E-10 0.52736E-15 0.85167E-11 0.12629E-14 0.56211E-10 0.68529E-13 0.46732E-09
 0.42599E-10 0.15425E-08 0.74243E-13 0.26837E-10 0.12768E-14 0.12725E-10 0.41633E-15 0.84726E-11 0.95757E-15 0.34227E-10
 0.16331E-12 0.66480E-07 0.16609E-08 0.45956E-08 0.93349E-13 0.38320E-10 0.94369E-15 0.99583E-11 0.41633E-15 0.98550E-11
 0.99920E-15 0.33906E-10 0.15704E-12 0.55304E-07 0.13482E-08 0.51923E-08 0.89914E-13 0.35552E-10 0.63838E-15 0.78455E-11
 0.33307E-15 0.13002E-10 0.97145E-15 0.30400E-10 0.15354E-12 0.12709E-06 0.15209E-08 0.43663E-08 0.91468E-13 0.38242E-10
 0.87430E-15 0.86073E-11 0.52736E-15 0.23124E-10 0.97145E-15 0.34092E-10 0.16071E-12 0.68988E-07 0.17197E-08 0.45459E-08
 0.96218E-13 0.38616E-10 0.87430E-15 0.73062E-11 0.59674E-15 0.23535E-09 0.14433E-14 0.22547E-12 0.21302E-13 0.14045E-12
 0.72657E-13 0.90646E-13 0.10120E-13 0.12470E-12 0.14849E-14 0.31215E-12 0.40246E-15 0.10264E-12 0.15821E-14 0.27184E-12
 0.20789E-13 0.13883E-12 0.73552E-13 0.89553E-13 0.10159E-13 0.12285E-12 0.97145E-15 0.29715E-12 0.13878E-15 0.26340E-13
 0.11657E-14 0.24181E-12 0.20928E-13 0.13785E-12 0.72720E-13 0.89418E-13 0.10159E-13 0.12613E-12 0.14572E-14 0.29457E-12
 0.43021E-15 0.11272E-12 0.15266E-14 0.24793E-12 0.21746E-13 0.13878E-12 0.72217E-13 0.91566E-13 0.10224E-13 0.12663E-12
 0.14572E-14 0.26096E-12 0.29143E-15 0.46546E-13 0.79103E-15 0.38958E-12 0.18766E-12 0.28472E-10 0.24287E-10 0.35104E-10
 0.12890E-12 0.84124E-11 0.91593E-15 0.59482E-10 0.45797E-15 0.73552E-13 0.86042E-15 0.38007E-11 0.21658E-12 0.28396E-10
 0.23612E-10 0.34921E-10 0.11963E-12 0.14374E-10 0.72164E-15 0.35360E-10 0.27756E-15 0.35527E-14 0.24980E-15 0.85654E-13
 0.19384E-12 0.29255E-10 0.23981E-10 0.35338E-10 0.12338E-12 0.84029E-11 0.90206E-15 0.27366E-10 0.56899E-15 0.25914E-10
 0.99920E-15 0.13838E-10 0.20468E-12 0.28347E-10 0.24295E-10 0.35134E-10 0.13051E-12 0.84442E-11 0.86042E-15 0.10510E-10
 0.54123E-15 0.59383E-13 0.76328E-16 0.72164E-15 0.11380E-14 0.81879E-15 0.11241E-14 0.54123E-15 0.10408E-14 0.73552E-15
 0.97145E-16 0.80491E-15 0.43021E-15 0.54817E-15 0.97145E-16 0.66613E-15 0.11657E-14 0.66613E-15 0.11102E-14 0.55511E-15
 0.10270E-14 0.77716E-15 0.19429E-15 0.83267E-15 0.44409E-15 0.55511E-15 0.11102E-15 0.49960E-15 0.11657E-14 0.74940E-15
 0.91593E-15 0.66613E-15 0.10131E-14 0.65226E-15 0.19429E-15 0.81879E-15 0.59674E-15 0.83267E-15 0.18041E-15 0.90900E-15
 0.12906E-14 0.88818E-15 0.97145E-15 0.59674E-15 0.10547E-14 0.58287E-15 0.12490E-15 0.79103E-15 0.58287E-15 0.66613E-15
 0.87430E-15 0.39357E-13 0.75329E-13 0.30286E-11 0.95515E-11 0.71592E-11 0.35198E-12 0.18554E-10 0.99920E-15 0.22846E-11
 0.45797E-15 0.36121E-11 0.84655E-15 0.42508E-13 0.18696E-12 0.93305E-11 0.93164E-11 0.78259E-11 0.34880E-12 0.34904E-10
 0.72164E-15 0.98188E-12 0.33307E-15 0.62866E-13 0.30531E-15 0.30809E-14 0.34472E-13 0.63387E-11 0.92650E-11 0.81194E-11
 0.36496E-12 0.33463E-10 0.97145E-15 0.22843E-11 0.51348E-15 0.66877E-11 0.10408E-14 0.15730E-11 0.23700E-12 0.53144E-11
 0.95621E-11 0.61035E-11 0.31432E-12 0.84002E-11 0.10686E-14 0.22651E-11 0.36082E-15 0.25743E-12 0.33307E-15 0.40246E-15
 0.15266E-15 0.34694E-15 0.41633E-15 0.31919E-15 0.16653E-15 0.40246E-15 0.49960E-15 0.47184E-15 0.16653E-15 0.36082E-15
 0.44409E-15 0.38858E-15 0.29143E-15 0.38858E-15 0.38858E-15 0.33307E-15 0.19429E-15 0.41633E-15 0.47184E-15 0.24980E-15
 0.16653E-15 0.36082E-15 0.38858E-15 0.41633E-15 0.16653E-15 0.30531E-15 0.38858E-15 0.27756E-15 0.24980E-15 0.38858E-15
 0.37470E-15 0.49960E-15 0.83267E-16 0.30531E-15 0.54123E-15 0.44409E-15 0.12490E-15 0.55511E-15 0.30531E-15 0.41633E-15
 0.24980E-15 0.31919E-15 0.43021E-15 0.36082E-15  0.0000     0.33307E-15 0.99920E-15 0.53635E-08 0.16005E-12 0.10783E-10
 0.68772E-11 0.17548E-10 0.11284E-12 0.22266E-10 0.94369E-15 0.90773E-11 0.36082E-15 0.22939E-11 0.10270E-14 0.29258E-10
 0.17854E-12 0.77555E-11 0.70122E-11 0.12787E-10 0.25452E-13 0.36360E-14 0.30531E-15 0.67474E-13 0.27756E-15 0.68236E-11
 0.83267E-15 0.33501E-10 0.17314E-12 0.81621E-11 0.70765E-11 0.84004E-11 0.94938E-13 0.65947E-13 0.83267E-15 0.43312E-11
 0.45797E-15 0.22994E-11 0.98532E-15 0.63254E-10 0.17363E-12 0.88736E-11 0.69000E-11 0.10196E-09 0.48142E-13 0.61916E-13
 0.75634E-15 0.27484E-12 0.45797E-15 0.23414E-11 0.97145E-16 0.65226E-15 0.10825E-14 0.59674E-15 0.98532E-15 0.86042E-15
 0.11241E-14 0.88818E-15 0.34694E-16 0.79103E-15 0.56899E-15 0.76328E-15 0.27756E-15 0.61062E-15 0.10547E-14 0.73552E-15
 0.88818E-15 0.69389E-15 0.10825E-14 0.38858E-15 0.55511E-16 0.44409E-15 0.52736E-15 0.66613E-15 0.13878E-15 0.58287E-15
 0.97145E-15 0.49960E-15 0.94369E-15 0.88818E-15 0.12212E-14 0.63838E-15 0.15266E-15 0.72164E-15 0.73552E-15 0.74940E-15
 0.24980E-15 0.66613E-15 0.94369E-15 0.70777E-15 0.92981E-15 0.88818E-15 0.11102E-14 0.61062E-15 0.14572E-15 0.72858E-15
 0.65226E-15 0.76328E-15 0.84655E-15 0.88034E-11 0.18811E-12 0.38084E-10 0.46948E-10 0.31191E-10 0.26842E-12 0.11838E-10
 0.10963E-14 0.15712E-11 0.59674E-15 0.12176E-09 0.83267E-15 0.87495E-11 0.17675E-12 0.38194E-10 0.48432E-10 0.30884E-10
 0.25205E-12 0.87597E-13 0.38858E-15 0.31641E-14 0.38858E-15 0.33005E-10 0.66613E-15 0.53335E-11 0.17075E-12 0.37295E-10
 0.47835E-10 0.30840E-10 0.28774E-12 0.34665E-11 0.77716E-15 0.44617E-13 0.45797E-15 0.44200E-10 0.76328E-15 0.87610E-11
 0.18603E-12 0.38045E-10 0.46774E-10 0.30997E-10 0.24367E-12 0.38304E-12 0.87430E-15 0.38955E-13 0.49960E-15 0.10261E-08
 0.15266E-14 0.17508E-12 0.98220E-14 0.97387E-13 0.67849E-13 0.15556E-12 0.21719E-13 0.20343E-12 0.16931E-14 0.19458E-12
 0.27756E-15 0.18205E-12 0.12629E-14 0.17446E-12 0.97561E-14 0.95243E-13 0.68459E-13 0.15499E-12 0.21039E-13 0.20184E-12
 0.11657E-14 0.32974E-13 0.38858E-15 0.19540E-12 0.10270E-14 0.16639E-12 0.97838E-14 0.95257E-13 0.69181E-13 0.15607E-12
 0.20844E-13 0.22195E-12 0.15543E-14 0.17197E-12 0.40246E-15 0.19083E-12 0.14017E-14 0.17100E-12 0.96347E-14 0.96378E-13
 0.68147E-13 0.15776E-12 0.21413E-13 0.18728E-12 0.14433E-14 0.65767E-13 0.13878E-15 0.16621E-12 0.83267E-15 0.41382E-10
 0.10151E-12 0.26918E-08 0.54625E-09 0.31678E-06 0.14474E-12 0.31373E-10 0.98532E-15 0.60641E-11 0.27756E-15 0.10661E-10
 0.81879E-15 0.40890E-10 0.96308E-13 0.25871E-08 0.48737E-09 0.12729E-06 0.13882E-12 0.29703E-10 0.77716E-15 0.63888E-11
 0.33307E-15 0.82153E-11 0.69389E-15 0.36753E-10 0.94522E-13 0.30783E-08 0.50697E-09 0.52974E-06 0.14229E-12 0.31482E-10
 0.99920E-15 0.11351E-10 0.52736E-15 0.92776E-11 0.68001E-15 0.40924E-10 0.97932E-13 0.27124E-08 0.54409E-09 0.34830E-06
 0.14719E-12 0.31783E-10 0.10963E-14 0.33721E-11 0.48572E-15 0.13462E-10 0.11796E-14 0.55224E-10 0.69347E-13 0.49542E-09
 0.42082E-10 0.17299E-08 0.73278E-13 0.26914E-10 0.11796E-14 0.12209E-10 0.61062E-15 0.84995E-11 0.13045E-14 0.53319E-10
 0.68150E-13 0.47310E-09 0.42420E-10 0.15832E-08 0.73164E-13 0.25471E-10 0.94369E-15 0.10380E-10 0.30531E-15 0.76107E-11
 0.86042E-15 0.50493E-10 0.68515E-13 0.49970E-09 0.42921E-10 0.16915E-08 0.75107E-13 0.27309E-10 0.12212E-14 0.12025E-10
 0.52736E-15 0.87468E-11 0.11935E-14 0.55318E-10 0.68678E-13 0.49297E-09 0.42767E-10 0.17047E-08 0.74607E-13 0.27258E-10
 0.13323E-14 0.12566E-10 0.44409E-15 0.85205E-11 0.10686E-14 0.33449E-10 0.16194E-12 0.17348E-06 0.19331E-08 0.38049E-08
 0.94313E-13 0.38972E-10 0.90206E-15 0.75418E-11 0.54123E-15 0.77481E-10 0.92981E-15 0.33406E-10 0.15532E-12 0.13213E-06
 0.15186E-08 0.43341E-08 0.90265E-13 0.35917E-10 0.66613E-15 0.81137E-11 0.38858E-15 0.84381E-11 0.77716E-15 0.30360E-10
 0.15507E-12 0.55877E-06 0.16936E-08 0.36494E-08 0.92294E-13 0.38963E-10 0.83267E-15 0.89991E-11 0.55511E-15 0.16016E-10
 0.91593E-15 0.33561E-10 0.16070E-12 0.17705E-06 0.19012E-08 0.37777E-08 0.95045E-13 0.39327E-10 0.76328E-15 0.65794E-11
 0.38858E-15 0.64320E-09 0.14988E-14 0.21357E-12 0.21982E-13 0.14154E-12 0.73705E-13 0.94817E-13 0.10318E-13 0.12722E-12
 0.16098E-14 0.27886E-12 0.27756E-15 0.61617E-13 0.16237E-14 0.24217E-12 0.20733E-13 0.13994E-12 0.72994E-13 0.91632E-13
 0.10172E-13 0.12721E-12 0.11241E-14 0.30953E-12 0.22204E-15 0.10468E-12 0.12490E-14 0.27764E-12 0.20928E-13 0.14215E-12
 0.75107E-13 0.91892E-13 0.10325E-13 0.13013E-12 0.13878E-14 0.31342E-12 0.27756E-15 0.14151E-12 0.14849E-14 0.26076E-12
 0.21677E-13 0.13975E-12 0.73316E-13 0.93047E-13 0.10360E-13 0.12779E-12 0.14710E-14 0.24546E-12 0.24980E-15 0.27797E-13
 0.59674E-15 0.12911E-12 0.17869E-12 0.31142E-10 0.26965E-10 0.38527E-10 0.13489E-12 0.87990E-11 0.83267E-15 0.12946E-10
 0.47184E-15 0.17298E-12 0.99920E-15 0.83364E-12 0.19494E-12 0.30768E-10 0.26421E-10 0.38061E-10 0.12574E-12 0.84570E-11
 0.59674E-15 0.33975E-10 0.36082E-15 0.68223E-13 0.54123E-15 0.35992E-11 0.21809E-12 0.31332E-10 0.26765E-10 0.38760E-10
 0.12872E-12 0.87950E-11 0.69389E-15 0.35795E-10 0.49960E-15 0.31497E-11 0.94369E-15 0.21461E-08 0.21644E-12 0.30804E-10
 0.26888E-10 0.38581E-10 0.13448E-12 0.88367E-11 0.98532E-15 0.62809E-11 0.49960E-15 0.14530E-13 0.18041E-15 0.68001E-15
 0.13461E-14 0.11657E-14 0.13045E-14 0.77716E-15 0.14294E-14 0.84655E-15 0.16653E-15 0.10963E-14 0.49960E-15 0.79797E-15
 0.34694E-16 0.91593E-15 0.15543E-14 0.10547E-14 0.13184E-14 0.70777E-15 0.13600E-14 0.79103E-15 0.55511E-16 0.92981E-15
 0.38858E-15 0.85348E-15 0.18041E-15 0.86042E-15 0.15821E-14 0.88818E-15 0.12074E-14 0.86042E-15 0.13600E-14 0.92981E-15
 0.37470E-15 0.11657E-14 0.77716E-15 0.99920E-15 0.76328E-16 0.12004E-14 0.15821E-14 0.11796E-14 0.12212E-14 0.77716E-15
 0.13739E-14 0.80491E-15 0.27756E-15 0.11519E-14 0.66613E-15 0.72164E-15 0.66613E-15 0.12296E-13 0.39260E-13 0.24320E-11
 0.12351E-10 0.60144E-11 0.24440E-12 0.45836E-11 0.87430E-15 0.24812E-11 0.38858E-15 0.52740E-12 0.92981E-15 0.88041E-13
 0.92218E-13 0.40227E-11 0.12151E-10 0.86103E-11 0.30502E-12 0.26889E-10 0.81879E-15 0.22825E-11 0.49960E-15 0.46313E-11
 0.66613E-15 0.45949E-13 0.17653E-12 0.11367E-10 0.11785E-10 0.90089E-11 0.32194E-12 0.35590E-10 0.98532E-15 0.25122E-11
 0.55511E-15 0.23844E-09 0.94369E-15 0.62348E-11 0.29386E-12 0.77353E-11 0.12020E-10 0.69569E-11 0.27821E-12 0.87626E-11
 0.10408E-14 0.24925E-11 0.47184E-15 0.89900E-13 0.66613E-15 0.55511E-15 0.33307E-15 0.54123E-15 0.44409E-15 0.51348E-15
 0.27756E-15 0.58287E-15 0.61062E-15 0.48572E-15 0.13878E-15 0.40246E-15 0.70777E-15 0.49960E-15 0.37470E-15 0.55511E-15
 0.55511E-15 0.41633E-15 0.31919E-15 0.58287E-15 0.61062E-15 0.48572E-15 0.22204E-15 0.41633E-15 0.55511E-15 0.59674E-15
 0.29143E-15 0.41633E-15 0.66613E-15 0.47184E-15 0.12490E-15 0.54123E-15 0.63838E-15 0.63838E-15 0.19429E-15 0.54123E-15
 0.66613E-15 0.55511E-15 0.27756E-15 0.59674E-15 0.47184E-15 0.49960E-15 0.29143E-15 0.56899E-15 0.65226E-15 0.55511E-15
 0.11102E-15 0.49960E-15 0.10270E-14 0.90860E-10 0.16040E-12 0.15148E-10 0.83255E-11 0.94791E-10 0.20442E-13 0.71471E-14
 0.44409E-15 0.50931E-13 0.37470E-15 0.25538E-11 0.88818E-15 0.35008E-08 0.16946E-12 0.12378E-10 0.83984E-11 0.23214E-10
 0.11099E-12 0.31552E-10 0.74246E-15 0.64261E-11 0.19429E-15 0.23062E-11 0.77716E-15 0.44597E-10 0.18564E-12 0.92632E-11
 0.86131E-11 0.16022E-10 0.13897E-12 0.31478E-11 0.97145E-15 0.22139E-09 0.45797E-15 0.25299E-11 0.99920E-15 0.65689E-10
 0.18754E-12 0.10125E-10 0.85184E-11 0.53314E-09 0.42050E-13 0.36110E-13 0.77716E-15 0.17424E-12 0.44409E-15 0.25774E-11
 0.23592E-15 0.91593E-15 0.14988E-14 0.84655E-15 0.12768E-14 0.10408E-14 0.13878E-14 0.61062E-15 0.55511E-16 0.66613E-15
 0.43021E-15 0.94369E-15 0.38858E-15 0.87430E-15 0.14710E-14 0.97145E-15 0.12906E-14 0.92981E-15 0.16237E-14 0.10963E-14
 0.18041E-15 0.10825E-14 0.41633E-15 0.10825E-14 0.36082E-15 0.81879E-15 0.14433E-14 0.73552E-15 0.11935E-14 0.87430E-15
 0.14988E-14 0.11241E-14 0.20123E-15 0.11102E-14 0.62450E-15 0.94369E-15 0.83267E-16 0.87430E-15 0.13461E-14 0.81879E-15
 0.13045E-14 0.10270E-14 0.14988E-14 0.80491E-15 0.13184E-15 0.80491E-15 0.48572E-15 0.10270E-14 0.88818E-15 0.91891E-11
 0.18419E-12 0.41746E-10 0.52948E-10 0.33312E-10 0.20796E-12 0.71665E-13 0.56899E-15 0.61340E-14 0.55511E-15 0.34726E-10
 0.84655E-15 0.91395E-11 0.17512E-12 0.41936E-10 0.54840E-10 0.34242E-10 0.25278E-12 0.13053E-10 0.79797E-15 0.15099E-11
 0.41633E-15 0.63750E-10 0.69389E-15 0.87051E-11 0.17190E-12 0.41107E-10 0.54068E-10 0.33719E-10 0.26470E-12 0.17761E-08
 0.11172E-14 0.62367E-11 0.59674E-15 0.65973E-10 0.81879E-15 0.91459E-11 0.17819E-12 0.41683E-10 0.53085E-10 0.33585E-10
 0.23923E-12 0.26933E-12 0.83961E-15 0.26174E-13 0.58287E-15 0.38989E-09 0.15821E-14 0.18469E-12 0.98983E-14 0.10014E-12
 0.70079E-13 0.16813E-12 0.22551E-13 0.16986E-12 0.14988E-14 0.25702E-13 0.24980E-15 0.15293E-12 0.13045E-14 0.18808E-12
 0.99261E-14 0.99101E-13 0.68695E-13 0.16134E-12 0.21802E-13 0.21234E-12 0.12074E-14 0.20572E-12 0.29143E-15 0.19544E-12
 0.10131E-14 0.18007E-12 0.97318E-14 0.98380E-13 0.69222E-13 0.16109E-12 0.21691E-13 0.21962E-12 0.17625E-14 0.28615E-12
 0.36082E-15 0.19194E-12 0.14710E-14 0.17732E-12 0.96589E-14 0.98598E-13 0.70555E-13 0.16636E-12 0.22510E-13 0.19242E-12
 0.14572E-14 0.58439E-13 0.16653E-15 0.16637E-12 0.84655E-15 0.41908E-10 0.10236E-12 0.24401E-08 0.52180E-09 0.12868E-06
 0.15062E-12 0.31504E-10 0.92981E-15 0.19587E-11 0.33307E-15 0.17156E-10 0.79103E-15 0.41427E-10 0.99500E-13 0.23517E-08
 0.46675E-09 0.70313E-07 0.13960E-12 0.28788E-10 0.86042E-15 0.52975E-11 0.36082E-15 0.89221E-11 0.61062E-15 0.37423E-10
 0.95424E-13 0.27262E-08 0.48872E-09 0.17652E-06 0.13985E-12 0.30954E-10 0.10131E-14 0.77067E-11 0.54123E-15 0.10150E-10
 0.61062E-15 0.41485E-10 0.98196E-13 0.24604E-08 0.51931E-09 0.13427E-06 0.14921E-12 0.31467E-10 0.10825E-14 0.31134E-11
 0.45797E-15 0.14007E-10 0.12074E-14 0.54559E-10 0.70520E-13 0.52488E-09 0.44553E-10 0.19112E-08 0.74829E-13 0.27180E-10
 0.12212E-14 0.12454E-10 0.52736E-15 0.83191E-11 0.12906E-14 0.52681E-10 0.68907E-13 0.50780E-09 0.42605E-10 0.17704E-08
 0.72761E-13 0.25754E-10 0.10131E-14 0.10708E-10 0.47184E-15 0.73926E-11 0.90206E-15 0.49318E-10 0.67737E-13 0.53363E-09
 0.42626E-10 0.18745E-08 0.73393E-13 0.27413E-10 0.12074E-14 0.12270E-10 0.41633E-15 0.86396E-11 0.11657E-14 0.54313E-10
 0.70180E-13 0.52003E-09 0.44924E-10 0.18799E-08 0.76484E-13 0.27433E-10 0.12629E-14 0.12501E-10 0.41633E-15 0.85447E-11
 0.11102E-14 0.33625E-10 0.16370E-12 0.12868E-06 0.19414E-08 0.39578E-08 0.94931E-13 0.38798E-10 0.88818E-15 0.65501E-11
 0.51348E-15 0.12705E-08 0.10131E-14 0.33259E-10 0.15745E-12 0.10388E-06 0.15722E-08 0.45151E-08 0.92350E-13 0.35708E-10
 0.69389E-15 0.61019E-11 0.36082E-15 0.10528E-09 0.73552E-15 0.30513E-10 0.15719E-12 0.36056E-06 0.17046E-08 0.37808E-08
 0.93571E-13 0.38779E-10 0.76328E-15 0.69463E-11 0.51348E-15 0.57635E-09 0.90206E-15 0.33427E-10 0.16558E-12 0.13410E-06
 0.19007E-08 0.39285E-08 0.95802E-13 0.39168E-10 0.91593E-15 0.66949E-11 0.48572E-15 0.63193E-08 0.14710E-14 0.22665E-12
 0.22898E-13 0.14702E-12 0.75568E-13 0.97453E-13 0.10332E-13 0.13269E-12 0.15821E-14 0.25883E-12 0.33307E-15 0.29934E-13
 0.13600E-14 0.22007E-12 0.21885E-13 0.14544E-12 0.74215E-13 0.96305E-13 0.10252E-13 0.13439E-12 0.11241E-14 0.27002E-12
 0.20817E-15 0.51223E-13 0.11796E-14 0.23592E-12 0.21469E-13 0.14708E-12 0.74583E-13 0.94636E-13 0.10381E-13 0.13612E-12
 0.14155E-14 0.27134E-12 0.49960E-15 0.42355E-13 0.14433E-14 0.23612E-12 0.22551E-13 0.14883E-12 0.76186E-13 0.95687E-13
 0.10311E-13 0.13148E-12 0.14710E-14 0.25527E-12 0.34694E-15 0.32821E-13 0.65919E-15 0.15270E-12 0.18355E-12 0.31453E-10
 0.26861E-10 0.39001E-10 0.13323E-12 0.88494E-11 0.87430E-15 0.61888E-11 0.47184E-15 0.15293E-13 0.73552E-15 0.12897E-12
 0.17399E-12 0.31364E-10 0.26343E-10 0.38505E-10 0.12591E-12 0.84958E-11 0.58287E-15 0.84099E-11 0.40246E-15 0.61895E-13
 0.63838E-15 0.38194E-12 0.18457E-12 0.31698E-10 0.26684E-10 0.39203E-10 0.12669E-12 0.88411E-11 0.91593E-15 0.87355E-11
 0.45797E-15 0.35742E-13 0.70083E-15 0.26604E-12 0.19000E-12 0.31369E-10 0.26893E-10 0.39044E-10 0.13042E-12 0.88876E-11
 0.88818E-15 0.67619E-11 0.66613E-15 0.18541E-13 0.45103E-16 0.23939E-15 0.66613E-15 0.70777E-15 0.59674E-15 0.47184E-15
 0.41633E-15 0.52736E-15 0.69389E-16 0.80491E-15 0.26368E-15 0.11449E-15 0.71991E-16 0.22204E-15 0.68001E-15 0.69389E-15
 0.74940E-15 0.49960E-15 0.43021E-15 0.47184E-15 0.22204E-15 0.54123E-15 0.13878E-15 0.39552E-15 0.15613E-16 0.32960E-15
 0.72164E-15 0.56899E-15 0.62450E-15 0.44409E-15 0.47184E-15 0.51348E-15 0.13878E-16 0.79103E-15 0.43021E-15 0.25674E-15
 0.51174E-16 0.34001E-15 0.76328E-15 0.56899E-15 0.77716E-15 0.49960E-15 0.52736E-15 0.49960E-15 0.41633E-16 0.62450E-15
 0.31919E-15 0.24980E-15 0.26368E-15 0.17902E-14 0.78548E-14 0.85476E-12 0.93631E-11 0.39679E-11 0.10036E-12 0.21798E-11
 0.72164E-15 0.16985E-11 0.16653E-15 0.13586E-13 0.11796E-15 0.17104E-14 0.78410E-14 0.83186E-12 0.94761E-11 0.41068E-11
 0.10009E-12 0.26096E-11 0.45797E-15 0.15857E-11 0.19429E-15 0.27034E-13 0.19429E-15 0.37782E-14 0.13101E-13 0.11442E-11
 0.93981E-11 0.36448E-11 0.92940E-13 0.16800E-11 0.49960E-15 0.16977E-11 0.16653E-15 0.21608E-13 0.19429E-15 0.26437E-14
 0.10172E-13 0.10117E-11 0.93456E-11 0.37446E-11 0.96964E-13 0.17722E-11 0.69389E-15 0.17039E-11 0.19429E-15 0.15751E-13
 0.33307E-15 0.18735E-15 0.15266E-15 0.27756E-15 0.22204E-15 0.30531E-15 0.12490E-15 0.27062E-15 0.37470E-15 0.33307E-15
 0.83267E-16 0.24980E-15 0.20817E-15 0.22204E-15 0.83267E-16 0.24980E-15 0.19429E-15 0.27756E-15 0.13878E-15 0.19429E-15
 0.41633E-15 0.16653E-15  0.0000     0.27756E-15 0.37470E-15 0.29143E-15 0.16653E-15 0.22204E-15 0.19429E-15 0.22204E-15
 0.15266E-15 0.27756E-15 0.40246E-15 0.44409E-15 0.11102E-15 0.16653E-15 0.38858E-15 0.19429E-15 0.20817E-15 0.19429E-15
 0.38858E-15 0.36082E-15 0.41633E-16 0.14572E-15 0.27756E-15 0.24980E-15  0.0000     0.13878E-15 0.66613E-15 0.63327E-11
 0.65878E-13 0.15330E-10 0.55127E-11 0.14466E-10 0.85626E-14 0.31433E-14 0.20470E-15 0.21774E-13 0.27756E-15 0.18429E-11
 0.45797E-15 0.56537E-11 0.63477E-13 0.16176E-10 0.54613E-11 0.24149E-10 0.10714E-13 0.44131E-14 0.15266E-15 0.26271E-13
 0.16653E-15 0.17128E-11 0.54123E-15 0.12584E-10 0.67751E-13 0.13075E-10 0.54929E-11 0.74127E-11 0.65781E-14 0.18735E-14
 0.17347E-15 0.13434E-13 0.33307E-15 0.18511E-11 0.59674E-15 0.93040E-11 0.67779E-13 0.13762E-10 0.55140E-11 0.80511E-11
 0.66336E-14 0.19290E-14 0.17347E-15 0.15640E-13 0.41633E-15 0.18596E-11 0.13878E-15 0.54123E-15 0.49960E-15 0.43021E-15
 0.62450E-15 0.69389E-15 0.74940E-15 0.35041E-15 0.13878E-16 0.30184E-15 0.37470E-15 0.61062E-15 0.18041E-15 0.47184E-15
 0.54123E-15 0.61062E-15 0.65226E-15 0.49960E-15 0.76328E-15 0.30878E-15 0.99747E-16 0.22204E-15 0.31919E-15 0.61062E-15
 0.13878E-15 0.55511E-15 0.49960E-15 0.38858E-15 0.73552E-15 0.51348E-15 0.68001E-15 0.30531E-15 0.10495E-15 0.22898E-15
 0.44409E-15 0.52736E-15 0.83267E-16 0.55511E-15 0.38858E-15 0.63838E-15 0.69389E-15 0.68001E-15 0.72164E-15 0.19082E-15
 0.59848E-16 0.21511E-15 0.24980E-15 0.54123E-15 0.56899E-15 0.63889E-11 0.11016E-12 0.29090E-10 0.36208E-10 0.22639E-10
 0.86903E-13 0.32627E-13 0.20123E-15 0.28207E-14 0.10408E-15 0.10092E-10 0.54123E-15 0.63606E-11 0.10642E-12 0.29190E-10
 0.36626E-10 0.22895E-10 0.87819E-13 0.41162E-13 0.21511E-15 0.36464E-14 0.24980E-15 0.16621E-10 0.38858E-15 0.61296E-11
 0.99962E-13 0.28785E-10 0.36214E-10 0.22408E-10 0.81865E-13 0.20199E-13 0.18735E-15 0.16862E-14 0.20817E-15 0.55579E-11
 0.44409E-15 0.63650E-11 0.10399E-12 0.29067E-10 0.36235E-10 0.22492E-10 0.83766E-13 0.22697E-13 0.34694E-15 0.18874E-14
 0.29143E-15 0.62857E-11 0.59674E-15 0.10893E-12 0.12518E-13 0.10060E-12 0.87545E-13 0.94293E-13 0.74246E-14 0.76508E-13
 0.83267E-15 0.10769E-13 0.19429E-15 0.68931E-13 0.38858E-15 0.10857E-12 0.12441E-13 0.10265E-12 0.90115E-13 0.97006E-13
 0.76744E-14 0.80505E-13 0.65226E-15 0.12060E-13 0.19429E-15 0.72609E-13 0.47184E-15 0.10549E-12 0.12039E-13 0.99153E-13
 0.89099E-13 0.95257E-13 0.76744E-14 0.73552E-13 0.80491E-15 0.74246E-14 0.13878E-15 0.66280E-13 0.44409E-15 0.10569E-12
 0.12157E-13 0.97842E-13 0.86715E-13 0.92711E-13 0.74524E-14 0.72553E-13 0.73552E-15 0.79659E-14 0.83267E-16 0.67418E-13
 0.44409E-15 0.28944E-10 0.99951E-13 0.16863E-08 0.36087E-09 0.17082E-06 0.84668E-13 0.22655E-10 0.45797E-15 0.10272E-11
 0.83267E-16 0.13259E-10 0.55511E-15 0.28697E-10 0.10066E-12 0.16423E-08 0.33017E-09 0.89684E-07 0.82427E-13 0.21266E-10
 0.56899E-15 0.10926E-11 0.22204E-15 0.10696E-10 0.55511E-15 0.26496E-10 0.10086E-12 0.18342E-08 0.33511E-09 0.23925E-06
 0.84495E-13 0.22778E-10 0.61062E-15 0.83075E-12 0.33307E-15 0.16127E-10 0.45797E-15 0.28697E-10 0.10090E-12 0.16991E-08
 0.35057E-09 0.18398E-06 0.85959E-13 0.22951E-10 0.65226E-15 0.85690E-12 0.27756E-15 0.15355E-10 0.54123E-15 0.36969E-10
 0.87187E-13 0.36191E-09 0.38537E-10 0.13251E-08 0.94997E-13 0.18555E-10 0.62450E-15 0.91090E-11 0.19429E-15 0.56399E-11
 0.65226E-15 0.35586E-10 0.87836E-13 0.36580E-09 0.37956E-10 0.12862E-08 0.92253E-13 0.17835E-10 0.54123E-15 0.83118E-11
 0.22204E-15 0.50974E-11 0.56899E-15 0.34008E-10 0.84540E-13 0.36688E-09 0.36063E-10 0.12901E-08 0.92024E-13 0.18729E-10
 0.74940E-15 0.97186E-11 0.30531E-15 0.55274E-11 0.61062E-15 0.36839E-10 0.85508E-13 0.34947E-09 0.36168E-10 0.12306E-08
 0.93769E-13 0.18617E-10 0.55511E-15 0.95623E-11 0.83267E-16 0.56034E-11 0.88818E-15 0.22554E-10 0.94029E-13 0.17131E-06
 0.13508E-08 0.25806E-08 0.97033E-13 0.27463E-10 0.56899E-15 0.53547E-11 0.11102E-15 0.47768E-10 0.62450E-15 0.22797E-10
 0.95021E-13 0.13152E-06 0.11961E-08 0.28369E-08 0.97162E-13 0.25741E-10 0.34694E-15 0.44066E-11 0.24980E-15 0.13696E-09
 0.47184E-15 0.21169E-10 0.89845E-13 0.48665E-06 0.11879E-08 0.24812E-08 0.93203E-13 0.27504E-10 0.51348E-15 0.33319E-11
 0.11102E-15 0.38593E-11 0.68001E-15 0.22076E-10 0.89151E-13 0.18364E-06 0.12534E-08 0.25545E-08 0.92006E-13 0.27704E-10
 0.44409E-15 0.39673E-11 0.16653E-15 0.14085E-10 0.74940E-15 0.85543E-13 0.74662E-14 0.84786E-13 0.95264E-13 0.97092E-13
 0.13618E-13 0.79332E-13 0.63838E-15 0.13173E-12 0.16653E-15 0.36998E-13 0.91593E-15 0.11346E-12 0.77577E-14 0.89033E-13
 0.99004E-13 0.98532E-13 0.13399E-13 0.78777E-13 0.44409E-15 0.11610E-12 0.22204E-15 0.26368E-13 0.70777E-15 0.10626E-12
 0.77438E-14 0.87937E-13 0.96232E-13 0.95715E-13 0.12844E-13 0.74878E-13 0.45797E-15 0.82670E-13 0.18041E-15 0.47878E-14
 0.69389E-15 0.74954E-13 0.72442E-14 0.83045E-13 0.92502E-13 0.94914E-13 0.12983E-13 0.75426E-13 0.55511E-15 0.97769E-13
 0.12490E-15 0.87430E-14 0.26715E-15 0.32203E-13 0.75343E-13 0.22608E-10 0.18189E-10 0.27362E-10 0.78701E-13 0.61999E-11
 0.51348E-15 0.89995E-11 0.22204E-15 0.28191E-12 0.48572E-15 0.86275E-12 0.94452E-13 0.22124E-10 0.18071E-10 0.27089E-10
 0.76633E-13 0.60032E-11 0.43021E-15 0.55274E-11 0.22204E-15 0.50574E-13 0.32960E-15 0.26228E-12 0.87402E-13 0.22515E-10
 0.18175E-10 0.27488E-10 0.74836E-13 0.61993E-11 0.52736E-15 0.12534E-11 0.24286E-15 0.11623E-14 0.19429E-15 0.12400E-13
 0.65448E-13 0.22963E-10 0.18123E-10 0.27421E-10 0.76404E-13 0.62270E-11 0.54123E-15 0.21787E-11 0.26368E-15 0.30705E-14
 0.74593E-16 0.27756E-15 0.65226E-15 0.59674E-15 0.68001E-15 0.51348E-15 0.52736E-15 0.61062E-15 0.83267E-16 0.61062E-15
 0.44409E-15 0.46491E-15 -.26021E-17 0.53083E-15 0.95757E-15 0.66613E-15 0.70777E-15 0.45797E-15 0.58287E-15 0.52736E-15
 0.69389E-16 0.70777E-15 0.31919E-15 0.50654E-15 0.69389E-17 0.53429E-15 0.84655E-15 0.58287E-15 0.70777E-15 0.54123E-15
 0.49960E-15 0.43021E-15 0.15266E-15 0.69389E-15 0.26368E-15 0.13184E-15 0.49440E-16 0.25327E-15 0.55511E-15 0.68001E-15
 0.72164E-15 0.45797E-15 0.52736E-15 0.43021E-15 0.24980E-15 0.83267E-15 0.29143E-15 0.21858E-15 0.34694E-15 0.27756E-14
 0.10547E-13 0.10194E-11 0.89358E-11 0.53400E-11 0.13477E-12 0.88967E-11 0.70777E-15 0.17276E-11 0.83267E-16 0.53808E-12
 0.55164E-15 0.11721E-12 0.58592E-13 0.29204E-11 0.87054E-11 0.63162E-11 0.14688E-12 0.27359E-10 0.55511E-15 0.16134E-11
 0.16653E-15 0.18660E-12 0.28796E-15 0.32266E-13 0.37456E-13 0.21881E-11 0.90012E-11 0.43276E-11 0.11081E-12 0.32930E-11
 0.63838E-15 0.16913E-11 0.36082E-15 0.87569E-14 0.90206E-16 0.10478E-14 0.54401E-14 0.65109E-12 0.93603E-11 0.36169E-11
 0.95562E-13 0.16486E-11 0.59674E-15 0.16981E-11 0.30531E-15 0.21622E-13 0.33307E-15 0.20817E-15 0.83267E-16 0.16653E-15
 0.24980E-15 0.19429E-15 0.16653E-15 0.29143E-15 0.43021E-15 0.22204E-15 0.83267E-16 0.13878E-15 0.38858E-15 0.28449E-15
 0.18041E-15 0.33307E-15 0.33307E-15 0.16653E-15 0.16653E-15 0.27756E-15 0.33307E-15 0.11102E-15  0.0000     0.41633E-15
 0.34694E-15 0.30531E-15 0.18041E-15 0.13878E-15 0.24980E-15 0.27756E-15 0.16653E-15 0.28449E-15 0.26368E-15 0.30531E-15
 0.16653E-15 0.19429E-15 0.27756E-15 0.19429E-15 0.12490E-15 0.36082E-15 0.41633E-15 0.33307E-15 0.12490E-15 0.24286E-15
 0.37470E-15 0.30531E-15 -.27756E-16 0.19429E-15 0.70777E-15 0.10034E-10 0.67418E-13 0.13331E-10 0.55323E-11 0.48475E-10
 0.36277E-13 0.27262E-12 0.39205E-15 0.52762E-12 0.22204E-15 0.17902E-11 0.51348E-15 0.10470E-08 0.83517E-13 0.83473E-11
 0.56553E-11 0.94287E-11 0.69972E-13 0.81464E-10 0.36082E-15 0.22508E-09 0.83267E-16 0.16632E-11 0.49960E-15 0.40957E-09
 0.77299E-13 0.92974E-11 0.55169E-11 0.10012E-09 0.14141E-13 0.78201E-14 0.38511E-15 0.42175E-13 0.22204E-15 0.18365E-11
 0.62450E-15 0.34569E-11 0.58606E-13 0.19180E-10 0.53383E-11 0.75257E-11 0.63005E-14 0.17625E-14 0.22898E-15 0.13475E-13
 0.33307E-15 0.18443E-11 0.18041E-15 0.47184E-15 0.44409E-15 0.59674E-15 0.63838E-15 0.55511E-15 0.92981E-15 0.51001E-15
 0.80231E-16 0.51695E-15 0.49960E-15 0.54123E-15 0.13878E-15 0.59674E-15 0.66613E-15 0.54123E-15 0.69389E-15 0.63838E-15
 0.94369E-15 0.56205E-15 0.33307E-15 0.47878E-15 0.27756E-15 0.66613E-15 0.24980E-15 0.52736E-15 0.52736E-15 0.43021E-15
 0.58287E-15 0.66613E-15 0.83267E-15 0.32960E-15 0.14138E-15 0.32960E-15 0.44409E-15 0.56899E-15 0.83267E-16 0.54123E-15
 0.43021E-15 0.58287E-15 0.80491E-15 0.63838E-15 0.68001E-15 0.22898E-15 0.29490E-16 0.30184E-15 0.41633E-15 0.65226E-15
 0.58287E-15 0.63581E-11 0.10954E-12 0.28782E-10 0.34982E-10 0.22838E-10 0.11499E-12 0.84886E-12 0.41633E-15 0.11484E-12
 0.30531E-15 0.10828E-08 0.68001E-15 0.63329E-11 0.11618E-12 0.28923E-10 0.35180E-10 0.23159E-10 0.12440E-12 0.59751E-09
 0.52736E-15 0.55058E-12 0.19429E-15 0.29215E-10 0.40246E-15 0.61062E-11 0.10731E-12 0.28508E-10 0.34865E-10 0.22539E-10
 0.97894E-13 0.69549E-13 0.32613E-15 0.64879E-14 0.37470E-15 0.25521E-10 0.40246E-15 0.63344E-11 0.10331E-12 0.28739E-10
 0.35150E-10 0.22251E-10 0.84988E-13 0.20164E-13 0.31919E-15 0.16202E-14 0.22204E-15 0.56290E-11 0.54123E-15 0.10548E-12
 0.12407E-13 0.10076E-12 0.87604E-13 0.94917E-13 0.77299E-14 0.95660E-13 0.10131E-14 0.57288E-13 0.12490E-15 0.85293E-13
 0.61062E-15 0.11485E-12 0.13330E-13 0.10758E-12 0.93467E-13 0.10053E-12 0.80214E-14 0.10697E-12 0.80491E-15 0.11796E-12
 0.19429E-15 0.97339E-13 0.47184E-15 0.11127E-12 0.12684E-13 0.10485E-12 0.91639E-13 0.97714E-13 0.81601E-14 0.83836E-13
 0.86042E-15 0.17666E-13 0.18041E-15 0.74996E-13 0.47184E-15 0.10323E-12 0.12046E-13 0.99219E-13 0.85359E-13 0.91149E-13
 0.76605E-14 0.71013E-13 0.68001E-15 0.78271E-14 0.19429E-15 0.64795E-13 0.47184E-15 0.29037E-10 0.10231E-12 0.16431E-08
 0.36420E-09 0.13185E-06 0.89338E-13 0.22173E-10 0.59674E-15 0.29140E-11 0.16653E-15 0.83437E-11 0.63838E-15 0.28831E-10
 0.10694E-12 0.15946E-08 0.35767E-09 0.72596E-07 0.89956E-13 0.20781E-10 0.66613E-15 0.53510E-11 0.27756E-15 0.60954E-11
 0.36082E-15 0.26619E-10 0.10620E-12 0.17799E-08 0.35984E-09 0.17505E-06 0.90324E-13 0.22357E-10 0.59674E-15 0.14471E-11
 0.24980E-15 0.11508E-10 0.36082E-15 0.28809E-10 0.10174E-12 0.16536E-08 0.35071E-09 0.14186E-06 0.88429E-13 0.22904E-10
 0.63838E-15 0.83455E-12 0.27756E-15 0.16173E-10 0.65226E-15 0.37420E-10 0.89782E-13 0.33009E-09 0.37870E-10 0.11767E-08
 0.99615E-13 0.18438E-10 0.56899E-15 0.88850E-11 0.33307E-15 0.57619E-11 0.80491E-15 0.35878E-10 0.92634E-13 0.35703E-09
 0.41106E-10 0.12494E-08 0.10122E-12 0.17748E-10 0.52736E-15 0.78282E-11 0.38858E-15 0.53350E-11 0.66613E-15 0.34083E-10
 0.91226E-13 0.36609E-09 0.38686E-10 0.12529E-08 0.99101E-13 0.18626E-10 0.76328E-15 0.93543E-11 0.33307E-15 0.56741E-11
 0.62450E-15 0.37150E-10 0.88839E-13 0.32651E-09 0.36513E-10 0.10584E-08 0.96305E-13 0.18444E-10 0.70777E-15 0.96859E-11
 0.22204E-15 0.55510E-11 0.55511E-15 0.22818E-10 0.96270E-13 0.88296E-07 0.12571E-08 0.28422E-08 0.98831E-13 0.27182E-10
 0.62450E-15 0.63219E-11 0.27756E-15 0.94670E-11 0.66613E-15 0.23129E-10 0.10000E-12 0.71343E-07 0.12312E-08 0.30808E-08
 0.10272E-12 0.25760E-10 0.47184E-15 0.57465E-11 0.11102E-15 0.72248E-11 0.63838E-15 0.21442E-10 0.97894E-13 0.17150E-06
 0.12932E-08 0.27357E-08 0.98119E-13 0.27184E-10 0.49960E-15 0.50188E-11 0.19429E-15 0.31580E-09 0.59674E-15 0.22917E-10
 0.94556E-13 0.92144E-07 0.12089E-08 0.28134E-08 0.92933E-13 0.27426E-10 0.48572E-15 0.41113E-11 0.24980E-15 0.23750E-10
 0.72164E-15 0.86209E-13 0.76744E-14 0.82059E-13 0.91798E-13 0.96104E-13 0.13337E-13 0.77056E-13 0.69389E-15 0.14208E-12
 0.16653E-15 0.70957E-13 0.10270E-14 0.12282E-12 0.81046E-14 0.89290E-13 0.10053E-12 0.10213E-12 0.14183E-13 0.80519E-13
 0.52736E-15 0.14047E-12 0.22204E-15 0.32030E-13 0.94369E-15 0.12301E-12 0.80214E-14 0.90566E-13 0.99351E-13 0.99393E-13
 0.13572E-13 0.77202E-13 0.66613E-15 0.11498E-12 0.19429E-15 0.27187E-13 0.88818E-15 0.10188E-12 0.76467E-14 0.83093E-13
 0.91468E-13 0.94289E-13 0.12750E-13 0.72484E-13 0.49960E-15 0.97505E-13 0.41633E-16 0.10658E-13 0.25674E-15 0.40877E-13
 0.78063E-13 0.21030E-10 0.16975E-10 0.25357E-10 0.76439E-13 0.59765E-11 0.58287E-15 0.27688E-10 0.18735E-15 0.16350E-09
 0.58287E-15 0.70804E-09 0.10403E-12 0.20555E-10 0.16909E-10 0.25348E-10 0.78743E-13 0.75809E-11 0.61062E-15 0.24596E-10
 0.22204E-15 0.11269E-13 0.30531E-15 0.28902E-12 0.10331E-12 0.20914E-10 0.17105E-10 0.25434E-10 0.79436E-13 0.59701E-11
 0.65226E-15 0.65982E-11 0.29143E-15 0.51341E-13 0.48572E-15 0.26562E-12 0.89748E-13 0.20817E-10 0.16977E-10 0.25394E-10
 0.75613E-13 0.60011E-11 0.51348E-15 0.26226E-11 0.21511E-15 0.43854E-14 0.51174E-16 0.26715E-15 0.62450E-15 0.61062E-15
 0.68001E-15 0.30531E-15 0.37470E-15 0.44409E-15 0.13878E-16 0.69389E-15 0.38858E-15 0.34694E-15 0.16653E-15 0.63838E-15
 0.77716E-15 0.61062E-15 0.72164E-15 0.38858E-15 0.52736E-15 0.63838E-15 -.27756E-16 0.55511E-15 0.38858E-15 0.44409E-15
 0.69389E-16 0.38858E-15 0.91593E-15 0.55511E-15 0.61062E-15 0.49960E-15 0.44409E-15 0.49960E-15 0.16653E-15 0.74940E-15
 0.38858E-15 0.45103E-15 0.89338E-16 0.43715E-15 0.69389E-15 0.58287E-15 0.68001E-15 0.45797E-15 0.36082E-15 0.30531E-15
 0.15266E-15 0.61062E-15 0.27756E-15 0.22551E-15 0.34694E-15 0.37505E-14 0.12629E-13 0.10892E-11 0.74741E-11 0.43930E-11
 0.13067E-12 0.54883E-11 0.58287E-15 0.16088E-11 0.24980E-15 0.24220E-09 0.54817E-15 0.57649E-12 0.13309E-12 0.53235E-11
 0.70693E-11 0.57320E-11 0.15909E-12 0.24198E-10 0.44409E-15 0.65487E-12 0.27756E-15 0.15160E-12 0.38858E-15 0.87014E-14
 0.45741E-13 0.57588E-11 0.70517E-11 0.54891E-11 0.15710E-12 0.19903E-10 0.70777E-15 0.16097E-11 0.30531E-15 0.17768E-12
 0.41980E-15 0.31145E-13 0.36332E-13 0.20334E-11 0.74840E-11 0.36212E-11 0.10916E-12 0.23165E-11 0.65226E-15 0.15827E-11
 0.19429E-15 0.26493E-13 0.29143E-15 0.20817E-15 0.19429E-15 0.13878E-15 0.19429E-15 0.24980E-15 0.12490E-15 0.26368E-15
 0.29143E-15 0.27756E-15 0.13878E-15 0.13878E-15 0.29143E-15 0.38858E-15 0.20817E-15 0.33307E-15 0.27756E-15 0.22204E-15
 0.19429E-15 0.30531E-15 0.38858E-15 0.11102E-15 0.16653E-15 0.30531E-15 0.41633E-15 0.33307E-15 0.24980E-15 0.27756E-15
 0.27756E-15 0.22204E-15 0.13878E-15 0.20817E-15 0.33307E-15 0.30531E-15 0.19429E-15 0.11102E-15 0.20817E-15 0.22898E-15
 0.15266E-15 0.41633E-15 0.36082E-15 0.30531E-15 0.12490E-15 0.27756E-16 0.30531E-15 0.22204E-15 0.83267E-16 0.19429E-15
 0.59674E-15 0.16743E-10 0.66627E-13 0.10669E-10 0.47751E-11 0.13629E-09 0.24786E-13 0.49225E-13 0.36776E-15 0.18313E-12
 0.24980E-15 0.16652E-11 0.51348E-15 0.29017E-10 0.87930E-13 0.60941E-11 0.49907E-11 0.71732E-11 0.30309E-13 0.11269E-13
 0.27756E-15 0.16787E-12 0.22204E-15 0.64277E-11 0.63838E-15 0.26789E-10 0.89040E-13 0.58938E-11 0.50281E-11 0.79747E-11
 0.68584E-13 0.53853E-10 0.49960E-15 0.79723E-08 0.36082E-15 0.16690E-11 0.69389E-15 0.42974E-08 0.76411E-13 0.79544E-11
 0.47788E-11 0.34578E-10 0.99504E-14 0.42882E-14 0.28449E-15 0.26909E-13 0.27756E-15 0.17117E-11 0.13878E-15 0.47184E-15
 0.41633E-15 0.34694E-15 0.59674E-15 0.54123E-15 0.69389E-15 0.48572E-15 0.17347E-16 0.44409E-15 0.36082E-15 0.49960E-15
 0.20817E-15 0.49960E-15 0.41633E-15 0.48572E-15 0.61062E-15 0.58287E-15 0.83267E-15 0.34694E-15 0.97145E-16 0.41633E-15
 0.38858E-15 0.77716E-15 0.19429E-15 0.61062E-15 0.44409E-15 0.49960E-15 0.69389E-15 0.52736E-15 0.72164E-15 0.54123E-15
 0.18735E-15 0.41980E-15 0.54123E-15 0.37470E-15 0.55511E-16 0.45797E-15 0.33307E-15 0.38858E-15 0.49960E-15 0.58287E-15
 0.66613E-15 0.21858E-15 0.39031E-16 0.25327E-15 0.38858E-15 0.52736E-15 0.47184E-15 0.61590E-11 0.10824E-12 0.26902E-10
 0.32599E-10 0.21408E-10 0.10909E-12 0.25782E-12 0.36082E-15 0.31475E-13 0.20817E-15 0.40251E-09 0.54123E-15 0.61341E-11
 0.11471E-12 0.27034E-10 0.32653E-10 0.21677E-10 0.12773E-12 0.29807E-12 0.30531E-15 0.88263E-14 0.24980E-15 0.26834E-10
 0.52736E-15 0.46609E-11 0.11363E-12 0.26395E-10 0.32341E-10 0.21537E-10 0.12862E-12 0.35166E-09 0.49960E-15 0.61636E-12
 0.41633E-15 0.44953E-10 0.43021E-15 0.61407E-11 0.11011E-12 0.26901E-10 0.32557E-10 0.21164E-10 0.94202E-13 0.40752E-13
 0.36776E-15 0.38476E-14 0.29143E-15 0.12582E-10 0.61062E-15 0.99094E-13 0.11977E-13 0.10147E-12 0.85151E-13 0.90185E-13
 0.77022E-14 0.88748E-13 0.88818E-15 0.36623E-13 0.27756E-15 0.79062E-13 0.41633E-15 0.10656E-12 0.12747E-13 0.10745E-12
 0.92273E-13 0.99143E-13 0.81879E-14 0.10689E-12 0.74940E-15 0.42910E-13 0.41633E-15 0.98643E-13 0.58287E-15 0.11094E-12
 0.13267E-13 0.11030E-12 0.93384E-13 0.97755E-13 0.81879E-14 0.10544E-12 0.88818E-15 0.11949E-12 0.29143E-15 0.94716E-13
 0.65226E-15 0.10660E-12 0.12546E-13 0.10400E-12 0.85532E-13 0.89234E-13 0.76744E-14 0.76203E-13 0.77716E-15 0.13031E-13
 0.97145E-16 0.69195E-13 0.52736E-15 0.28647E-10 0.98876E-13 0.18325E-08 0.37212E-09 0.46933E-06 0.88256E-13 0.22557E-10
 0.48572E-15 0.21826E-11 0.13878E-15 0.93011E-11 0.66613E-15 0.28425E-10 0.10470E-12 0.17770E-08 0.37251E-09 0.17178E-06
 0.90872E-13 0.21137E-10 0.61062E-15 0.57865E-11 0.36082E-15 0.59053E-11 0.52736E-15 0.26047E-10 0.10977E-12 0.20269E-08
 0.39706E-09 0.76290E-06 0.92870E-13 0.22295E-10 0.66613E-15 0.59912E-11 0.33307E-15 0.71143E-11 0.49960E-15 0.28455E-10
 0.10539E-12 0.18406E-08 0.38429E-09 0.52228E-06 0.89630E-13 0.22970E-10 0.68001E-15 0.11472E-11 0.19429E-15 0.13095E-10
 0.47184E-15 0.36890E-10 0.89040E-13 0.33816E-09 0.36164E-10 0.11836E-08 0.96329E-13 0.18565E-10 0.62450E-15 0.91760E-11
 0.27756E-15 0.56236E-11 0.70777E-15 0.35477E-10 0.91368E-13 0.36252E-09 0.38821E-10 0.13241E-08 0.99420E-13 0.17968E-10
 0.55511E-15 0.78038E-11 0.38858E-15 0.53808E-11 0.61062E-15 0.33629E-10 0.92815E-13 0.39389E-09 0.40023E-10 0.14579E-08
 0.10064E-12 0.18898E-10 0.66613E-15 0.89232E-11 0.33307E-15 0.58946E-11 0.76328E-15 0.36360E-10 0.91704E-13 0.36160E-09
 0.37623E-10 0.12106E-08 0.97179E-13 0.18662E-10 0.65226E-15 0.96004E-11 0.33307E-15 0.55851E-11 0.59674E-15 0.22324E-10
 0.95313E-13 0.24081E-06 0.13132E-08 0.24805E-08 0.95896E-13 0.27591E-10 0.59674E-15 0.43256E-11 0.27756E-15 0.93758E-10
 0.56899E-15 0.22491E-10 0.97519E-13 0.17492E-06 0.12769E-08 0.27300E-08 0.99774E-13 0.25817E-10 0.47184E-15 0.54942E-11
 0.22204E-15 0.80399E-11 0.61062E-15 0.21298E-10 0.97061E-13 0.80208E-06 0.14700E-08 0.24025E-08 0.10045E-12 0.27549E-10
 0.72164E-15 0.53872E-11 0.30531E-15 0.48114E-10 0.76328E-15 0.22748E-10 0.96326E-13 0.25265E-06 0.14297E-08 0.24636E-08
 0.96357E-13 0.27813E-10 0.48572E-15 0.36440E-11 0.30531E-15 0.72896E-11 0.62450E-15 0.80908E-13 0.76467E-14 0.84432E-13
 0.91965E-13 0.92905E-13 0.12806E-13 0.75620E-13 0.58287E-15 0.10801E-12 0.16653E-15 0.14114E-13 0.77716E-15 0.96437E-13
 0.80769E-14 0.90129E-13 0.98921E-13 0.97904E-13 0.13572E-13 0.81372E-13 0.43021E-15 0.13889E-12 0.24980E-15 0.75190E-13
 0.91593E-15 0.12462E-12 0.81879E-14 0.92495E-13 0.10070E-12 0.10011E-12 0.14155E-13 0.82878E-13 0.63838E-15 0.12698E-12
 0.24980E-15 0.39760E-13 0.86042E-15 0.11115E-12 0.76605E-14 0.88131E-13 0.95028E-13 0.94515E-13 0.13128E-13 0.77091E-13
 0.56899E-15 0.90788E-13 0.18041E-15 0.66475E-14 0.25674E-15 0.19998E-13 0.72276E-13 0.22685E-10 0.18368E-10 0.27335E-10
 0.74281E-13 0.61964E-11 0.49960E-15 0.32802E-11 0.20817E-15 0.75842E-14 0.39205E-15 0.67876E-13 0.82559E-13 0.22268E-10
 0.18288E-10 0.27035E-10 0.76612E-13 0.59986E-11 0.44409E-15 0.19976E-10 0.19429E-15 0.90019E-10 0.45103E-15 0.36975E-09
 0.10329E-12 0.22206E-10 0.18530E-10 0.27384E-10 0.81879E-13 0.61884E-11 0.47184E-15 0.95511E-11 0.28449E-15 0.31639E-12
 0.38858E-15 0.85729E-12 0.95798E-13 0.22130E-10 0.18473E-10 0.27336E-10 0.78014E-13 0.62187E-11 0.52736E-15 0.16873E-11
 0.22204E-15 0.18839E-14 0.86736E-16 0.26021E-15 0.62450E-15 0.61062E-15 0.62450E-15 0.47184E-15 0.45797E-15 0.52736E-15
 0.12490E-15 0.68001E-15 0.23592E-15 0.23592E-15 -.54644E-16 0.37470E-15 0.84655E-15 0.62450E-15 0.70777E-15 0.37470E-15
 0.48572E-15 0.56899E-15 0.27756E-16 0.59674E-15 0.44409E-15 0.52736E-15 0.83267E-16 0.61062E-15 0.10963E-14 0.63838E-15
 0.80491E-15 0.58287E-15 0.69389E-15 0.62450E-15 0.20817E-15 0.66613E-15 0.55511E-15 0.47878E-15 0.15266E-15 0.45103E-15
 0.84655E-15 0.70777E-15 0.68001E-15 0.47184E-15 0.48572E-15 0.43021E-15 0.15266E-15 0.63838E-15 0.40246E-15 0.27062E-15
 0.24633E-15 0.16515E-14 0.72720E-14 0.82925E-12 0.94761E-11 0.33304E-11 0.84363E-13 0.12467E-11 0.54123E-15 0.16927E-11
 0.22204E-15 0.41453E-13 0.39552E-15 0.63387E-14 0.17361E-13 0.14327E-11 0.91238E-11 0.50176E-11 0.11824E-12 0.65118E-11
 0.55511E-15 0.16103E-11 0.22204E-15 0.10698E-07 0.48572E-15 0.64526E-12 0.12190E-12 0.59744E-11 0.87174E-11 0.53909E-11
 0.13006E-12 0.94869E-11 0.48572E-15 0.17272E-11 0.24980E-15 0.53396E-12 0.46144E-15 0.10777E-12 0.53471E-13 0.28946E-11
 0.90225E-11 0.39713E-11 0.10045E-12 0.22148E-11 0.72164E-15 0.16989E-11 0.13878E-15 0.13420E-13 0.24980E-15 0.29143E-15
 0.20817E-15 0.30531E-15 0.16653E-15 0.83267E-16 0.12490E-15 0.24286E-15 0.34694E-15 0.24980E-15 0.27756E-16 0.19429E-15
 0.33307E-15 0.25674E-15 0.55511E-16 0.36082E-15 0.41633E-15 0.19429E-15 0.24980E-15 0.31919E-15 0.38858E-15 0.13878E-15
 0.11102E-15 0.36082E-15 0.30531E-15 0.41633E-15 0.29143E-15 0.19429E-15 0.30531E-15 0.19429E-15 0.16653E-15 0.32613E-15
 0.29143E-15 0.41633E-15 0.11102E-15 0.19429E-15 0.34694E-15 0.29143E-15 0.11102E-15 0.22204E-15 0.24980E-15 0.22204E-15
 0.69389E-16 0.24286E-15 0.30531E-15 0.33307E-15 0.83267E-16 0.30531E-15 0.72164E-15 0.56052E-11 0.64879E-13 0.16101E-10
 0.54406E-11 0.38634E-11 0.47323E-14 0.11033E-14 0.24286E-16 0.88818E-14 0.16653E-15 0.18349E-11 0.59674E-15 0.25076E-10
 0.73150E-13 0.11532E-10 0.55848E-11 0.32695E-09 0.26784E-13 0.49693E-13 0.31225E-15 0.17357E-12 0.11102E-15 0.16712E-11
 0.44409E-15 0.45601E-10 0.92010E-13 0.71096E-11 0.57978E-11 0.48240E-10 0.38997E-13 0.30650E-12 0.57246E-15 0.52483E-12
 0.38858E-15 0.18034E-11 0.79103E-15 0.26156E-08 0.86139E-13 0.85280E-11 0.56475E-11 0.15258E-10 0.88679E-14 0.31988E-14
 0.23592E-15 0.21774E-13 0.13878E-15 0.18506E-11 0.69389E-16 0.58287E-15 0.49960E-15 0.51348E-15 0.63838E-15 0.59674E-15
 0.62450E-15 0.19429E-15 0.26021E-17 0.17694E-15 0.33307E-15 0.49960E-15 0.20817E-15 0.48572E-15 0.52736E-15 0.63838E-15
 0.69389E-15 0.55511E-15 0.92981E-15 0.37470E-15 0.98879E-16 0.39552E-15 0.33307E-15 0.70777E-15 0.23592E-15 0.51348E-15
 0.43021E-15 0.43021E-15 0.73552E-15 0.61062E-15 0.84655E-15 0.51695E-15 0.11102E-15 0.58287E-15 0.41633E-15 0.73552E-15
 0.97145E-16 0.58287E-15 0.47184E-15 0.56899E-15 0.72164E-15 0.61062E-15 0.73552E-15 0.31225E-15 0.14745E-16 0.28449E-15
 0.29143E-15 0.65226E-15 0.58287E-15 0.63661E-11 0.10695E-12 0.28857E-10 0.36049E-10 0.22163E-10 0.75787E-13 0.12428E-13
 0.16653E-15 0.11345E-14 0.27062E-15 0.34141E-11 0.45797E-15 0.63379E-11 0.10433E-12 0.28976E-10 0.36316E-10 0.22999E-10
 0.10367E-12 0.26051E-12 0.39899E-15 0.30420E-13 0.21511E-15 0.31855E-08 0.51348E-15 0.61121E-11 0.10735E-12 0.28603E-10
 0.35669E-10 0.22837E-10 0.11253E-12 0.84652E-12 0.50654E-15 0.10598E-12 0.36776E-15 0.30419E-08 0.54123E-15 0.63474E-11
 0.11044E-12 0.28876E-10 0.35816E-10 0.22477E-10 0.88499E-13 0.32571E-13 0.27409E-15 0.27166E-14 0.24286E-15 0.93312E-11
 0.54123E-15 0.10310E-12 0.12185E-13 0.10144E-12 0.85893E-13 0.89519E-13 0.72442E-14 0.66294E-13 0.73552E-15 0.55927E-14
 0.97145E-16 0.59674E-13 0.43021E-15 0.10209E-12 0.12101E-13 0.10226E-12 0.89387E-13 0.95396E-13 0.77022E-14 0.92287E-13
 0.68001E-15 0.33668E-13 0.18041E-15 0.83655E-13 0.33307E-15 0.10705E-12 0.12608E-13 0.10543E-12 0.91861E-13 0.96326E-13
 0.77716E-14 0.97380E-13 0.95757E-15 0.52583E-13 0.23592E-15 0.87888E-13 0.51348E-15 0.10941E-12 0.12823E-13 0.10351E-12
 0.87992E-13 0.91205E-13 0.75079E-14 0.75287E-13 0.62450E-15 0.10381E-13 0.11102E-15 0.69056E-13 0.56899E-15 0.28919E-10
 0.97474E-13 0.16994E-08 0.34817E-09 0.18350E-06 0.83135E-13 0.23013E-10 0.62450E-15 0.65056E-12 0.13878E-15 0.19199E-10
 0.45797E-15 0.28652E-10 0.99074E-13 0.16532E-08 0.32692E-09 0.93815E-07 0.83357E-13 0.21054E-10 0.63838E-15 0.20265E-11
 0.19429E-15 0.79887E-11 0.47184E-15 0.26497E-10 0.10310E-12 0.18428E-08 0.35774E-09 0.25180E-06 0.88096E-13 0.22226E-10
 0.58287E-15 0.28844E-11 0.33307E-15 0.85571E-11 0.36082E-15 0.28716E-10 0.10322E-12 0.17060E-08 0.36780E-09 0.19415E-06
 0.87305E-13 0.22835E-10 0.58287E-15 0.10190E-11 0.16653E-15 0.13774E-10 0.59674E-15 0.37010E-10 0.86427E-13 0.35170E-09
 0.36140E-10 0.12353E-08 0.92613E-13 0.18498E-10 0.70777E-15 0.95537E-11 0.22204E-15 0.54366E-11 0.70777E-15 0.35797E-10
 0.85296E-13 0.35205E-09 0.36607E-10 0.12329E-08 0.91725E-13 0.17833E-10 0.44409E-15 0.83221E-11 0.36082E-15 0.51040E-11
 0.56899E-15 0.33978E-10 0.85012E-13 0.37926E-09 0.37477E-10 0.14002E-08 0.94848E-13 0.18822E-10 0.68001E-15 0.92466E-11
 0.24980E-15 0.57349E-11 0.56899E-15 0.36566E-10 0.87791E-13 0.36939E-09 0.38619E-10 0.13040E-08 0.94331E-13 0.18646E-10
 0.61062E-15 0.95410E-11 0.19429E-15 0.56030E-11 0.70777E-15 0.22410E-10 0.92384E-13 0.18413E-06 0.12453E-08 0.25551E-08
 0.95052E-13 0.27523E-10 0.47184E-15 0.36233E-11 0.22204E-15 0.74540E-11 0.62450E-15 0.22208E-10 0.91115E-13 0.14128E-06
 0.10757E-08 0.28086E-08 0.94844E-13 0.25781E-10 0.47184E-15 0.36273E-11 0.19429E-15 0.33881E-10 0.47184E-15 0.20927E-10
 0.88769E-13 0.54091E-06 0.12176E-08 0.24648E-08 0.94640E-13 0.27504E-10 0.51348E-15 0.39626E-11 0.11102E-15 0.14783E-10
 0.55511E-15 0.22387E-10 0.91011E-13 0.19400E-06 0.13246E-08 0.25405E-08 0.94480E-13 0.27724E-10 0.48572E-15 0.37501E-11
 0.24980E-15 0.79867E-11 0.73552E-15 0.82725E-13 0.73552E-14 0.85945E-13 0.93512E-13 0.91590E-13 0.12955E-13 0.76966E-13
 0.55511E-15 0.93384E-13 0.18041E-15 0.63560E-14 0.76328E-15 0.83988E-13 0.76050E-14 0.88089E-13 0.95920E-13 0.92825E-13
 0.12799E-13 0.77841E-13 0.33307E-15 0.98144E-13 0.13878E-15 0.10408E-13 0.65226E-15 0.91593E-13 0.77022E-14 0.89449E-13
 0.97079E-13 0.96045E-13 0.13115E-13 0.78756E-13 0.52736E-15 0.97936E-13 0.16653E-15 0.88957E-14 0.72164E-15 0.87402E-13
 0.74385E-14 0.87257E-13 0.94241E-13 0.94317E-13 0.13347E-13 0.79436E-13 0.52736E-15 0.94882E-13 0.12490E-15 0.68279E-14
 0.23592E-15 0.22454E-13 0.71665E-13 0.22898E-10 0.18246E-10 0.27597E-10 0.74746E-13 0.62272E-11 0.49960E-15 0.16560E-11
 0.21511E-15 0.17937E-14 0.27756E-15 0.20033E-13 0.70152E-13 0.22855E-10 0.18087E-10 0.27329E-10 0.72234E-13 0.60290E-11
 0.38858E-15 0.23274E-11 0.27062E-15 0.43680E-14 0.20123E-15 0.40627E-13 0.74898E-13 0.22928E-10 0.18276E-10 0.27706E-10
 0.76286E-13 0.62218E-11 0.59674E-15 0.22129E-11 0.18041E-15 0.32231E-14 0.23245E-15 0.32155E-13 0.74010E-13 0.22784E-10
 0.18274E-10 0.27619E-10 0.78666E-13 0.62495E-11 0.70777E-15 0.17813E-11 0.26368E-15 0.20088E-14 0.11276E-16 0.15959E-15
 0.43021E-15 0.40246E-15 0.23592E-15 0.40246E-15 0.79103E-15 0.49960E-15 0.12490E-15 0.51348E-15 0.19429E-15 0.10408E-15
 0.49006E-16 0.13184E-15 0.43021E-15 0.45797E-15 0.45797E-15 0.45797E-15 0.80491E-15 0.41633E-15 0.19429E-15 0.23592E-15
 0.18041E-15 0.23592E-15 0.74159E-16 0.22204E-15 0.52736E-15 0.38858E-15 0.47184E-15 0.36082E-15 0.76328E-15 0.51348E-15
 0.41633E-16 0.41633E-15 0.29143E-15 0.17000E-15 0.41200E-16 0.25327E-15 0.48572E-15 0.44409E-15 0.33307E-15 0.40246E-15
 0.76328E-15 0.29143E-15 0.15266E-15 0.56899E-15 0.23592E-15 0.12490E-15 0.15613E-15 0.79103E-15 0.39274E-14 0.49183E-12
 0.74994E-11 0.23425E-11 0.83961E-13 0.13176E-11 0.27756E-15 0.12357E-11 0.19429E-15 0.58981E-14 0.10408E-15 0.62450E-15
 0.35388E-14 0.45913E-12 0.75751E-11 0.24756E-11 0.86223E-13 0.15274E-11 0.30531E-15 0.11729E-11 0.11102E-15 0.10020E-13
 0.48572E-16 0.99920E-15 0.52319E-14 0.61451E-12 0.75108E-11 0.21769E-11 0.81352E-13 0.10645E-11 0.33307E-15 0.12357E-11
 0.22204E-15 0.76050E-14 0.10408E-15 0.69736E-15 0.44686E-14 0.56344E-12 0.74638E-11 0.22142E-11 0.82406E-13 0.11345E-11
 0.34694E-15 0.12395E-11 0.33307E-15 0.60646E-14 0.30531E-15 0.20123E-15 0.83267E-16 0.38858E-15 0.24980E-15 0.13878E-15
 0.18041E-15 0.29143E-15 0.31919E-15 0.33307E-15 0.16653E-15 0.22204E-15 0.30531E-15 0.17347E-15 0.15266E-15 0.30531E-15
 0.19429E-15 0.27756E-15 0.12490E-15 0.17347E-15 0.29143E-15 0.13878E-15 0.83267E-16 0.22204E-15 0.27756E-15 0.24286E-15
 0.12490E-15 0.27756E-15 0.16653E-15 0.24980E-15 0.15266E-15 0.22204E-15 0.19429E-15 0.27756E-15 0.16653E-15 0.16653E-15
 0.13878E-15 0.13878E-15 0.41633E-16 0.24980E-15 0.19429E-15 0.30531E-15 0.41633E-16 0.18041E-15 0.26368E-15 0.36082E-15
 0.55511E-16 0.19429E-15 0.33307E-15 0.36160E-11 0.55497E-13 0.19233E-10 0.37944E-11 0.43470E-11 0.39552E-14 0.96451E-15
 0.58981E-16 0.77577E-14 0.24980E-15 0.13711E-11 0.44409E-15 0.32050E-11 0.54831E-13 0.20130E-10 0.37620E-11 0.55885E-11
 0.45242E-14 0.11970E-14 0.90206E-16 0.95896E-14 0.11102E-15 0.12937E-11 0.22204E-15 0.58749E-11 0.57676E-13 0.14470E-10
 0.37675E-11 0.25547E-11 0.31364E-14 0.64879E-15 0.10755E-15 0.55650E-14 0.19429E-15 0.13786E-11 0.37470E-15 0.46863E-11
 0.56288E-13 0.16513E-10 0.37825E-11 0.30274E-11 0.33862E-14 0.72511E-15 0.10755E-15 0.60230E-14 0.33307E-15 0.13835E-11
 0.55511E-16 0.54123E-15 0.73552E-15 0.31919E-15 0.44409E-15 0.36082E-15 0.54123E-15 0.19082E-15 0.41633E-16 0.25327E-15
 0.16653E-15 0.29143E-15 0.97145E-16 0.40246E-15 0.73552E-15 0.49960E-15 0.43021E-15 0.36082E-15 0.44409E-15 0.22551E-15
 0.45103E-16 0.45103E-16 0.30531E-15 0.37470E-15 0.15266E-15 0.47184E-15 0.76328E-15 0.43021E-15 0.45797E-15 0.26368E-15
 0.45797E-15 0.10408E-15 0.10278E-15 0.23939E-15 0.27756E-15 0.34694E-15 0.55511E-16 0.43021E-15 0.68001E-15 0.55511E-15
 0.34694E-15 0.27756E-15 0.56899E-15 0.10408E-15 0.68088E-16 0.72858E-16 0.23592E-15 0.38858E-15 0.48572E-15 0.47072E-11
 0.48933E-13 0.21411E-10 0.30383E-10 0.16719E-10 0.76494E-13 0.13219E-13 0.20470E-15 0.82920E-15 0.16653E-15 0.51856E-11
 0.33307E-15 0.46870E-11 0.47705E-13 0.21472E-10 0.31351E-10 0.16868E-10 0.77896E-13 0.16875E-13 0.22551E-15 0.10096E-14
 0.22898E-15 0.72500E-11 0.40246E-15 0.45538E-11 0.48142E-13 0.21251E-10 0.30983E-10 0.16548E-10 0.71554E-13 0.91871E-14
 0.18388E-15 0.62797E-15 0.24286E-15 0.31210E-11 0.49960E-15 0.46922E-11 0.49696E-13 0.21403E-10 0.30258E-10 0.16610E-10
 0.72775E-13 0.95479E-14 0.25327E-15 0.81185E-15 0.23592E-15 0.35924E-11 0.88818E-15 0.48614E-13 0.32335E-14 0.29539E-13
 0.22954E-13 0.44402E-13 0.11879E-13 0.61937E-13 0.52736E-15 0.48850E-14 0.15266E-15 0.56663E-13 0.73552E-15 0.48010E-13
 0.31641E-14 0.28991E-13 0.22732E-13 0.44867E-13 0.11519E-13 0.65128E-13 0.40246E-15 0.55789E-14 0.69389E-16 0.59674E-13
 0.66613E-15 0.46810E-13 0.31433E-14 0.30368E-13 0.23381E-13 0.45304E-13 0.11824E-13 0.61368E-13 0.55511E-15 0.37192E-14
 0.15266E-15 0.56025E-13 0.74940E-15 0.48246E-13 0.31850E-14 0.30802E-13 0.23478E-13 0.44867E-13 0.12032E-13 0.60979E-13
 0.51348E-15 0.40246E-14 0.41633E-16 0.56566E-13 0.44409E-15 0.21332E-10 0.29272E-13 0.13211E-08 0.13123E-09 0.18999E-06
 0.40586E-13 0.16687E-10 0.18041E-15 0.57188E-12 0.11102E-15 0.16004E-10 0.51348E-15 0.21151E-10 0.27724E-13 0.12905E-08
 0.12324E-09 0.10592E-06 0.40030E-13 0.15859E-10 0.30531E-15 0.59738E-12 0.11102E-15 0.11980E-10 0.43021E-15 0.19881E-10
 0.27128E-13 0.14060E-08 0.13144E-09 0.27199E-06 0.41217E-13 0.16787E-10 0.33307E-15 0.46280E-12 0.16653E-15 0.19905E-10
 0.43021E-15 0.21185E-10 0.28980E-13 0.13270E-08 0.13855E-09 0.20416E-06 0.41141E-13 0.16882E-10 0.47184E-15 0.49338E-12
 0.30531E-15 0.19281E-10 0.45797E-15 0.31263E-10 0.22780E-13 0.13156E-09 0.13897E-10 0.27600E-09 0.23672E-13 0.12541E-10
 0.38858E-15 0.73478E-11 0.16653E-15 0.38728E-11 0.33307E-15 0.30234E-10 0.21955E-13 0.12975E-09 0.13404E-10 0.25871E-09
 0.22614E-13 0.12237E-10 0.29143E-15 0.69016E-11 0.16653E-15 0.36180E-11 0.30531E-15 0.29199E-10 0.22139E-13 0.13706E-09
 0.13542E-10 0.27435E-09 0.23655E-13 0.12762E-10 0.27756E-15 0.78773E-11 0.13878E-15 0.38121E-11 0.27756E-15 0.31005E-10
 0.23228E-13 0.13776E-09 0.14360E-10 0.28900E-09 0.24439E-13 0.12655E-10 0.31919E-15 0.77184E-11 0.13878E-15 0.38700E-11
 0.44409E-15 0.16642E-10 0.44263E-13 0.19079E-06 0.27908E-09 0.18432E-08 0.28273E-13 0.20159E-10 0.47184E-15 0.34325E-11
 0.22204E-15 0.10155E-08 0.22204E-15 0.16884E-10 0.42563E-13 0.15406E-06 0.25478E-09 0.19825E-08 0.26000E-13 0.19122E-10
 0.38858E-15 0.29092E-11 0.24980E-15 0.25331E-09 0.33307E-15 0.15869E-10 0.43701E-13 0.52937E-06 0.27239E-09 0.17976E-08
 0.27294E-13 0.20172E-10 0.38858E-15 0.19696E-11 0.16653E-15 0.16308E-11 0.41633E-15 0.16295E-10 0.46324E-13 0.20255E-06
 0.28761E-09 0.18364E-08 0.29428E-13 0.20311E-10 0.36082E-15 0.23414E-11 0.19429E-15 0.42788E-11 0.54123E-15 0.75148E-13
 0.11824E-13 0.40662E-13 0.23731E-13 0.28214E-13 0.32335E-14 0.37227E-13 0.91593E-15 0.10314E-12 0.15266E-15 0.14960E-13
 0.62450E-15 0.92149E-13 0.11297E-13 0.39073E-13 0.22794E-13 0.27919E-13 0.31641E-14 0.37061E-13 0.65226E-15 0.96978E-13
 0.26368E-15 0.10783E-13 0.49960E-15 0.86320E-13 0.11463E-13 0.40655E-13 0.23603E-13 0.28054E-13 0.33445E-14 0.39226E-13
 0.83267E-15 0.73108E-13 0.16653E-15 0.23731E-14 0.51348E-15 0.65337E-13 0.12143E-13 0.42535E-13 0.24335E-13 0.27828E-13
 0.33862E-14 0.39468E-13 0.80491E-15 0.82295E-13 0.20817E-15 0.40107E-14 0.16653E-15 0.12969E-13 0.60799E-13 0.16639E-10
 0.12230E-10 0.20118E-10 0.36811E-13 0.45656E-11 0.34694E-15 0.44901E-11 0.55511E-16 0.15161E-13 0.32266E-15 0.13338E-12
 0.71984E-13 0.16261E-10 0.11923E-10 0.19971E-10 0.35846E-13 0.44473E-11 0.33307E-15 0.30030E-11 0.48572E-16 0.58599E-14
 0.21511E-15 0.62041E-13 0.69098E-13 0.16516E-10 0.12044E-10 0.20202E-10 0.37546E-13 0.45637E-11 0.36082E-15 0.81615E-12
 0.26368E-15 0.43368E-15 0.62450E-16 0.64532E-14 0.55289E-13 0.16896E-10 0.12271E-10 0.20156E-10 0.38372E-13 0.45828E-11
 0.48572E-15 0.13208E-11 0.26368E-15 0.94022E-15 0.88471E-16 0.19776E-15 0.38858E-15 0.37470E-15 0.45797E-15 0.41633E-15
 0.76328E-15 0.44409E-15 0.11102E-15 0.47184E-15 0.15266E-15 0.15613E-15 -.90206E-16 0.31225E-15 0.49960E-15 0.40246E-15
 0.31919E-15 0.24980E-15 0.79103E-15 0.40246E-15 0.15266E-15 0.36082E-15 0.16653E-15 0.24286E-15 0.10365E-15 0.24286E-15
 0.45797E-15 0.34694E-15 0.27756E-15 0.49960E-15 0.79103E-15 0.44409E-15 0.23592E-15 0.38858E-15 0.30531E-15 0.86736E-16
 0.11493E-15 0.21511E-15 0.33307E-15 0.33307E-15 0.41633E-15 0.45797E-15 0.74940E-15 0.33307E-15 0.18041E-15 0.54123E-15
 0.44409E-15 0.19429E-15 0.25674E-15 0.82226E-15 0.47046E-14 0.56677E-12 0.71531E-11 0.34208E-11 0.10537E-12 0.44353E-11
 0.29143E-15 0.12617E-11 0.22204E-15 0.77494E-13 0.32613E-15 0.11446E-13 0.20206E-13 0.14968E-11 0.69641E-11 0.43674E-11
 0.11394E-12 0.15121E-10 0.37470E-15 0.11988E-11 0.11102E-15 0.39718E-13 0.26021E-15 0.48642E-14 0.12809E-13 0.11206E-11
 0.72165E-11 0.26088E-11 0.88970E-13 0.18582E-11 0.30531E-15 0.12311E-11 0.24980E-15 0.38580E-14 0.31225E-16 0.40939E-15
 0.26090E-14 0.37415E-12 0.74868E-11 0.21720E-11 0.81490E-13 0.10412E-11 0.37470E-15 0.12351E-11 0.22204E-15 0.76883E-14
 0.30531E-15 0.15959E-15 0.83267E-16 0.24980E-15 0.13878E-15 0.22204E-15 0.19429E-15 0.23592E-15 0.30531E-15 0.24980E-15
 0.19429E-15 0.83267E-16 0.18041E-15 0.23592E-15 0.27756E-16 0.24980E-15 0.16653E-15 0.83267E-16 0.11102E-15 0.19429E-15
 0.22204E-15 0.11102E-15 0.22204E-15 0.38858E-15 0.24980E-15 0.22204E-15 0.19429E-15 0.27756E-15 0.13878E-15 0.24980E-15
 0.12490E-15 0.14572E-15 0.29143E-15 0.30531E-15 0.19429E-15 0.16653E-15 0.20817E-15 0.13878E-15 0.22204E-15 0.36082E-15
 0.41633E-15 0.36082E-15 0.69389E-16 0.11796E-15 0.26368E-15 0.33307E-15 0.55511E-16 0.22204E-15 0.45797E-15 0.51593E-11
 0.55747E-13 0.16103E-10 0.37820E-11 0.10768E-08 0.14724E-13 0.15016E-13 0.15959E-15 0.76480E-13 0.19429E-15 0.13267E-11
 0.37470E-15 0.60013E-09 0.66197E-13 0.74230E-11 0.38745E-11 0.99075E-11 0.38872E-13 0.36096E-11 0.19429E-15 0.75370E-11
 0.83267E-16 0.12505E-11 0.38858E-15 0.50163E-10 0.64976E-13 0.85402E-11 0.37783E-11 0.10369E-10 0.58981E-14 0.17868E-14
 0.30184E-15 0.13559E-13 0.27756E-15 0.13682E-11 0.31919E-15 0.20774E-11 0.50987E-13 0.27111E-10 0.36669E-11 0.26355E-11
 0.32196E-14 0.63838E-15 0.13531E-15 0.56899E-14 0.27756E-15 0.13724E-11 0.83267E-16 0.36082E-15 0.69389E-15 0.52736E-15
 0.33307E-15 0.38858E-15 0.48572E-15 0.26368E-15 0.56812E-16 0.27062E-15 0.20817E-15 0.29143E-15 0.19429E-15 0.47184E-15
 0.83267E-15 0.38858E-15 0.38858E-15 0.27756E-15 0.47184E-15 0.28449E-15 0.83267E-16 0.33307E-15 0.22204E-15 0.27756E-15
 0.15266E-15 0.38858E-15 0.74940E-15 0.34694E-15 0.41633E-15 0.37470E-15 0.49960E-15 0.19429E-15 0.13357E-15 0.22204E-15
 0.43021E-15 0.40246E-15 0.55511E-16 0.44409E-15 0.77716E-15 0.49960E-15 0.40246E-15 0.47184E-15 0.48572E-15 0.79797E-16
 0.42934E-16 0.16306E-15 0.26368E-15 0.41633E-15 0.40246E-15 0.46844E-11 0.48454E-13 0.21173E-10 0.29461E-10 0.16928E-10
 0.93731E-13 0.13244E-12 0.22898E-15 0.11196E-13 0.31919E-15 0.57731E-09 0.44409E-15 0.46661E-11 0.44853E-13 0.21253E-10
 0.30663E-10 0.17209E-10 0.10306E-12 0.31145E-10 0.29143E-15 0.14928E-11 0.11102E-15 0.30056E-10 0.41633E-15 0.45359E-11
 0.45526E-13 0.21032E-10 0.30158E-10 0.16683E-10 0.81740E-13 0.24793E-13 0.15959E-15 0.16237E-14 0.24980E-15 0.96652E-11
 0.45797E-15 0.46697E-11 0.49433E-13 0.21153E-10 0.29279E-10 0.16457E-10 0.73039E-13 0.91802E-14 0.24286E-15 0.57940E-15
 0.22204E-15 0.31829E-11 0.79103E-15 0.47164E-13 0.31017E-14 0.27828E-13 0.21948E-13 0.42528E-13 0.11380E-13 0.73178E-13
 0.55511E-15 0.19831E-13 0.83267E-16 0.67502E-13 0.70777E-15 0.44520E-13 0.29421E-14 0.27284E-13 0.20942E-13 0.40495E-13
 0.10519E-13 0.82656E-13 0.47184E-15 0.64004E-13 0.27756E-16 0.75481E-13 0.66613E-15 0.43354E-13 0.29490E-14 0.27256E-13
 0.21476E-13 0.42730E-13 0.11061E-13 0.67876E-13 0.62450E-15 0.70499E-14 0.22204E-15 0.60160E-13 0.80491E-15 0.46907E-13
 0.31017E-14 0.28432E-13 0.22728E-13 0.44902E-13 0.11866E-13 0.59980E-13 0.40246E-15 0.35943E-14 0.83267E-16 0.55803E-13
 0.58287E-15 0.21389E-10 0.28900E-13 0.12910E-08 0.12905E-09 0.15442E-06 0.39045E-13 0.16312E-10 0.24980E-15 0.14934E-11
 0.11102E-15 0.74307E-11 0.38858E-15 0.21228E-10 0.27076E-13 0.12622E-08 0.11665E-09 0.90165E-07 0.36873E-13 0.15396E-10
 0.19429E-15 0.32513E-11 0.30531E-15 0.48847E-11 0.38858E-15 0.19943E-10 0.26312E-13 0.13768E-08 0.12002E-09 0.21152E-06
 0.39288E-13 0.16485E-10 0.26368E-15 0.73846E-12 0.24980E-15 0.12400E-10 0.43021E-15 0.21250E-10 0.29043E-13 0.12973E-08
 0.13274E-09 0.16392E-06 0.41578E-13 0.16870E-10 0.40246E-15 0.46058E-12 0.30531E-15 0.20223E-10 0.44409E-15 0.32365E-10
 0.22638E-13 0.12367E-09 0.13401E-10 0.25151E-09 0.22926E-13 0.12225E-10 0.31919E-15 0.71742E-11 0.19429E-15 0.39661E-11
 0.44409E-15 0.31590E-10 0.20664E-13 0.11658E-09 0.12562E-10 0.22423E-09 0.21178E-13 0.11889E-10 0.19429E-15 0.65019E-11
 0.13878E-15 0.37973E-11 0.33307E-15 0.30687E-10 0.20525E-13 0.12229E-09 0.12590E-10 0.23170E-09 0.22246E-13 0.12446E-10
 0.44409E-15 0.75821E-11 0.27756E-15 0.38950E-11 0.24980E-15 0.32339E-10 0.22461E-13 0.12938E-09 0.13628E-10 0.26084E-09
 0.24262E-13 0.12375E-10 0.23592E-15 0.78006E-11  0.0000     0.38343E-11 0.36082E-15 0.16795E-10 0.44652E-13 0.10433E-06
 0.25543E-09 0.19858E-08 0.28057E-13 0.20011E-10 0.54123E-15 0.43668E-11 0.83267E-16 0.10029E-10 0.36082E-15 0.17168E-10
 0.40440E-13 0.88505E-07 0.22260E-09 0.21316E-08 0.25382E-13 0.19242E-10 0.41633E-15 0.44563E-11 0.27756E-15 0.47330E-11
 0.38858E-15 0.16192E-10 0.39371E-13 0.20876E-06 0.23708E-09 0.19298E-08 0.26097E-13 0.19995E-10 0.56899E-15 0.31831E-11
 0.19429E-15 0.12197E-09 0.22204E-15 0.16891E-10 0.44180E-13 0.10962E-06 0.27008E-09 0.19779E-08 0.29140E-13 0.20158E-10
 0.48572E-15 0.24784E-11 0.22204E-15 0.55231E-11 0.44409E-15 0.76952E-13 0.11574E-13 0.40190E-13 0.22718E-13 0.25573E-13
 0.31780E-14 0.36041E-13 0.88818E-15 0.11001E-12 0.23592E-15 0.38941E-13 0.55511E-15 0.10159E-12 0.10575E-13 0.36873E-13
 0.21150E-13 0.25119E-13 0.29698E-14 0.33321E-13 0.61062E-15 0.10975E-12 0.16653E-15 0.34917E-13 0.69389E-15 0.98810E-13
 0.10353E-13 0.36332E-13 0.21358E-13 0.25195E-13 0.31919E-14 0.36332E-13 0.77716E-15 0.97922E-13 0.16653E-15 0.10297E-13
 0.49960E-15 0.83225E-13 0.11366E-13 0.40232E-13 0.23224E-13 0.26111E-13 0.33168E-14 0.38143E-13 0.94369E-15 0.84252E-13
 0.69389E-16 0.44825E-14 0.19429E-15 0.16688E-13 0.63727E-13 0.15686E-10 0.11629E-10 0.18931E-10 0.36145E-13 0.44338E-11
 0.44409E-15 0.15223E-10 0.97145E-16 0.38978E-11 0.38164E-15 0.28407E-10 0.80519E-13 0.15231E-10 0.11283E-10 0.19014E-10
 0.32765E-13 0.54211E-11 0.44409E-15 0.19195E-10 0.13878E-15 0.54665E-13 0.18041E-15 0.22995E-11 0.80269E-13 0.15399E-10
 0.11371E-10 0.18994E-10 0.34750E-13 0.44284E-11 0.47184E-15 0.34269E-11 0.26368E-15 0.58599E-14 0.22204E-15 0.62242E-13
 0.70624E-13 0.15505E-10 0.11634E-10 0.18957E-10 0.37276E-13 0.44498E-11 0.51348E-15 0.15351E-11 0.18735E-15 0.12143E-14
 0.51174E-16 0.21858E-15 0.37470E-15 0.27756E-15 0.36082E-15 0.20817E-15 0.63838E-15 0.41633E-15 0.83267E-16 0.43021E-15
 0.83267E-16 0.15266E-15 0.20817E-16 0.23592E-15 0.52736E-15 0.22204E-15 0.52736E-15 0.30531E-15 0.63838E-15 0.24980E-15
 0.55511E-16 0.33307E-15 0.30531E-15 0.31919E-15 0.16653E-15 0.33307E-15 0.52736E-15 0.38858E-15 0.44409E-15 0.22204E-15
 0.65226E-15 0.31919E-15 0.12490E-15 0.34694E-15 0.33307E-15 0.26715E-15 0.22551E-16 0.20123E-15 0.54123E-15 0.34694E-15
 0.31919E-15 0.40246E-15 0.66613E-15 0.26368E-15 0.15266E-15 0.45797E-15 0.26368E-15 0.15613E-15 0.25674E-15 0.96104E-15
 0.56483E-14 0.59447E-12 0.61343E-11 0.29019E-11 0.10601E-12 0.29634E-11 0.36082E-15 0.11977E-11 0.11102E-15 0.70716E-11
 0.41633E-15 0.14199E-11 0.69500E-13 0.32283E-11 0.57525E-11 0.44617E-11 0.12235E-12 0.18601E-10 0.33307E-15 0.35780E-12
 0.22204E-15 0.55242E-12 0.19429E-15 0.30947E-13 0.54540E-13 0.50434E-11 0.57636E-11 0.39687E-11 0.12024E-12 0.12577E-10
 0.27756E-15 0.11986E-11 0.22204E-15 0.38705E-13 0.29490E-15 0.46560E-14 0.13503E-13 0.10721E-11 0.61545E-11 0.22608E-11
 0.89748E-13 0.14237E-11 0.47184E-15 0.11726E-11 0.16653E-15 0.98116E-14 0.20817E-15 0.18041E-15 0.27756E-16 0.33307E-15
 0.83267E-16 0.16653E-15 0.69389E-16 0.20817E-15 0.19429E-15 0.24980E-15 0.83267E-16 0.16653E-15 0.97145E-16 0.13878E-15
 0.15266E-15 0.38858E-15 0.27756E-15 0.22204E-15 0.16653E-15 0.22204E-15 0.22204E-15 0.11102E-15 0.16653E-15 0.11102E-15
 0.27756E-15 0.24980E-15 0.19429E-15 0.83267E-16 0.22204E-15 0.83267E-16 0.13878E-15 0.12490E-15 0.11102E-15 0.33307E-15
 0.83267E-16 0.83267E-16 0.22204E-15 0.22898E-15 0.11102E-15 0.30531E-15 0.16653E-15 0.16653E-15 0.15266E-15 0.13184E-15
 0.23592E-15 0.22204E-15 -.55511E-16 0.11102E-15 0.29143E-15 0.72735E-11 0.55927E-13 0.11879E-10 0.33721E-11 0.25328E-09
 0.10325E-13 0.58148E-14 0.13531E-15 0.38941E-13 0.16653E-15 0.12499E-11 0.27756E-15 0.30421E-10 0.69417E-13 0.48738E-11
 0.35166E-11 0.47192E-11 0.33029E-13 0.56136E-13 0.20817E-15 0.64745E-12 0.19429E-15 0.23989E-10 0.24980E-15 0.20605E-10
 0.70360E-13 0.43486E-11 0.35539E-11 0.82351E-11 0.39899E-13 0.30387E-11 0.33654E-15 0.10099E-10 0.33307E-15 0.12537E-11
 0.30531E-15 0.76563E-10 0.63477E-13 0.73755E-11 0.33868E-11 0.65354E-11 0.45658E-14 0.10478E-14 0.12490E-15 0.98394E-14
 0.19429E-15 0.12911E-11 0.69389E-16 0.34694E-15 0.66613E-15 0.34694E-15 0.36082E-15 0.31919E-15 0.49960E-15 0.27062E-15
 0.65919E-16 0.29490E-15 0.24980E-15 0.34694E-15 0.13878E-15 0.36082E-15 0.55511E-15 0.52736E-15 0.38858E-15 0.27756E-15
 0.30531E-15 0.20817E-15 0.55511E-16 0.19429E-15 0.36082E-15 0.16653E-15 0.13878E-15 0.33307E-15 0.55511E-15 0.22204E-15
 0.41633E-15 0.47184E-15 0.47184E-15 0.27062E-15 0.48572E-16 0.16653E-15 0.24980E-15 0.30531E-15 0.97145E-16 0.33307E-15
 0.61062E-15 0.47184E-15 0.20817E-15 0.36082E-15 0.44409E-15 0.12837E-15 0.59414E-16 0.20470E-15 0.27756E-15 0.22204E-15
 0.45797E-15 0.45682E-11 0.47892E-13 0.20082E-10 0.27643E-10 0.16045E-10 0.88277E-13 0.61381E-13 0.26715E-15 0.47740E-14
 0.18735E-15 0.50018E-10 0.48572E-15 0.45500E-11 0.44131E-13 0.20151E-10 0.28923E-10 0.16372E-10 0.10172E-12 0.24200E-11
 0.18041E-15 0.31489E-13 0.22204E-15 0.20597E-10 0.49960E-15 0.36005E-11 0.41578E-13 0.19702E-10 0.28664E-10 0.16252E-10
 0.10222E-12 0.27132E-10 0.36082E-15 0.14449E-11 0.27756E-15 0.48659E-10 0.31919E-15 0.45570E-11 0.46345E-13 0.20087E-10
 0.27659E-10 0.15844E-10 0.78909E-13 0.16716E-13 0.27062E-15 0.11727E-14 0.20123E-15 0.58794E-11 0.87430E-15 0.47670E-13
 0.31433E-14 0.27426E-13 0.22520E-13 0.44034E-13 0.11477E-13 0.70083E-13 0.58287E-15 0.12837E-13 0.13878E-15 0.66488E-13
 0.70777E-15 0.45332E-13 0.29421E-14 0.26520E-13 0.20622E-13 0.39704E-13 0.10464E-13 0.82878E-13 0.38858E-15 0.50487E-13
 0.16653E-15 0.76522E-13 0.63838E-15 0.40745E-13 0.29143E-14 0.26423E-13 0.20470E-13 0.40301E-13 0.10547E-13 0.84099E-13
 0.68001E-15 0.61062E-13 0.33307E-15 0.73774E-13 0.76328E-15 0.44749E-13 0.29629E-14 0.27027E-13 0.21802E-13 0.43972E-13
 0.11602E-13 0.65364E-13 0.41633E-15 0.52597E-14  0.0000     0.58925E-13 0.47184E-15 0.21172E-10 0.30136E-13 0.14050E-08
 0.13895E-09 0.51347E-06 0.40933E-13 0.16565E-10 0.31919E-15 0.11202E-11 0.27756E-16 0.85382E-11 0.44409E-15 0.21006E-10
 0.27145E-13 0.13749E-08 0.12385E-09 0.20934E-06 0.36596E-13 0.15566E-10 0.22204E-15 0.50453E-11 0.83267E-16 0.43635E-11
 0.36082E-15 0.19537E-10 0.26312E-13 0.15100E-08 0.12300E-09 0.91727E-06 0.37331E-13 0.16287E-10 0.19429E-15 0.34556E-11
 0.27756E-15 0.56066E-11 0.34694E-15 0.21045E-10 0.29199E-13 0.14146E-08 0.13363E-09 0.55944E-06 0.41231E-13 0.16862E-10
 0.49960E-15 0.61512E-12 0.11102E-15 0.14569E-10 0.27756E-15 0.31889E-10 0.23179E-13 0.13263E-09 0.13585E-10 0.27207E-09
 0.23610E-13 0.12361E-10 0.36082E-15 0.74186E-11 0.27756E-15 0.38703E-11 0.33307E-15 0.30942E-10 0.21434E-13 0.12095E-09
 0.12619E-10 0.24049E-09 0.21275E-13 0.12006E-10 0.33307E-15 0.65118E-11 0.27756E-15 0.38385E-11 0.22204E-15 0.30346E-10
 0.20275E-13 0.12237E-09 0.12414E-10 0.23812E-09 0.21649E-13 0.12516E-10 0.24980E-15 0.72412E-11 0.33307E-15 0.40354E-11
 0.30531E-15 0.32043E-10 0.21882E-13 0.12976E-09 0.13326E-10 0.25521E-09 0.23655E-13 0.12478E-10 0.29143E-15 0.77280E-11
 0.83267E-16 0.38415E-11 0.30531E-15 0.16471E-10 0.45276E-13 0.27357E-06 0.27819E-09 0.17974E-08 0.28033E-13 0.20239E-10
 0.52736E-15 0.26030E-11 0.24980E-15 0.10014E-10 0.37470E-15 0.16633E-10 0.42896E-13 0.21103E-06 0.23563E-09 0.19267E-08
 0.25327E-13 0.19181E-10 0.30531E-15 0.39595E-11 0.19429E-15 0.83554E-11 0.24980E-15 0.16070E-10 0.39968E-13 0.95968E-06
 0.24021E-09 0.17500E-08 0.26021E-13 0.20210E-10 0.52736E-15 0.34515E-11 0.41633E-15 0.90599E-09 0.34694E-15 0.16833E-10
 0.42452E-13 0.29182E-06 0.26820E-09 0.17873E-08 0.27780E-13 0.20379E-10 0.38858E-15 0.21780E-11 0.19429E-15 0.25400E-11
 0.48572E-15 0.70485E-13 0.11866E-13 0.41391E-13 0.23759E-13 0.27197E-13 0.33237E-14 0.37838E-13 0.90206E-15 0.86445E-13
 0.12490E-15 0.58981E-14 0.65226E-15 0.80463E-13 0.11074E-13 0.39295E-13 0.22406E-13 0.26083E-13 0.31641E-14 0.35492E-13
 0.58287E-15 0.10880E-12 0.55511E-16 0.42605E-13 0.52736E-15 0.99365E-13 0.10769E-13 0.37179E-13 0.21663E-13 0.26035E-13
 0.30392E-14 0.35999E-13 0.81879E-15 0.10059E-12 0.11102E-15 0.15390E-13 0.47184E-15 0.87499E-13 0.11324E-13 0.39163E-13
 0.22808E-13 0.26677E-13 0.32543E-14 0.37977E-13 0.86042E-15 0.79617E-13 0.13878E-15 0.31086E-14 0.18041E-15 0.90969E-14
 0.60313E-13 0.16706E-10 0.12474E-10 0.20073E-10 0.39017E-13 0.45611E-11 0.43021E-15 0.18507E-11 0.11796E-15 0.17070E-14
 0.25327E-15 0.24342E-13 0.66905E-13 0.16406E-10 0.12162E-10 0.19899E-10 0.36138E-13 0.44421E-11 0.38858E-15 0.12658E-10
 0.19429E-15 0.32561E-11 0.24980E-15 0.24519E-10 0.82628E-13 0.16207E-10 0.12210E-10 0.20110E-10 0.35721E-13 0.45543E-11
 0.34694E-15 0.48578E-11 0.17347E-15 0.15436E-13 0.15959E-15 0.13334E-12 0.75717E-13 0.16257E-10 0.12451E-10 0.20077E-10
 0.38324E-13 0.45750E-11 0.55511E-15 0.10695E-11 0.20123E-15 0.71818E-15 0.50741E-16 0.17000E-15 0.45797E-15 0.48572E-15
 0.44409E-15 0.34694E-15 0.83267E-15 0.48572E-15 0.23592E-15 0.47184E-15 0.41633E-16 0.76328E-16 0.82399E-17 0.23939E-15
 0.58287E-15 0.44409E-15 0.48572E-15 0.41633E-15 0.72164E-15 0.38858E-15 0.97145E-16 0.34694E-15 0.22204E-15 0.29143E-15
 0.97145E-16 0.49960E-15 0.61062E-15 0.13878E-15 0.38858E-15 0.41633E-15 0.72164E-15 0.47184E-15 0.22204E-15 0.48572E-15
 0.37470E-15 0.28796E-15 0.69389E-17 0.30878E-15 0.45797E-15 0.34694E-15 0.38858E-15 0.34694E-15 0.79103E-15 0.37470E-15
 0.22204E-15 0.54123E-15 0.20817E-15 0.13878E-15 0.13878E-15 0.69042E-15 0.36221E-14 0.46219E-12 0.76087E-11 0.19710E-11
 0.74538E-13 0.81132E-12 0.26368E-15 0.12320E-11 0.16653E-15 0.13531E-13 0.21164E-15 0.14849E-14 0.69666E-14 0.73230E-12
 0.73264E-11 0.31818E-11 0.10024E-12 0.33793E-11 0.44409E-15 0.11973E-11 0.24980E-15 0.93077E-11 0.34694E-15 0.13728E-11
 0.61784E-13 0.34365E-11 0.70034E-11 0.34555E-11 0.10292E-12 0.48166E-11 0.31919E-15 0.12629E-11 0.38858E-15 0.76994E-13
 0.23592E-15 0.11116E-13 0.19484E-13 0.14784E-11 0.72695E-11 0.23354E-11 0.83197E-13 0.13675E-11 0.41633E-15 0.12368E-11
 0.16653E-15 0.56344E-14 0.27756E-15 0.18735E-15 0.83267E-16 0.30531E-15 0.13878E-15 0.24980E-15 0.27756E-16 0.28449E-15
 0.29143E-15 0.22204E-15 0.22204E-15 0.16653E-15 0.38858E-15 0.18041E-15 0.83267E-16 0.38858E-15 0.22204E-15 0.11102E-15
 0.12490E-15 0.24980E-15 0.24980E-15 0.22204E-15 0.13878E-15 0.19429E-15 0.23592E-15 0.33307E-15 0.15266E-15 0.83267E-16
 0.33307E-15 0.30531E-15 0.16653E-15 0.22898E-15 0.31919E-15 0.33307E-15 0.13878E-15 0.24980E-15 0.26368E-15 0.22898E-15
 0.13878E-15 0.30531E-15 0.19429E-15 0.24980E-15 0.41633E-16 0.17347E-15 0.27756E-15 0.27756E-15 0.83267E-16 0.19429E-15
 0.37470E-15 0.31147E-11 0.54678E-13 0.19879E-10 0.37398E-11 0.16334E-11 0.23592E-14 0.47878E-15 -.10408E-16 0.39552E-14
 0.27756E-16 0.13666E-11 0.37470E-15 0.95905E-11 0.59022E-13 0.12417E-10 0.38172E-11 0.11671E-09 0.10103E-13 0.57281E-14
 0.20123E-15 0.37928E-13 0.55511E-16 0.12578E-11 0.27756E-15 0.49932E-10 0.71998E-13 0.55996E-11 0.39504E-11 0.92922E-09
 0.15127E-13 0.15283E-13 0.26368E-15 0.76106E-13 0.83267E-16 0.13390E-11 0.40246E-15 0.27179E-09 0.67779E-13 0.75967E-11
 0.38693E-11 0.44819E-11 0.41356E-14 0.97838E-15 0.18735E-15 0.78687E-14 0.33307E-15 0.13783E-11 0.12490E-15 0.47184E-15
 0.74940E-15 0.45797E-15 0.34694E-15 0.31919E-15 0.47184E-15 0.12837E-15 -.14745E-16 0.13878E-15 0.22204E-15 0.22204E-15
 0.18041E-15 0.47184E-15 0.66613E-15 0.43021E-15 0.36082E-15 0.43021E-15 0.59674E-15 0.25674E-15 0.55945E-16 0.25327E-15
 0.18041E-15 0.43021E-15 0.20817E-15 0.40246E-15 0.73552E-15 0.24980E-15 0.40246E-15 0.26368E-15 0.61062E-15 0.23939E-15
 0.11102E-15 0.33307E-15 0.18041E-15 0.31919E-15 0.27756E-16 0.49960E-15 0.70777E-15 0.44409E-15 0.41633E-15 0.40246E-15
 0.58287E-15 0.20817E-15 0.65052E-16 0.18041E-15 0.15266E-15 0.31919E-15 0.49960E-15 0.46929E-11 0.48524E-13 0.21274E-10
 0.30110E-10 0.16373E-10 0.66253E-13 0.65017E-14 0.62450E-16 0.45797E-15 0.20817E-15 0.20631E-11 0.49960E-15 0.46728E-11
 0.47524E-13 0.21343E-10 0.31282E-10 0.16970E-10 0.84502E-13 0.61430E-13 0.24286E-15 0.45623E-14 0.21511E-15 0.73648E-10
 0.41633E-15 0.45428E-11 0.45061E-13 0.21135E-10 0.31086E-10 0.16915E-10 0.88596E-13 0.13192E-12 0.33307E-15 0.11050E-13
 0.25674E-15 0.25840E-09 0.48572E-15 0.46816E-11 0.46442E-13 0.21289E-10 0.30189E-10 0.16606E-10 0.73858E-13 0.13170E-13
 0.17694E-15 0.79797E-15 0.22204E-15 0.47023E-11 0.81879E-15 0.49294E-13 0.32474E-14 0.29157E-13 0.23336E-13 0.46511E-13
 0.12129E-13 0.56025E-13 0.49960E-15 0.28311E-14  0.0000     0.51889E-13 0.80491E-15 0.48947E-13 0.31503E-14 0.29331E-13
 0.22732E-13 0.44388E-13 0.11491E-13 0.72303E-13 0.58287E-15 0.12976E-13 0.16653E-15 0.68195E-13 0.52736E-15 0.45422E-13
 0.30254E-14 0.29202E-13 0.22052E-13 0.42459E-13 0.11366E-13 0.76689E-13 0.63838E-15 0.19387E-13 0.19429E-15 0.69098E-13
 0.77716E-15 0.45977E-13 0.30392E-14 0.29626E-13 0.22819E-13 0.44256E-13 0.11935E-13 0.63768E-13 0.37470E-15 0.46907E-14
 0.97145E-16 0.57537E-13 0.54123E-15 0.21323E-10 0.30559E-13 0.13273E-08 0.13708E-09 0.20239E-06 0.42633E-13 0.16947E-10
 0.30531E-15 0.37445E-12 0.19429E-15 0.27290E-10 0.43021E-15 0.21130E-10 0.28387E-13 0.12971E-08 0.12951E-09 0.11155E-06
 0.40176E-13 0.15678E-10 0.43021E-15 0.10685E-11 0.13878E-15 0.74348E-11 0.40246E-15 0.19885E-10 0.26788E-13 0.14159E-08
 0.12883E-09 0.29078E-06 0.39212E-13 0.16340E-10 0.24980E-15 0.14743E-11 0.33307E-15 0.76398E-11 0.30531E-15 0.21198E-10
 0.29345E-13 0.13362E-08 0.13427E-09 0.21504E-06 0.40724E-13 0.16792E-10 0.37470E-15 0.56563E-12 0.13878E-15 0.16516E-10
 0.22204E-15 0.31122E-10 0.23349E-13 0.13901E-09 0.14354E-10 0.28544E-09 0.24342E-13 0.12578E-10 0.27756E-15 0.76928E-11
 0.16653E-15 0.37478E-11 0.44409E-15 0.30032E-10 0.22721E-13 0.13355E-09 0.13677E-10 0.27272E-09 0.23231E-13 0.12247E-10
 0.24980E-15 0.69345E-11 0.24980E-15 0.36347E-11 0.36082E-15 0.29202E-10 0.21684E-13 0.13247E-09 0.13334E-10 0.26605E-09
 0.22836E-13 0.12739E-10 0.31919E-15 0.75246E-11 0.16653E-15 0.39454E-11 0.20817E-15 0.31114E-10 0.22645E-13 0.13486E-09
 0.13949E-10 0.26946E-09 0.23787E-13 0.12642E-10 0.23592E-15 0.76840E-11 0.55511E-16 0.38582E-11 0.44409E-15 0.16537E-10
 0.44825E-13 0.20448E-06 0.29163E-09 0.18367E-08 0.27936E-13 0.20196E-10 0.48572E-15 0.21756E-11 0.27756E-15 0.26192E-11
 0.36082E-15 0.16411E-10 0.44888E-13 0.16311E-06 0.26426E-09 0.19751E-08 0.26212E-13 0.19148E-10 0.37470E-15 0.22619E-11
 0.11102E-15 0.64788E-11 0.27756E-15 0.15668E-10 0.43653E-13 0.57607E-06 0.25694E-09 0.17881E-08 0.26819E-13 0.20178E-10
 0.47184E-15 0.23265E-11 0.13878E-15 0.44142E-11 0.33307E-15 0.16526E-10 0.44222E-13 0.21485E-06 0.27274E-09 0.18253E-08
 0.28314E-13 0.20328E-10 0.45797E-15 0.22149E-11 0.19429E-15 0.30105E-11 0.63838E-15 0.71679E-13 0.12129E-13 0.41300E-13
 0.24439E-13 0.29355E-13 0.34139E-14 0.38747E-13 0.97145E-15 0.79645E-13 0.97145E-16 0.31641E-14 0.40246E-15 0.72081E-13
 0.11741E-13 0.41550E-13 0.24120E-13 0.28998E-13 0.33307E-14 0.38212E-13 0.63838E-15 0.82725E-13 0.19429E-15 0.49405E-14
 0.43021E-15 0.76786E-13 0.11630E-13 0.41050E-13 0.23731E-13 0.27714E-13 0.32405E-14 0.38601E-13 0.74940E-15 0.81046E-13
 0.16653E-15 0.40523E-14 0.51348E-15 0.72720E-13 0.11824E-13 0.40870E-13 0.23814E-13 0.28266E-13 0.33862E-14 0.39059E-13
 0.88818E-15 0.80894E-13 0.18041E-15 0.34417E-14 0.14572E-15 0.93883E-14 0.60160E-13 0.16828E-10 0.12356E-10 0.20266E-10
 0.39087E-13 0.45828E-11 0.33307E-15 0.10444E-11 0.14572E-15 0.66960E-15 0.18041E-15 0.90691E-14 0.59258E-13 0.16818E-10
 0.12075E-10 0.20114E-10 0.38032E-13 0.44636E-11 0.37470E-15 0.14345E-11 0.15959E-15 0.12351E-14 0.23592E-15 0.16626E-13
 0.64296E-13 0.16813E-10 0.12165E-10 0.20336E-10 0.37720E-13 0.45776E-11 0.54123E-15 0.13678E-11 0.15959E-15 0.93675E-15
 0.11449E-15 0.12976E-13 0.62922E-13 0.16740E-10 0.12345E-10 0.20283E-10 0.38670E-13 0.45966E-11 0.45797E-15 0.11410E-11
 0.30531E-15 0.76328E-15 0.13878E-16 0.69389E-16 0.13878E-15 0.20817E-15 0.26368E-15 0.12490E-15 0.15266E-15 0.23592E-15
 -.69389E-16 0.38858E-15 0.11102E-15 -.76328E-16 0.17347E-16 0.12490E-15 0.20817E-15 0.15266E-15 0.31919E-15 0.13878E-15
 0.18041E-15 0.13878E-15 0.12490E-15 0.16653E-15 0.97145E-16 0.19429E-15 0.97145E-16 0.14572E-15 0.22204E-15 0.24980E-15
 0.30531E-15 0.26368E-15 0.18041E-15 0.18041E-15 -.41633E-16 0.37470E-15 0.23592E-15 0.11796E-15 -.17347E-17 0.76328E-16
 0.19429E-15 0.23592E-15 0.33307E-15 0.26368E-15 0.22204E-15 0.16653E-15 0.97145E-16 0.36082E-15 0.97145E-16 0.62450E-16
 0.11796E-15 0.24286E-15 0.15404E-14 0.24600E-12 0.59059E-11 0.15881E-11 0.29587E-13 0.42732E-12 0.22204E-15 0.92942E-12
 0.55511E-16 0.24009E-14 -.27756E-16 0.30531E-15 0.16098E-14 0.23320E-12 0.59824E-11 0.16455E-11 0.29143E-13 0.49209E-12
 0.36082E-15 0.89545E-12 0.27756E-16 0.39968E-14 0.11796E-15 0.52042E-15 0.24425E-14 0.31503E-12 0.59253E-11 0.14378E-11
 0.26729E-13 0.33790E-12 0.22204E-15 0.93012E-12 0.11102E-15 0.32196E-14 0.34694E-16 0.34001E-15 0.19151E-14 0.28760E-12
 0.58758E-11 0.14857E-11 0.28214E-13 0.35227E-12 0.26368E-15 0.93178E-12 0.11102E-15 0.25119E-14 0.83267E-16 0.11102E-15
 -.13878E-16 0.18041E-15 0.13878E-15 -.13878E-16 0.41633E-16 0.13878E-16 0.69389E-16 0.16653E-15 0.55511E-16 0.20817E-15
 0.41633E-16 0.13878E-16 0.27756E-16 0.19429E-15 0.13878E-15 0.69389E-16 0.83267E-16 0.69389E-16 0.11102E-15 0.27756E-16
 0.55511E-16 0.19429E-15 0.20817E-15 0.12490E-15 0.15266E-15 0.12490E-15 0.83267E-16 0.27756E-16 0.11102E-15 0.27756E-16
 0.55511E-16 0.19429E-15  0.0000     0.13878E-15 0.16653E-15 0.83267E-16 0.41633E-16 0.19429E-15 0.16653E-15 0.13878E-15
 0.27756E-16 -.41633E-16 0.16653E-15 0.16653E-15  0.0000     0.15266E-15 0.19429E-15 0.68225E-12 0.21150E-13 0.22564E-10
 0.28197E-11 0.12693E-11 0.17902E-14 0.45103E-15 0.10408E-15 0.33168E-14 0.11102E-15 0.10618E-11 0.18041E-15 0.64167E-12
 0.20275E-13 0.25650E-10 0.27993E-11 0.15473E-11 0.20955E-14 0.54817E-15  0.0000     0.37054E-14 0.55511E-16 0.10101E-11
 0.23592E-15 0.10679E-11 0.21844E-13 0.16094E-10 0.27978E-11 0.82992E-12 0.14155E-14 0.29837E-15 0.97145E-16 0.22898E-14
 0.16653E-15 0.10674E-11 0.22204E-15 0.88989E-12 0.22274E-13 0.17886E-10 0.28113E-11 0.91868E-12 0.15266E-14 0.28449E-15
 -.69389E-17 0.24841E-14 0.23592E-15 0.10712E-11 0.13878E-15 0.26368E-15 0.15266E-15 0.22204E-15 0.30531E-15 0.23592E-15
 0.23592E-15 0.13878E-15 -.24286E-16 0.15266E-15 -.27756E-16 0.18041E-15 0.20817E-15 0.19429E-15 0.18041E-15 0.34694E-15
 0.36082E-15 0.16653E-15 0.27756E-15 0.27756E-16 0.76328E-16 0.34694E-16 0.20817E-15 0.27756E-15 0.83267E-16 0.26368E-15
 0.23592E-15 0.18041E-15 0.38858E-15 0.19429E-15 0.19429E-15 0.13878E-15 0.90206E-16 0.69389E-16 0.24980E-15 0.20817E-15
 0.97145E-16 0.20817E-15 0.15266E-15 0.29143E-15 0.29143E-15 0.34694E-15 0.24980E-15 -.62450E-16 0.45103E-16 0.62450E-16
 0.41633E-16 0.19429E-15 0.29143E-15 0.35730E-11 0.31829E-13 0.16191E-10 0.23899E-10 0.12228E-10 0.26687E-13 0.28588E-14
 0.27756E-16 0.32613E-15 -.69389E-16 0.90565E-12 0.26368E-15 0.35609E-11 0.30094E-13 0.16226E-10 0.23938E-10 0.12346E-10
 0.26465E-13 0.32196E-14 0.83267E-16 0.44409E-15 0.13878E-15 0.11591E-11 0.19429E-15 0.34786E-11 0.28956E-13 0.16097E-10
 0.23689E-10 0.12081E-10 0.24938E-13 0.22066E-14 0.69389E-16 0.25674E-15 0.97145E-16 0.65466E-12 0.16653E-15 0.35630E-11
 0.30954E-13 0.16184E-10 0.23912E-10 0.12106E-10 0.26215E-13 0.24286E-14 0.11796E-15 0.40939E-15 0.16653E-15 0.67850E-12
 0.23592E-15 0.31683E-13 0.31572E-14 0.28540E-13 0.22777E-13 0.29032E-13 0.29005E-14 0.24328E-13 0.29143E-15 0.22066E-14
 0.41633E-16 0.22371E-13 0.19429E-15 0.32072E-13 0.31815E-14 0.28741E-13 0.22999E-13 0.29449E-13 0.28727E-14 0.25147E-13
 0.20817E-15 0.24009E-14 0.83267E-16 0.23967E-13 0.22204E-15 0.31163E-13 0.30496E-14 0.28120E-13 0.23048E-13 0.29254E-13
 0.28727E-14 0.23287E-13 0.31919E-15 0.18041E-14 0.97145E-16 0.21927E-13 0.27756E-15 0.31246E-13 0.30358E-14 0.28085E-13
 0.22579E-13 0.28685E-13 0.28866E-14 0.23412E-13 0.22204E-15 0.17902E-14 0.55511E-16 0.21635E-13 0.26368E-15 0.16110E-10
 0.28269E-13 0.98599E-09 0.15230E-09 0.17210E-06 0.26715E-13 0.13243E-10 0.23592E-15 0.28896E-12  0.0000     0.16881E-10
 0.26368E-15 0.16012E-10 0.28921E-13 0.97147E-09 0.14054E-09 0.10211E-06 0.24987E-13 0.12664E-10 0.13878E-15 0.31670E-12
 0.83267E-16 0.13197E-10 0.27756E-15 0.15214E-10 0.29199E-13 0.10390E-08 0.14057E-09 0.22666E-06 0.25722E-13 0.13395E-10
 0.22204E-15 0.24239E-12 0.22204E-15 0.25463E-10 0.12490E-15 0.16003E-10 0.28762E-13 0.99129E-09 0.14779E-09 0.18453E-06
 0.27076E-13 0.13459E-10 0.16653E-15 0.24664E-12 0.83267E-16 0.22714E-10 0.20817E-15 0.24650E-10 0.22593E-13 0.15252E-09
 0.27698E-10 0.34788E-09 0.24168E-13 0.94389E-11 0.23592E-15 0.57067E-11 0.13878E-15 0.29124E-11 0.27756E-15 0.23657E-10
 0.22669E-13 0.15138E-09 0.27041E-10 0.34894E-09 0.23499E-13 0.92640E-11 0.20817E-15 0.54468E-11 0.11102E-15 0.27641E-11
 0.22204E-15 0.23187E-10 0.22021E-13 0.15129E-09 0.26769E-10 0.34456E-09 0.23405E-13 0.95818E-11 0.36082E-15 0.62506E-11
 0.55511E-16 0.28343E-11 0.34694E-15 0.24612E-10 0.22229E-13 0.14902E-09 0.27367E-10 0.33262E-09 0.23769E-13 0.94730E-11
 0.19429E-15 0.60834E-11 0.27756E-16 0.28759E-11 0.36082E-15 0.12176E-10 0.28963E-13 0.17303E-06 0.35072E-09 0.13865E-08
 0.27436E-13 0.15536E-10 0.33307E-15 0.23376E-11 0.24980E-15 0.38571E-10 0.27756E-15 0.12525E-10 0.28116E-13 0.14066E-06
 0.31831E-09 0.14617E-08 0.28141E-13 0.14896E-10 0.13878E-15 0.19816E-11 0.55511E-16 0.11046E-10 0.19429E-15 0.11875E-10
 0.27076E-13 0.37259E-06 0.31249E-09 0.13561E-08 0.27756E-13 0.15592E-10 0.29143E-15 0.13041E-11 0.15266E-15 0.60968E-12
 0.33307E-15 0.11867E-10 0.28012E-13 0.18091E-06 0.33946E-09 0.13805E-08 0.26753E-13 0.15662E-10 0.18041E-15 0.15861E-11
 0.55511E-16 0.12531E-11 0.27756E-15 0.26396E-13 0.28311E-14 0.26659E-13 0.24109E-13 0.27298E-13 0.34625E-14 0.25556E-13
 0.30531E-15 0.38997E-13 -.27756E-16 0.67585E-14 0.31919E-15 0.35194E-13 0.28727E-14 0.27943E-13 0.24907E-13 0.27402E-13
 0.33966E-14 0.25216E-13 0.24980E-15 0.34805E-13 0.83267E-16 0.48850E-14 0.31919E-15 0.32793E-13 0.29560E-14 0.27485E-13
 0.24401E-13 0.27398E-13 0.32682E-14 0.24473E-13 0.31919E-15 0.24841E-13 0.12490E-15 0.11241E-14 0.23592E-15 0.23426E-13
 0.28033E-14 0.26638E-13 0.23568E-13 0.27481E-13 0.32717E-14 0.24550E-13 0.22204E-15 0.28880E-13 0.55511E-16 0.18596E-14
 0.97145E-16 0.28449E-14 0.24009E-13 0.13215E-10 0.92031E-11 0.15488E-10 0.25382E-13 0.34955E-11 0.26368E-15 0.14787E-11
 0.41633E-16 0.33654E-14 0.22898E-15 0.20151E-13 0.30018E-13 0.12741E-10 0.92306E-11 0.15385E-10 0.23953E-13 0.34219E-11
 0.19429E-15 0.10342E-11 0.97145E-16 0.17278E-14 0.13184E-15 0.10464E-13 0.27645E-13 0.12970E-10 0.92616E-11 0.15549E-10
 0.23766E-13 0.34979E-11 0.23592E-15 0.27246E-12 0.69389E-16 0.24286E-15 0.34694E-16 0.13739E-14 0.20969E-13 0.13520E-10
 0.91879E-11 0.15538E-10 0.24737E-13 0.35103E-11 0.23592E-15 0.42789E-12 0.97145E-16 0.42327E-15 0.11796E-15 0.55511E-16
 0.22204E-15 0.23592E-15 0.27756E-15 0.19429E-15 0.19429E-15 0.27756E-15 0.13878E-16 0.36082E-15 0.27756E-15 0.14572E-15
 0.10408E-16 0.22898E-15 0.30531E-15 0.30531E-15 0.22204E-15 0.19429E-15 0.22204E-15 0.13878E-15 0.41633E-16 0.19429E-15
 0.20817E-15 0.24286E-15 0.97145E-16 0.23592E-15 0.26368E-15 0.22204E-15 0.34694E-15 0.15266E-15 0.19429E-15 0.22204E-15
 0.12490E-15 0.34694E-15 0.13878E-15 0.97145E-16 0.10061E-15 0.10408E-15 0.20817E-15 0.29143E-15 0.36082E-15 0.24980E-15
 0.23592E-15 0.18041E-15 0.41633E-16 0.40246E-15 0.13878E-15 0.13878E-15 0.12490E-15 0.33307E-15 0.19290E-14 0.28778E-12
 0.55523E-11 0.23317E-11 0.39940E-13 0.14672E-11 0.23592E-15 0.95296E-12 0.27756E-16 0.21483E-13 0.20123E-15 0.29213E-14
 0.79103E-14 0.74860E-12 0.53520E-11 0.30363E-11 0.44839E-13 0.53717E-11 0.31919E-15 0.91893E-12 0.83267E-16 0.12171E-13
 0.11796E-15 0.15890E-14 0.55789E-14 0.57221E-12 0.56306E-11 0.17654E-11 0.32238E-13 0.61004E-12 0.19429E-15 0.92756E-12
 0.13878E-15 0.17347E-14 0.20817E-16 0.15959E-15 0.11657E-14 0.19659E-12 0.59246E-11 0.14337E-11 0.28616E-13 0.34221E-12
 0.22204E-15 0.92915E-12 0.19429E-15 0.31364E-14 0.69389E-16 0.41633E-16 0.13878E-16 0.12490E-15 0.27756E-16 0.55511E-16
 -.27756E-16 0.18041E-15 0.24980E-15 0.24980E-15 0.83267E-16 0.27756E-16 0.19429E-15 0.11102E-15 0.55511E-16 0.11102E-15
 0.55511E-16 -.27756E-16 0.55511E-16 0.13878E-15 0.22204E-15 0.55511E-16 0.16653E-15 0.24980E-15 0.11102E-15 0.83267E-16
 0.13878E-16 0.13878E-15 0.27756E-16 0.41633E-16 0.97145E-16 0.11102E-15 0.15266E-15 0.13878E-15 0.16653E-15 0.83267E-16
 0.83267E-16 0.41633E-16 0.12490E-15 0.16653E-15 0.22204E-15 0.13878E-15 0.83267E-16 0.12490E-15 0.16653E-15 0.16653E-15
 0.11102E-15  0.0000     0.36082E-15 0.90551E-12 0.22010E-13 0.16943E-10 0.28456E-11 0.37961E-10 0.65503E-14 0.34417E-14
 0.90206E-16 0.21233E-13 0.83267E-16 0.10231E-11 0.18041E-15 0.88418E-11 0.27048E-13 0.67215E-11 0.29458E-11 0.16788E-10
 0.19387E-13 0.29014E-12 0.21511E-15 0.42082E-12 -.83267E-16 0.97297E-12 0.18041E-15 0.39386E-11 0.24813E-13 0.82553E-11
 0.28431E-11 0.25329E-11 0.25674E-14 0.67307E-15 0.18041E-15 0.52319E-14 0.97145E-16 0.10589E-11 0.41633E-15 0.47994E-12
 0.19235E-13 0.39361E-10 0.27209E-11 0.90083E-12 0.14433E-14 0.20817E-15 0.13878E-15 0.23870E-14 0.97145E-16 0.10627E-11
 0.16653E-15 0.29143E-15 0.97145E-16 0.30531E-15 0.29143E-15 0.27756E-15 0.34694E-15 0.18735E-15 0.52042E-16 0.20817E-15
 0.22204E-15 0.15266E-15 0.83267E-16 0.24980E-15 0.11102E-15 0.30531E-15 0.30531E-15 0.11102E-15 0.30531E-15 0.22204E-15
 0.27756E-16 0.22204E-15 0.97145E-16 0.23592E-15 0.97145E-16 0.20817E-15 0.20817E-15 0.11102E-15 0.33307E-15 0.20817E-15
 0.22204E-15 0.12490E-15 0.11623E-15 0.12490E-15 0.31919E-15 0.26368E-15 0.97145E-16 0.20817E-15 0.18041E-15 0.29143E-15
 0.36082E-15 0.27756E-15 0.23592E-15 0.20817E-16 0.86736E-17 0.15959E-15 0.19429E-15 0.22204E-15 0.31919E-15 0.35589E-11
 0.32474E-13 0.16046E-10 0.22951E-10 0.12548E-10 0.35541E-13 0.20040E-13 0.15266E-15 0.29074E-14 0.15266E-15 0.86865E-11
 0.33307E-15 0.35503E-11 0.32557E-13 0.16123E-10 0.22767E-10 0.12870E-10 0.39385E-13 0.46008E-12 0.27756E-15 0.92523E-13
 0.27756E-16 0.20085E-09 0.22204E-15 0.34700E-11 0.30309E-13 0.15980E-10 0.22779E-10 0.12301E-10 0.28699E-13 0.44686E-14
 0.13184E-15 0.60368E-15 0.27756E-15 0.15317E-11 0.26368E-15 0.35490E-11 0.30892E-13 0.16018E-10 0.23063E-10 0.11997E-10
 0.26035E-13 0.21649E-14 0.97145E-16 0.26368E-15 0.55511E-16 0.63813E-12 0.24980E-15 0.29803E-13 0.31641E-14 0.29126E-13
 0.22878E-13 0.28241E-13 0.29282E-14 0.30476E-13 0.44409E-15 0.78687E-14 -.69389E-16 0.27492E-13 0.26368E-15 0.32335E-13
 0.34694E-14 0.29809E-13 0.24314E-13 0.29601E-13 0.29698E-14 0.35194E-13 0.24980E-15 0.28283E-13 0.55511E-16 0.33085E-13
 0.36082E-15 0.31558E-13 0.32682E-14 0.29296E-13 0.23391E-13 0.28436E-13 0.28866E-14 0.25577E-13 0.27756E-15 0.30531E-14
 0.13878E-15 0.24369E-13 0.15266E-15 0.29726E-13 0.30739E-14 0.29119E-13 0.22291E-13 0.27263E-13 0.29005E-14 0.22302E-13
 0.24980E-15 0.15404E-14 0.13878E-15 0.20706E-13 0.22204E-15 0.16140E-10 0.28543E-13 0.97184E-09 0.15088E-09 0.14084E-06
 0.27776E-13 0.12772E-10 0.19429E-15 0.75098E-12 0.83267E-16 0.67132E-11 0.37470E-15 0.16084E-10 0.29851E-13 0.95503E-09
 0.14688E-09 0.86445E-07 0.26965E-13 0.12023E-10 0.30531E-15 0.18107E-11 0.55511E-16 0.41962E-11 0.16653E-15 0.15284E-10
 0.29476E-13 0.10226E-08 0.14659E-09 0.17990E-06 0.26860E-13 0.13003E-10 0.22204E-15 0.38816E-12 0.22204E-15 0.12641E-10
 0.11102E-15 0.16050E-10 0.28737E-13 0.97650E-09 0.14838E-09 0.15005E-06 0.27582E-13 0.13442E-10 0.23592E-15 0.23401E-12
 0.55511E-16 0.25756E-10 0.31919E-15 0.24718E-10 0.22905E-13 0.14066E-09 0.27000E-10 0.31397E-09 0.24990E-13 0.94480E-11
 0.26368E-15 0.54921E-11 0.83267E-16 0.30163E-11 0.44409E-15 0.23396E-10 0.24217E-13 0.14740E-09 0.26527E-10 0.33342E-09
 0.25424E-13 0.92753E-11 0.24980E-15 0.49495E-11 0.33307E-15 0.29565E-11 0.38858E-15 0.22988E-10 0.23870E-13 0.14823E-09
 0.26313E-10 0.32878E-09 0.24591E-13 0.95972E-11 0.29143E-15 0.58788E-11 0.16653E-15 0.29310E-11 0.23592E-15 0.24452E-10
 0.23145E-13 0.13818E-09 0.26992E-10 0.29736E-09 0.24109E-13 0.94778E-11 0.36082E-15 0.61679E-11 -.55511E-16 0.28547E-11
 0.22204E-15 0.12296E-10 0.29192E-13 0.10101E-06 0.34633E-09 0.14641E-08 0.27624E-13 0.15433E-10 0.33307E-15 0.30385E-11
 0.24980E-15 0.17106E-10 0.36082E-15 0.12848E-10 0.29532E-13 0.85219E-07 0.33312E-09 0.15294E-08 0.28297E-13 0.15012E-10
 0.83267E-16 0.33173E-11 0.16653E-15 0.41343E-11 0.36082E-15 0.12358E-10 0.28741E-13 0.17567E-06 0.33783E-09 0.14311E-08
 0.27794E-13 0.15453E-10 0.33307E-15 0.21266E-11 0.16653E-15 0.83722E-11 0.22204E-15 0.12479E-10 0.29095E-13 0.10460E-06
 0.33512E-09 0.14569E-08 0.26833E-13 0.15566E-10 0.29143E-15 0.16447E-11 0.20817E-15 0.15326E-11 0.19429E-15 0.26090E-13
 0.27894E-14 0.25036E-13 0.23516E-13 0.27842E-13 0.34139E-14 0.24196E-13 0.36082E-15 0.43548E-13 0.11102E-15 0.19748E-13
 0.33307E-15 0.38608E-13 0.29143E-14 0.26826E-13 0.25396E-13 0.28158E-13 0.36360E-14 0.25049E-13 0.30531E-15 0.44464E-13
 0.13878E-15 0.31780E-13 0.41633E-15 0.42466E-13 0.29143E-14 0.27089E-13 0.25049E-13 0.28068E-13 0.36082E-14 0.23918E-13
 0.27756E-15 0.33043E-13 0.16653E-15 0.45935E-14 0.33307E-15 0.31128E-13 0.28449E-14 0.25598E-13 0.23218E-13 0.27825E-13
 0.32439E-14 0.23072E-13 0.23592E-15 0.28519E-13 0.15266E-15 0.20539E-14 0.13184E-15 0.31919E-14 0.24453E-13 0.12557E-10
 0.88466E-11 0.14738E-10 0.24827E-13 0.34125E-11 0.30531E-15 0.53723E-11 0.83267E-16 0.26978E-12 0.34694E-15 0.43827E-12
 0.34250E-13 0.11925E-10 0.88728E-11 0.14830E-10 0.24536E-13 0.37165E-11 0.19429E-15 0.12343E-10 0.97145E-16 0.20452E-11
 0.26368E-15 0.26680E-10 0.36859E-13 0.11957E-10 0.89239E-11 0.14753E-10 0.24834E-13 0.34098E-11 0.30531E-15 0.10760E-11
 0.13878E-15 0.17486E-14 0.20123E-15 0.10422E-13 0.28658E-13 0.12317E-10 0.88445E-11 0.14769E-10 0.24598E-13 0.34262E-11
 0.24980E-15 0.49490E-12 0.97145E-16 0.48572E-15 -.10408E-16 0.83267E-16 0.24980E-15 0.27756E-15 0.34694E-15 0.83267E-16
 0.20817E-15 0.30531E-15 0.83267E-16 0.40246E-15 0.16653E-15 0.16653E-15 0.27756E-16 0.27756E-15 0.27756E-15 0.33307E-15
 0.30531E-15 0.27756E-16 0.33307E-15 0.22204E-15 -.83267E-16 0.22204E-15 0.11102E-15 0.31919E-15 0.22204E-15 0.27756E-15
 0.19429E-15 0.19429E-15 0.27756E-15 0.19429E-15 0.16653E-15 0.24980E-15  0.0000     0.41633E-15 0.15266E-15 0.23592E-15
 0.52042E-16 0.90206E-16 0.34694E-15 0.29143E-15 0.34694E-15 0.15266E-15 0.20817E-15 0.19429E-15 0.18041E-15 0.37470E-15
 0.19429E-15 0.13878E-15 0.20817E-15 0.47184E-15 0.24425E-14 0.31496E-12 0.49340E-11 0.19751E-11 0.37373E-13 0.10225E-11
 0.13878E-15 0.91735E-12 0.13878E-15 0.40692E-12 0.36082E-15 0.88832E-13 0.29698E-13 0.17937E-11 0.45027E-11 0.33169E-11
 0.48461E-13 0.11873E-10 0.16653E-15 0.29107E-12 0.16653E-15 0.30277E-11 0.22204E-15 0.18929E-12 0.51181E-13 0.35383E-11
 0.45160E-11 0.28456E-11 0.46768E-13 0.49862E-11 0.29143E-15 0.91852E-12 0.19429E-15 0.11949E-13 0.15266E-15 0.15474E-14
 0.56621E-14 0.57143E-12 0.49477E-11 0.15427E-11 0.31947E-13 0.47666E-12 0.26368E-15 0.89440E-12 0.11102E-15 0.38025E-14
 0.24980E-15 0.27756E-16 -.55511E-16 0.11102E-15 0.11102E-15 0.19429E-15 0.55511E-16 0.20817E-15 0.18041E-15 0.30531E-15
 0.55511E-16 -.27756E-16 0.13878E-15 0.11102E-15 0.55511E-16 0.19429E-15 0.11102E-15 0.55511E-16 0.16653E-15 0.69389E-16
 -.55511E-16 0.27756E-16 0.16653E-15 0.13878E-15 0.13878E-15 0.11102E-15 0.11102E-15 0.13878E-15 0.83267E-16 0.16653E-15
 0.83267E-16 0.69389E-16 0.11102E-15 0.13878E-15 0.19429E-15 0.41633E-16 0.13878E-16 0.27756E-16 0.69389E-16 0.22204E-15
 0.16653E-15 0.19429E-15 0.16653E-15 -.55511E-16 0.12490E-15 0.16653E-15 -.27756E-16 0.12490E-15 0.27756E-15 0.11620E-11
 0.22524E-13 0.13186E-10 0.26005E-11 0.10914E-10 0.46352E-14 0.19221E-14 0.76328E-16 0.11990E-13 0.41633E-16 0.97355E-12
 0.24980E-15 0.20557E-09 0.31086E-13 0.41964E-11 0.27771E-11 0.41409E-11 0.29698E-13 0.22250E-11 0.69389E-16 0.38876E-11
 0.22204E-15 0.14006E-10 0.33307E-15 0.20709E-10 0.31919E-13 0.35586E-11 0.28000E-11 0.12944E-10 0.19651E-13 0.34231E-12
 0.15959E-15 0.44545E-12 0.27756E-15 0.97650E-12 0.26368E-15 0.46097E-11 0.25757E-13 0.73029E-11 0.26072E-11 0.17490E-11
 0.20955E-14 0.43021E-15 0.90206E-16 0.39968E-14 0.83267E-16 0.10096E-11 0.55511E-16 0.26368E-15 0.97145E-16 0.19429E-15
 0.34694E-15 0.27756E-15 0.23592E-15 0.22204E-15 -.17347E-16 0.23592E-15 0.12490E-15 0.23592E-15 0.15266E-15 0.16653E-15
 0.22204E-15 0.38858E-15 0.33307E-15 0.83267E-16 0.22204E-15 0.19429E-15 0.41633E-16 0.13878E-15 0.19429E-15 0.30531E-15
 0.11102E-15 0.27756E-15 0.13878E-15 0.19429E-15 0.41633E-15 0.13878E-15 0.22204E-15 0.31919E-15 0.15266E-15 0.11102E-15
 0.30531E-15 0.20817E-15 0.27756E-16 0.13878E-15 0.16653E-15 0.22204E-15 0.22204E-15 0.29143E-15 0.30531E-15 0.10408E-15
 0.34694E-17 0.13184E-15 0.16653E-15 0.27756E-15 0.18041E-15 0.34883E-11 0.31752E-13 0.15376E-10 0.22024E-10 0.11976E-10
 0.33210E-13 0.10256E-13 0.16653E-15 0.14849E-14 0.41633E-16 0.38843E-11 0.34694E-15 0.34799E-11 0.32113E-13 0.15454E-10
 0.21864E-10 0.12462E-10 0.43521E-13 0.29438E-10 0.27756E-15 0.19496E-12 0.11102E-15 0.21333E-10 0.22204E-15 0.30689E-11
 0.31711E-13 0.15119E-10 0.21704E-10 0.12321E-10 0.40301E-13 0.44996E-12 0.33307E-15 0.86008E-13 0.11102E-15 0.11785E-08
 0.23592E-15 0.34837E-11 0.32065E-13 0.15393E-10 0.22007E-10 0.11744E-10 0.28172E-13 0.32752E-14 0.15959E-15 0.51348E-15
 0.13878E-15 0.10691E-11 0.23592E-15 0.28727E-13 0.30496E-14 0.29386E-13 0.22142E-13 0.27131E-13 0.29560E-14 0.28047E-13
 0.31919E-15 0.55511E-14 0.12490E-15 0.25285E-13 0.18041E-15 0.29997E-13 0.32890E-14 0.29712E-13 0.23717E-13 0.28894E-13
 0.28866E-14 0.38025E-13 0.16653E-15 0.47462E-13 0.27756E-15 0.34306E-13 0.16653E-15 0.31322E-13 0.34139E-14 0.29865E-13
 0.24231E-13 0.28644E-13 0.29976E-14 0.34417E-13 0.24980E-15 0.28144E-13 0.30531E-15 0.32502E-13 0.27756E-15 0.30254E-13
 0.31537E-14 0.29494E-13 0.22409E-13 0.26472E-13 0.29005E-14 0.23662E-13 0.22204E-15 0.24009E-14 0.27756E-16 0.22440E-13
 0.26368E-15 0.16017E-10 0.27929E-13 0.10381E-08 0.15238E-09 0.36322E-06 0.27624E-13 0.12998E-10 0.12490E-15 0.57059E-12
 -.13878E-16 0.82678E-11 0.33307E-15 0.15943E-10 0.29116E-13 0.10212E-08 0.14942E-09 0.17583E-06 0.27200E-13 0.12056E-10
 0.19429E-15 0.35356E-11 0.19429E-15 0.35596E-11 0.13878E-15 0.14981E-10 0.29754E-13 0.11044E-08 0.15433E-09 0.53011E-06
 0.27978E-13 0.12604E-10 0.19429E-15 0.18564E-11 0.16653E-15 0.47629E-11 0.22204E-15 0.15963E-10 0.28796E-13 0.10425E-08
 0.15640E-09 0.39893E-06 0.27790E-13 0.13337E-10 0.24980E-15 0.31647E-12 0.41633E-16 0.16077E-10 0.19429E-15 0.24410E-10
 0.22805E-13 0.14129E-09 0.26793E-10 0.31041E-09 0.24425E-13 0.95001E-11 0.37470E-15 0.57926E-11 0.11102E-15 0.29101E-11
 0.34694E-15 0.23396E-10 0.23238E-13 0.14740E-09 0.26387E-10 0.34191E-09 0.25119E-13 0.93491E-11 0.33307E-15 0.49647E-11
  0.0000     0.29819E-11 0.27756E-15 0.22813E-10 0.24050E-13 0.15360E-09 0.26059E-10 0.35876E-09 0.25632E-13 0.97079E-11
 0.33307E-15 0.55324E-11 0.30531E-15 0.30628E-11 0.30531E-15 0.24163E-10 0.23578E-13 0.14585E-09 0.26773E-10 0.32135E-09
 0.24366E-13 0.95287E-11 0.18041E-15 0.60957E-11 0.55511E-16 0.28569E-11 0.29143E-15 0.12029E-10 0.29088E-13 0.22815E-06
 0.34820E-09 0.13558E-08 0.27464E-13 0.15598E-10 0.29143E-15 0.17619E-11 0.12490E-15 0.24617E-11 0.23592E-15 0.12273E-10
 0.28373E-13 0.17961E-06 0.33417E-09 0.14288E-08 0.28220E-13 0.14911E-10 0.24980E-15 0.28428E-11 0.22204E-15 0.13293E-10
 0.16653E-15 0.12212E-10 0.28477E-13 0.54594E-06 0.36130E-09 0.13299E-08 0.28436E-13 0.15570E-10 0.30531E-15 0.23662E-11
 0.24980E-15 0.30510E-10 0.38858E-15 0.12513E-10 0.29289E-13 0.23916E-06 0.36054E-09 0.13504E-08 0.27364E-13 0.15699E-10
 0.15266E-15 0.14396E-11 0.15266E-15 0.82975E-12 0.24980E-15 0.24619E-13 0.29143E-14 0.25750E-13 0.23443E-13 0.27589E-13
 0.32578E-14 0.24036E-13 0.22204E-15 0.31461E-13 0.83267E-16 0.26784E-14 0.33307E-15 0.28338E-13 0.29421E-14 0.26812E-13
 0.24730E-13 0.27790E-13 0.34972E-14 0.25209E-13 0.18041E-15 0.42799E-13 0.16653E-15 0.20511E-13 0.44409E-15 0.39468E-13
 0.31364E-14 0.28047E-13 0.25632E-13 0.28352E-13 0.35805E-14 0.25716E-13 0.29143E-15 0.36499E-13 0.24980E-15 0.64948E-14
 0.13878E-15 0.34125E-13 0.28449E-14 0.26590E-13 0.23894E-13 0.27561E-13 0.32925E-14 0.23939E-13 0.24980E-15 0.26326E-13
 0.83267E-16 0.14017E-14 0.48572E-16 0.21372E-14 0.22926E-13 0.13332E-10 0.93627E-11 0.15492E-10 0.24286E-13 0.34958E-11
 0.13878E-15 0.60982E-12 0.27756E-16 0.63144E-15 0.14572E-15 0.43854E-14 0.24994E-13 0.12947E-10 0.93868E-11 0.15359E-10
 0.23863E-13 0.34191E-11 0.19429E-15 0.49735E-11 0.97145E-16 0.31530E-12 0.29143E-15 0.43170E-12 0.33890E-13 0.12547E-10
 0.94834E-11 0.15471E-10 0.25507E-13 0.34899E-11 0.16653E-15 0.15269E-11 0.15266E-15 0.33931E-14 0.90206E-16 0.20248E-13
 0.31017E-13 0.12737E-10 0.93762E-11 0.15480E-10 0.25251E-13 0.35052E-11 0.22204E-15 0.33905E-12 0.11102E-15 0.27756E-15
 0.97145E-16 0.55511E-16 0.19429E-15 0.22204E-15 0.31919E-15 0.13878E-15 0.20817E-15 0.31919E-15 0.11102E-15 0.34694E-15
 0.69389E-16 0.20817E-16  0.0000     0.11796E-15 0.33307E-15 0.34694E-15 0.49960E-15 0.11102E-15 0.20817E-15 0.22204E-15
 -.13878E-16 0.27756E-15 0.33307E-15 0.29837E-15 0.16653E-15 0.27756E-15 0.38858E-15 0.22204E-15 0.33307E-15 0.22204E-15
 0.26368E-15 0.22204E-15 0.97145E-16 0.37470E-15 0.27756E-15 0.18735E-15 0.41633E-16 0.83267E-16 0.24980E-15 0.29143E-15
 0.33307E-15 0.16653E-15 0.20817E-15 0.22204E-15 0.16653E-15 0.33307E-15 0.15266E-15 0.15959E-15 0.15959E-15 0.27062E-15
 0.14988E-14 0.24186E-12 0.60387E-11 0.13042E-11 0.25174E-13 0.27044E-12 0.20817E-15 0.92840E-12  0.0000     0.52180E-14
 0.13878E-15 0.61756E-15 0.29143E-14 0.38500E-12 0.56842E-11 0.21264E-11 0.33640E-13 0.10622E-11 0.20817E-15 0.91865E-12
 0.11102E-15 0.43010E-12 0.20817E-15 0.82399E-13 0.28255E-13 0.18426E-11 0.53603E-11 0.23677E-11 0.37192E-13 0.15133E-11
 0.23592E-15 0.95551E-12 0.11102E-15 0.21427E-13 0.97145E-16 0.27686E-14 0.81463E-14 0.77161E-12 0.56474E-11 0.15950E-11
 0.29504E-13 0.42899E-12 0.37470E-15 0.93103E-12 0.16653E-15 0.21511E-14 0.16653E-15 0.16653E-15 0.83267E-16 0.27756E-15
 0.55511E-16 0.27756E-16 0.12490E-15 0.12490E-15 0.12490E-15 0.13878E-15 -.27756E-16 0.11102E-15 0.15266E-15 0.41633E-16
  0.0000     0.22204E-15 0.30531E-15 0.41633E-16 0.11102E-15 0.15266E-15 0.97145E-16 -.27756E-16  0.0000     0.19429E-15
 0.13878E-15 0.13878E-15 0.11102E-15 0.19429E-15 0.33307E-15 0.27756E-16  0.0000     0.18041E-15 0.41633E-16 0.30531E-15
 0.16653E-15 0.11102E-15 0.19429E-15 0.55511E-16 -.55511E-16 0.16653E-15 0.55511E-16 0.13878E-16 0.13878E-16 0.97145E-16
 0.15266E-15 0.16653E-15 0.13878E-15 0.83267E-16 0.22204E-15 0.65827E-12 0.21511E-13 0.25173E-10 0.27814E-11 0.61071E-12
 0.11380E-14 0.22898E-15 -.48572E-16 0.18457E-14 0.13878E-16 0.10578E-11 0.16653E-15 0.15206E-11 0.23814E-13 0.12672E-10
 0.28738E-11 0.83121E-11 0.46074E-14 0.16931E-14 0.14572E-15 0.11699E-13 0.41633E-16 0.97772E-12 0.31919E-15 0.13874E-08
 0.31614E-13 0.47609E-11 0.30005E-11 0.30652E-10 0.63560E-14 0.34348E-14 0.27756E-15 0.21094E-13 0.97145E-16 0.10322E-11
 0.38858E-15 0.80964E-11 0.28560E-13 0.69476E-11 0.29079E-11 0.12714E-11 0.18457E-14 0.38858E-15 -.20817E-16 0.33723E-14
  0.0000     0.10669E-11 -.69389E-16 0.26368E-15 0.11102E-15 0.30531E-15 0.31919E-15 0.31919E-15 0.83267E-16 0.55511E-16
 0.13878E-16 0.97145E-16 0.12490E-15 0.24980E-15 0.18041E-15 0.20817E-15 0.19429E-15 0.27756E-15 0.22204E-15 0.22204E-15
 0.31919E-15 0.90206E-16 0.13184E-15 0.11796E-15 0.83267E-16 0.31919E-15 0.13878E-15 0.12490E-15 0.15266E-15 0.16653E-15
 0.33307E-15 0.22204E-15 0.22204E-15 0.14572E-15 0.11102E-15 0.29143E-15 0.26368E-15 0.29143E-15 0.55511E-16 0.20817E-15
 0.13878E-15 0.38858E-15 0.33307E-15 0.24980E-15 0.16653E-15 0.14572E-15 0.24286E-16 0.12490E-15 0.13878E-16 0.23592E-15
 0.34694E-15 0.35634E-11 0.31600E-13 0.16093E-10 0.23811E-10 0.11921E-10 0.23648E-13 0.14294E-14 0.55511E-16 0.31225E-15
 0.97145E-16 0.47648E-12 0.16653E-15 0.35514E-11 0.30108E-13 0.16144E-10 0.23695E-10 0.12531E-10 0.31586E-13 0.10339E-13
 0.12490E-15 0.14919E-14 0.15266E-15 0.45290E-11 0.30531E-15 0.34742E-11 0.30392E-13 0.16051E-10 0.23423E-10 0.12569E-10
 0.34556E-13 0.20095E-13 0.33307E-15 0.29005E-14 0.27756E-15 0.80019E-11 0.22204E-15 0.35589E-11 0.32363E-13 0.16129E-10
 0.23694E-10 0.12174E-10 0.27325E-13 0.28727E-14 0.10408E-15 0.43021E-15 0.97145E-16 0.88668E-12 0.30531E-15 0.30712E-13
 0.30774E-14 0.29025E-13 0.22399E-13 0.28179E-13 0.28449E-14 0.21247E-13 0.26368E-15 0.14433E-14 0.13878E-16 0.19637E-13
 0.11102E-15 0.30552E-13 0.31225E-14 0.28887E-13 0.23197E-13 0.29129E-13 0.29143E-14 0.29435E-13 0.24980E-15 0.54401E-14
 0.27756E-16 0.27506E-13 0.97145E-16 0.31655E-13 0.32301E-14 0.28883E-13 0.23762E-13 0.29504E-13 0.29976E-14 0.31378E-13
 0.26368E-15 0.82712E-14 0.15266E-15 0.29365E-13 0.23592E-15 0.32058E-13 0.32543E-14 0.28817E-13 0.22919E-13 0.28262E-13
 0.28588E-14 0.23842E-13 0.12490E-15 0.21372E-14 -.27756E-16 0.22607E-13 0.33307E-15 0.16102E-10 0.27936E-13 0.99153E-09
 0.14854E-09 0.18045E-06 0.26569E-13 0.13554E-10 0.12490E-15 0.19693E-12 -.55511E-16 0.39409E-10 0.30531E-15 0.15983E-10
 0.28980E-13 0.97633E-09 0.13785E-09 0.10603E-06 0.25625E-13 0.12424E-10 0.23592E-15 0.57004E-12 0.24980E-15 0.73548E-11
 0.23592E-15 0.15230E-10 0.29286E-13 0.10437E-08 0.14520E-09 0.23810E-06 0.26694E-13 0.12800E-10 0.26368E-15 0.77061E-12
 0.97145E-16 0.69800E-11 0.16653E-15 0.16039E-10 0.28560E-13 0.99608E-09 0.15236E-09 0.19295E-06 0.27457E-13 0.13332E-10
 0.19429E-15 0.28877E-12 0.97145E-16 0.17813E-10 0.33307E-15 0.24661E-10 0.22374E-13 0.14839E-09 0.27366E-10 0.33586E-09
 0.23526E-13 0.94175E-11 0.26368E-15 0.60896E-11 0.55511E-16 0.27837E-11 0.34694E-15 0.23739E-10 0.22163E-13 0.14886E-09
 0.27047E-10 0.33726E-09 0.23263E-13 0.92676E-11 0.24980E-15 0.54665E-11 0.30531E-15 0.27706E-11 0.23592E-15 0.23186E-10
 0.22309E-13 0.15529E-09 0.26764E-10 0.35734E-09 0.24002E-13 0.96017E-11 0.38858E-15 0.58373E-11 0.11102E-15 0.29661E-11
 0.22204E-15 0.24488E-10 0.22746E-13 0.15269E-09 0.27586E-10 0.34936E-09 0.24019E-13 0.94830E-11 0.16653E-15 0.60512E-11
 0.11102E-15 0.28702E-11 0.23592E-15 0.12056E-10 0.28581E-13 0.18498E-06 0.33658E-09 0.13809E-08 0.27586E-13 0.15586E-10
 0.31919E-15 0.14359E-11 0.16653E-15 0.89737E-12 0.29143E-15 0.11972E-10 0.27173E-13 0.14952E-06 0.30161E-09 0.14548E-08
 0.27981E-13 0.14927E-10 0.16653E-15 0.15430E-11 0.13878E-15 0.17321E-11 0.19429E-15 0.11643E-10 0.26375E-13 0.40755E-06
 0.32280E-09 0.13510E-08 0.27769E-13 0.15579E-10 0.20817E-15 0.15918E-11 0.13878E-16 0.12623E-11 0.24980E-15 0.12117E-10
 0.28165E-13 0.19283E-06 0.35265E-09 0.13763E-08 0.27159E-13 0.15671E-10 0.29143E-15 0.14867E-11 0.13878E-15 0.91493E-12
 0.31919E-15 0.25882E-13 0.27894E-14 0.27027E-13 0.23752E-13 0.26742E-13 0.33064E-14 0.25070E-13 0.23592E-15 0.28089E-13
 0.18041E-15 0.14572E-14 0.22204E-15 0.25646E-13 0.27617E-14 0.27575E-13 0.24043E-13 0.26732E-13 0.32925E-14 0.25001E-13
 0.22204E-15 0.29643E-13 0.16653E-15 0.22482E-14 0.20817E-15 0.27589E-13 0.28172E-14 0.27658E-13 0.24307E-13 0.27246E-13
 0.32682E-14 0.25577E-13 0.30531E-15 0.29060E-13 0.69389E-16 0.17764E-14 0.26368E-15 0.27076E-13 0.28866E-14 0.27568E-13
 0.23936E-13 0.27072E-13 0.32960E-14 0.25327E-13 0.27756E-15 0.27714E-13 0.13878E-15 0.15682E-14 0.83267E-16 0.23315E-14
 0.23051E-13 0.13429E-10 0.92444E-11 0.15608E-10 0.24404E-13 0.35101E-11 0.22204E-15 0.34413E-12 0.97145E-16 0.27062E-15
 0.14572E-15 0.21094E-14 0.22024E-13 0.13412E-10 0.92601E-11 0.15514E-10 0.22822E-13 0.34360E-11 0.26368E-15 0.47667E-12
 0.15266E-15 0.57593E-15 0.12490E-15 0.32474E-14 0.23342E-13 0.13309E-10 0.92958E-11 0.15645E-10 0.23710E-13 0.35074E-11
 0.22204E-15 0.42988E-12 0.41633E-16 0.45103E-15 0.97145E-16 0.29005E-14 0.23384E-13 0.13302E-10 0.92549E-11 0.15618E-10
 0.25022E-13 0.35196E-11 0.30531E-15 0.35445E-12 0.97145E-16 0.28449E-15 0.55511E-16 0.12490E-15 0.13878E-15 0.15266E-15
 0.15266E-15 0.11102E-15 0.20817E-15 0.20817E-15 0.41633E-16 0.27756E-15 0.18041E-15 0.13878E-16 0.62450E-16 0.83267E-16
 0.19429E-15 0.23592E-15 0.26368E-15 0.97145E-16 0.15266E-15 0.20817E-15 0.12490E-15 0.16653E-15 0.16653E-15 0.13878E-15
 0.13878E-15 0.16653E-15 0.23592E-15 0.83267E-16 0.23592E-15 0.11102E-15 0.18041E-15 0.16653E-15 0.55511E-16 0.26368E-15
 0.24980E-15 0.12490E-15 0.97145E-16 0.15266E-15 0.15266E-15 0.19429E-15 0.15266E-15 0.97145E-16 0.20817E-15 0.69389E-16
 0.15266E-15 0.34694E-15 0.11102E-15 0.69389E-16 0.15266E-15 0.29143E-15 0.11241E-14 0.15571E-12 0.50249E-11 0.10250E-11
 0.16667E-13 0.22489E-12 0.27756E-15 0.72148E-12 0.16653E-15 0.18041E-14 0.27756E-16 0.16653E-15 0.11102E-14 0.15149E-12
 0.50626E-11 0.10869E-11 0.17264E-13 0.25292E-12 0.29143E-15 0.70201E-12 0.15266E-15 0.24564E-14 0.69389E-16 0.20817E-15
 0.15543E-14 0.19559E-12 0.50309E-11 0.93620E-12 0.15959E-13 0.18206E-12 0.83267E-16 0.72201E-12 0.97145E-16 0.18874E-14
 0.27756E-16 0.19429E-15 0.12351E-14 0.17598E-12 0.50150E-11 0.95404E-12 0.15946E-13 0.19304E-12 0.16653E-15 0.72302E-12
 0.23592E-15 0.16515E-14 0.24980E-15 0.69389E-16 0.97145E-16 0.20817E-15 0.16653E-15 0.83267E-16 0.83267E-16 0.11102E-15
 0.18041E-15 0.19429E-15 0.83267E-16 0.12490E-15 0.16653E-15 0.55511E-16 0.83267E-16 0.23592E-15 0.13878E-15 0.22204E-15
 0.69389E-16 0.83267E-16 0.97145E-16 0.16653E-15 0.19429E-15 0.16653E-15 0.27756E-15 0.15266E-15 0.12490E-15 0.12490E-15
 0.27756E-16 0.13878E-15 0.83267E-16 0.13878E-16 0.19429E-15 0.15266E-15 0.11102E-15 0.13878E-16 0.13878E-15 0.55511E-16
 0.41633E-16 0.12490E-15 0.13878E-15 0.13878E-15 0.41633E-16 0.83267E-16 0.22204E-15 0.27756E-15 -.55511E-16 0.12490E-15
 0.15266E-15 0.33050E-12 0.12462E-13 0.51126E-10 0.20698E-11 0.61140E-12 0.12490E-14 0.20817E-15 -.41633E-16 0.20400E-14
 0.33307E-15 0.84527E-12 0.24980E-15 0.30508E-12 0.12448E-13 0.59710E-10 0.20564E-11 0.74517E-12 0.14294E-14 0.27756E-15
 0.27756E-16 0.22621E-14 -.13878E-16 0.81045E-12 0.13878E-15 0.46582E-12 0.13448E-13 0.24535E-10 0.20596E-11 0.46542E-12
 0.98532E-15 0.13878E-15 0.55511E-16 0.15959E-14 0.11102E-15 0.84939E-12 0.19429E-15 0.40042E-12 0.12906E-13 0.32844E-10
 0.20671E-11 0.48467E-12 0.97145E-15 0.16653E-15 0.11102E-15 0.17070E-14 0.30531E-15 0.85219E-12 -.27756E-16 0.19429E-15
 0.15266E-15 0.11102E-15 0.24980E-15 0.20817E-15 0.27756E-15 0.12490E-15 0.62450E-16 0.20817E-15 0.16653E-15 0.16653E-15
 0.16653E-15 0.12490E-15 0.20817E-15 0.24980E-15 0.15266E-15 0.97145E-16 0.22204E-15 0.11102E-15 0.18041E-15 0.83267E-16
 0.33307E-15 0.16653E-15 0.22204E-15 0.18041E-15 0.19429E-15 0.12490E-15 0.20817E-15 0.27756E-16 0.30531E-15 0.27756E-16
 0.13184E-15 0.18041E-15 0.36082E-15 0.11102E-15 0.97145E-16 0.13878E-15 0.22204E-15 0.31919E-15 0.23592E-15 0.18041E-15
 0.27756E-15 0.55511E-16 0.10408E-15 0.83267E-16 0.19429E-15 0.13878E-15 0.15266E-15 0.28046E-11 0.16917E-13 0.12711E-10
 0.21366E-10 0.95448E-11 0.15321E-13 0.16376E-14 0.18041E-15 0.18041E-15 0.55511E-16 0.41331E-12 0.18041E-15 0.27958E-11
 0.17396E-13 0.12737E-10 0.21924E-10 0.96252E-11 0.16043E-13 0.20262E-14 0.19429E-15 0.23592E-15 0.23592E-15 0.47248E-12
 0.23592E-15 0.27435E-11 0.16792E-13 0.12661E-10 0.21878E-10 0.94266E-11 0.14558E-13 0.11380E-14 0.23592E-15 0.12490E-15
 0.18041E-15 0.29574E-12 0.23592E-15 0.27974E-11 0.16376E-13 0.12708E-10 0.21392E-10 0.94530E-11 0.14544E-13 0.12629E-14
 0.15266E-15 0.33307E-15 0.15266E-15 0.32827E-12 0.41633E-15 0.16792E-13 0.14572E-14 0.13441E-13 0.10349E-13 0.15224E-13
 0.28033E-14 0.13434E-13 0.26368E-15 0.14155E-14 0.11102E-15 0.12726E-13 0.15266E-15 0.16522E-13 0.14815E-14 0.13614E-13
 0.10610E-13 0.15814E-13 0.27339E-14 0.14405E-13 0.24980E-15 0.15266E-14 0.13878E-16 0.13406E-13 0.36082E-15 0.16022E-13
 0.13461E-14 0.13354E-13 0.10679E-13 0.15841E-13 0.28449E-14 0.13559E-13 0.30531E-15 0.12768E-14 0.16653E-15 0.12559E-13
 0.22204E-15 0.16459E-13 0.13392E-14 0.13049E-13 0.10290E-13 0.15515E-13 0.27756E-14 0.13101E-13 0.31919E-15 0.13323E-14
  0.0000     0.12879E-13 0.15266E-15 0.12653E-10 0.13226E-13 0.80571E-09 0.69798E-10 0.14954E-06 0.14377E-13 0.10482E-10
 0.13878E-15 0.18145E-12  0.0000     0.30696E-10 0.18041E-15 0.12583E-10 0.12518E-13 0.79451E-09 0.68937E-10 0.96943E-07
 0.14898E-13 0.10087E-10 0.27756E-15 0.19057E-12 0.97145E-16 0.19702E-10 0.23592E-15 0.12075E-10 0.11827E-13 0.83910E-09
 0.68191E-10 0.19181E-06 0.15113E-13 0.10601E-10 0.18041E-15 0.14769E-12 0.13878E-15 0.54860E-10 0.13878E-15 0.12580E-10
 0.12820E-13 0.81019E-09 0.68190E-10 0.16188E-06 0.14579E-13 0.10645E-10 0.20817E-15 0.15597E-12 0.12490E-15 0.51849E-10
 0.18041E-15 0.22253E-10 0.10235E-13 0.70060E-10 0.32103E-11 0.15499E-09 0.10575E-13 0.68463E-11 0.20817E-15 0.48638E-11
 0.11102E-15 0.21457E-11 0.19429E-15 0.21122E-10 0.10082E-13 0.70411E-10 0.32385E-11 0.15471E-09 0.10419E-13 0.67826E-11
 0.83267E-16 0.47307E-11 0.83267E-16 0.20732E-11 0.12490E-15 0.21082E-10 0.98394E-14 0.69395E-10 0.30309E-11 0.15507E-09
 0.10592E-13 0.69484E-11 0.12490E-15 0.54008E-11 0.27756E-16 0.20907E-11 0.24980E-15 0.22267E-10 0.10100E-13 0.69241E-10
 0.29922E-11 0.15056E-09 0.10634E-13 0.68529E-11 0.20817E-15 0.52113E-11 0.19429E-15 0.21178E-11 0.29143E-15 0.95028E-11
 0.15175E-13 0.15027E-06 0.15658E-09 0.10570E-08 0.12934E-13 0.12196E-10 0.30531E-15 0.15889E-11 -.55511E-16 0.65079E-11
 0.13878E-15 0.98267E-11 0.15453E-13 0.12932E-06 0.15032E-09 0.11019E-08 0.12074E-13 0.11781E-10 0.16653E-15 0.13763E-11
 0.22204E-15 0.29655E-11 0.16653E-15 0.93767E-11 0.15522E-13 0.28907E-06 0.15142E-09 0.10393E-08 0.11706E-13 0.12242E-10
 0.26368E-15 0.84550E-12 0.16653E-15 0.32120E-12 0.18041E-15 0.92364E-11 0.15314E-13 0.15959E-06 0.15492E-09 0.10517E-08
 0.12552E-13 0.12289E-10 0.97145E-16 0.10239E-11  0.0000     0.60363E-12 0.31919E-15 0.15057E-13 0.27200E-14 0.14405E-13
 0.10630E-13 0.12913E-13 0.15057E-14 0.13621E-13 0.30531E-15 0.21289E-13 0.55511E-16 0.39274E-14 0.33307E-15 0.19512E-13
 0.26645E-14 0.14488E-13 0.10721E-13 0.13087E-13 0.15196E-14 0.13572E-13 0.23592E-15 0.19290E-13 0.15266E-15 0.29837E-14
 0.26368E-15 0.18444E-13 0.27756E-14 0.14606E-13 0.10769E-13 0.12691E-13 0.14780E-14 0.13725E-13 0.33307E-15 0.14044E-13
 0.12490E-15 0.88818E-15 0.22204E-15 0.13184E-13 0.27894E-14 0.14523E-13 0.10665E-13 0.12511E-13 0.14919E-14 0.13746E-13
 0.30531E-15 0.16390E-13 0.13878E-15 0.11796E-14 0.11102E-15 0.15543E-14 0.13184E-13 0.10462E-10 0.66557E-11 0.12166E-10
 0.13614E-13 0.27493E-11 0.11102E-15 0.71908E-12 -.27756E-16 0.11657E-14 0.27756E-15 0.79936E-14 0.16875E-13 0.10048E-10
 0.65537E-11 0.12101E-10 0.13559E-13 0.27013E-11 0.15266E-15 0.50485E-12 0.41633E-16 0.69389E-15 0.15266E-15 0.48850E-14
 0.16182E-13 0.10230E-10 0.65517E-11 0.12209E-10 0.13857E-13 0.27512E-11 0.18041E-15 0.14183E-12 0.13878E-15 0.11102E-15
 0.83267E-16 0.91593E-15 0.12060E-13 0.10743E-10 0.66330E-11 0.12205E-10 0.13739E-13 0.27600E-11 0.11102E-15 0.22478E-12
 0.69389E-16 0.13878E-15 0.13184E-15 0.11102E-15 0.11102E-15 0.23592E-15 0.29143E-15 0.97145E-16 0.23592E-15 0.12490E-15
 0.12490E-15 0.29143E-15 0.15266E-15 0.97145E-16  0.0000     0.19429E-15 0.22204E-15 0.16653E-15 0.12490E-15 0.55511E-16
 0.16653E-15 0.15266E-15 0.12490E-15 0.24980E-15 0.55511E-16 0.18041E-15 0.19429E-15 0.16653E-15 0.19429E-15 0.19429E-15
 0.20817E-15 0.19429E-15 0.22204E-15 0.18041E-15 0.20817E-15 0.20817E-15 0.16653E-15 0.27756E-16 0.97145E-16 0.19429E-15
 0.19429E-15 0.69389E-16 0.24980E-15 0.20817E-15 0.16653E-15 0.11102E-15 0.16653E-15 0.26368E-15 0.29143E-15 0.27756E-16
 0.20817E-15 0.19429E-15 0.14017E-14 0.18081E-12 0.46998E-11 0.15841E-11 0.21649E-13 0.71280E-12 0.20817E-15 0.74324E-12
 0.55511E-16 0.10811E-13 0.26368E-15 0.10963E-14 0.49682E-14 0.46745E-12 0.44682E-11 0.21792E-11 0.25299E-13 0.26220E-11
 0.23592E-15 0.72413E-12 0.69389E-16 0.66058E-14 0.16653E-15 0.58287E-15 0.34001E-14 0.35202E-12 0.47314E-11 0.11724E-11
 0.17736E-13 0.30477E-12 0.11102E-15 0.71987E-12 0.22204E-15 0.11519E-14  0.0000     0.11102E-15 0.79103E-15 0.12206E-12
 0.50416E-11 0.94136E-12 0.15557E-13 0.17769E-12 0.13878E-15 0.72110E-12 0.97145E-16 0.18319E-14 0.13878E-15 0.83267E-16
 -.27756E-16 -.13878E-16 0.83267E-16 0.83267E-16 0.11102E-15 0.18041E-15 0.22204E-15 0.83267E-16 0.55511E-16 -.27756E-16
 0.11102E-15 0.16653E-15 0.27756E-16 0.13878E-15 0.83267E-16 0.55511E-16 0.16653E-15 0.13878E-15 0.27756E-15 0.83267E-16
 0.11102E-15 0.22204E-15 0.16653E-15 0.12490E-15 0.55511E-16 0.15266E-15 0.13878E-15 0.19429E-15 0.18041E-15 0.41633E-16
 0.41633E-16 0.19429E-15 0.16653E-15 0.83267E-16 0.41633E-16 0.55511E-16 0.83267E-16 0.18041E-15 0.13878E-15 0.27756E-16
 0.83267E-16 0.83267E-16 0.18041E-15 0.26368E-15  0.0000     0.97145E-16 0.30531E-15 0.41295E-12 0.12559E-13 0.31273E-10
 0.20861E-11 0.63879E-11 0.37470E-14 0.11241E-14 0.12490E-15 0.10741E-13 0.97145E-16 0.81091E-12 0.24980E-15 0.27633E-11
 0.16195E-13 0.70062E-11 0.21655E-11 0.39415E-10 0.11907E-13 0.22232E-13 0.12490E-15 0.11213E-12 0.83267E-16 0.77680E-12
 0.24980E-15 0.13871E-11 0.15404E-13 0.90403E-11 0.20835E-11 0.10836E-11 0.17625E-14 0.37470E-15 0.22204E-15 0.30531E-14
 0.19429E-15 0.84351E-12 0.29143E-15 0.22199E-12 0.11283E-13 0.15807E-09 0.19924E-11 0.44403E-12 0.10270E-14 0.16653E-15
 0.22204E-15 0.16376E-14 0.12490E-15 0.84591E-12 0.55511E-16 0.13878E-15 0.18041E-15 0.20817E-15 0.18041E-15 0.26368E-15
 0.26368E-15 0.20817E-15 0.97145E-16 0.18041E-15 0.22204E-15 0.27756E-16 0.83267E-16 0.22204E-15 0.27756E-15 0.15266E-15
 0.11102E-15 0.13878E-15 0.11102E-15 0.22204E-15 0.16653E-15 0.24980E-15 0.69389E-16 0.27756E-15 0.15266E-15 0.16653E-15
 0.19429E-15 0.12490E-15 0.20817E-15 0.18041E-15 0.27756E-15 0.83267E-16 0.97145E-16 0.11102E-15 0.27756E-15 0.24980E-15
 0.83267E-16 0.18041E-15 0.22204E-15 0.20817E-15 0.19429E-15 0.22204E-15 0.29143E-15 0.41633E-16 0.69389E-16 0.15266E-15
 0.16653E-15 0.22204E-15 0.24980E-15 0.27939E-11 0.16660E-13 0.12599E-10 0.20360E-10 0.98424E-11 0.19748E-13 0.79936E-14
 0.20817E-15 0.97145E-15 0.20817E-15 0.27204E-11 0.22204E-15 0.27883E-11 0.17403E-13 0.12655E-10 0.20766E-10 0.10121E-10
 0.23370E-13 0.10494E-12 0.22204E-15 0.14488E-13 0.11102E-15 0.42595E-09 0.23592E-15 0.27375E-11 0.17104E-13 0.12570E-10
 0.20669E-10 0.96307E-11 0.17111E-13 0.25396E-14 0.12490E-15 0.29143E-15 0.15266E-15 0.61247E-12 0.12490E-15 0.27867E-11
 0.16424E-13 0.12580E-10 0.20491E-10 0.93768E-11 0.14932E-13 0.11519E-14 0.11102E-15 0.20817E-15 0.16653E-15 0.30459E-12
 0.24980E-15 0.17202E-13 0.14225E-14 0.12615E-13 0.10183E-13 0.15550E-13 0.27756E-14 0.17125E-13 0.31919E-15 0.50099E-14
 0.83267E-16 0.16431E-13 0.24980E-15 0.17403E-13 0.14988E-14 0.13864E-13 0.10728E-13 0.15807E-13 0.26923E-14 0.20456E-13
 0.24980E-15 0.17403E-13 0.11102E-15 0.19040E-13 0.24980E-15 0.16515E-13 0.14572E-14 0.13378E-13 0.10762E-13 0.16417E-13
 0.28866E-14 0.15446E-13 0.34694E-15 0.20678E-14 0.12490E-15 0.14128E-13 0.24980E-15 0.16612E-13 0.13357E-14 0.12171E-13
 0.10252E-13 0.16029E-13 0.29005E-14 0.13198E-13 0.23592E-15 0.10825E-14 0.55511E-16 0.12795E-13 0.29143E-15 0.12676E-10
 0.13441E-13 0.79481E-09 0.70133E-10 0.12944E-06 0.14412E-13 0.10072E-10 0.83267E-16 0.46729E-12 0.11102E-15 0.69982E-11
 0.24980E-15 0.12637E-10 0.13864E-13 0.78031E-09 0.71443E-10 0.84191E-07 0.14780E-13 0.95039E-11 0.11102E-15 0.11301E-11
 0.19429E-15 0.37334E-11 0.16653E-15 0.12129E-10 0.12948E-13 0.82533E-09 0.71769E-10 0.15363E-06 0.15418E-13 0.10279E-10
 0.69389E-16 0.23520E-12 0.16653E-15 0.16977E-10 0.12490E-15 0.12614E-10 0.13163E-13 0.79995E-09 0.69504E-10 0.13783E-06
 0.14926E-13 0.10649E-10 0.18041E-15 0.15232E-12 0.22204E-15 0.59438E-10 0.23592E-15 0.22877E-10 0.10561E-13 0.68917E-10
 0.32270E-11 0.14860E-09 0.10783E-13 0.67335E-11 0.26368E-15 0.46186E-11 0.13878E-15 0.22266E-11 0.30531E-15 0.21582E-10
 0.10630E-13 0.71769E-10 0.36577E-11 0.15405E-09 0.10825E-13 0.67032E-11 0.27756E-16 0.42321E-11 0.22204E-15 0.22369E-11
 0.24980E-15 0.21538E-10 0.10256E-13 0.70078E-10 0.34599E-11 0.15909E-09 0.11269E-13 0.68802E-11 0.36082E-15 0.50441E-11
 0.27756E-15 0.21727E-11 0.19429E-15 0.22940E-10 0.10249E-13 0.67342E-10 0.30337E-11 0.14740E-09 0.11005E-13 0.67284E-11
 0.12490E-15 0.52504E-11 -.55511E-16 0.21059E-11 0.19429E-15 0.95834E-11 0.15730E-13 0.96028E-07 0.15397E-09 0.11035E-08
 0.13198E-13 0.12129E-10 0.49960E-15 0.21799E-11 0.11102E-15 0.41208E-10 0.33307E-15 0.10105E-10 0.15765E-13 0.83042E-07
 0.15401E-09 0.11653E-08 0.13156E-13 0.11904E-10 0.27756E-15 0.25886E-11 0.83267E-16 0.36464E-11 0.16653E-15 0.98259E-11
 0.15307E-13 0.15482E-06 0.15428E-09 0.10893E-08 0.12906E-13 0.12144E-10 0.29143E-15 0.14373E-11 0.83267E-16 0.29174E-11
 0.13878E-15 0.97524E-11 0.15446E-13 0.10264E-06 0.14872E-09 0.10978E-08 0.12886E-13 0.12225E-10 0.22204E-15 0.10862E-11
 0.55511E-16 0.74279E-12 0.11102E-15 0.15765E-13 0.27478E-14 0.14835E-13 0.10533E-13 0.11852E-13 0.14988E-14 0.13649E-13
 0.36082E-15 0.24675E-13 0.13878E-15 0.11977E-13 0.36082E-15 0.23037E-13 0.27200E-14 0.14752E-13 0.10880E-13 0.12879E-13
 0.16098E-14 0.13670E-13 0.16653E-15 0.25951E-13 0.16653E-15 0.27200E-13 0.41633E-15 0.24702E-13 0.26923E-14 0.14461E-13
 0.10728E-13 0.12518E-13 0.16653E-14 0.14162E-13 0.23592E-15 0.19748E-13 0.97145E-16 0.28866E-14 0.19429E-15 0.18097E-13
 0.27062E-14 0.14648E-13 0.10297E-13 0.11442E-13 0.14641E-14 0.13968E-13 0.37470E-15 0.16986E-13 0.27756E-16 0.13739E-14
 0.97145E-16 0.18319E-14 0.14086E-13 0.10014E-10 0.64685E-11 0.11679E-10 0.13420E-13 0.26955E-11 0.19429E-15 0.26167E-11
 0.27756E-16 0.21649E-13 0.26368E-15 0.10145E-12 0.19817E-13 0.94369E-11 0.63945E-11 0.11783E-10 0.13448E-13 0.28734E-11
 0.19429E-15 0.89513E-11 0.12490E-15 0.14690E-11 0.22204E-15 0.20316E-08 0.21871E-13 0.94262E-11 0.64142E-11 0.11687E-10
 0.13739E-13 0.26932E-11 0.24980E-15 0.53167E-12 0.20817E-15 0.69389E-15 0.97145E-16 0.49127E-14 0.16390E-13 0.98009E-11
 0.64572E-11 0.11704E-10 0.13420E-13 0.27057E-11 0.24980E-15 0.25474E-12 0.27756E-16 0.30531E-15 0.13878E-16 0.12490E-15
 0.15266E-15 0.15266E-15 0.27756E-15 -.41633E-16 0.20817E-15 0.19429E-15  0.0000     0.29143E-15 0.13878E-15 0.69389E-16
 0.12490E-15 0.11102E-15 0.30531E-15 0.11102E-15 0.41633E-15 0.11102E-15 0.33307E-15 0.97145E-16 0.27756E-16 0.30531E-15
 0.11102E-15 0.30531E-15 0.22204E-15 0.27756E-15 0.38858E-15 0.55511E-16 0.22204E-15 0.27756E-16 0.20817E-15 0.16653E-15
 0.83267E-16 0.26368E-15 0.24980E-15 0.19429E-15 0.41633E-16 0.83267E-16 0.24980E-15 0.22204E-15 0.26368E-15 0.27756E-16
 0.24980E-15 0.15266E-15 0.83267E-16 0.18041E-15 0.20817E-15 0.27756E-16 0.13878E-15 0.11102E-15 0.16653E-14 0.19044E-12
 0.42586E-11 0.13737E-11 0.20636E-13 0.49985E-12 0.29143E-15 0.72327E-12  0.0000     0.10894E-12 0.30531E-15 0.14017E-13
 0.17819E-13 0.11155E-11 0.38294E-11 0.25911E-11 0.27811E-13 0.85251E-11 0.16653E-15 0.18331E-12 0.97145E-16 0.95320E-10
 0.69389E-16 0.10769E-11 0.44770E-13 0.25984E-11 0.38387E-11 0.20949E-11 0.25341E-13 0.25766E-11 0.20817E-15 0.72405E-12
 0.22204E-15 0.64254E-14 0.15266E-15 0.52736E-15 0.33445E-14 0.33656E-12 0.42766E-11 0.10357E-11 0.16862E-13 0.24239E-12
 0.18041E-15 0.70151E-12 0.19429E-15 0.23870E-14 0.13878E-15 0.27756E-16 -.55511E-16 0.18041E-15 0.19429E-15 0.11102E-15
 0.13878E-15 0.15266E-15 0.83267E-16 0.19429E-15 0.11102E-15 0.55511E-16 0.27756E-16 -.83267E-16 0.55511E-16 0.22204E-15
 0.11102E-15 0.16653E-15 0.16653E-15 -.27756E-16 0.22204E-15  0.0000     0.16653E-15 0.83267E-16 0.16653E-15 0.69389E-16
 0.27756E-15 0.83267E-16 0.22204E-15 0.16653E-15 -.55511E-16 0.55511E-16 0.27756E-16 0.22204E-15 0.11102E-15 0.83267E-16
 0.13878E-15 0.13878E-15 0.27756E-16 0.24980E-15 0.30531E-15 0.22204E-15 0.12490E-15 0.27756E-16 0.19429E-15 0.24980E-15
  0.0000     0.55511E-16 0.12490E-15 0.47397E-12 0.12712E-13 0.19602E-10 0.19476E-11 0.29523E-11 0.28449E-14 0.72164E-15
 0.27756E-16 0.65781E-14 0.83267E-16 0.77692E-12 0.83267E-16 0.39047E-09 0.17930E-13 0.37344E-11 0.20942E-11 0.36658E-11
 0.25674E-13 0.14330E-11 0.11102E-15 0.20105E-09  0.0000     0.69596E-09 0.15266E-15 0.19539E-10 0.19484E-13 0.29149E-11
 0.21085E-11 0.25028E-10 0.12434E-13 0.23370E-13 0.13878E-15 0.11463E-12 0.23592E-15 0.77928E-12 0.24980E-15 0.14356E-11
 0.15002E-13 0.78864E-11 0.19533E-11 0.75728E-12 0.13461E-14 0.69389E-16 0.41633E-16 0.23592E-14 0.27756E-16 0.80994E-12
 -.27756E-16 0.20817E-15 0.16653E-15 0.22204E-15 0.97145E-16 0.22204E-15 0.24980E-15 0.19429E-15 0.83267E-16 0.18041E-15
 0.13878E-15 0.20817E-15 0.12490E-15 0.18041E-15 0.16653E-15 0.22204E-15 0.11102E-15  0.0000     0.22204E-15 0.13878E-15
 0.18041E-15 0.11102E-15 0.33307E-15 0.83267E-16 0.22204E-15 0.15266E-15 0.16653E-15 0.55511E-16 0.27756E-15 0.19429E-15
 0.22204E-15 0.16653E-15 0.69389E-16 0.11102E-15 0.36082E-15 0.97145E-16 0.69389E-16 0.18041E-15 0.13878E-15 0.20817E-15
 0.83267E-16 0.16653E-15 0.20817E-15 0.83267E-16 0.41633E-16 0.15266E-15 0.16653E-15 0.12490E-15 0.15266E-15 0.27491E-11
 0.16230E-13 0.12180E-10 0.19809E-10 0.94477E-11 0.18749E-13 0.48711E-14 0.24980E-15 0.62450E-15 0.41633E-16 0.13646E-11
 0.27756E-15 0.27437E-11 0.16764E-13 0.12238E-10 0.20165E-10 0.99002E-11 0.25313E-13 0.24515E-08 0.11102E-15 0.11064E-11
 0.83267E-16 0.20575E-10 0.23592E-15 0.24863E-11 0.16376E-13 0.11979E-10 0.19965E-10 0.97822E-11 0.23065E-13 0.10378E-12
 0.24980E-15 0.14100E-13 0.16653E-15 0.10972E-09 0.24980E-15 0.27465E-11 0.16251E-13 0.12197E-10 0.19697E-10 0.92465E-11
 0.15918E-13 0.18596E-14 0.19429E-15 0.34694E-15 0.16653E-15 0.46332E-12 0.33307E-15 0.16688E-13 0.13635E-14 0.11931E-13
 0.98949E-14 0.15522E-13 0.27478E-14 0.16459E-13 0.31919E-15 0.34694E-14 0.41633E-16 0.15515E-13 0.22204E-15 0.17035E-13
 0.14641E-14 0.13101E-13 0.10228E-13 0.15307E-13 0.26645E-14 0.22538E-13 0.22204E-15 0.41828E-13 0.11102E-15 0.20817E-13
 0.27756E-15 0.16265E-13 0.15127E-14 0.13572E-13 0.10492E-13 0.15682E-13 0.27756E-14 0.20761E-13 0.36082E-15 0.16653E-13
 0.16653E-15 0.19248E-13 0.18041E-15 0.16320E-13 0.13045E-14 0.12452E-13 0.10065E-13 0.15779E-13 0.27617E-14 0.14558E-13
 0.24980E-15 0.17347E-14 0.97145E-16 0.13767E-13 0.30531E-15 0.12603E-10 0.13212E-13 0.83844E-09 0.69476E-10 0.28398E-06
 0.14662E-13 0.10252E-10 0.22204E-15 0.35109E-12 0.69389E-16 0.90908E-11 0.20817E-15 0.12553E-10 0.13364E-13 0.82419E-09
 0.70530E-10 0.15513E-06 0.14433E-13 0.94959E-11 0.83267E-16 0.25946E-11 0.83267E-16 0.29149E-11 0.19429E-15 0.11895E-10
 0.13461E-13 0.86317E-09 0.72423E-10 0.35288E-06 0.15002E-13 0.98857E-11 0.27756E-15 0.11231E-11 0.16653E-15 0.42152E-11
 0.83267E-16 0.12569E-10 0.13625E-13 0.84063E-09 0.71649E-10 0.29005E-06 0.14891E-13 0.10539E-10 0.22204E-15 0.19655E-12
 0.13878E-16 0.24442E-10 0.20817E-15 0.22787E-10 0.10481E-13 0.68641E-10 0.30337E-11 0.15000E-09 0.10721E-13 0.67494E-11
 0.15266E-15 0.48941E-11 0.11102E-15 0.21412E-11 0.23592E-15 0.21452E-10 0.10675E-13 0.72247E-10 0.34647E-11 0.15531E-09
 0.10672E-13 0.67291E-11 0.22204E-15 0.42432E-11 0.22204E-15 0.22543E-11 0.16653E-15 0.21260E-10 0.10394E-13 0.72239E-10
 0.36213E-11 0.16542E-09 0.11116E-13 0.69403E-11 0.22204E-15 0.47221E-11 0.44409E-15 0.22753E-11 0.33307E-15 0.22560E-10
 0.10325E-13 0.69199E-10 0.32283E-11 0.15683E-09 0.11185E-13 0.67910E-11 0.18041E-15 0.52177E-11 0.55511E-16 0.21089E-11
 0.23592E-15 0.93847E-11 0.15821E-13 0.19265E-06 0.15704E-09 0.10393E-08 0.12754E-13 0.12237E-10 0.24980E-15 0.11717E-11
 0.19429E-15 0.10654E-11 0.15266E-15 0.96087E-11 0.16473E-13 0.15330E-06 0.16096E-09 0.10876E-08 0.12629E-13 0.11786E-10
 0.16653E-15 0.20910E-11 0.27756E-15 0.26120E-10 0.11102E-15 0.97046E-11 0.15599E-13 0.35912E-06 0.16648E-09 0.10329E-08
 0.13378E-13 0.12216E-10 0.36082E-15 0.16006E-11 0.44409E-15 0.75563E-11 0.16653E-15 0.98150E-11 0.15259E-13 0.19922E-06
 0.15954E-09 0.10385E-08 0.13121E-13 0.12308E-10 0.97145E-16 0.93589E-12 0.83267E-16 0.46003E-12 0.18041E-15 0.14336E-13
 0.27617E-14 0.15092E-13 0.10728E-13 0.11727E-13 0.15231E-14 0.13940E-13 0.31919E-15 0.17444E-13 0.55511E-16 0.17486E-14
 0.22204E-15 0.16875E-13 0.27617E-14 0.15460E-13 0.11408E-13 0.12712E-13 0.16376E-14 0.13871E-13 0.26368E-15 0.23481E-13
 0.11102E-15 0.12906E-13 0.33307E-15 0.22704E-13 0.28866E-14 0.14905E-13 0.11172E-13 0.13239E-13 0.15959E-14 0.14433E-13
 0.30531E-15 0.20955E-13 0.38858E-15 0.41633E-14 0.19429E-15 0.18818E-13 0.26645E-14 0.14710E-13 0.10582E-13 0.12164E-13
 0.15057E-14 0.14398E-13 0.30531E-15 0.15599E-13 0.69389E-16 0.10270E-14 0.97145E-16 0.11241E-14 0.13115E-13 0.10550E-10
 0.67657E-11 0.12165E-10 0.13739E-13 0.27492E-11 0.12490E-15 0.30534E-12  0.0000     0.34694E-15 0.19429E-15 0.25258E-14
 0.15141E-13 0.10233E-10 0.67032E-11 0.12071E-10 0.14051E-13 0.26983E-11 0.12490E-15 0.25662E-11 0.12490E-15 0.22371E-13
 0.18041E-15 0.10061E-12 0.20456E-13 0.98376E-11 0.67527E-11 0.12142E-10 0.14336E-13 0.27440E-11 0.18041E-15 0.77546E-12
 0.16653E-15 0.11796E-14 0.55511E-16 0.80214E-14 0.17431E-13 0.10035E-10 0.68109E-11 0.12157E-10 0.13815E-13 0.27554E-11
 0.26368E-15 0.18296E-12 0.41633E-16 0.23592E-15 0.83267E-16 0.15266E-15 0.23592E-15 0.27756E-15 0.18041E-15 0.13878E-15
 0.18041E-15 0.23592E-15 0.69389E-16 0.27756E-15 0.13878E-16 0.55511E-16 0.27756E-16 0.16653E-15 0.30531E-15 0.23592E-15
 0.38858E-15 0.97145E-16 0.12490E-15 0.55511E-16 0.41633E-16 0.23592E-15 0.16653E-15 0.24980E-15 0.13878E-15 0.27756E-15
 0.30531E-15 0.16653E-15 0.55511E-16 0.27756E-15 0.26368E-15 0.19429E-15 0.22204E-15 0.29143E-15 0.26368E-15 0.69389E-16
 -.27756E-16 0.24980E-15 0.20817E-15 0.20817E-15 0.16653E-15 0.13878E-15 0.19429E-15 0.18041E-15 0.12490E-15 0.29143E-15
 0.19429E-15 0.12490E-15 0.16653E-15 0.19429E-15 0.10547E-14 0.14699E-12 0.51812E-11 0.84475E-12 0.14322E-13 0.14086E-12
 0.13878E-15 0.72078E-12 0.55511E-16 0.30392E-14 0.15266E-15 0.27756E-15 0.19568E-14 0.23312E-12 0.48382E-11 0.14377E-11
 0.20137E-13 0.52582E-12 0.31919E-15 0.72432E-12 0.13878E-15 0.11208E-12 0.22204E-15 0.13600E-13 0.16653E-13 0.11143E-11
 0.45356E-11 0.16020E-11 0.21372E-13 0.76922E-12 0.20817E-15 0.74515E-12 0.13878E-15 0.10741E-13 0.18041E-15 0.10131E-14
 0.45935E-14 0.44724E-12 0.48109E-11 0.10256E-11 0.16084E-13 0.22840E-12 0.22204E-15 0.72277E-12 0.16653E-15 0.14988E-14
 0.24980E-15 0.97145E-16 0.41633E-16 0.13878E-15 0.16653E-15 -.27756E-16 0.11102E-15 0.18041E-15 0.13878E-15 0.55511E-16
  0.0000     0.83267E-16 0.22204E-15 0.55511E-16 0.83267E-16 0.24980E-15 0.11102E-15 0.19429E-15 0.11102E-15 0.12490E-15
 0.12490E-15 0.15266E-15 0.19429E-15 0.15266E-15 0.16653E-15 0.24980E-15 0.11102E-15 0.27756E-16 0.44409E-15 0.16653E-15
 0.22204E-15 0.55511E-16 0.19429E-15 0.22204E-15 0.13878E-15 0.55511E-16 0.19429E-15 0.15266E-15 -.13878E-16 0.22204E-15
 0.11102E-15 0.13878E-15 0.27756E-16 0.13878E-15 0.12490E-15 0.29143E-15 0.13878E-15 0.16653E-15 0.12490E-15 0.29844E-12
 0.12226E-13 0.53815E-10 0.20445E-11 0.32156E-12 0.90206E-15 0.18041E-15 0.13878E-16 0.11935E-14 0.69389E-16 0.84251E-12
 0.16653E-15 0.60825E-12 0.13739E-13 0.17062E-10 0.21240E-11 0.29184E-11 0.29282E-14 0.69389E-15 0.20817E-15 0.62311E-14
 0.15266E-15 0.78042E-12 0.20817E-15 0.10266E-09 0.18721E-13 0.42147E-11 0.22209E-11 0.75713E-11 0.40523E-14 0.12212E-14
 0.13878E-15 0.10575E-13 0.11102E-15 0.81750E-12 0.19429E-15 0.23838E-11 0.16362E-13 0.72070E-11 0.21425E-11 0.64436E-12
 0.12629E-14 0.22204E-15 0.12490E-15 0.20955E-14 0.16653E-15 0.84900E-12 0.55511E-16 0.16653E-15 0.13878E-15 0.19429E-15
 0.15266E-15 0.16653E-15 0.22204E-15 0.11102E-15 -.27756E-16 0.83267E-16 0.83267E-16 0.55511E-16 0.12490E-15 0.16653E-15
 0.97145E-16 0.24980E-15 0.26368E-15 0.20817E-15 0.26368E-15 0.16653E-15 0.12490E-15 0.20817E-15 0.19429E-15 0.22204E-15
 0.18041E-15 0.18041E-15 0.16653E-15 0.83267E-16 0.13878E-15 0.22204E-15 0.27756E-15 0.12490E-15 0.13878E-15 0.22204E-15
 0.18041E-15 0.13878E-15 -.11102E-15 0.18041E-15 0.20817E-15 0.20817E-15 0.97145E-16 0.15266E-15 0.24980E-15 0.18041E-15
 0.12490E-15 0.16653E-15 0.83267E-16 0.11102E-15 0.24980E-15 0.27979E-11 0.16598E-13 0.12648E-10 0.21341E-10 0.92797E-11
 0.13364E-13 0.88818E-15 0.20817E-15 0.22204E-15 0.97145E-16 0.22037E-12 0.18041E-15 0.27891E-11 0.16778E-13 0.12684E-10
 0.21939E-10 0.97965E-11 0.18333E-13 0.48156E-14 0.24980E-15 0.48572E-15 0.22204E-15 0.14162E-11 0.18041E-15 0.27411E-11
 0.16376E-13 0.12635E-10 0.21633E-10 0.98606E-11 0.19082E-13 0.78271E-14 0.23592E-15 0.97145E-15 0.13878E-15 0.23537E-11
 0.19429E-15 0.27952E-11 0.16195E-13 0.12677E-10 0.21199E-10 0.95091E-11 0.14863E-13 0.15959E-14 0.12490E-15 0.16653E-15
 0.12490E-15 0.39842E-12 0.33307E-15 0.16348E-13 0.13982E-14 0.13052E-13 0.10238E-13 0.15425E-13 0.27894E-14 0.12268E-13
 0.22204E-15 0.95757E-15 -.27756E-16 0.11519E-13 0.30531E-15 0.16306E-13 0.13739E-14 0.13288E-13 0.10346E-13 0.15543E-13
 0.27617E-14 0.16667E-13 0.29143E-15 0.32196E-14 0.97145E-16 0.15932E-13 0.19429E-15 0.16008E-13 0.14364E-14 0.13708E-13
 0.10429E-13 0.15307E-13 0.27062E-14 0.17736E-13 0.24980E-15 0.47323E-14 0.55511E-16 0.16695E-13 0.31919E-15 0.16272E-13
 0.13635E-14 0.13458E-13 0.10169E-13 0.15182E-13 0.27756E-14 0.13919E-13 0.16653E-15 0.13878E-14 -.27756E-16 0.13309E-13
 0.22204E-15 0.12648E-10 0.12920E-13 0.81039E-09 0.68995E-10 0.15923E-06 0.14523E-13 0.10768E-10 0.13878E-15 0.12222E-12
 0.27756E-16 0.15627E-09 0.19429E-15 0.12564E-10 0.12140E-13 0.79983E-09 0.67190E-10 0.10392E-06 0.14613E-13 0.98760E-11
 0.26368E-15 0.33556E-12 0.20817E-15 0.79685E-11 0.18041E-15 0.12091E-10 0.12292E-13 0.84153E-09 0.68676E-10 0.19935E-06
 0.14669E-13 0.10087E-10 0.55511E-16 0.44646E-12 0.11102E-15 0.72660E-11 0.27756E-16 0.12609E-10 0.13337E-13 0.81259E-09
 0.69950E-10 0.16573E-06 0.14350E-13 0.10546E-10 0.29143E-15 0.17723E-12 0.13878E-16 0.32743E-10 0.27756E-16 0.22302E-10
 0.10075E-13 0.68458E-10 0.29874E-11 0.15285E-09 0.10613E-13 0.68229E-11 0.22204E-15 0.52187E-11 0.16653E-15 0.20473E-11
 0.27756E-15 0.21268E-10 0.10141E-13 0.69867E-10 0.30491E-11 0.14941E-09 0.10304E-13 0.67714E-11 0.83267E-16 0.47490E-11
 0.24980E-15 0.20791E-11 0.20817E-15 0.20954E-10 0.10027E-13 0.71251E-10 0.32110E-11 0.15691E-09 0.10558E-13 0.69940E-11
 0.24980E-15 0.50176E-11 0.16653E-15 0.21910E-11 0.97145E-16 0.22099E-10 0.10079E-13 0.70196E-10 0.32036E-11 0.15605E-09
 0.10769E-13 0.68736E-11 0.12490E-15 0.51960E-11 0.83267E-16 0.21160E-11 0.34694E-15 0.94124E-11 0.15384E-13 0.16230E-06
 0.15207E-09 0.10519E-08 0.12462E-13 0.12235E-10 0.30531E-15 0.94252E-12 0.27756E-16 0.44156E-12 0.83267E-16 0.93573E-11
 0.15946E-13 0.13737E-06 0.14958E-09 0.10964E-08 0.11567E-13 0.11807E-10 0.20817E-15 0.10359E-11 0.83267E-16 0.75205E-12
 0.83267E-16 0.91768E-11 0.15772E-13 0.29418E-06 0.15738E-09 0.10388E-08 0.12178E-13 0.12235E-10 0.15266E-15 0.10233E-11
 0.83267E-16 0.63508E-12 0.22204E-15 0.94631E-11 0.15161E-13 0.16562E-06 0.15735E-09 0.10500E-08 0.12886E-13 0.12296E-10
 0.12490E-15 0.95575E-12 0.83267E-16 0.48177E-12 0.30531E-15 0.14155E-13 0.27756E-14 0.14606E-13 0.10651E-13 0.12525E-13
 0.15543E-14 0.13801E-13 0.24980E-15 0.15349E-13 0.55511E-16 0.98532E-15 0.18041E-15 0.14710E-13 0.27200E-14 0.15023E-13
 0.10904E-13 0.12844E-13 0.15266E-14 0.13593E-13 0.23592E-15 0.15848E-13 0.19429E-15 0.15959E-14 0.18041E-15 0.15737E-13
 0.27339E-14 0.14863E-13 0.11217E-13 0.13003E-13 0.15023E-14 0.13850E-13 0.18041E-15 0.15876E-13 0.97145E-16 0.11380E-14
 0.23592E-15 0.14655E-13 0.27200E-14 0.14461E-13 0.10759E-13 0.12851E-13 0.15370E-14 0.14211E-13 0.24980E-15 0.15932E-13
 0.19429E-15 0.10547E-14 0.97145E-16 0.11102E-14 0.12865E-13 0.10622E-10 0.66638E-11 0.12255E-10 0.13697E-13 0.27600E-11
 0.69389E-16 0.17901E-12 0.69389E-16 0.22204E-15 0.11102E-15 0.12212E-14 0.12990E-13 0.10625E-10 0.65487E-11 0.12194E-10
 0.13864E-13 0.27116E-11 0.16653E-15 0.24278E-12 0.55511E-16 0.29143E-15 0.22204E-15 0.19290E-14 0.14308E-13 0.10516E-10
 0.65975E-11 0.12277E-10 0.14294E-13 0.27574E-11 0.22204E-15 0.22889E-12 -.13878E-16 0.31919E-15 0.15266E-15 0.15404E-14
 0.13614E-13 0.10524E-10 0.66817E-11 0.12262E-10 0.14030E-13 0.27662E-11 0.19429E-15 0.19403E-12 0.97145E-16 0.23592E-15
 0.27756E-16 0.27756E-16 0.12490E-15 0.16653E-15 0.11102E-15 0.27756E-16 0.12490E-15 0.97145E-16  0.0000     0.15266E-15
 -.27756E-16 0.41633E-16 0.55511E-16 -.55511E-16 0.69389E-16 -.13878E-16 0.24980E-15 0.69389E-16 0.69389E-16  0.0000    
  0.0000     0.55511E-16 0.69389E-16 0.19429E-15 0.69389E-16 0.69389E-16 0.97145E-16 0.19429E-15 0.16653E-15  0.0000    
 0.12490E-15 0.22204E-15 -.55511E-16 0.13878E-15 0.22204E-15 0.11102E-15 0.13878E-16 -.13878E-16 0.83267E-16 0.20817E-15
 0.24980E-15 0.83267E-16 0.22204E-15 0.97145E-16 -.13878E-16 0.22204E-15 0.55511E-16  0.0000     0.55511E-16 0.69389E-16
 0.40246E-15 0.77369E-13 0.44453E-11 0.71300E-12 0.12726E-13 0.14806E-12 0.55511E-16 0.56799E-12 0.11102E-15 0.61062E-15
 -.69389E-16 0.18041E-15 0.43021E-15 0.71304E-13 0.44668E-11 0.74489E-12 0.12684E-13 0.16838E-12 0.15266E-15 0.55811E-12
 0.13878E-16 0.10131E-14 0.12490E-15 0.12490E-15 0.65226E-15 0.94993E-13 0.43972E-11 0.64822E-12 0.11990E-13 0.12372E-12
 0.12490E-15 0.56966E-12 0.12490E-15 0.76328E-15 0.55511E-16 0.83267E-16 0.34694E-15 0.89886E-13 0.43883E-11 0.66942E-12
 0.12421E-13 0.12887E-12 0.19429E-15 0.56995E-12 -.13878E-16 0.58287E-15 0.97145E-16 0.13878E-16 0.83267E-16 0.97145E-16
 0.19429E-15 -.69389E-16 0.69389E-16 0.55511E-16 0.83267E-16  0.0000     0.16653E-15 0.69389E-16 0.13878E-15 -.41633E-16
 -.69389E-16 0.13878E-15  0.0000     0.69389E-16 0.97145E-16 -.41633E-16 0.55511E-16 0.55511E-16 -.27756E-16 0.23592E-15
 0.12490E-15 0.13878E-16 0.15266E-15 0.11102E-15 0.41633E-16 -.13878E-15 0.27756E-16 0.13878E-16 0.55511E-16 0.18041E-15
 0.11102E-15 0.69389E-16 0.83267E-16 0.11102E-15 0.41633E-16 0.12490E-15 0.83267E-16 0.69389E-16 0.55511E-16 -.13878E-16
 0.11102E-15 0.83267E-16 0.55511E-16 -.11102E-15 0.13878E-15 0.20933E-12 0.97422E-14 0.17085E-09 0.15907E-11 0.22631E-12
 0.45797E-15 0.26368E-15 -.27756E-16 0.80491E-15 -.27756E-16 0.69086E-12 0.12490E-15 0.19816E-12 0.94508E-14 0.31024E-09
 0.15875E-11 0.24661E-12 0.63838E-15 0.16653E-15 0.41633E-16 0.72164E-15 0.97145E-16 0.66724E-12 0.13878E-15 0.29231E-12
 0.99920E-14 0.52017E-10 0.15790E-11 0.15886E-12 0.24980E-15 0.11102E-15  0.0000     0.61062E-15 0.97145E-16 0.69622E-12
 0.12490E-15 0.24808E-12 0.99365E-14 0.77844E-10 0.15786E-11 0.17825E-12 0.37470E-15 0.69389E-16 0.13878E-16 0.72164E-15
 0.97145E-16 0.69723E-12 0.55511E-16 0.55511E-16 0.55511E-16 0.22204E-15 0.13878E-15 0.83267E-16 0.16653E-15 0.13878E-15
 -.13878E-16 0.27756E-16 0.27756E-16 0.55511E-16 0.83267E-16 0.41633E-16 0.13878E-15 0.30531E-15 0.15266E-15 0.11102E-15
 0.41633E-16 0.11102E-15 0.13878E-15 0.69389E-16 0.12490E-15 0.18041E-15 0.69389E-16 0.11102E-15 0.11102E-15 0.16653E-15
 0.15266E-15  0.0000     0.11102E-15 0.18041E-15 0.24980E-15  0.0000     0.13878E-15 0.83267E-16 0.69389E-16 0.83267E-16
 0.55511E-16 0.22204E-15 0.19429E-15 0.11102E-15 0.16653E-15 0.27756E-16 0.18041E-15 0.27756E-16 0.20817E-15 0.83267E-16
 0.12490E-15 0.22432E-11 0.12740E-13 0.10133E-10 0.20765E-10 0.74510E-11 0.11838E-13 0.79103E-15 0.97145E-16 0.12490E-15
 0.13878E-16 0.25940E-12 0.83267E-16 0.22368E-11 0.12060E-13 0.10149E-10 0.20786E-10 0.75117E-11 0.11893E-13 0.86042E-15
 0.12490E-15 0.12490E-15 0.11102E-15 0.30513E-12 0.26368E-15 0.22028E-11 0.12046E-13 0.10108E-10 0.20426E-10 0.73457E-11
 0.11074E-13 0.72164E-15 0.13878E-16 0.11102E-15 0.83267E-16 0.19854E-12 0.83267E-16 0.22381E-11 0.12851E-13 0.10134E-10
 0.20523E-10 0.73602E-11 0.11602E-13 0.72164E-15 0.19429E-15 0.20817E-15 0.15266E-15 0.20794E-12 0.24980E-15 0.12775E-13
 0.89165E-15 0.11107E-13 0.66648E-14 0.11990E-13 0.15404E-14 0.10839E-13 0.97145E-16 0.55511E-15 0.27756E-16 0.10061E-13
 0.27756E-16 0.12781E-13 0.94022E-15 0.10925E-13 0.66024E-14 0.12067E-13 0.14988E-14 0.11227E-13 0.27756E-16 0.51348E-15
 0.13878E-15 0.10825E-13 0.22204E-15 0.12830E-13 0.88124E-15 0.11043E-13 0.68869E-14 0.12185E-13 0.15266E-14 0.10492E-13
 0.16653E-15 0.59674E-15 0.69389E-16 0.99087E-14 0.12490E-15 0.12997E-13 0.82226E-15 0.11158E-13 0.68175E-14 0.12178E-13
 0.15404E-14 0.10436E-13 0.13878E-15 0.47184E-15 -.41633E-16 0.10006E-13 0.27756E-15 0.10089E-10 0.10962E-13 0.64185E-09
 0.58410E-10 0.19898E-06 0.11109E-13 0.86788E-11 0.83267E-16 0.90192E-13 -.55511E-16 0.64955E-10 0.30531E-15 0.10040E-10
 0.11272E-13 0.63508E-09 0.56064E-10 0.12883E-06 0.10408E-13 0.84011E-11 0.69389E-16 0.99434E-13 0.27756E-16 0.39722E-10
 0.16653E-15 0.97134E-11 0.11449E-13 0.66163E-09 0.56331E-10 0.23852E-06 0.10887E-13 0.88156E-11 0.97145E-16 0.76578E-13
 0.19429E-15 0.31477E-09 0.83267E-16 0.10038E-10 0.11267E-13 0.64464E-09 0.58396E-10 0.20670E-06 0.11484E-13 0.88300E-11
  0.0000     0.77494E-13 0.13878E-16 0.17203E-09 0.18041E-15 0.21937E-10 0.65746E-14 0.58714E-10 0.16332E-10 0.92604E-10
 0.69285E-14 0.50029E-11 0.83267E-16 0.42776E-11  0.0000     0.16503E-11 0.83267E-16 0.20779E-10 0.65503E-14 0.58004E-10
 0.16164E-10 0.92828E-10 0.66475E-14 0.49608E-11 0.19429E-15 0.41842E-11 0.41633E-16 0.16099E-11 0.13878E-15 0.20773E-10
 0.65746E-14 0.58457E-10 0.16030E-10 0.91711E-10 0.67654E-14 0.51185E-11 0.27756E-15 0.48087E-11 0.69389E-16 0.16008E-11
 0.16653E-15 0.21746E-10 0.66613E-14 0.58448E-10 0.16375E-10 0.92307E-10 0.69909E-14 0.50444E-11 0.11102E-15 0.46383E-11
 0.97145E-16 0.16305E-11 0.24980E-15 0.74138E-11 0.12018E-13 0.20066E-06 0.93573E-10 0.85659E-09 0.10665E-13 0.98487E-11
 0.26368E-15 0.11073E-11 -.55511E-16 0.13245E-11 0.11102E-15 0.77103E-11 0.11678E-13 0.16472E-06 0.88189E-10 0.88332E-09
 0.10972E-13 0.95666E-11 0.11102E-15 0.96397E-12 0.11102E-15 0.76533E-12 0.11102E-15 0.73945E-11 0.11491E-13 0.33360E-06
 0.88781E-10 0.84673E-09 0.10986E-13 0.98856E-11 0.69389E-16 0.58804E-12 0.18041E-15 0.12923E-12 0.16653E-15 0.72019E-11
 0.11859E-13 0.20505E-06 0.93392E-10 0.85481E-09 0.10736E-13 0.99209E-11 0.13878E-16 0.71324E-12 0.41633E-16 0.22436E-12
 0.15266E-15 0.11643E-13 0.14849E-14 0.11151E-13 0.70013E-14 0.10610E-13 0.10270E-14 0.10762E-13 0.11102E-15 0.16140E-13
 0.55511E-16 0.14294E-14 0.15266E-15 0.15016E-13 0.14849E-14 0.11401E-13 0.69875E-14 0.10443E-13 0.10027E-14 0.10623E-13
 0.13878E-15 0.14932E-13 0.15266E-15 0.11935E-14 0.19429E-15 0.13919E-13 0.15266E-14 0.11442E-13 0.70915E-14 0.10717E-13
 0.98532E-15 0.10505E-13 0.18041E-15 0.10922E-13 0.97145E-16 0.30531E-15 0.12490E-15 0.10297E-13 0.14849E-14 0.11408E-13
 0.69909E-14 0.10917E-13 0.97491E-15 0.10686E-13 0.16653E-15 0.12351E-13 0.13878E-16 0.56899E-15 0.83267E-16 0.74940E-15
 0.10575E-13 0.86607E-11 0.48422E-11 0.98282E-11 0.10783E-13 0.22126E-11 0.20817E-15 0.43483E-12 -.11102E-15 0.47184E-15
 0.15266E-15 0.36082E-14 0.12837E-13 0.82609E-11 0.48370E-11 0.97811E-11 0.10346E-13 0.21800E-11 0.41633E-16 0.32677E-12
 0.83267E-16 0.36082E-15 0.20817E-15 0.23037E-14 0.11921E-13 0.84105E-11 0.48647E-11 0.98597E-11 0.10318E-13 0.22162E-11
 0.41633E-16 0.10118E-12 0.83267E-16 0.16653E-15 0.69389E-16 0.43021E-15 0.94647E-14 0.88993E-11 0.48534E-11 0.98628E-11
 0.10825E-13 0.22222E-11 0.41633E-16 0.14845E-12  0.0000     0.12490E-15 0.83267E-16 0.69389E-16 0.11102E-15 0.23592E-15
 0.16653E-15 0.11102E-15 0.11102E-15 0.41633E-16 -.41633E-16 0.15266E-15 0.27756E-16 0.13878E-16 -.13878E-16 0.12490E-15
 0.26368E-15 0.15266E-15 0.13878E-15 0.22204E-15 0.11102E-15 0.12490E-15 0.13878E-16 0.18041E-15 0.20817E-15 0.16653E-15
 0.11102E-15 0.97145E-16 0.18041E-15 0.15266E-15 0.16653E-15 0.55511E-16 0.13878E-15 0.83267E-16 0.69389E-16 0.12490E-15
 0.15266E-15 0.55511E-16 0.11102E-15 0.11102E-15 0.11102E-15 0.19429E-15 0.22204E-15 0.55511E-16 0.19429E-15 0.41633E-16
 0.55511E-16 0.12490E-15  0.0000     0.16653E-15 0.22204E-15 0.97145E-16 0.40246E-15 0.89553E-13 0.41169E-11 0.11027E-11
 0.16487E-13 0.42988E-12 0.16653E-15 0.58696E-12 -.41633E-16 0.29421E-14 0.12490E-15 0.47184E-15 0.15266E-14 0.21784E-12
 0.38829E-11 0.15465E-11 0.18416E-13 0.14255E-11 0.12490E-15 0.57777E-12 -.41633E-16 0.20539E-14  0.0000     0.38858E-15
 0.11241E-14 0.16449E-12 0.41740E-11 0.79306E-12 0.13600E-13 0.20370E-12 0.13878E-15 0.56738E-12 0.13878E-15 0.44409E-15
 0.13878E-16 0.27756E-16 0.29143E-15 0.62325E-13 0.44617E-11 0.64521E-12 0.12337E-13 0.12407E-12 0.97145E-16 0.56764E-12
 0.97145E-16 0.69389E-15 0.19429E-15 0.69389E-16  0.0000     0.97145E-16 0.16653E-15 0.13878E-16 0.83267E-16 0.11102E-15
 0.69389E-16 0.23592E-15 0.11102E-15 -.55511E-16 0.24980E-15 0.97145E-16 0.27756E-16 0.13878E-15 0.83267E-16 0.55511E-16
 0.55511E-16 0.15266E-15 0.22204E-15 0.69389E-16 0.16653E-15 0.24980E-15 0.16653E-15 0.83267E-16 0.97145E-16  0.0000    
 0.27756E-16 -.55511E-16 0.12490E-15 0.69389E-16 0.55511E-16 0.13878E-15 0.13878E-15 0.69389E-16 0.83267E-16 -.13878E-16
 0.27756E-16 0.12490E-15 0.18041E-15 0.16653E-15 0.41633E-16 0.55511E-16 0.55511E-16 0.97145E-16 0.13878E-15 -.13878E-16
 0.18041E-15 0.25943E-12 0.99365E-14 0.67292E-10 0.16025E-11 0.13242E-11 0.13600E-14 0.45797E-15 0.83267E-16 0.29698E-14
 0.27756E-16 0.65981E-12 0.18041E-15 0.12838E-11 0.12074E-13 0.76315E-11 0.16843E-11 0.15066E-09 0.38997E-14 0.49127E-14
 0.15266E-15 0.21982E-13 -.55511E-16 0.63614E-12 0.11102E-15 0.76600E-12 0.11380E-13 0.10956E-10 0.16152E-11 0.34804E-12
 0.68001E-15 0.20817E-15 0.55511E-16 0.10131E-14 0.83267E-16 0.69092E-12 0.15266E-15 0.15400E-12 0.88124E-14 0.58287E-06
 0.15281E-11 0.17650E-12 0.41633E-15 0.13878E-16 0.19429E-15 0.65226E-15 0.83267E-16 0.69184E-12 0.97145E-16 0.13878E-16
 0.69389E-16 0.19429E-15 0.83267E-16 0.11102E-15 0.20817E-15 0.18041E-15 0.12490E-15 0.13878E-15 0.13878E-15 -.27756E-16
 0.33307E-15 0.13878E-15 0.16653E-15 0.55511E-16 0.19429E-15 0.55511E-16 0.22204E-15 0.16653E-15 0.55511E-16 0.11102E-15
 0.41633E-16 0.19429E-15 0.12490E-15 0.24980E-15 0.13878E-15 0.13878E-15 0.11102E-15 0.55511E-16 0.69389E-16 0.55511E-16
 0.22204E-15 0.55511E-16 0.16653E-15 0.13878E-15 -.69389E-16 0.15266E-15 0.11102E-15 0.24980E-15 0.13878E-15 0.13878E-15
 0.55511E-16 0.27756E-16 0.13878E-15 0.55511E-16 0.55511E-16 0.13878E-16 0.97145E-16 0.22350E-11 0.12948E-13 0.10048E-10
 0.19799E-10 0.77262E-11 0.15293E-13 0.36082E-14 0.83267E-16 0.49960E-15 0.83267E-16 0.12683E-11 0.18041E-15 0.22323E-11
 0.12074E-13 0.10093E-10 0.19998E-10 0.79850E-11 0.17347E-13 0.28588E-13 0.27756E-16 0.41078E-14 0.11102E-15 0.26318E-10
 0.11102E-15 0.21998E-11 0.11727E-13 0.10039E-10 0.19846E-10 0.75258E-11 0.12768E-13 0.12768E-14 0.97145E-16 0.13878E-15
 0.22204E-15 0.37956E-12 0.12490E-15 0.22299E-11 0.12650E-13 0.10034E-10 0.19619E-10 0.72942E-11 0.11546E-13 0.70777E-15
 0.12490E-15 0.97145E-16 0.55511E-16 0.19722E-12 0.24980E-15 0.11921E-13 0.89512E-15 0.11310E-13 0.65885E-14 0.11713E-13
 0.15682E-14 0.13115E-13 0.19429E-15 0.14294E-14  0.0000     0.12323E-13 0.15266E-15 0.11907E-13 0.97145E-15 0.10936E-13
 0.65364E-14 0.11380E-13 0.14849E-14 0.15654E-13 0.16653E-15 0.48295E-14 0.11102E-15 0.14905E-13 0.11102E-15 0.12282E-13
 0.93675E-15 0.10991E-13 0.64809E-14 0.11040E-13 0.15127E-14 0.11588E-13 0.22204E-15 0.79103E-15 0.11102E-15 0.10839E-13
 0.41633E-16 0.12296E-13 0.84308E-15 0.11449E-13 0.66371E-14 0.11484E-13 0.14849E-14 0.10117E-13 0.97145E-16 0.41633E-15
 0.27756E-16 0.96034E-14 0.22204E-15 0.10102E-10 0.10814E-13 0.63532E-09 0.57844E-10 0.16466E-06 0.11394E-13 0.82812E-11
 0.83267E-16 0.21660E-12 0.27756E-16 0.76427E-11 0.22204E-15 0.10083E-10 0.10936E-13 0.62786E-09 0.56634E-10 0.11322E-06
 0.10561E-13 0.77995E-11 0.22204E-15 0.58828E-12 -.27756E-16 0.35752E-11 0.22204E-15 0.97588E-11 0.11047E-13 0.65454E-09
 0.56305E-10 0.20418E-06 0.10540E-13 0.85052E-11 0.16653E-15 0.11693E-12 0.13878E-15 0.31247E-10 0.27756E-16 0.10063E-10
 0.11087E-13 0.63798E-09 0.57501E-10 0.17254E-06 0.11491E-13 0.88292E-11 0.11102E-15 0.71762E-13 0.97145E-16 0.31840E-09
 0.22204E-15 0.21970E-10 0.65746E-14 0.56145E-10 0.16142E-10 0.87432E-10 0.71193E-14 0.49947E-11 0.13878E-15 0.40496E-11
 0.83267E-16 0.17329E-11 0.27756E-15 0.21088E-10 0.65226E-14 0.56720E-10 0.16149E-10 0.90124E-10 0.67724E-14 0.49208E-11
 0.13878E-15 0.36570E-11 0.33307E-15 0.17567E-11 0.11102E-15 0.20972E-10 0.67307E-14 0.57040E-10 0.15859E-10 0.87785E-10
 0.68279E-14 0.50705E-11 0.27756E-15 0.43904E-11 0.41633E-16 0.16654E-11 0.15266E-15 0.21741E-10 0.67481E-14 0.55732E-10
 0.16094E-10 0.87085E-10 0.70673E-14 0.50410E-11 0.24980E-15 0.46579E-11 0.13878E-16 0.16262E-11 0.16653E-15 0.74757E-11
 0.11997E-13 0.12798E-06 0.92676E-10 0.88413E-09 0.10559E-13 0.98015E-11 0.38858E-15 0.15440E-11  0.0000     0.12285E-09
 0.11102E-15 0.79685E-11 0.11408E-13 0.11185E-06 0.90112E-10 0.91073E-09 0.10672E-13 0.96928E-11 0.83267E-16 0.19633E-11
 -.27756E-16 0.42693E-11 0.19429E-15 0.78462E-11 0.11588E-13 0.19491E-06 0.90081E-10 0.87397E-09 0.10575E-13 0.98178E-11
 0.12490E-15 0.10008E-11 0.97145E-16 0.65416E-12 0.13878E-15 0.76313E-11 0.11977E-13 0.12938E-06 0.92098E-10 0.88211E-09
 0.10670E-13 0.98814E-11 0.19429E-15 0.74574E-12 0.13878E-16 0.24501E-12 0.11102E-15 0.11616E-13 0.14433E-14 0.10519E-13
 0.67620E-14 0.10773E-13 0.97145E-15 0.10388E-13 0.19429E-15 0.17916E-13 0.83267E-16 0.37748E-14 0.24980E-15 0.17264E-13
 0.15821E-14 0.10478E-13 0.68140E-14 0.10436E-13 0.99920E-15 0.10075E-13 0.12490E-15 0.19540E-13 0.83267E-16 0.10686E-13
 0.33307E-15 0.18596E-13 0.14988E-14 0.11033E-13 0.69805E-14 0.10665E-13 0.10270E-14 0.98116E-14 0.20817E-15 0.14433E-13
 0.11102E-15 0.10131E-14 0.13878E-15 0.13226E-13 0.15266E-14 0.10894E-13 0.68001E-14 0.11047E-13 0.98879E-15 0.99851E-14
 0.16653E-15 0.12490E-13 0.27756E-16 0.54123E-15 0.55511E-16 0.94369E-15 0.10963E-13 0.83394E-11 0.47253E-11 0.94985E-11
 0.10429E-13 0.21760E-11 0.16653E-15 0.14212E-11 0.41633E-16 0.47462E-14 0.22204E-15 0.27978E-13 0.15321E-13 0.77446E-11
 0.46906E-11 0.96095E-11 0.99365E-14 0.22372E-11 0.97145E-16 0.62696E-11 0.97145E-16 0.20920E-11 0.19429E-15 0.85326E-11
 0.16570E-13 0.76853E-11 0.47304E-11 0.94957E-11 0.10263E-13 0.21751E-11 0.19429E-15 0.33500E-12 0.13878E-15 0.36082E-15
 0.15266E-15 0.22066E-14 0.12462E-13 0.81149E-11 0.47496E-11 0.95190E-11 0.10651E-13 0.21857E-11 0.15266E-15 0.16949E-12
 -.27756E-16 0.26368E-15 0.13878E-15 0.13878E-16 0.83267E-16 0.97145E-16 0.19429E-15 -.13878E-16 0.15266E-15 0.18041E-15
 0.97145E-16 0.20817E-15 0.22204E-15 0.83267E-16 -.27756E-16 0.83267E-16 0.13878E-15 0.19429E-15 0.27756E-15 0.27756E-16
 0.12490E-15 0.11102E-15 -.83267E-16 0.15266E-15 0.11102E-15 0.26368E-15 0.27756E-15 0.55511E-16 0.13878E-15 0.13878E-15
 0.30531E-15 0.41633E-16 0.83267E-16 0.16653E-15  0.0000     0.18041E-15 0.69389E-16 0.12490E-15 0.12490E-15 0.41633E-16
 0.16653E-15 0.20817E-15 0.16653E-15 0.55511E-16 0.11102E-15 0.55511E-16 0.41633E-16 0.18041E-15 0.69389E-16 0.13878E-15
 0.22204E-15 0.18041E-15 0.52736E-15 0.99629E-13 0.37743E-11 0.96026E-12 0.15724E-13 0.32264E-12 0.13878E-16 0.57723E-12
 0.13878E-16 0.21372E-13 0.19429E-15 0.39690E-14 0.48572E-14 0.58170E-12 0.33153E-11 0.19660E-11 0.20761E-13 0.59386E-11
 -.27756E-16 0.13438E-12 0.12490E-15 0.21074E-08 0.41633E-16 0.59819E-12 0.14655E-13 0.16334E-11 0.33434E-11 0.15213E-11
 0.19484E-13 0.14577E-11 0.12490E-15 0.57862E-12 0.23592E-15 0.20262E-14 0.12490E-15 0.30531E-15 0.10686E-14 0.17195E-12
 0.38120E-11 0.71754E-12 0.13420E-13 0.16714E-12 0.16653E-15 0.55773E-12 0.69389E-16 0.84655E-15 0.15266E-15 0.41633E-16
 0.27756E-16 0.69389E-16 0.11102E-15 0.69389E-16 0.11102E-15 0.20817E-15 0.11102E-15 0.97145E-16 0.55511E-16  0.0000    
 0.11102E-15 0.83267E-16 -.83267E-16 0.19429E-15 0.13878E-15 -.83267E-16 0.55511E-16 0.55511E-16 0.83267E-16 -.11102E-15
 0.27756E-15 0.22204E-15 0.24980E-15 0.83267E-16 0.16653E-15 0.83267E-16 0.83267E-16 0.11102E-15 0.55511E-16  0.0000    
  0.0000     0.27756E-16 0.27756E-15 0.55511E-16 0.41633E-16 0.13878E-16 0.27756E-16 0.20817E-15 0.13878E-15 0.11102E-15
 0.13878E-15 -.97145E-16 0.13878E-15 0.16653E-15 0.55511E-16 0.13878E-16 0.55511E-16 0.30637E-12 0.10270E-13 0.39240E-10
 0.15184E-11 0.75924E-12 0.97145E-15 0.40246E-15 0.41633E-16 0.20817E-14 0.27756E-16 0.63605E-12 0.16653E-15 0.25224E-10
 0.14044E-13 0.35874E-11 0.16498E-11 0.42989E-11 0.10214E-13 0.22263E-11 0.13878E-15 0.19421E-08 0.27756E-16 0.10652E-09
 0.23592E-15 0.20914E-10 0.14877E-13 0.25615E-11 0.16691E-11 0.64558E-09 0.40801E-14 0.53568E-14 0.15266E-15 0.22121E-13
 0.27756E-16 0.63904E-12 0.15266E-15 0.79826E-12 0.11699E-13 0.97461E-11 0.15302E-11 0.27663E-12 0.45797E-15 0.11102E-15
 0.41633E-16 0.84655E-15 0.11102E-15 0.66665E-12 0.27756E-16 0.69389E-16 0.27756E-16 0.24980E-15 0.12490E-15 0.11102E-15
 0.97145E-16 0.16653E-15 -.27756E-16 0.41633E-16 0.27756E-16 0.69389E-16 0.20817E-15  0.0000     0.13878E-15 0.24980E-15
 0.55511E-16 0.11102E-15 0.16653E-15 0.16653E-15 0.16653E-15 0.13878E-15 0.22204E-15 0.20817E-15 -.13878E-16  0.0000    
 0.55511E-16 0.16653E-15 0.27756E-15 0.11102E-15 0.27756E-15 0.11102E-15 0.11102E-15 0.83267E-16 0.24980E-15 0.41633E-16
  0.0000     0.83267E-16 0.41633E-16 0.11102E-15 0.55511E-16 0.16653E-15 0.22204E-15 0.55511E-16 0.15266E-15 0.55511E-16
 0.83267E-16 0.15266E-15 0.24980E-15 0.22064E-11 0.12962E-13 0.97824E-11 0.19122E-10 0.74499E-11 0.14086E-13 0.22482E-14
 0.83267E-16 0.30531E-15 -.13878E-16 0.75821E-12 0.24980E-15 0.22043E-11 0.12407E-13 0.98316E-11 0.19330E-10 0.79047E-11
 0.18957E-13 0.78918E-11 0.13878E-15 0.58184E-12 0.55511E-16 0.22643E-10 0.19429E-15 0.20793E-11 0.12074E-13 0.96172E-11
 0.19480E-10 0.77811E-11 0.17680E-13 0.28422E-13 0.11102E-15 0.39274E-14 0.11102E-15 0.15617E-10 0.16653E-15 0.22066E-11
 0.12761E-13 0.97966E-11 0.19358E-10 0.72581E-11 0.12476E-13 0.86042E-15 0.15266E-15 0.24980E-15 0.13878E-15 0.28960E-12
 0.15266E-15 0.11852E-13 0.88818E-15 0.11581E-13 0.66371E-14 0.11539E-13 0.15613E-14 0.12157E-13 0.23592E-15 0.13045E-14
 0.97145E-16 0.11588E-13 0.13878E-15 0.11637E-13 0.94369E-15 0.11185E-13 0.66336E-14 0.11560E-13 0.14710E-14 0.16986E-13
 0.13878E-15 0.13850E-13 0.16653E-15 0.15710E-13 0.16653E-15 0.11949E-13 0.90206E-15 0.11033E-13 0.66197E-14 0.11047E-13
 0.14294E-14 0.15488E-13 0.19429E-15 0.45797E-14 0.83267E-16 0.14141E-13 0.97145E-16 0.12337E-13 0.82573E-15 0.11357E-13
 0.64948E-14 0.11054E-13 0.15404E-14 0.10839E-13 0.12490E-15 0.63838E-15 -.97145E-16 0.10200E-13 0.19429E-15 0.10063E-10
 0.10943E-13 0.66139E-09 0.58685E-10 0.32730E-06 0.11449E-13 0.84321E-11 0.16653E-15 0.16467E-12 -.27756E-16 0.10954E-10
 0.27756E-15 0.10029E-10 0.11047E-13 0.65402E-09 0.57308E-10 0.19479E-06 0.10908E-13 0.77421E-11 0.13878E-15 0.16251E-11
 0.16653E-15 0.25601E-11 0.22204E-15 0.95623E-11 0.10950E-13 0.68305E-09 0.58513E-10 0.45856E-06 0.10866E-13 0.80689E-11
 0.30531E-15 0.57906E-12 0.13878E-15 0.40705E-11 0.11102E-15 0.10049E-10 0.10847E-13 0.66397E-09 0.59205E-10 0.36634E-06
 0.11414E-13 0.86943E-11 0.15266E-15 0.95174E-13  0.0000     0.52833E-10 0.13878E-15 0.21516E-10 0.67515E-14 0.56635E-10
 0.16055E-10 0.88255E-10 0.70638E-14 0.50203E-11 0.22204E-15 0.43415E-11 0.97145E-16 0.16626E-11 0.16653E-15 0.20849E-10
 0.64497E-14 0.56674E-10 0.15894E-10 0.90446E-10 0.68973E-14 0.49661E-11 0.16653E-15 0.36939E-11 0.13878E-15 0.17758E-11
 0.83267E-16 0.21113E-10 0.66197E-14 0.58475E-10 0.15975E-10 0.90782E-10 0.67446E-14 0.50767E-11 0.27756E-15 0.40765E-11
 0.22204E-15 0.17502E-11 0.24980E-15 0.21633E-10 0.68001E-14 0.56907E-10 0.16056E-10 0.88654E-10 0.69458E-14 0.50308E-11
 0.13878E-15 0.45859E-11 0.83267E-16 0.16173E-11 0.27756E-16 0.73091E-11 0.12088E-13 0.24069E-06 0.92687E-10 0.84667E-09
 0.10747E-13 0.98802E-11 0.15266E-15 0.79176E-12 -.27756E-16 0.34296E-12 0.97145E-16 0.75052E-11 0.11074E-13 0.20402E-06
 0.88481E-10 0.87319E-09 0.10734E-13 0.95628E-11 0.55511E-16 0.15184E-11 0.11102E-15 0.46545E-09 0.11102E-15 0.77184E-11
 0.10977E-13 0.46885E-06 0.91348E-10 0.83835E-09 0.10478E-13 0.98597E-11 0.16653E-15 0.11279E-11 0.19429E-15 0.11842E-11
 0.16653E-15 0.76985E-11 0.11949E-13 0.25439E-06 0.93732E-10 0.84525E-09 0.10488E-13 0.99373E-11 0.27756E-16 0.64883E-12
 0.55511E-16 0.15661E-12 0.15266E-15 0.10963E-13 0.15127E-14 0.10943E-13 0.68417E-14 0.11014E-13 0.10061E-14 0.10367E-13
 0.13878E-15 0.13239E-13 0.69389E-16 0.62450E-15 0.23592E-15 0.12601E-13 0.14433E-14 0.10471E-13 0.68001E-14 0.10467E-13
 0.10547E-14 0.10408E-13 0.11102E-15 0.18208E-13 0.22204E-15 0.40523E-14 0.30531E-15 0.17347E-13 0.15127E-14 0.10825E-13
 0.68140E-14 0.10436E-13 0.90206E-15 0.10089E-13 0.18041E-15 0.15654E-13 0.24980E-15 0.14294E-14 0.55511E-16 0.14364E-13
 0.14155E-14 0.11137E-13 0.68001E-14 0.10830E-13 0.95757E-15 0.10020E-13 0.11102E-15 0.11921E-13 0.69389E-16 0.36082E-15
 0.69389E-16 0.61062E-15 0.10339E-13 0.87668E-11 0.49695E-11 0.98251E-11 0.10575E-13 0.22143E-11 0.13878E-15 0.20274E-12
 0.13878E-16 0.23592E-15 0.20817E-15 0.11935E-14 0.11380E-13 0.84607E-11 0.49228E-11 0.97594E-11 0.97075E-14 0.21783E-11
 0.41633E-16 0.14548E-11 0.83267E-16 0.53291E-14 0.11102E-15 0.27672E-13 0.15238E-13 0.80247E-11 0.49217E-11 0.97994E-11
 0.99920E-14 0.22095E-11 0.83267E-16 0.45798E-12 0.83267E-16 0.47184E-15 0.11102E-15 0.36499E-14 0.13559E-13 0.82488E-11
 0.49422E-11 0.98179E-11 0.10665E-13 0.22190E-11 0.11102E-15 0.12450E-12 0.11102E-15 0.97145E-16 0.13878E-16 -.27756E-16
 0.41633E-16 0.12490E-15 0.16653E-15 0.27756E-16 0.18041E-15 0.18041E-15 0.13878E-16 0.15266E-15 -.13878E-16 -.69389E-16
 0.13878E-16  0.0000     0.13878E-15 0.19429E-15 0.38858E-15 0.83267E-16 0.11102E-15 0.55511E-16 -.97145E-16 0.24980E-15
 0.19429E-15 0.19429E-15 0.83267E-16 0.19429E-15 0.22204E-15 0.83267E-16 0.16653E-15 0.11102E-15 0.16653E-15 0.20817E-15
 0.18041E-15 0.19429E-15 0.13878E-15 0.69389E-16 0.13878E-15 0.13878E-16 0.27756E-16 0.22204E-15 0.16653E-15 0.55511E-16
 0.69389E-16 0.12490E-15 0.69389E-16 0.97145E-16 0.27756E-16  0.0000     0.13878E-15 0.18041E-15 0.31919E-15 0.76480E-13
 0.45776E-11 0.58803E-12 0.11185E-13 0.10057E-12 0.83267E-16 0.56825E-12 -.83267E-16 0.10408E-14 0.16653E-15 0.41633E-16
 0.62450E-15 0.11591E-12 0.41918E-11 0.99981E-12 0.14849E-13 0.33228E-12 0.16653E-15 0.57879E-12 0.19429E-15 0.21844E-13
 0.27756E-15 0.37331E-14 0.47740E-14 0.57424E-12 0.38959E-11 0.11278E-11 0.16043E-13 0.45407E-12 0.16653E-15 0.59069E-12
 0.41633E-16 0.27756E-14 0.41633E-16 0.40246E-15 0.15127E-14 0.22739E-12 0.42133E-11 0.71916E-12 0.12740E-13 0.15254E-12
 0.11102E-15 0.57038E-12 -.13878E-16 0.43021E-15 0.83267E-16 0.27756E-16 0.13878E-16 0.11102E-15 0.41633E-16 0.97145E-16
 0.15266E-15 0.97145E-16 0.11102E-15 0.11102E-15 0.27756E-16 0.55511E-16 0.13878E-15 -.27756E-16 -.55511E-16 0.11102E-15
 0.19429E-15 0.27756E-16 0.97145E-16 0.55511E-16 0.41633E-16 0.83267E-16 0.11102E-15 0.83267E-16 0.27756E-16 0.83267E-16
 0.11102E-15 -.27756E-16 0.19429E-15  0.0000     0.30531E-15 0.83267E-16 0.11102E-15 0.19429E-15 0.16653E-15 0.55511E-16
 0.55511E-16 0.11102E-15 -.83267E-16 0.20817E-15 0.41633E-16 0.69389E-16 0.15266E-15 0.41633E-16 0.55511E-16 0.97145E-16
 0.11102E-15 0.55511E-16 0.11102E-15 0.19870E-12 0.97145E-14 0.31611E-09 0.15631E-11 0.12977E-12 0.30531E-15 0.41633E-16
 -.41633E-16 0.44409E-15 -.27756E-16 0.68999E-12 0.97145E-16 0.37911E-12 0.10547E-13 0.31601E-10 0.16244E-11 0.65159E-12
 0.11241E-14 0.38858E-15 0.15266E-15 0.18319E-14 -.13878E-16 0.63972E-12 0.18041E-15 0.15235E-10 0.13795E-13 0.40703E-11
 0.17049E-11 0.11812E-11 0.13323E-14 0.45797E-15 0.22204E-15 0.27756E-14 0.97145E-16 0.66779E-12 0.13878E-15 0.11715E-11
 0.12462E-13 0.81247E-11 0.16430E-11 0.22572E-12 0.40246E-15 0.18041E-15 0.16653E-15 0.86042E-15 0.69389E-16 0.69600E-12
 0.27756E-16 0.15266E-15 0.12490E-15 0.19429E-15 0.12490E-15 0.11102E-15 0.20817E-15 0.12490E-15 0.69389E-16 0.55511E-16
 0.69389E-16 -.13878E-16 0.20817E-15 0.11102E-15 0.97145E-16 0.27756E-15 0.19429E-15 0.16653E-15 0.83267E-16 0.97145E-16
 0.18041E-15 0.27756E-16 0.12490E-15 0.16653E-15 0.97145E-16 0.97145E-16 0.15266E-15 0.13878E-15 0.19429E-15 0.22204E-15
 0.16653E-15 0.83267E-16 0.11102E-15 0.83267E-16 0.11102E-15 0.13878E-15 0.41633E-16 0.15266E-15 0.27756E-16 0.24980E-15
 0.13878E-15 0.11102E-15 0.22204E-15 0.13878E-15 0.55511E-16 0.18041E-15 0.16653E-15 0.18041E-15 0.16653E-15 0.22384E-11
 0.12990E-13 0.10088E-10 0.20583E-10 0.72391E-11 0.10547E-13 0.43021E-15 0.69389E-16 0.20817E-15 -.55511E-16 0.15285E-12
 0.13878E-15 0.22321E-11 0.12462E-13 0.10116E-10 0.20501E-10 0.76698E-11 0.13378E-13 0.21927E-14 0.18041E-15 0.29143E-15
 0.15266E-15 0.78577E-12 0.15266E-15 0.22032E-11 0.12483E-13 0.10100E-10 0.20459E-10 0.77388E-11 0.14613E-13 0.35666E-14
 0.19429E-15 0.47184E-15 0.18041E-15 0.11529E-11 0.69389E-16 0.22382E-11 0.12920E-13 0.10117E-10 0.20663E-10 0.74174E-11
 0.11768E-13 0.83267E-15 0.97145E-16 0.22204E-15 0.69389E-16 0.24851E-12 0.23592E-15 0.12816E-13 0.89165E-15 0.11418E-13
 0.67238E-14 0.11990E-13 0.15821E-14 0.95896E-14 0.15266E-15 0.40246E-15 -.83267E-16 0.89789E-14 0.97145E-16 0.12511E-13
 0.88124E-15 0.11215E-13 0.68487E-14 0.12081E-13 0.14988E-14 0.12546E-13 0.97145E-16 0.11935E-14 0.41633E-16 0.12296E-13
 0.83267E-16 0.12636E-13 0.92981E-15 0.10974E-13 0.68869E-14 0.12025E-13 0.15821E-14 0.13836E-13 0.24980E-15 0.16653E-14
 0.16653E-15 0.12823E-13 0.11102E-15 0.12899E-13 0.89165E-15 0.11081E-13 0.67099E-14 0.11664E-13 0.14572E-14 0.10741E-13
 0.83267E-16 0.49960E-15 -.27756E-16 0.10159E-13 0.19429E-15 0.10089E-10 0.11062E-13 0.64481E-09 0.58300E-10 0.20415E-06
 0.11435E-13 0.89189E-11 0.97145E-16 0.62436E-13 0.13878E-16 0.29003E-06 0.30531E-15 0.10025E-10 0.11425E-13 0.63792E-09
 0.55688E-10 0.13081E-06 0.10859E-13 0.81775E-11 0.16653E-15 0.17179E-12 0.22204E-15 0.98577E-11 0.27756E-15 0.97276E-11
 0.11184E-13 0.66433E-09 0.56638E-10 0.25337E-06 0.11137E-13 0.82974E-11 0.69389E-16 0.22683E-12 0.83267E-16 0.82172E-11
 0.55511E-16 0.10066E-10 0.10950E-13 0.64732E-09 0.58689E-10 0.22169E-06 0.11331E-13 0.87191E-11 0.13878E-15 0.90622E-13
 0.27756E-16 0.77771E-10 0.12490E-15 0.21692E-10 0.66613E-14 0.58564E-10 0.16378E-10 0.92621E-10 0.69771E-14 0.50161E-11
 0.16653E-15 0.46478E-11 0.69389E-16 0.15712E-11 0.19429E-15 0.20617E-10 0.65468E-14 0.57695E-10 0.16121E-10 0.92274E-10
 0.68001E-14 0.49798E-11 0.19429E-15 0.42319E-11 0.30531E-15 0.16210E-11 0.19429E-15 0.21018E-10 0.65364E-14 0.59023E-10
 0.16053E-10 0.92692E-10 0.67828E-14 0.50920E-11 0.33307E-15 0.44279E-11  0.0000     0.16826E-11 0.11102E-15 0.21871E-10
 0.66024E-14 0.58895E-10 0.16325E-10 0.92889E-10 0.69181E-14 0.50181E-11 0.11102E-15 0.45706E-11 0.97145E-16 0.16176E-11
 0.97145E-16 0.73249E-11 0.12115E-13 0.20784E-06 0.93179E-10 0.85493E-09 0.10911E-13 0.98830E-11 0.18041E-15 0.64612E-12
 0.12490E-15 0.17540E-12 0.11102E-15 0.72775E-11 0.11380E-13 0.17193E-06 0.87765E-10 0.88156E-09 0.11099E-13 0.95873E-11
 0.13878E-15 0.71849E-12 0.13878E-15 0.27463E-12 0.13878E-15 0.72025E-11 0.11012E-13 0.37253E-06 0.89396E-10 0.84546E-09
 0.10896E-13 0.98783E-11 0.13878E-15 0.71662E-12 0.27756E-16 0.22296E-12 0.15266E-15 0.73773E-11 0.11602E-13 0.22180E-06
 0.93586E-10 0.85361E-09 0.10656E-13 0.99283E-11 0.15266E-15 0.67053E-12 0.18041E-15 0.17703E-12 0.20817E-15 0.11477E-13
 0.14988E-14 0.11553E-13 0.70291E-14 0.10695E-13 0.98185E-15 0.10825E-13 0.13878E-15 0.12157E-13 0.55511E-16 0.34694E-15
 0.13878E-16 0.11491E-13 0.14017E-14 0.11463E-13 0.69389E-14 0.10571E-13 0.98879E-15 0.10797E-13 0.12490E-15 0.12865E-13
 0.11102E-15 0.63838E-15 0.19429E-15 0.12157E-13 0.14572E-14 0.11373E-13 0.69736E-14 0.10450E-13 0.93675E-15 0.10714E-13
 0.97145E-16 0.12601E-13 0.55511E-16 0.47184E-15 0.11102E-15 0.11713E-13 0.14988E-14 0.11435E-13 0.68660E-14 0.10610E-13
 0.98532E-15 0.10700E-13 0.18041E-15 0.12240E-13 0.13878E-15 0.38858E-15 0.55511E-16 0.70777E-15 0.10381E-13 0.88049E-11
 0.48907E-11 0.98963E-11 0.10651E-13 0.22221E-11 0.13878E-15 0.12441E-12 0.41633E-16 0.12490E-15 0.19429E-15 0.69389E-15
 0.99504E-14 0.88083E-11 0.48870E-11 0.98574E-11 0.99157E-14 0.21897E-11 0.11102E-15 0.16823E-12 0.15266E-15 0.34694E-15
 0.13878E-15 0.97145E-15 0.10644E-13 0.86733E-11 0.48726E-11 0.99137E-11 0.99504E-14 0.22210E-11 0.12490E-15 0.15246E-12
 0.69389E-16 0.19429E-15 0.11102E-15 0.80491E-15 0.10561E-13 0.86967E-11 0.48622E-11 0.99046E-11 0.10630E-13 0.22269E-11
 0.11102E-15 0.12954E-12 0.41633E-16 0.13878E-15 0.19429E-15 0.13878E-16 0.27756E-16 0.19429E-15 -.27756E-16 0.34694E-16
 0.10408E-15 0.19429E-15 0.69389E-16 0.16653E-15 0.13878E-15 -.13878E-16 0.11102E-15 -.41633E-16 0.11102E-15 0.20817E-15
 0.12490E-15 0.90206E-16 0.55511E-16 0.83267E-16 0.13878E-15 0.22204E-15 0.22204E-15 0.83267E-16 0.22204E-15 0.97145E-16
 0.19429E-15 0.69389E-16 0.20817E-15 0.76328E-16 0.11796E-15 0.83267E-16 0.97145E-16 0.97145E-16 0.13878E-15 0.13878E-15
 0.19429E-15 0.13878E-15 0.19429E-15 0.69389E-16 0.13878E-16 0.55511E-16 0.97145E-16 0.55511E-16 0.55511E-16 0.83267E-16
 0.13878E-15 0.12490E-15 0.18041E-15 0.11102E-15 0.62450E-15 0.64698E-13 0.35472E-11 0.51290E-12 0.66613E-14 0.76189E-13
 0.16653E-15 0.46388E-12 0.97145E-16 0.76328E-15 0.69389E-16 0.13878E-15 0.43021E-15 0.62991E-13 0.36156E-11 0.53618E-12
 0.65642E-14 0.83808E-13 0.18041E-15 0.45847E-12 0.22204E-15 0.11102E-14 0.13878E-16 0.55511E-16 0.62450E-15 0.81615E-13
 0.36060E-11 0.45471E-12 0.60230E-14 0.60965E-13 0.83267E-16 0.46416E-12 0.20817E-15 0.86042E-15 0.83267E-16 0.55511E-16
 0.51348E-15 0.73733E-13 0.35383E-11 0.46993E-12 0.61756E-14 0.64393E-13 0.11102E-15 0.46396E-12 0.97145E-16 0.66613E-15
 0.19429E-15 0.13878E-15 0.83267E-16 0.15266E-15 0.13878E-15 0.11102E-15 0.15266E-15 0.27756E-16 0.13878E-15 0.83267E-16
 0.55511E-16 0.97145E-16 0.16653E-15 0.27756E-16 0.55511E-16 0.13878E-15 0.15266E-15 0.15266E-15 0.20817E-15 0.41633E-16
 0.13878E-15 0.16653E-15 0.15266E-15 0.97145E-16 0.15266E-15 0.97145E-16 0.16653E-15 0.13878E-15 0.12490E-15  0.0000    
 0.11102E-15  0.0000     0.55511E-16 0.69389E-16 0.13878E-15 -.83267E-16 0.13878E-16 0.97145E-16 0.11102E-15 0.27756E-16
 0.18041E-15 0.16653E-15 0.55511E-16  0.0000     0.16653E-15 0.97145E-16 0.27756E-16  0.0000     0.13878E-16 0.93175E-13
 0.49405E-14 0.20491E-08 0.12917E-11 0.18535E-12 0.55511E-15 0.13878E-15 0.55511E-16 0.90206E-15 0.22204E-15 0.56635E-12
 0.15266E-15 0.87069E-13 0.49266E-14 0.48913E-09 0.12758E-11 0.21938E-12 0.63838E-15 0.13878E-15 0.13878E-16 0.83267E-15
 0.55511E-16 0.54846E-12 0.11102E-15 0.12702E-12 0.53985E-14 0.20641E-09 0.12768E-11 0.14498E-12 0.44409E-15 0.13878E-15
 0.12490E-15 0.69389E-15 0.12490E-15 0.56918E-12 0.11102E-15 0.11355E-12 0.52736E-14 0.64722E-09 0.12904E-11 0.15092E-12
 0.54123E-15 0.12490E-15 0.83267E-16 0.72164E-15 0.11102E-15 0.57188E-12 0.13878E-16 0.18735E-15 0.34694E-16 0.55511E-16
 0.97145E-16 0.12490E-15 0.24980E-15 0.27756E-16  0.0000     0.12490E-15 0.69389E-16 0.83267E-16 0.15266E-15 0.41633E-16
 0.62450E-16 0.11102E-15 0.12490E-15  0.0000     0.15266E-15 0.97145E-16 0.22204E-15 0.97145E-16 0.16653E-15 0.24980E-15
 0.97145E-16 0.27756E-16 0.12490E-15 0.11102E-15 0.12490E-15 0.12490E-15 0.12490E-15 0.83267E-16 0.27756E-15 0.11102E-15
 0.12490E-15 0.83267E-16 0.69389E-16 0.69389E-16 0.83267E-16 0.23592E-15 0.11102E-15 0.13878E-16 0.24980E-15 -.13878E-16
 0.19429E-15 0.69389E-16 0.11102E-15 0.16653E-15 0.14572E-15 0.18313E-11 0.87118E-14 0.82894E-11 0.16093E-10 0.59908E-11
 0.58703E-14 0.61062E-15 0.15266E-15 0.15266E-15 0.41633E-16 0.10951E-12 0.15266E-15 0.18265E-11 0.89026E-14 0.82991E-11
 0.16145E-10 0.60527E-11 0.60646E-14 0.69389E-15 0.18041E-15 0.19429E-15 0.19429E-15 0.12408E-12 0.13184E-15 0.18038E-11
 0.82573E-14 0.82752E-11 0.16165E-10 0.59283E-11 0.57315E-14 0.43021E-15 0.11102E-15 0.69389E-16 0.22204E-15 0.87944E-13
 0.21511E-15 0.18274E-11 0.82434E-14 0.82900E-11 0.16154E-10 0.59255E-11 0.57454E-14 0.40246E-15 0.12490E-15 0.12490E-15
 0.12490E-15 0.92787E-13 0.13184E-15 0.87430E-14 0.96104E-15 0.92912E-14 0.72425E-14 0.77681E-14 0.97145E-15 0.54956E-14
 0.16653E-15 0.70777E-15 0.13878E-15 0.49682E-14 0.55511E-16 0.85279E-14 0.97838E-15 0.93554E-14 0.72581E-14 0.81428E-14
 0.95063E-15 0.56899E-14 0.11102E-15 0.63838E-15 0.55511E-16 0.54262E-14 0.18735E-15 0.81428E-14 0.94716E-15 0.91854E-14
 0.73743E-14 0.82503E-14 0.10894E-14 0.54956E-14 0.26368E-15 0.59674E-15 0.11102E-15 0.51348E-14 0.13878E-16 0.84412E-14
 0.97145E-15 0.89997E-14 0.72095E-14 0.78271E-14 0.95757E-15 0.53568E-14 0.18041E-15 0.69389E-15 0.55511E-16 0.52458E-14
 0.83267E-16 0.82484E-11 0.90969E-14 0.51845E-09 0.51649E-10 0.13318E-06 0.75391E-14 0.71701E-11 0.27756E-16 0.73982E-13
  0.0000     0.87736E-09 0.18041E-15 0.82162E-11 0.87066E-14 0.51503E-09 0.50224E-10 0.96942E-07 0.75460E-14 0.69638E-11
 0.20817E-15 0.80200E-13 0.13878E-16 0.14087E-09 0.22204E-15 0.79934E-11 0.84602E-14 0.53156E-09 0.50416E-10 0.15697E-06
 0.76640E-14 0.72936E-11 0.13878E-15 0.62894E-13 0.11102E-15 0.10816E-08 0.27756E-16 0.82091E-11 0.90674E-14 0.52108E-09
 0.50985E-10 0.14597E-06 0.74697E-14 0.73104E-11 0.55511E-16 0.64920E-13 0.27756E-16 0.20324E-08 0.16653E-15 0.16978E-10
 0.71696E-14 0.51890E-10 0.78535E-11 0.10124E-09 0.74316E-14 0.41107E-11 0.16653E-15 0.34069E-11 0.15266E-15 0.13478E-11
 0.11102E-15 0.15915E-10 0.70759E-14 0.51555E-10 0.77979E-11 0.10040E-09 0.72164E-14 0.40913E-11 0.27756E-16 0.33800E-11
 0.27756E-16 0.13268E-11 -.13878E-16 0.16206E-10 0.69597E-14 0.51446E-10 0.76136E-11 0.10139E-09 0.74125E-14 0.41937E-11
 0.12490E-15 0.38649E-11 0.55511E-16 0.13074E-11 0.12490E-15 0.17031E-10 0.71124E-14 0.51300E-10 0.76190E-11 0.10014E-09
 0.74610E-14 0.41131E-11 0.55511E-16 0.36948E-11 0.15266E-15 0.13240E-11 0.23592E-15 0.59629E-11 0.77403E-14 0.13411E-06
 0.10233E-09 0.68955E-09 0.88853E-14 0.80438E-11 0.22204E-15 0.82390E-12 0.13878E-16 0.10332E-11 0.12490E-15 0.62522E-11
 0.75981E-14 0.12254E-06 0.98892E-10 0.70640E-09 0.84047E-14 0.78576E-11 0.24286E-15 0.70592E-12 0.19429E-15 0.62865E-12
 0.41633E-16 0.60242E-11 0.75738E-14 0.20827E-06 0.99113E-10 0.68194E-09 0.82226E-14 0.80846E-11 0.15959E-15 0.40959E-12
 0.26368E-15 0.11172E-12 0.18041E-15 0.57844E-11 0.77195E-14 0.14149E-06 0.10184E-09 0.68600E-09 0.86320E-14 0.81023E-11
 0.11102E-15 0.51280E-12 0.27756E-16 0.18376E-12 0.15266E-15 0.57176E-14 0.92287E-15 0.76501E-14 0.74767E-14 0.88297E-14
 0.10825E-14 0.70881E-14 0.15959E-15 0.86597E-14 0.83267E-16 0.15821E-14 0.29143E-15 0.77854E-14 0.90206E-15 0.76120E-14
 0.74281E-14 0.88419E-14 0.10495E-14 0.71124E-14 0.12490E-15 0.75356E-14 0.27756E-16 0.12490E-14 0.20817E-15 0.75079E-14
 0.10547E-14 0.74975E-14 0.75183E-14 0.88245E-14 0.10512E-14 0.71852E-14 0.97145E-16 0.52874E-14 -.13878E-16 0.44409E-15
 0.22204E-15 0.51764E-14 0.95757E-15 0.75114E-14 0.75009E-14 0.87864E-14 0.10478E-14 0.70013E-14 0.15959E-15 0.64532E-14
 0.69389E-16 0.44409E-15 0.20817E-15 0.55511E-15 0.53013E-14 0.71611E-11 0.39815E-11 0.80240E-11 0.70742E-14 0.18080E-11
 0.83267E-16 0.22574E-12 -.69389E-16 0.43021E-15 0.24980E-15 0.21094E-14 0.69944E-14 0.67841E-11 0.39701E-11 0.79909E-11
 0.66891E-14 0.17860E-11 0.13878E-15 0.16040E-12 -.27756E-16 0.34694E-15 0.97145E-16 0.12629E-14 0.68001E-14 0.69147E-11
 0.39774E-11 0.80479E-11 0.69111E-14 0.18112E-11 0.11102E-15 0.48572E-13 0.97145E-16 0.69389E-16 0.69389E-16 0.36082E-15
 0.49127E-14 0.74054E-11 0.39684E-11 0.80544E-11 0.71575E-14 0.18156E-11 0.27756E-16 0.76508E-13 0.55511E-16 0.13878E-16
 0.19429E-15 0.16653E-15  0.0000     0.22204E-15 0.19429E-15 0.20817E-16 0.97145E-16 0.13878E-15 0.13878E-15 0.16653E-15
 0.97145E-16 0.27756E-16 0.11102E-15 0.16653E-15 0.27756E-15 0.69389E-16 0.13878E-16 0.13878E-15 0.97145E-16 0.11102E-15
 0.27756E-16 0.30531E-15 0.19429E-15 0.19429E-15 0.27756E-15 0.83267E-16 0.22204E-15 0.23592E-15 0.55511E-16 0.41633E-16
 0.83267E-16 0.11102E-15 0.83267E-16 0.97145E-16 0.22204E-15 0.55511E-16 0.18041E-15 0.69389E-16 0.23592E-15 0.20817E-15
 0.13878E-15 0.41633E-16 0.69389E-16 0.83267E-16 0.83267E-16 0.97145E-16 0.11102E-15  0.0000     0.69389E-16 0.55511E-16
 0.65226E-15 0.73469E-13 0.32850E-11 0.82107E-12 0.88124E-14 0.22346E-12 0.20817E-15 0.47959E-12 0.55511E-16 0.30947E-14
 0.18041E-15 0.34694E-15 0.17486E-14 0.18080E-12 0.31125E-11 0.11832E-11 0.10256E-13 0.73586E-12 0.20817E-15 0.47494E-12
 0.15266E-15 0.22898E-14 0.13878E-15 0.16653E-15 0.14155E-14 0.14222E-12 0.33448E-11 0.58656E-12 0.71748E-14 0.10150E-12
 0.15266E-15 0.46371E-12 0.55511E-16 0.54123E-15 -.27756E-16 0.11102E-15 0.33307E-15 0.52902E-13 0.35712E-11 0.46271E-12
 0.61479E-14 0.61520E-13 0.12490E-15 0.46363E-12 0.13878E-15 0.83267E-15 0.16653E-15 0.13878E-15 -.27756E-16 0.13878E-15
 0.12490E-15 0.69389E-16 0.20817E-15 0.83267E-16 0.15266E-15 0.15266E-15 0.55511E-16 0.13878E-16 0.22204E-15 0.11102E-15
 0.55511E-16 0.83267E-16 0.55511E-16 0.19429E-15 0.11102E-15 0.69389E-16 0.22204E-15 0.11102E-15 0.13878E-16 0.13878E-15
 0.97145E-16 0.27756E-16 0.11102E-15 0.83267E-16 0.69389E-16 0.11102E-15 0.15266E-15  0.0000      0.0000     0.11102E-15
 0.15266E-15 -.97145E-16 -.27756E-16 0.97145E-16 0.13878E-15 0.15266E-15 0.15266E-15 0.41633E-16 0.41633E-16 0.27756E-16
 0.83267E-16 0.16653E-15 0.27756E-16 0.97145E-16 0.19429E-15 0.10987E-12 0.49821E-14 0.92988E-09 0.13103E-11 0.10388E-11
 0.14155E-14 0.36082E-15 0.19429E-15 0.31503E-14 0.13878E-16 0.54098E-12 0.18041E-15 0.47198E-12 0.63977E-14 0.88665E-11
 0.13597E-11 0.49934E-10 0.42188E-14 0.20817E-14 0.97145E-16 0.18235E-13 0.55511E-16 0.52348E-12 0.22204E-15 0.28993E-12
 0.59813E-14 0.14649E-10 0.12976E-11 0.28497E-12 0.73552E-15 0.12490E-15 0.97145E-16 0.11380E-14 0.12490E-15 0.56469E-12
 0.97145E-16 0.66294E-13 0.44409E-14 0.67986E-10 0.12437E-11 0.14531E-12 0.56899E-15 0.13878E-16 0.83267E-16 0.72164E-15
 0.97145E-16 0.56703E-12 0.83267E-16 0.69389E-16 0.55511E-16 0.12490E-15 0.55511E-16 0.18041E-15 0.27756E-15 0.19429E-15
 0.27756E-15 0.13878E-16 0.19429E-15 -.69389E-16 0.30531E-15 0.18041E-15 0.27756E-15 0.13878E-16 0.18041E-15 0.55511E-16
 0.83267E-16 0.13878E-15 0.19429E-15 0.27756E-15 0.83267E-16 0.20817E-15 0.13878E-15 0.27756E-16 0.12490E-15 0.83267E-16
 0.12490E-15 0.69389E-16 0.22204E-15 0.15266E-15 0.30531E-15 0.27756E-16 0.16653E-15 0.18041E-15 0.97145E-16 0.11102E-15
 0.34694E-16 0.55511E-16 0.13878E-15 0.29143E-15 0.23592E-15 0.41633E-16 0.13878E-15 0.11102E-15 0.13878E-16 0.97145E-16
 0.18041E-15 0.18250E-11 0.86146E-14 0.82252E-11 0.15195E-10 0.62596E-11 0.79520E-14 0.20678E-14 0.11102E-15 0.33307E-15
 0.22204E-15 0.46751E-12 0.97145E-16 0.18235E-11 0.90483E-14 0.82609E-11 0.15130E-10 0.64974E-11 0.89373E-14 0.12684E-13
 0.55511E-16 0.17625E-14 0.55511E-16 0.43890E-11 0.20817E-15 0.18020E-11 0.87846E-14 0.82255E-11 0.15168E-10 0.60938E-11
 0.65919E-14 0.69389E-15 0.13878E-16 0.55511E-16 0.69389E-16 0.16219E-12 0.69389E-16 0.18213E-11 0.84863E-14 0.82121E-11
 0.15294E-10 0.58773E-11 0.58148E-14 0.41633E-15 0.13878E-15 0.20817E-15 0.13878E-15 0.86542E-13 0.17347E-15 0.87846E-14
 0.96104E-15 0.87343E-14 0.71210E-14 0.76120E-14 0.10200E-14 0.71054E-14 0.27756E-15 0.17070E-14 0.27756E-16 0.63977E-14
 0.15266E-15 0.91593E-14 0.11102E-14 0.92981E-14 0.73969E-14 0.79936E-14 0.90206E-15 0.82989E-14 0.27756E-15 0.54956E-14
 0.83267E-16 0.79659E-14 0.20817E-15 0.80769E-14 0.97838E-15 0.89928E-14 0.73552E-14 0.84446E-14 0.11102E-14 0.61062E-14
 0.33307E-15 0.83267E-15 0.16653E-15 0.58842E-14 0.55511E-16 0.81879E-14 0.92981E-15 0.85938E-14 0.71523E-14 0.80526E-14
 0.10131E-14 0.54401E-14 0.24980E-15 0.51348E-15 0.11102E-15 0.50931E-14 0.19429E-15 0.82567E-11 0.92166E-14 0.51516E-09
 0.51388E-10 0.12258E-06 0.75322E-14 0.67955E-11 -.83267E-16 0.18098E-12 -.27756E-16 0.88208E-11 0.11102E-15 0.82494E-11
 0.92842E-14 0.50926E-09 0.50868E-10 0.87491E-07 0.76883E-14 0.64025E-11 0.11102E-15 0.44817E-12 0.11102E-15 0.33216E-11
 0.15266E-15 0.80312E-11 0.88193E-14 0.52586E-09 0.51049E-10 0.13026E-06 0.80630E-14 0.70019E-11 0.69389E-16 0.95576E-13
 0.16653E-15 0.55325E-10 0.10408E-15 0.82283E-11 0.92010E-14 0.51748E-09 0.51492E-10 0.12870E-06 0.78167E-14 0.72971E-11
 0.15266E-15 0.63269E-13 0.27756E-16 0.45741E-09 0.22204E-15 0.17032E-10 0.72511E-14 0.50410E-10 0.77934E-11 0.97724E-10
 0.75565E-14 0.41029E-11 0.12490E-15 0.32303E-11 0.83267E-16 0.14019E-11 0.24980E-15 0.15858E-10 0.73969E-14 0.51035E-10
 0.80536E-11 0.97200E-10 0.73691E-14 0.41047E-11 0.83267E-16 0.29697E-11 0.24980E-15 0.14439E-11 0.83267E-16 0.16163E-10
 0.71748E-14 0.50612E-10 0.78127E-11 0.99151E-10 0.76189E-14 0.41991E-11 0.22204E-15 0.35945E-11 0.16653E-15 0.13610E-11
 0.12490E-15 0.17076E-10 0.71488E-14 0.50031E-10 0.76464E-11 0.97576E-10 0.76432E-14 0.41026E-11 0.13878E-15 0.37720E-11
 -.13878E-16 0.13070E-11 0.55511E-16 0.60253E-11 0.81705E-14 0.96559E-07 0.10069E-09 0.70696E-09 0.89945E-14 0.80099E-11
 0.33307E-15 0.11829E-11 0.83267E-16 0.45450E-10 0.16653E-15 0.64893E-11 0.80769E-14 0.86656E-07 0.97674E-10 0.73300E-09
 0.85487E-14 0.79723E-11 0.16653E-15 0.15596E-11 0.55511E-16 0.40808E-11 0.19429E-15 0.64483E-11 0.76605E-14 0.13686E-06
 0.98366E-10 0.70181E-09 0.85904E-14 0.80305E-11 0.20817E-15 0.72033E-12 0.12490E-15 0.59931E-12 0.12490E-15 0.61850E-11
 0.77195E-14 0.10501E-06 0.99600E-10 0.70284E-09 0.88003E-14 0.80751E-11 0.10408E-15 0.53647E-12 0.13878E-16 0.21674E-12
 0.83267E-16 0.59674E-14 0.94369E-15 0.76536E-14 0.73535E-14 0.82850E-14 0.10339E-14 0.67307E-14 0.26368E-15 0.10020E-13
 0.97145E-16 0.41772E-14 0.30531E-15 0.89651E-14 0.97145E-15 0.77577E-14 0.74246E-14 0.84932E-14 0.11102E-14 0.69389E-14
 0.55511E-16 0.10394E-13 0.55511E-16 0.12546E-13 0.22204E-15 0.10408E-13 0.94369E-15 0.73413E-14 0.74524E-14 0.84932E-14
 0.11102E-14 0.73136E-14 0.15266E-15 0.73413E-14 0.55511E-16 0.10825E-14 0.22204E-15 0.73830E-14 0.96451E-15 0.72234E-14
 0.72511E-14 0.81810E-14 0.10374E-14 0.69805E-14 0.13184E-15 0.64670E-14 0.12490E-15 0.55511E-15 0.11102E-15 0.58287E-15
 0.56344E-14 0.69243E-11 0.39163E-11 0.78018E-11 0.71124E-14 0.17832E-11 0.16653E-15 0.73366E-12 0.27756E-16 0.20817E-14
 0.24980E-15 0.12129E-13 0.79659E-14 0.63690E-11 0.39296E-11 0.79042E-11 0.68556E-14 0.18085E-11 0.24980E-15 0.43762E-11
 0.55511E-16 0.31835E-11 0.27756E-15 0.99404E-12 0.95757E-14 0.62974E-11 0.39385E-11 0.77945E-11 0.68487E-14 0.17827E-11
 0.22204E-15 0.15929E-12 0.15266E-15 0.26368E-15 0.13878E-16 0.13878E-14 0.69944E-14 0.67185E-11 0.39242E-11 0.78196E-11
 0.69528E-14 0.17909E-11 0.83267E-16 0.84183E-13 0.97145E-16 0.19429E-15 0.13878E-15 0.12490E-15 0.13878E-15 0.18041E-15
 0.16653E-15 0.48572E-16 0.14572E-15 0.16653E-15 0.69389E-16 0.23592E-15 0.16653E-15 0.13878E-16 0.19429E-15  0.0000    
 0.16653E-15 0.11102E-15 0.27756E-15  0.0000     0.13878E-16 0.27756E-16 0.13878E-16 0.18041E-15 0.11102E-15 0.29143E-15
 0.16653E-15 0.13878E-15 0.38858E-15 0.13878E-15 0.83267E-16 -.27756E-16 0.11102E-15 0.83267E-16 0.11102E-15 0.41633E-16
 0.11102E-15 0.18041E-15 0.16653E-15 0.97145E-16 0.13878E-15 0.16653E-15 0.97145E-16 0.48572E-16 0.11796E-15 0.83267E-16
 0.12490E-15 0.23592E-15 0.16653E-15 0.83267E-16 0.15266E-15 -.13878E-16 0.77716E-15 0.79867E-13 0.31022E-11 0.70191E-12
 0.77993E-14 0.15879E-12 0.13878E-15 0.47465E-12 0.16653E-15 0.17958E-13 0.24980E-15 0.18180E-14 0.55234E-14 0.44395E-12
 0.27288E-11 0.15611E-11 0.10880E-13 0.41014E-11 -.13878E-16 0.10678E-12 0.12490E-15 0.17858E-09 -.27756E-16 0.13292E-12
 0.18929E-13 0.12420E-11 0.27413E-11 0.11685E-11 0.99643E-14 0.73391E-12 0.13878E-15 0.47504E-12 0.19429E-15 0.20123E-14
 0.15266E-15 0.83267E-16 0.12212E-14 0.14190E-12 0.31058E-11 0.51793E-12 0.64532E-14 0.80158E-13 0.13878E-15 0.45836E-12
 0.13878E-15 0.92981E-15 0.16653E-15 0.13878E-16 0.13878E-15 0.69389E-16 0.11102E-15  0.0000     0.23592E-15 0.16653E-15
 0.16653E-15 0.11102E-15 0.12490E-15  0.0000     0.13878E-15 0.19429E-15 0.83267E-16 0.27756E-15 0.83267E-16 0.13878E-15
 0.83267E-16 0.83267E-16 0.83267E-16 -.27756E-16 0.83267E-16 0.55511E-16 0.12490E-15 0.69389E-16 0.22204E-15 0.27756E-16
 0.11102E-15 0.55511E-16 0.27756E-16 -.55511E-16 0.27756E-16 0.12490E-15 0.11102E-15 -.27756E-16 0.69389E-16 0.69389E-16
 0.55511E-16 0.20817E-15 0.15266E-15 0.97145E-16 0.13878E-15 0.41633E-16 0.24980E-15 0.12490E-15 -.27756E-16 0.83267E-16
 0.16653E-15 0.12432E-12 0.51487E-14 0.14279E-09 0.12600E-11 0.62232E-12 0.12074E-14 0.31919E-15 0.13878E-16 0.20400E-14
 0.55511E-16 0.52361E-12 0.18041E-15 0.43465E-11 0.74801E-14 0.33368E-11 0.13664E-11 0.41191E-11 0.12157E-13 0.26313E-11
 0.27756E-16 0.85103E-10 0.13878E-15 0.35921E-10 0.22204E-15 0.25372E-10 0.81601E-14 0.22156E-11 0.13740E-11 0.95122E-10
 0.43854E-14 0.21372E-14 0.23592E-15 0.18457E-13 0.19429E-15 0.52540E-12 0.27756E-15 0.30653E-12 0.60230E-14 0.12584E-10
 0.12612E-11 0.21817E-12 0.54123E-15 -.41633E-16 -.13878E-16 0.92981E-15 0.13878E-16 0.54816E-12 -.13878E-16 0.14572E-15
 0.41633E-16 0.16653E-15 -.13878E-16 0.83267E-16 0.13878E-15 0.83267E-16 0.83267E-16 0.41633E-16 0.69389E-16 0.16653E-15
 0.24980E-15 0.55511E-16 0.11102E-15 0.23592E-15 0.13878E-15 -.27756E-16 0.13878E-15 0.22204E-15 0.55511E-16 0.19429E-15
 0.33307E-15 0.83267E-16 0.55511E-16 -.41633E-16 0.83267E-16 0.69389E-16 0.24980E-15 0.16653E-15 0.16653E-15 0.16653E-15
 0.11102E-15 -.27756E-16 0.27756E-15 0.69389E-16 0.55511E-16 0.10408E-15 0.13878E-16 0.76328E-16 0.13878E-16 0.11102E-15
 0.13878E-15  0.0000     0.55511E-16 0.13878E-16 0.15266E-15 0.27756E-16 0.13878E-15 0.18060E-11 0.81671E-14 0.80503E-11
 0.15104E-10 0.60598E-11 0.75495E-14 0.13461E-14 0.83267E-16 0.20817E-15 0.41633E-16 0.28692E-12 0.22204E-15 0.18049E-11
 0.82850E-14 0.80906E-11 0.15068E-10 0.64857E-11 0.10519E-13 0.94602E-12 0.19429E-15 0.12762E-12 0.13878E-15 0.29347E-10
 0.22204E-15 0.17353E-11 0.82434E-14 0.79158E-11 0.14944E-10 0.63750E-11 0.90483E-14 0.12490E-13 0.19429E-15 0.17208E-14
 0.55511E-16 0.37347E-11 0.18735E-15 0.18068E-11 0.84169E-14 0.80638E-11 0.15083E-10 0.58902E-11 0.62311E-14 0.61062E-15
 0.15266E-15 0.24980E-15 0.11102E-15 0.12659E-12 0.25674E-15 0.81532E-14 0.92981E-15 0.85904E-14 0.69979E-14 0.75391E-14
 0.10478E-14 0.69111E-14 0.30531E-15 0.14572E-14 0.27756E-16 0.60785E-14 0.97145E-16 0.86875E-14 0.10547E-14 0.89304E-14
 0.71193E-14 0.75773E-14 0.92981E-15 0.97977E-14 0.27756E-15 0.17875E-13 0.13878E-15 0.86875E-14 0.16653E-15 0.81740E-14
 0.10131E-14 0.90344E-14 0.71332E-14 0.80769E-14 0.99920E-15 0.83822E-14 0.36082E-15 0.54678E-14 0.13878E-15 0.82018E-14
 0.55511E-16 0.78756E-14 0.90553E-15 0.87205E-14 0.70135E-14 0.79554E-14 0.97145E-15 0.57454E-14 0.83267E-16 0.77716E-15
  0.0000     0.56344E-14 0.69389E-16 0.82340E-11 0.90240E-14 0.53141E-09 0.51525E-10 0.20581E-06 0.75079E-14 0.69282E-11
 0.55511E-16 0.14229E-12  0.0000     0.14572E-10 0.13878E-15 0.82153E-11 0.89234E-14 0.52553E-09 0.50689E-10 0.13690E-06
 0.72026E-14 0.63337E-11 0.13878E-15 0.12363E-11 0.11102E-15 0.22117E-11 0.18041E-15 0.78714E-11 0.89651E-14 0.53681E-09
 0.51383E-10 0.22063E-06 0.76883E-14 0.65917E-11 0.83267E-16 0.44303E-12 -.27756E-16 0.37046E-11 0.55511E-16 0.82276E-11
 0.92582E-14 0.53151E-09 0.52054E-10 0.20247E-06 0.78340E-14 0.71808E-11 0.41633E-16 0.81962E-13 0.27756E-16 0.20722E-09
 0.12490E-15 0.17021E-10 0.72581E-14 0.50620E-10 0.76107E-11 0.98587E-10 0.75669E-14 0.41080E-11 0.11102E-15 0.34782E-11
 -.55511E-16 0.13364E-11 0.19429E-15 0.15878E-10 0.73136E-14 0.51293E-10 0.78181E-11 0.98425E-10 0.74107E-14 0.41170E-11
 0.13878E-15 0.29837E-11 0.11102E-15 0.14518E-11 0.13878E-15 0.15988E-10 0.71887E-14 0.51407E-10 0.79900E-11 0.10139E-09
 0.76189E-14 0.42339E-11 0.15266E-15 0.33205E-11 0.38858E-15 0.14311E-11 0.22204E-15 0.16896E-10 0.71505E-14 0.50821E-10
 0.77556E-11 0.99628E-10 0.76970E-14 0.41284E-11 0.19429E-15 0.37565E-11 0.69389E-16 0.13094E-11 0.55511E-16 0.59002E-11
 0.82122E-14 0.15780E-06 0.10223E-09 0.68193E-09 0.89269E-14 0.80667E-11 0.18735E-15 0.58487E-12 0.69389E-16 0.27961E-12
 0.11102E-15 0.60810E-11 0.85140E-14 0.13010E-06 0.10028E-09 0.70127E-09 0.85557E-14 0.78487E-11 0.13878E-15 0.11660E-11
 0.22204E-15 0.80755E-10 0.11102E-15 0.63342E-11 0.79242E-14 0.22297E-06 0.10224E-09 0.68092E-09 0.88263E-14 0.80546E-11
 0.15266E-15 0.81812E-12 0.27756E-15 0.10088E-11 0.13878E-15 0.62595E-11 0.78826E-14 0.16373E-06 0.10215E-09 0.68137E-09
 0.89373E-14 0.81109E-11 0.34694E-16 0.45568E-12 0.55511E-16 0.14466E-12 0.22204E-15 0.56344E-14 0.99920E-15 0.76987E-14
 0.74437E-14 0.82313E-14 0.10929E-14 0.69805E-14 0.13878E-15 0.69528E-14 0.83267E-16 0.68001E-15 0.27756E-15 0.64393E-14
 0.99920E-15 0.80769E-14 0.77993E-14 0.84967E-14 0.12768E-14 0.69250E-14 0.11102E-15 0.93259E-14 0.55511E-16 0.43576E-14
 0.22204E-15 0.89373E-14 0.10963E-14 0.77854E-14 0.76883E-14 0.87708E-14 0.10408E-14 0.76328E-14 0.19429E-15 0.79103E-14
 0.16653E-15 0.14988E-14 0.16653E-15 0.76050E-14 0.92981E-15 0.72997E-14 0.73760E-14 0.83353E-14 0.10755E-14 0.74732E-14
 0.17347E-15 0.59536E-14 0.69389E-16 0.49960E-15 0.69389E-16 0.40246E-15 0.53846E-14 0.72567E-11 0.40717E-11 0.80288E-11
 0.72199E-14 0.18095E-11 0.55511E-16 0.10125E-12 0.13878E-16 0.19429E-15 0.18041E-15 0.70777E-15 0.58842E-14 0.69681E-11
 0.40796E-11 0.79780E-11 0.72858E-14 0.17844E-11 0.11102E-15 0.72950E-12 0.11102E-15 0.20539E-14 0.24980E-15 0.12157E-13
 0.82157E-14 0.65586E-11 0.41110E-11 0.80016E-11 0.75911E-14 0.18056E-11 0.27756E-16 0.22413E-12 0.13878E-16 0.24980E-15
 0.69389E-16 0.20817E-14 0.72720E-14 0.67815E-11 0.40945E-11 0.80218E-11 0.72373E-14 0.18129E-11 0.16653E-15 0.61229E-13
 -.41633E-16 0.15266E-15 0.11102E-15 0.83267E-16 0.15266E-15 0.16653E-15 0.12490E-15 0.20817E-16 0.13184E-15 0.83267E-16
 0.97145E-16 0.97145E-16 0.27756E-16 0.13878E-16 0.83267E-16 0.83267E-16 0.16653E-15 0.18041E-15 0.24980E-15 0.69389E-16
 0.83267E-16 0.27756E-16 -.41633E-16 0.16653E-15 0.11102E-15 0.19429E-15 0.22204E-15 0.27756E-16 0.33307E-15 0.11102E-15
 0.13878E-15 0.16653E-15 0.15266E-15 0.11102E-15 0.29143E-15 0.20817E-15 0.19429E-15 0.41633E-16 0.22204E-15 0.97145E-16
 0.11102E-15 0.20817E-15 0.12490E-15 0.90206E-16 0.48572E-16 0.83267E-16 0.11102E-15 0.69389E-16 0.19429E-15 -.13878E-16
 0.12490E-15 0.41633E-16 0.48572E-15 0.62783E-13 0.36796E-11 0.40959E-12 0.54678E-14 0.48156E-13 0.11102E-15 0.46442E-12
 0.97145E-16 0.12351E-14 0.97145E-16 0.97145E-16 0.69389E-15 0.95077E-13 0.34280E-11 0.71877E-12 0.74107E-14 0.15768E-12
 0.13878E-15 0.47544E-12 0.83267E-16 0.18124E-13 0.22204E-15 0.16237E-14 0.53291E-14 0.43894E-12 0.31727E-11 0.81812E-12
 0.79659E-14 0.22204E-12 0.16653E-15 0.48146E-12 0.18041E-15 0.30809E-14 0.83267E-16 0.15266E-15 0.17208E-14 0.18241E-12
 0.33749E-11 0.50474E-12 0.62450E-14 0.73858E-13 0.20817E-15 0.46498E-12 0.69389E-16 0.59674E-15 0.15266E-15 0.97145E-16
  0.0000     0.55511E-16  0.0000     0.83267E-16 0.55511E-16 0.20817E-15 0.83267E-16 0.41633E-16 0.27756E-16 0.97145E-16
 0.19429E-15 0.69389E-16 0.55511E-16 0.20817E-15 0.16653E-15 0.41633E-16 0.16653E-15 0.55511E-16 0.83267E-16 -.27756E-16
 0.16653E-15 0.13878E-15 0.27756E-15  0.0000     0.13878E-15 0.11102E-15 0.16653E-15 0.11102E-15 0.22204E-15 0.41633E-16
 0.27756E-16 0.23592E-15 0.69389E-16 0.69389E-16 0.97145E-16 0.55511E-16 0.83267E-16 0.27756E-15 0.41633E-16 0.97145E-16
 0.97145E-16 0.97145E-16 0.16653E-15 0.16653E-15 0.27756E-16 0.11102E-15 0.18041E-15 0.88277E-13 0.49682E-14 0.11591E-08
 0.12777E-11 0.11206E-12 0.40246E-15 0.20817E-15 0.83267E-16 0.63838E-15 -.69389E-16 0.56402E-12 0.97145E-16 0.16200E-12
 0.58009E-14 0.56294E-10 0.13276E-11 0.59551E-12 0.11241E-14 0.29143E-15 0.16653E-15 0.20678E-14 0.55511E-16 0.52570E-12
 0.15266E-15 0.36752E-11 0.80214E-14 0.37066E-11 0.13951E-11 0.10096E-11 0.14849E-14 0.31919E-15 0.20817E-15 0.29560E-14
 -.55511E-16 0.54566E-12 0.16653E-15 0.47574E-12 0.69389E-14 0.87647E-11 0.13446E-11 0.18452E-12 0.62450E-15 0.18041E-15
 0.15266E-15 0.97145E-15 0.55511E-16 0.56891E-12 0.83267E-16 0.11102E-15 0.20817E-16 0.11102E-15 0.27756E-16 0.83267E-16
 0.18041E-15 0.83267E-16 0.55511E-16 0.27756E-16 0.69389E-16 0.13878E-16 0.12490E-15 0.76328E-16 -.34694E-16 0.29143E-15
 0.19429E-15 0.18041E-15 0.22204E-15 0.55511E-16 0.22204E-15 0.12490E-15 0.97145E-16 0.41633E-16 0.16653E-15 0.41633E-16
 0.11102E-15 0.27756E-16 0.22204E-15 0.19429E-15 0.16653E-15 0.11102E-15 0.11102E-15 0.97145E-16 0.83267E-16 0.69389E-16
 -.27756E-16 0.18041E-15 0.48572E-16 0.17347E-15 0.97145E-16 0.69389E-16 0.22204E-15 0.11102E-15 0.13878E-15 0.20817E-15
 0.83267E-16 0.11102E-15 0.19429E-15 0.18276E-11 0.84897E-14 0.82560E-11 0.16111E-10 0.58128E-11 0.52597E-14 0.34694E-15
 0.15266E-15 0.12490E-15 0.13878E-15 0.65947E-13 0.14572E-15 0.18230E-11 0.82573E-14 0.82769E-11 0.16147E-10 0.62138E-11
 0.73969E-14 0.13323E-14 0.22204E-15 0.15266E-15 0.13878E-15 0.30234E-12 0.15959E-15 0.18047E-11 0.79069E-14 0.82752E-11
 0.16006E-10 0.62894E-11 0.77299E-14 0.19290E-14 0.11102E-15 0.41633E-15 0.13878E-15 0.46893E-12 0.13878E-15 0.18282E-11
 0.83510E-14 0.82825E-11 0.15953E-10 0.59885E-11 0.58009E-14 0.54123E-15 0.19429E-15 0.20817E-15 0.18041E-15 0.11363E-12
 0.21511E-15 0.82850E-14 0.94716E-15 0.92565E-14 0.71748E-14 0.78618E-14 0.10270E-14 0.49127E-14 0.22204E-15 0.40246E-15
  0.0000     0.44825E-14 0.34694E-16 0.84238E-14 0.97491E-15 0.93033E-14 0.72286E-14 0.78479E-14 0.97838E-15 0.69666E-14
 0.11102E-15 0.14433E-14 0.11102E-15 0.63699E-14 0.90206E-16 0.84169E-14 0.10096E-14 0.93866E-14 0.72650E-14 0.79277E-14
 0.10131E-14 0.74107E-14 0.30531E-15 0.18596E-14 0.18041E-15 0.70638E-14 0.76328E-16 0.83440E-14 0.94369E-15 0.92617E-14
 0.71540E-14 0.78999E-14 0.10061E-14 0.54956E-14 0.24980E-15 0.63838E-15 0.55511E-16 0.56205E-14 0.19429E-15 0.82485E-11
 0.89095E-14 0.52119E-09 0.51154E-10 0.14100E-06 0.75044E-14 0.74157E-11 0.16653E-15 0.52999E-13 -.13878E-16 0.66681E-10
 0.16653E-15 0.82031E-11 0.85904E-14 0.51747E-09 0.49862E-10 0.10581E-06 0.71991E-14 0.67598E-11 0.11102E-15 0.14190E-12
 0.13878E-15 0.12736E-10 0.13184E-15 0.80067E-11 0.86025E-14 0.53181E-09 0.50591E-10 0.16359E-06 0.73171E-14 0.68185E-11
 0.55511E-16 0.18242E-12 0.55511E-16 0.88350E-11 -.69389E-17 0.82347E-11 0.91351E-14 0.52159E-09 0.51539E-10 0.14560E-06
 0.74593E-14 0.72278E-11 0.22204E-15 0.74080E-13 0.55511E-16 0.64376E-09 -.27756E-16 0.17013E-10 0.71037E-14 0.51198E-10
 0.76305E-11 0.10106E-09 0.74871E-14 0.40979E-11 0.11102E-15 0.37129E-11 -.13878E-16 0.12786E-11 0.18041E-15 0.16034E-10
 0.71072E-14 0.51660E-10 0.76381E-11 0.99258E-10 0.73067E-14 0.40989E-11 0.11102E-15 0.33883E-11 0.12490E-15 0.13278E-11
 0.97145E-16 0.16177E-10 0.70759E-14 0.51980E-10 0.77591E-11 0.10150E-09 0.73951E-14 0.42195E-11 0.18041E-15 0.35375E-11
 0.12490E-15 0.13785E-11 0.11102E-15 0.16851E-10 0.70898E-14 0.51714E-10 0.78410E-11 0.10252E-09 0.75617E-14 0.41230E-11
 0.16653E-15 0.36853E-11 0.55511E-16 0.13228E-11 0.22204E-15 0.59003E-11 0.78444E-14 0.14652E-06 0.10122E-09 0.68618E-09
 0.88263E-14 0.80741E-11 0.16653E-15 0.46378E-12 0.55511E-16 0.14452E-12 0.19429E-15 0.58678E-11 0.79728E-14 0.12831E-06
 0.98507E-10 0.70244E-09 0.81827E-14 0.78759E-11 0.16653E-15 0.51814E-12 0.83267E-16 0.21698E-12 0.27756E-16 0.58541E-11
 0.79763E-14 0.20439E-06 0.10057E-09 0.68150E-09 0.83909E-14 0.80770E-11 0.34694E-16 0.50336E-12 0.69389E-16 0.18334E-12
 0.12490E-15 0.59584E-11 0.78583E-14 0.14562E-06 0.10339E-09 0.68592E-09 0.88679E-14 0.81079E-11 0.48572E-16 0.47022E-12
 0.55511E-16 0.15032E-12 0.16653E-15 0.57176E-14 0.92981E-15 0.75669E-14 0.74558E-14 0.86459E-14 0.10894E-14 0.71713E-14
 0.76328E-16 0.60785E-14 0.11102E-15 0.43021E-15 0.97145E-16 0.58425E-14 0.92981E-15 0.79207E-14 0.75218E-14 0.87239E-14
 0.10235E-14 0.69736E-14 0.11102E-15 0.61895E-14 0.13878E-15 0.72164E-15 0.11102E-15 0.60923E-14 0.99226E-15 0.78410E-14
 0.77056E-14 0.88835E-14 0.10131E-14 0.72511E-14 0.83267E-16 0.60368E-14 0.11102E-15 0.66613E-15 0.12490E-15 0.57454E-14
 0.83961E-15 0.74975E-14 0.75009E-14 0.88367E-14 0.10842E-14 0.74593E-14 0.11796E-15 0.61756E-14 0.83267E-16 0.40246E-15
 0.41633E-16 0.40246E-15 0.52736E-14 0.72961E-11 0.39855E-11 0.80792E-11 0.70118E-14 0.18156E-11  0.0000     0.61909E-13
 -.13878E-16 0.12490E-15 0.11102E-15 0.43021E-15 0.52736E-14 0.72852E-11 0.39765E-11 0.80534E-11 0.69215E-14 0.17934E-11
 0.11102E-15 0.80408E-13 0.18041E-15 0.20817E-15 0.16653E-15 0.56899E-15 0.57176E-14 0.71684E-11 0.40001E-11 0.80893E-11
 0.74281E-14 0.18145E-11 0.16653E-15 0.73871E-13  0.0000     0.83267E-16 0.19429E-15 0.59674E-15 0.54123E-14 0.72150E-11
 0.39975E-11 0.80850E-11 0.74073E-14 0.18189E-11 0.11102E-15 0.64906E-13 0.97145E-16 0.15266E-15 -.13878E-16 0.13878E-16
 0.97145E-16 0.69389E-16 0.55511E-16 0.20817E-16 0.97145E-16 0.48572E-16 -.27756E-16 0.41633E-16 -.41633E-16 -.83267E-16
 0.13878E-15 0.13878E-16 0.83267E-16 0.97145E-16 0.11796E-15 0.13878E-16 0.13184E-15 0.13878E-16 0.13878E-16 -.41633E-16
 0.16653E-15 0.13878E-15 0.83267E-16  0.0000     0.15266E-15 0.69389E-16 0.97145E-16 0.27756E-16 0.11102E-15 0.97145E-16
 0.69389E-17 0.41633E-16 -.27756E-16 0.22204E-15 -.13878E-16 -.27756E-16 0.97145E-16 0.55511E-16 0.18041E-15 -.69389E-17
 0.97145E-16 0.55511E-16 0.48572E-16 0.18041E-15 0.13878E-16 0.16653E-15 0.11102E-15 -.55511E-16 0.19429E-15 0.35749E-13
 0.34527E-11 0.36045E-12 0.64670E-14 0.66905E-13 0.41633E-16 0.37434E-12 -.13878E-16 0.24980E-15  0.0000     0.27756E-16
 0.11102E-15 0.34334E-13 0.34054E-11 0.38507E-12 0.65503E-14 0.74496E-13 0.12490E-15 0.37177E-12 0.12490E-15 0.44409E-15
 0.11102E-15 0.27756E-16 0.26368E-15 0.44631E-13 0.33832E-11 0.33169E-12 0.63005E-14 0.56649E-13 0.27756E-16 0.37501E-12
 0.83267E-16 0.19429E-15 -.27756E-16 -.27756E-16 0.16653E-15 0.40828E-13 0.34289E-11 0.33776E-12 0.63005E-14 0.59272E-13
 0.13878E-15 0.37553E-12 -.13878E-16 0.20817E-15 0.97145E-16 0.27756E-16 -.13878E-16 0.55511E-16 0.69389E-16 -.41633E-16
 0.41633E-16 -.13878E-16 0.41633E-16 0.55511E-16 0.69389E-16 0.27756E-16 0.15266E-15  0.0000     -.83267E-16 0.13878E-15
 -.55511E-16 0.27756E-16 0.69389E-16 -.13878E-16 0.69389E-16 0.69389E-16 0.41633E-16 0.27756E-16 0.16653E-15 0.97145E-16
 0.55511E-16  0.0000     -.27756E-16 -.27756E-16 0.12490E-15 -.27756E-16 -.27756E-16 0.83267E-16 -.97145E-16 -.27756E-16
 0.55511E-16 0.11102E-15 -.55511E-16 0.12490E-15 0.13878E-16 0.97145E-16 0.13878E-16 -.55511E-16 0.97145E-16 0.69389E-16
  0.0000      0.0000     0.97145E-16 0.87624E-13 0.50238E-14 0.50184E-10 0.97818E-12 0.84280E-13 0.20817E-15 0.55511E-16
  0.0000     0.26368E-15 -.55511E-16 0.48277E-12 0.55511E-16 0.82684E-13 0.49682E-14 0.39319E-10 0.98394E-12 0.95465E-13
 0.40246E-15 0.27756E-16  0.0000     0.22204E-15 0.27756E-16 0.47037E-12 0.97145E-16 0.11510E-12 0.52736E-14 0.84601E-09
 0.98252E-12 0.65517E-13 0.11102E-15 -.13878E-16 0.11102E-15 0.23592E-15 0.55511E-16 0.48617E-12 0.83267E-16 0.10089E-12
 0.52180E-14 0.12691E-09 0.97393E-12 0.69125E-13 0.23592E-15 0.41633E-16 0.27756E-16 0.31919E-15 0.13878E-15 0.48626E-12
 0.13878E-16 0.69389E-16 0.69389E-17 0.11796E-15 0.41633E-16 0.55511E-16 0.11102E-15 0.16653E-15 -.69389E-16 0.27756E-16
  0.0000     0.11102E-15 0.11102E-15 0.27756E-16 0.11102E-15 0.18041E-15 0.83267E-16 0.41633E-16 0.15266E-15  0.0000    
 0.83267E-16 0.41633E-16 0.97145E-16 0.12490E-15 0.11796E-15 -.69389E-17 0.97145E-16 0.13878E-16 0.11102E-15 -.13878E-16
 0.97145E-16 0.55511E-16 0.55511E-16 0.83267E-16 0.11102E-15 -.13878E-16 0.34694E-16 0.48572E-16 0.41633E-16 0.97145E-16
 0.41633E-16 0.41633E-16 0.83267E-16  0.0000     0.13878E-16 0.13878E-16 0.83267E-16  0.0000     0.76328E-16 0.15126E-11
 0.72997E-14 0.68317E-11 0.15537E-10 0.48907E-11 0.60091E-14 0.30531E-15 0.55511E-16 0.13878E-16 -.13878E-16 0.10496E-12
 0.97145E-16 0.15094E-11 0.73309E-14 0.68381E-11 0.16069E-10 0.49154E-11 0.63283E-14 0.38858E-15 -.55511E-16 0.13878E-15
 0.55511E-16 0.11702E-12 0.11796E-15 0.14944E-11 0.73518E-14 0.68272E-11 0.16046E-10 0.47968E-11 0.56621E-14 0.31919E-15
 -.13878E-16 0.69389E-16 0.83267E-16 0.80769E-13 0.69389E-16 0.15098E-11 0.72581E-14 0.68340E-11 0.15571E-10 0.48199E-11
 0.57593E-14 0.22204E-15 0.55511E-16 0.15266E-15 0.13878E-15 0.87208E-13 0.19429E-15 0.73552E-14 0.65919E-15 0.62155E-14
 0.46057E-14 0.68036E-14 0.11588E-14 0.54540E-14 0.83267E-16 0.29143E-15  0.0000     0.51625E-14 0.41633E-16 0.72720E-14
 0.66093E-15 0.62849E-14 0.48277E-14 0.69077E-14 0.10963E-14 0.57732E-14 0.69389E-16 0.24980E-15 0.41633E-16 0.56066E-14
 0.21511E-15 0.72303E-14 0.60542E-15 0.61080E-14 0.48208E-14 0.69493E-14 0.11727E-14 0.52874E-14 0.13878E-15 0.29143E-15
 0.13878E-15 0.49960E-14 0.20123E-15 0.73309E-14 0.56552E-15 0.58356E-14 0.45970E-14 0.69285E-14 0.11310E-14 0.52042E-14
 0.69389E-16 0.20817E-15 0.41633E-16 0.52736E-14 0.97145E-16 0.68012E-11 0.60438E-14 0.43794E-09 0.40802E-10 0.11597E-06
 0.64393E-14 0.60816E-11 -.13878E-16 0.41633E-13 -.69389E-16 0.21267E-09 0.15959E-15 0.67753E-11 0.61479E-14 0.43517E-09
 0.40942E-10 0.91360E-07 0.64532E-14 0.59242E-11 0.27756E-16 0.44992E-13 0.41633E-16 0.40714E-08 0.11102E-15 0.66291E-11
 0.57974E-14 0.44592E-09 0.39966E-10 0.12648E-06 0.65503E-14 0.61962E-11 0.11102E-15 0.34917E-13 0.41633E-16 0.37326E-10
 -.20817E-16 0.67723E-11 0.57142E-14 0.44002E-09 0.39779E-10 0.11934E-06 0.65226E-14 0.61945E-11 0.69389E-16 0.35832E-13
 0.41633E-16 0.48785E-10 0.55511E-16 0.16630E-10 0.45988E-14 0.40954E-10 0.67634E-11 0.79437E-10 0.48052E-14 0.32154E-11
 0.20817E-16 0.32882E-11 -.13878E-16 0.10248E-11 0.41633E-16 0.15465E-10 0.46196E-14 0.41750E-10 0.68323E-11 0.80881E-10
 0.47514E-14 0.32276E-11 0.11102E-15 0.32917E-11 -.27756E-16 0.10159E-11 0.19429E-15 0.15806E-10 0.45085E-14 0.40634E-10
 0.66048E-11 0.76536E-10 0.46543E-14 0.32782E-11 0.48572E-16 0.38481E-11 0.83267E-16 0.98976E-12 0.83267E-16 0.16736E-10
 0.44565E-14 0.39797E-10 0.65684E-11 0.75739E-10 0.47566E-14 0.32234E-11 0.27756E-16 0.36410E-11 -.27756E-16 0.10049E-11
 0.12490E-15 0.48635E-11 0.68313E-14 0.11685E-06 0.80157E-10 0.56965E-09 0.58955E-14 0.66908E-11 0.11796E-15 0.58260E-12
 -.12490E-15 0.34960E-12 0.97145E-16 0.51109E-11 0.70326E-14 0.10157E-06 0.80559E-10 0.57884E-09 0.58686E-14 0.65583E-11
 0.48572E-16 0.51985E-12 0.41633E-16 0.22173E-12 0.27756E-16 0.49314E-11 0.69666E-14 0.14425E-06 0.77283E-10 0.56495E-09
 0.56535E-14 0.67236E-11 0.90206E-16 0.29729E-12 0.16653E-15 0.51653E-13 0.83267E-16 0.46973E-11 0.67446E-14 0.12114E-06
 0.75955E-10 0.56730E-09 0.56621E-14 0.67388E-11  0.0000     0.35981E-12 -.41633E-16 0.83308E-13 0.15266E-15 0.59674E-14
 0.11657E-14 0.64705E-14 0.48590E-14 0.58417E-14 0.74767E-15 0.63491E-14 0.13878E-15 0.80908E-14  0.0000     0.45797E-15
 0.69389E-16 0.76467E-14 0.10894E-14 0.67307E-14 0.49093E-14 0.58668E-14 0.68695E-15 0.62034E-14 0.13184E-15 0.75218E-14
 0.27756E-16 0.40246E-15 0.12490E-15 0.71054E-14 0.11449E-14 0.65989E-14 0.49145E-14 0.57142E-14 0.70083E-15 0.61409E-14
 0.69389E-16 0.55234E-14 0.13878E-16 0.12490E-15 0.97145E-16 0.52458E-14 0.11241E-14 0.65260E-14 0.46994E-14 0.55511E-14
 0.66266E-15 0.61409E-14 0.20817E-15 0.61479E-14 0.27756E-16 0.19429E-15 0.83267E-16 0.31919E-15 0.53568E-14 0.60683E-11
 0.31098E-11 0.66773E-11 0.62866E-14 0.15019E-11 0.69389E-17 0.17999E-12  0.0000     0.12490E-15 0.22204E-15 0.12490E-14
 0.68140E-14 0.57304E-11 0.30783E-11 0.66540E-11 0.62658E-14 0.14862E-11  0.0000     0.13925E-12 0.13878E-16 0.19429E-15
 0.11102E-15 0.79103E-15 0.63005E-14 0.58526E-11 0.30605E-11 0.66987E-11 0.62519E-14 0.15056E-11 -.34694E-16 0.46116E-13
 -.69389E-16 -.13878E-16 0.55511E-16 0.23592E-15 0.48295E-14 0.62807E-11 0.30971E-11 0.67049E-11 0.62450E-14 0.15088E-11
 0.55511E-16 0.67016E-13 0.55511E-16 -.13878E-16 0.11102E-15 0.69389E-16  0.0000     0.97145E-16 0.15959E-15 0.41633E-16
 0.10408E-15 0.69389E-16 0.13878E-16 0.19429E-15 0.97145E-16 0.11102E-15 0.55511E-16 0.83267E-16 0.69389E-16 0.18041E-15
 0.83267E-16 0.11102E-15 0.20817E-16 0.27756E-16 0.20817E-16 0.41633E-16 0.83267E-16 0.13878E-15 0.16653E-15 -.27756E-16
 0.12490E-15 0.41633E-16 0.97145E-16 0.13878E-16 0.90206E-16 0.62450E-16 0.55511E-16 0.83267E-16 0.13878E-16  0.0000    
 0.55511E-16 0.11102E-15 0.55511E-16 -.27756E-16 0.14572E-15 0.69389E-17 0.11796E-15 0.69389E-17 -.69389E-17 0.13878E-15
 0.41633E-16 0.55511E-16 0.15266E-15 0.41633E-16 0.11102E-15 0.41384E-13 0.31371E-11 0.58054E-12 0.82989E-14 0.17865E-12
 0.13878E-15 0.39032E-12 -.55511E-16 0.99920E-15 0.11102E-15 0.13878E-15 0.51348E-15 0.99032E-13 0.28473E-11 0.86581E-12
 0.96867E-14 0.54685E-12 0.12490E-15 0.38863E-12 0.55511E-16 0.73552E-15 0.83267E-16 0.97145E-16 0.48572E-15 0.75551E-13
 0.31132E-11 0.41610E-12 0.68140E-14 0.87264E-13 0.55511E-16 0.37349E-12 0.27756E-16 0.12490E-15 0.55511E-16 -.55511E-16
 0.83267E-16 0.28838E-13 0.34800E-11 0.32876E-12 0.60785E-14 0.55650E-13 -.27756E-16 0.37401E-12 0.55511E-16 0.18041E-15
 0.13878E-15  0.0000      0.0000     0.83267E-16 0.55511E-16 -.27756E-16 0.55511E-16 0.55511E-16 0.55511E-16 0.55511E-16
 0.55511E-16 -.55511E-16 0.11102E-15 0.97145E-16  0.0000     0.24980E-15 0.13878E-16 0.55511E-16 -.41633E-16 0.83267E-16
  0.0000     0.55511E-16 0.97145E-16 0.13878E-15 0.11102E-15 0.27756E-16 0.83267E-16 0.69389E-16 -.27756E-16 -.27756E-16
 0.13878E-16 -.13878E-16 0.13878E-16 0.12490E-15 0.41633E-16 0.55511E-16 0.69389E-16 0.41633E-16  0.0000     0.11102E-15
 0.55511E-16 0.69389E-16 0.55511E-16 0.13878E-16 0.83267E-16 0.41633E-16 0.41633E-16 -.27756E-16 0.15266E-15 0.10460E-12
 0.51348E-14 0.20459E-09 0.99140E-12 0.34724E-12 0.45797E-15 0.23592E-15 0.11102E-15 0.10547E-14 0.27756E-16 0.45637E-12
 0.83267E-16 0.42297E-12 0.66613E-14 0.11449E-10 0.10545E-11 0.40679E-11 0.14710E-14 0.74940E-15  0.0000     0.49127E-14
  0.0000     0.44367E-12 -.55511E-16 0.26873E-12 0.61340E-14 0.23032E-10 0.10030E-11 0.12744E-12 0.23592E-15 0.55511E-16
 0.55511E-16 0.44409E-15 0.27756E-16 0.48342E-12 0.97145E-16 0.64657E-13 0.44409E-14 0.15912E-10 0.93757E-12 0.67280E-13
 0.19429E-15 -.41633E-16 0.22204E-15 0.23592E-15 0.27756E-16 0.48345E-12 0.10408E-15 -.69389E-17 0.55511E-16 0.55511E-16
 0.41633E-16 0.55511E-16 0.18041E-15 0.13878E-15 0.11102E-15 0.55511E-16 0.11102E-15 -.27756E-16 0.16653E-15 0.13878E-15
 0.11102E-15 0.11102E-15 0.69389E-16 0.13878E-16 0.27756E-16 0.19429E-15 0.83267E-16 0.11102E-15 0.55511E-16 0.27756E-16
 0.13878E-15 -.55511E-16 0.62450E-16 0.13878E-16 0.27756E-16 0.83267E-16 0.55511E-16 0.13878E-15 0.83267E-16 -.27756E-16
 0.12490E-15 0.12490E-15 0.76328E-16 0.97145E-16 0.20817E-16 0.11796E-15 0.62450E-16 0.83267E-16 0.69389E-16 0.27756E-16
 0.55511E-16 0.27756E-16 0.12490E-15 0.13878E-16 0.10408E-15 0.15080E-11 0.73795E-14 0.67798E-11 0.14583E-10 0.51200E-11
 0.78132E-14 0.11657E-14 0.11102E-15 0.26368E-15 0.55511E-16 0.41930E-12 0.11102E-15 0.15079E-11 0.74801E-14 0.68114E-11
 0.14655E-10 0.53255E-11 0.94230E-14 0.63005E-14 0.13878E-15 0.70777E-15 0.16653E-15 0.31126E-11 0.15266E-15 0.14938E-11
 0.73760E-14 0.67888E-11 0.14887E-10 0.49561E-11 0.67446E-14 0.48572E-15 0.27756E-16 0.55511E-16 0.11102E-15 0.14147E-12
 0.11796E-15 0.15052E-11 0.72511E-14 0.67697E-11 0.14715E-10 0.47788E-11 0.57732E-14 0.24980E-15 0.19429E-15 -.13878E-16
 0.13878E-16 0.82559E-13 0.21511E-15 0.72650E-14 0.64879E-15 0.61669E-14 0.45901E-14 0.70083E-14 0.11935E-14 0.68279E-14
 0.22204E-15 0.61062E-15 0.27756E-16 0.67168E-14 0.16653E-15 0.75356E-14 0.76328E-15 0.68973E-14 0.52389E-14 0.70360E-14
 0.10547E-14 0.84655E-14 0.83267E-16 0.17208E-14  0.0000     0.79936E-14 0.83267E-16 0.74246E-14 0.70083E-15 0.65781E-14
 0.49578E-14 0.68869E-14 0.12490E-14 0.62034E-14 0.26368E-15 0.38858E-15 0.55511E-16 0.56621E-14 0.20817E-16 0.73622E-14
 0.57072E-15 0.58460E-14 0.45675E-14 0.68764E-14 0.11519E-14 0.51348E-14 0.11102E-15 0.16653E-15 0.69389E-16 0.52180E-14
 0.97145E-16 0.68059E-11 0.61704E-14 0.43529E-09 0.41603E-10 0.10156E-06 0.65919E-14 0.57464E-11 0.41633E-16 0.99282E-13
 0.11102E-15 0.11452E-10 0.55511E-16 0.68046E-11 0.69181E-14 0.43089E-09 0.44628E-10 0.81401E-07 0.66336E-14 0.53952E-11
 0.97145E-16 0.26187E-12 0.11102E-15 0.33819E-11 0.15266E-15 0.66633E-11 0.64462E-14 0.44161E-09 0.43303E-10 0.11284E-06
 0.66128E-14 0.59423E-11 0.41633E-16 0.54262E-13 0.13878E-15 0.10777E-08 0.20817E-16 0.67873E-11 0.59050E-14 0.43754E-09
 0.39925E-10 0.10721E-06 0.65677E-14 0.62219E-11 0.97145E-16 0.34472E-13 0.97145E-16 0.40001E-10 0.18041E-15 0.17197E-10
 0.48191E-14 0.41093E-10 0.68334E-11 0.79583E-10 0.50272E-14 0.31835E-11 0.41633E-16 0.29770E-11  0.0000     0.10913E-11
 0.13878E-15 0.15580E-10 0.50585E-14 0.44752E-10 0.74163E-11 0.89394E-10 0.52180E-14 0.32036E-11 0.55511E-16 0.27046E-11
 0.24980E-15 0.11407E-11 0.41633E-16 0.15875E-10 0.50307E-14 0.43758E-10 0.71547E-11 0.84888E-10 0.52458E-14 0.32477E-11
 0.30531E-15 0.33861E-11 0.13878E-15 0.10512E-11 0.34694E-16 0.17150E-10 0.46439E-14 0.39937E-10 0.66145E-11 0.75717E-10
 0.49735E-14 0.31630E-11 0.90206E-16 0.35852E-11 -.13878E-16 0.10118E-11 0.13878E-15 0.48893E-11 0.68626E-14 0.91177E-07
 0.81132E-10 0.57935E-09 0.60108E-14 0.66670E-11 0.13878E-15 0.86564E-12 0.27756E-16 0.39537E-11 0.97145E-16 0.53135E-11
 0.71609E-14 0.80820E-07 0.89930E-10 0.59133E-09 0.65364E-14 0.66521E-11 0.83267E-16 0.12119E-11 0.55511E-16 0.65145E-11
 0.69389E-16 0.53221E-11 0.71332E-14 0.10825E-06 0.86693E-10 0.57739E-09 0.63144E-14 0.66829E-11 0.90206E-16 0.52938E-12
 0.83267E-16 0.21630E-12 0.12490E-15 0.50180E-11 0.68799E-14 0.92231E-07 0.77451E-10 0.57722E-09 0.58512E-14 0.67228E-11
 0.62450E-16 0.38548E-12 -.13878E-16 0.94744E-13 0.97145E-16 0.60646E-14 0.10547E-14 0.65364E-14 0.48659E-14 0.57974E-14
 0.72685E-15 0.63560E-14 0.18041E-15 0.94785E-14 0.97145E-16 0.13045E-14 0.55511E-16 0.93398E-14 0.10408E-14 0.67307E-14
 0.53013E-14 0.63560E-14 0.76328E-15 0.63699E-14 0.18041E-15 0.10839E-13 0.83267E-16 0.46352E-14 0.16653E-15 0.10159E-13
 0.11102E-14 0.68279E-14 0.52180E-14 0.62381E-14 0.77716E-15 0.62034E-14 0.83267E-16 0.76883E-14 -.55511E-16 0.44409E-15
 0.13878E-16 0.69666E-14 0.10686E-14 0.66024E-14 0.46560E-14 0.56014E-14 0.68522E-15 0.61479E-14 0.13878E-15 0.64393E-14
 -.13878E-16 0.16653E-15 0.83267E-16 0.38858E-15 0.56483E-14 0.58895E-11 0.30903E-11 0.65207E-11 0.62381E-14 0.14842E-11
 0.55511E-16 0.54423E-12  0.0000     0.66613E-15 0.24980E-15 0.59119E-14 0.82157E-14 0.53646E-11 0.30658E-11 0.66062E-11
 0.62589E-14 0.14748E-11 0.41633E-16 0.35337E-11 0.19429E-15 0.68834E-13 0.11102E-15 0.21241E-12 0.92704E-14 0.52785E-11
 0.30749E-11 0.65122E-11 0.63005E-14 0.14842E-11 0.11796E-15 0.14326E-12 0.41633E-16 0.13878E-15 0.55511E-16 0.80491E-15
 0.64115E-14 0.56954E-11 0.30745E-11 0.65378E-11 0.62034E-14 0.14912E-11 0.48572E-16 0.75079E-13 0.13878E-16 0.12490E-15
 0.41633E-16  0.0000     0.83267E-16 0.83267E-16 0.17347E-15 -.41633E-16 0.69389E-16 0.62450E-16 0.27756E-16 0.18041E-15
 0.19429E-15 -.11102E-15 0.27756E-16 0.83267E-16 0.16653E-15 0.41633E-16 0.19429E-15 -.41633E-16 0.41633E-16 0.27756E-16
 0.55511E-16 0.69389E-16 0.83267E-16 0.13878E-15 0.16653E-15 0.83267E-16 0.27756E-16 0.12490E-15 0.69389E-16 0.69389E-16
 0.11102E-15 0.27756E-16 0.69389E-16 0.13878E-16 0.97145E-16 0.83267E-16 0.12490E-15 0.69389E-16 0.11102E-15 0.83267E-16
 0.13878E-15 0.76328E-16 0.13878E-15 -.20817E-16 0.76328E-16 0.11102E-15 0.27756E-16 0.16653E-15 0.22204E-15 -.97145E-16
 0.24980E-15 0.44881E-13 0.29833E-11 0.51910E-12 0.79520E-14 0.13828E-12 0.27756E-16 0.38849E-12 0.55511E-16 0.48295E-14
 0.55511E-16 0.66613E-15 0.16376E-14 0.25871E-12 0.24768E-11 0.12141E-11 0.11338E-13 0.33048E-11 -.13878E-16 0.76737E-13
 0.11102E-15 0.37081E-11 0.27756E-16 0.25868E-13 0.58009E-14 0.78271E-12 0.24920E-11 0.87930E-12 0.10075E-13 0.57590E-12
 0.12490E-15 0.38936E-12 0.11102E-15 0.73552E-15 -.55511E-16  0.0000     0.36082E-15 0.75467E-13 0.30043E-11 0.37841E-12
 0.66197E-14 0.74024E-13 0.11102E-15 0.37178E-12 -.13878E-16 0.36082E-15 0.11102E-15  0.0000     -.27756E-16 0.15266E-15
 0.69389E-16 -.13878E-16 0.13878E-15 0.55511E-16 0.11102E-15 0.55511E-16 0.97145E-16 0.83267E-16 0.55511E-16 -.55511E-16
 -.55511E-16 0.16653E-15 0.11102E-15 0.11102E-15  0.0000     0.13878E-15 0.27756E-16 0.55511E-16 0.13878E-16  0.0000    
 0.19429E-15  0.0000     0.13878E-15  0.0000     0.11102E-15  0.0000     0.55511E-16 0.55511E-16 -.41633E-16 0.41633E-16
 0.11102E-15 0.55511E-16 0.15266E-15 0.83267E-16 0.27756E-16 0.97145E-16 0.83267E-16 0.97145E-16 0.83267E-16 0.27756E-16
 0.83267E-16 0.69389E-16 -.83267E-16 0.11102E-15 0.55511E-16 0.11745E-12 0.53291E-14 0.48941E-08 0.96523E-12 0.22296E-12
 0.38858E-15 0.19429E-15 0.11102E-15 0.77716E-15 -.55511E-16 0.44358E-12 0.69389E-16 0.30791E-11 0.77993E-14 0.33914E-11
 0.10798E-11 0.66331E-11 0.44686E-14 0.64393E-13  0.0000     0.26547E-11 0.27756E-16 0.50672E-11 0.16653E-15 0.23952E-10
 0.83822E-14 0.20294E-11 0.10873E-11 0.52694E-11 0.15821E-14 0.72164E-15 0.55511E-16 0.48433E-14 0.83267E-16 0.44582E-12
 0.83267E-16 0.26815E-12 0.61895E-14 0.19926E-10 0.96922E-12 0.97658E-13 0.24980E-15 -.97145E-16 0.83267E-16 0.40246E-15
 0.27756E-16 0.47029E-12 0.11102E-15 0.41633E-16  0.0000     0.97145E-16 0.69389E-16 -.13878E-16 0.15266E-15 0.11102E-15
 -.27756E-16  0.0000     0.97145E-16 0.13878E-16 0.27756E-15 0.27756E-16 0.27756E-16 0.23592E-15 0.41633E-16 0.41633E-16
 0.55511E-16  0.0000     -.27756E-16 0.83267E-16 0.23592E-15 0.16653E-15 0.83267E-16 -.13878E-16 0.13878E-15 0.69389E-16
 0.41633E-16  0.0000     0.55511E-16 0.16653E-15 0.11102E-15 0.11102E-15 0.16653E-15 0.27756E-16 0.69389E-17 0.48572E-16
 0.13878E-16 0.55511E-16 0.41633E-16 0.83267E-16 0.55511E-16  0.0000     0.41633E-16 0.27756E-16 0.27756E-16 -.69389E-16
 0.18041E-15 0.14958E-11 0.73067E-14 0.66665E-11 0.14616E-10 0.49614E-11 0.71887E-14 0.86042E-15 0.83267E-16 0.15266E-15
 -.41633E-16 0.26605E-12 0.16653E-15 0.14962E-11 0.75634E-14 0.67032E-11 0.14598E-10 0.53558E-11 0.10464E-13 0.20575E-12
 0.11102E-15 0.25147E-13 0.12490E-15 0.27700E-10 0.11102E-15 0.14743E-11 0.76467E-14 0.65702E-11 0.14597E-10 0.52489E-11
 0.94647E-14 0.61617E-14 0.27756E-16 0.62450E-15 0.27756E-16 0.24543E-11 0.10408E-15 0.14973E-11 0.73518E-14 0.66807E-11
 0.14469E-10 0.48107E-11 0.63005E-14 0.37470E-15 0.11102E-15 0.12490E-15 0.69389E-16 0.11509E-12 0.14572E-15 0.72407E-14
 0.58807E-15 0.58399E-14 0.44686E-14 0.68834E-14 0.10894E-14 0.64670E-14 0.16653E-15 0.62450E-15 0.12490E-15 0.63005E-14
 0.13878E-15 0.72858E-14 0.68695E-15 0.65503E-14 0.49405E-14 0.71193E-14 0.11380E-14 0.94369E-14  0.0000     0.56621E-14
 0.55511E-16 0.90206E-14 0.15266E-15 0.75079E-14 0.76328E-15 0.67724E-14 0.50654E-14 0.69389E-14 0.11796E-14 0.84516E-14
 0.13878E-15 0.15821E-14 0.83267E-16 0.77993E-14 0.13878E-15 0.74281E-14 0.58634E-15 0.60646E-14 0.46334E-14 0.68522E-14
 0.11727E-14 0.56760E-14 0.11102E-15 0.27756E-15 -.55511E-16 0.54678E-14 0.69389E-16 0.67962E-11 0.59640E-14 0.44575E-09
 0.40593E-10 0.14284E-06 0.65815E-14 0.58674E-11 0.55511E-16 0.75301E-13 -.27756E-16 0.23375E-10 0.15266E-15 0.67829E-11
 0.65850E-14 0.44131E-09 0.43816E-10 0.10819E-06 0.66475E-14 0.53117E-11 0.12490E-15 0.77946E-12 0.83267E-16 0.20272E-11
 0.69389E-16 0.65403E-11 0.68001E-14 0.45073E-09 0.45587E-10 0.15780E-06 0.68556E-14 0.55344E-11 0.18041E-15 0.25283E-12
 0.11102E-15 0.39107E-11 0.41633E-16 0.67979E-11 0.61479E-14 0.44617E-09 0.42199E-10 0.15195E-06 0.65538E-14 0.60836E-11
 0.83267E-16 0.44770E-13 -.55511E-16 0.85417E-09 0.62450E-16 0.17172E-10 0.47306E-14 0.40130E-10 0.65937E-11 0.76689E-10
 0.49422E-14 0.31736E-11 0.14572E-15 0.32655E-11 0.69389E-16 0.10351E-11 0.14572E-15 0.15810E-10 0.49648E-14 0.43470E-10
 0.71615E-11 0.86428E-10 0.50723E-14 0.32142E-11 0.69389E-16 0.27227E-11 0.13878E-15 0.11483E-11 0.41633E-16 0.15833E-10
 0.51625E-14 0.45543E-10 0.73880E-11 0.90540E-10 0.53291E-14 0.32832E-11 0.83267E-16 0.30775E-11 0.24980E-15 0.11124E-11
 0.16653E-15 0.16818E-10 0.47514E-14 0.41792E-10 0.68332E-11 0.80234E-10 0.51504E-14 0.31754E-11 0.83267E-16 0.35569E-11
 0.13878E-16 0.10099E-11 0.27756E-16 0.47694E-11 0.69666E-14 0.12741E-06 0.77033E-10 0.56494E-09 0.57489E-14 0.67113E-11
 0.55511E-16 0.41558E-12  0.0000     0.12552E-12 0.41633E-16 0.49423E-11 0.69146E-14 0.11271E-06 0.85820E-10 0.57690E-09
 0.62311E-14 0.65488E-11 0.27756E-16 0.87591E-12 0.11102E-15 0.50147E-11 0.12490E-15 0.52125E-11 0.70360E-14 0.15911E-06
 0.90987E-10 0.56590E-09 0.65919E-14 0.66963E-11 0.69389E-16 0.60243E-12 0.11102E-15 0.35061E-12 0.55511E-16 0.50937E-11
 0.69215E-14 0.12887E-06 0.81797E-10 0.56560E-09 0.61097E-14 0.67475E-11 0.48572E-16 0.33128E-12 -.27756E-16 0.65128E-13
 -.41633E-16 0.55372E-14 0.11102E-14 0.65642E-14 0.47271E-14 0.56587E-14 0.71297E-15 0.62936E-14 0.11102E-15 0.67307E-14
 -.41633E-16 0.30531E-15 0.16653E-15 0.65642E-14 0.10825E-14 0.65677E-14 0.51764E-14 0.62554E-14 0.83267E-15 0.63699E-14
 0.83267E-16 0.95757E-14 0.19429E-15 0.14988E-14 0.19429E-15 0.93120E-14 0.11796E-14 0.68001E-14 0.53429E-14 0.65156E-14
 0.79103E-15 0.63560E-14 0.18041E-15 0.83267E-14 0.13878E-15 0.45797E-15 0.41633E-16 0.73830E-14 0.10617E-14 0.66648E-14
 0.48069E-14 0.58998E-14 0.73205E-15 0.62589E-14 0.10408E-15 0.60507E-14 -.41633E-16 0.13878E-15 0.13878E-15 0.23592E-15
 0.53152E-14 0.61605E-11 0.31759E-11 0.66808E-11 0.61548E-14 0.15042E-11 0.27756E-16 0.87541E-13 -.83267E-16 0.97145E-16
 0.13878E-15 0.47184E-15 0.60368E-14 0.59094E-11 0.31473E-11 0.66417E-11 0.61687E-14 0.14852E-11 -.41633E-16 0.57310E-12
 0.16653E-15 0.72164E-15 0.16653E-15 0.59674E-14 0.84099E-14 0.55009E-11 0.31814E-11 0.66548E-11 0.62728E-14 0.15009E-11
 0.27756E-16 0.19566E-12 0.83267E-16 0.69389E-16 0.55511E-16 0.10547E-14 0.69111E-14 0.57103E-11 0.31926E-11 0.66746E-11
 0.61964E-14 0.15069E-11 0.69389E-17 0.56871E-13  0.0000     0.83267E-16 0.83267E-16 0.55511E-16  0.0000     0.13878E-16
 0.17347E-15 -.69389E-17 0.13878E-15 0.34694E-16 0.27756E-16 0.97145E-16 0.27756E-16 -.55511E-16 0.41633E-16 -.97145E-16
 0.69389E-16 0.13878E-15 0.24980E-15 0.69389E-17 0.97145E-16 0.55511E-16 -.27756E-16 0.19429E-15 0.18041E-15 0.16653E-15
 0.83267E-16  0.0000     0.19429E-15 0.13878E-15 0.13878E-15 -.13878E-16 0.69389E-16 0.12490E-15 0.15266E-15 0.16653E-15
 0.69389E-16 0.55511E-16 0.41633E-16 0.41633E-16 0.55511E-16 0.12490E-15 0.11102E-15 0.20817E-16 0.76328E-16 0.13878E-16
 0.55511E-16 0.97145E-16 -.13878E-16 0.11102E-15 0.55511E-16 0.13878E-16 0.11102E-15 0.34833E-13 0.36180E-11 0.29729E-12
 0.56899E-14 0.45894E-13 0.83267E-16 0.37405E-12 -.97145E-16 0.33307E-15 -.13878E-16  0.0000     0.34694E-15 0.53985E-13
 0.31925E-11 0.52908E-12 0.77854E-14 0.14158E-12 -.13878E-16 0.38970E-12 0.69389E-16 0.49405E-14 0.13878E-15 0.52736E-15
 0.16931E-14 0.25041E-12 0.29089E-11 0.60327E-12 0.83267E-14 0.19397E-12  0.0000     0.39255E-12 0.13878E-16 0.94369E-15
 0.13878E-15 0.83267E-16 0.51348E-15 0.98588E-13 0.32440E-11 0.36683E-12 0.63977E-14 0.68598E-13 0.11102E-15 0.37566E-12
 0.55511E-16 0.13878E-15 0.19429E-15 0.69389E-16  0.0000     0.83267E-16 0.27756E-16 0.55511E-16 0.27756E-16 0.97145E-16
 0.41633E-16  0.0000     0.13878E-16  0.0000     0.11102E-15 -.13878E-16 -.27756E-16 0.13878E-15 0.97145E-16 0.83267E-16
 0.41633E-16 0.69389E-16 -.69389E-16 -.27756E-16 0.27756E-16  0.0000     0.13878E-15 0.55511E-16 0.83267E-16  0.0000    
 0.30531E-15 0.55511E-16 -.27756E-16 0.55511E-16  0.0000     0.16653E-15 0.41633E-16  0.0000     -.13878E-16 0.83267E-16
 -.27756E-16 0.12490E-15 -.97145E-16  0.0000     -.13878E-16 0.83267E-16 0.83267E-16 0.18041E-15 0.41633E-16 -.55511E-16
 0.41633E-16 0.81574E-13 0.50515E-14 0.38543E-10 0.96369E-12 0.51473E-13 0.11102E-15 0.83267E-16 0.27756E-16 0.30531E-15
 -.27756E-16 0.48253E-12 0.83267E-16 0.14073E-12 0.55511E-14 0.11269E-08 0.10234E-11 0.21667E-12 0.47184E-15 0.22204E-15
 0.30531E-15 0.58287E-15  0.0000     0.44602E-12 0.97145E-16 0.24123E-11 0.75773E-14 0.39134E-11 0.10814E-11 0.35232E-12
 0.49960E-15 0.20817E-15 0.19429E-15 0.86042E-15 0.55511E-16 0.46128E-12 0.11102E-15 0.37334E-12 0.65781E-14 0.13671E-10
 0.10205E-11 0.85723E-13 0.97145E-16 0.13878E-15 0.27756E-16 0.37470E-15  0.0000     0.48592E-12 0.48572E-16 0.34694E-16
 0.69389E-16 0.48572E-16 0.76328E-16 0.55511E-16 0.15266E-15 -.27756E-16 -.13878E-16 -.55511E-16 0.41633E-16  0.0000    
 0.11102E-15 0.13878E-16 0.48572E-16 0.14572E-15 0.11796E-15 0.13878E-15 0.26368E-15 0.27756E-16 0.55511E-16 0.41633E-16
 0.15266E-15 0.69389E-16 0.97145E-16 0.27756E-16 0.19429E-15  0.0000     0.11102E-15 0.69389E-16 0.11102E-15 0.83267E-16
 0.55511E-16 0.11102E-15 0.12490E-15 0.12490E-15 0.27756E-16 0.90206E-16 0.20817E-16 0.15266E-15 -.69389E-17 0.97145E-16
 0.12490E-15 0.11102E-15 0.27756E-16 0.15266E-15 0.97145E-16 0.41633E-16 0.11796E-15 0.15100E-11 0.74107E-14 0.68069E-11
 0.15598E-10 0.47240E-11 0.53291E-14 0.18041E-15 -.27756E-16 0.69389E-16 0.13878E-16 0.64365E-13 0.13184E-15 0.15068E-11
 0.74211E-14 0.68235E-11 0.15986E-10 0.50458E-11 0.70499E-14 0.80491E-15 0.55511E-16 0.55511E-16 0.18041E-15 0.26543E-12
 0.97145E-16 0.14962E-11 0.74385E-14 0.68329E-11 0.15708E-10 0.51229E-11 0.76189E-14 0.11380E-14 0.97145E-16 0.11102E-15
 0.20817E-15 0.36997E-12 0.90206E-16 0.15114E-11 0.74038E-14 0.68316E-11 0.15469E-10 0.48682E-11 0.59813E-14 0.24980E-15
 0.55511E-16 0.18041E-15 0.11102E-15 0.10059E-12 0.15959E-15 0.72164E-14 0.61583E-15 0.58304E-14 0.44392E-14 0.67932E-14
 0.11380E-14 0.49127E-14 0.41633E-16 0.22204E-15 0.13878E-16 0.45797E-14 0.13184E-15 0.71679E-14 0.60889E-15 0.59943E-14
 0.46890E-14 0.69111E-14 0.10825E-14 0.65364E-14 0.83267E-16 0.52736E-15 0.41633E-16 0.64393E-14 0.10408E-15 0.73830E-14
 0.65573E-15 0.62207E-14 0.47844E-14 0.69389E-14 0.11172E-14 0.70360E-14 0.15266E-15 0.68001E-15 0.13878E-16 0.67446E-14
 0.83267E-16 0.74246E-14 0.59848E-15 0.61054E-14 0.46074E-14 0.68036E-14 0.10963E-14 0.55234E-14 0.41633E-16 0.20817E-15
 -.13878E-16 0.53013E-14 0.12490E-15 0.68034E-11 0.57506E-14 0.44014E-09 0.39615E-10 0.12067E-06 0.64844E-14 0.62971E-11
 0.27756E-16 0.28949E-13 -.55511E-16 0.15871E-10 0.55511E-16 0.67652E-11 0.58877E-14 0.43754E-09 0.39782E-10 0.92746E-07
 0.65885E-14 0.57309E-11 0.41633E-16 0.75190E-13 0.27756E-16 0.20598E-10 0.13878E-15 0.66428E-11 0.59484E-14 0.44648E-09
 0.41456E-10 0.12858E-06 0.67273E-14 0.57467E-11 0.41633E-16 0.98282E-13 0.12490E-15 0.13896E-10 0.48572E-16 0.67967E-11
 0.59753E-14 0.44042E-09 0.41212E-10 0.12477E-06 0.65017E-14 0.60979E-11 0.55511E-16 0.41106E-13 -.55511E-16 0.12464E-09
 0.69389E-16 0.16615E-10 0.44426E-14 0.39914E-10 0.65711E-11 0.75265E-10 0.46699E-14 0.32001E-11 0.11102E-15 0.36588E-11
 0.69389E-16 0.96770E-12 0.14572E-15 0.15616E-10 0.45190E-14 0.40110E-10 0.66132E-11 0.77203E-10 0.46785E-14 0.32165E-11
 0.90206E-16 0.33152E-11 0.24980E-15 0.10203E-11 0.13184E-15 0.15668E-10 0.47271E-14 0.42075E-10 0.68076E-11 0.80990E-10
 0.48191E-14 0.32959E-11 0.13184E-15 0.34461E-11 0.83267E-16 0.10496E-11 0.48572E-16 0.16583E-10 0.45415E-14 0.41387E-10
 0.67589E-11 0.78488E-10 0.48694E-14 0.32246E-11 0.27756E-16 0.36123E-11 0.69389E-16 0.10018E-11 0.16653E-15 0.47949E-11
 0.69285E-14 0.11997E-06 0.76298E-10 0.56744E-09 0.56049E-14 0.67181E-11 0.20817E-16 0.32931E-12 -.55511E-16 0.67057E-13
 0.69389E-16 0.47668E-11 0.68105E-14 0.10690E-06 0.76608E-10 0.57680E-09 0.56274E-14 0.65752E-11 0.76328E-16 0.37824E-12
 0.69389E-16 0.97408E-13 0.13878E-15 0.47799E-11 0.68279E-14 0.15294E-06 0.80522E-10 0.56576E-09 0.59414E-14 0.67174E-11
 0.62450E-16 0.36592E-12 0.83267E-16 0.84988E-13 0.55511E-16 0.48386E-11 0.67273E-14 0.12495E-06 0.79223E-10 0.56789E-09
 0.59449E-14 0.67444E-11 0.48572E-16 0.33828E-12 0.41633E-16 0.69056E-13 0.18041E-15 0.56760E-14 0.10686E-14 0.65781E-14
 0.47184E-14 0.56465E-14 0.67481E-15 0.62450E-14 0.12490E-15 0.60091E-14 -.41633E-16 0.15266E-15 0.12490E-15 0.57454E-14
 0.10686E-14 0.66475E-14 0.48850E-14 0.58027E-14 0.69215E-15 0.62311E-14 0.48572E-16 0.64115E-14 0.11102E-15 0.20817E-15
 0.11102E-15 0.62172E-14 0.11449E-14 0.65746E-14 0.51435E-14 0.59484E-14 0.69736E-15 0.62311E-14 -.69389E-17 0.62866E-14
 0.13878E-16 0.16653E-15 0.97145E-16 0.58009E-14 0.10825E-14 0.65364E-14 0.48312E-14 0.58877E-14 0.73552E-15 0.62381E-14
 0.97145E-16 0.62311E-14 0.13878E-16 0.11102E-15  0.0000     0.18041E-15 0.51348E-14 0.61798E-11 0.31151E-11 0.67226E-11
 0.61895E-14 0.15087E-11 0.20817E-16 0.55927E-13 -.13878E-16 0.13878E-16 0.11102E-15 0.27756E-15 0.51209E-14 0.62067E-11
 0.30617E-11 0.67072E-11 0.61132E-14 0.14931E-11 0.97145E-16 0.74080E-13 0.11102E-15 0.11102E-15 0.55511E-16 0.37470E-15
 0.56621E-14 0.60680E-11 0.30689E-11 0.67323E-11 0.61479E-14 0.15085E-11 0.90206E-16 0.68862E-13 0.27756E-16 0.13878E-16
 0.11102E-15 0.30531E-15 0.54262E-14 0.60831E-11 0.31186E-11 0.67284E-11 0.62450E-14 0.15116E-11 0.76328E-16 0.59827E-13
 0.55511E-16 0.97145E-16 0.13878E-16 0.69389E-16 0.27756E-16  0.0000     -.48572E-16 -.34694E-16 0.83267E-16 0.62450E-16
 -.69389E-17 0.11102E-15 0.97145E-16 -.55511E-16 0.13878E-15 0.27756E-16 -.55511E-16 0.14572E-15 0.34694E-16 -.34694E-16
 0.24286E-16  0.0000     0.10408E-15 0.69389E-16 0.11102E-15 0.16653E-15 0.41633E-16 0.55511E-16 0.12490E-15 0.34694E-16
 0.13184E-15 -.27756E-16 0.52042E-16 0.34694E-16  0.0000     -.55511E-16 0.83267E-16 0.16653E-15 0.83267E-16 -.13878E-16
 0.69389E-16 0.48572E-16 0.12490E-15 -.34694E-16 0.79797E-16 -.13878E-16  0.0000     0.13878E-15 0.13878E-16 0.16653E-15
 0.18041E-15  0.0000     0.20817E-15 0.19956E-13 0.31943E-11 0.27203E-12 0.29629E-14 0.30267E-13 0.27756E-16 0.30854E-12
 0.11102E-15 0.27756E-15 0.69389E-16 0.11102E-15 0.16653E-15 0.19484E-13 0.32990E-11 0.27753E-12 0.28866E-14 0.33779E-13
 0.55511E-16 0.30942E-12 0.13878E-15 0.34694E-15 0.55511E-16 -.83267E-16 0.15266E-15 0.26049E-13 0.32372E-11 0.23831E-12
 0.27339E-14 0.25473E-13 -.13878E-16 0.31000E-12 0.41633E-16 0.23592E-15 0.83267E-16 0.83267E-16 0.83267E-16 0.23523E-13
 0.31398E-11 0.25151E-12 0.27825E-14 0.26215E-13 0.27756E-16 0.30903E-12 -.41633E-16 0.11102E-15 0.18041E-15 0.83267E-16
 -.27756E-16 0.55511E-16 0.55511E-16 0.13878E-16 0.20817E-15 0.11102E-15 0.18041E-15 0.27756E-16 0.27756E-16  0.0000    
 0.69389E-16 0.27756E-16 -.13878E-16 0.18041E-15 -.27756E-16 0.55511E-16 0.97145E-16 0.55511E-16 0.27756E-16 0.83267E-16
 0.13878E-16 0.11102E-15 0.16653E-15 0.55511E-16 0.69389E-16 0.69389E-16 0.27756E-16 -.69389E-16 0.15266E-15  0.0000    
  0.0000     0.97145E-16 0.97145E-16 -.27756E-16 -.55511E-16 0.41633E-16 0.27756E-16 0.83267E-16 0.83267E-16 0.83267E-16
 0.55511E-16  0.0000     0.12490E-15 -.13878E-16 -.27756E-16 -.55511E-16 0.13878E-15 0.34590E-13 0.22482E-14 0.13788E-10
 0.78534E-12 0.41966E-13 0.27756E-15 0.69389E-16 0.83267E-16 0.33307E-15 0.16653E-15 0.41173E-12 0.16653E-15 0.33348E-13
 0.23037E-14 0.93876E-11 0.77222E-12 0.48045E-13 0.30531E-15 0.27756E-16 0.11102E-15 0.16653E-15 0.27756E-16 0.40098E-12
 0.97145E-16 0.46199E-13 0.24980E-14 0.32794E-10 0.76639E-12 0.32460E-13 0.19429E-15 0.27756E-16  0.0000     0.24980E-15
 -.27756E-16 0.41546E-12 0.15266E-15 0.40482E-13 0.24147E-14 0.26368E-10 0.77773E-12 0.33709E-13 0.24980E-15 -.69389E-16
 -.55511E-16 0.30531E-15 -.27756E-16 0.41653E-12 -.69389E-17 -.69389E-17  0.0000     0.83267E-16 0.34694E-16 -.55511E-16
 0.12490E-15 0.16653E-15 0.69389E-16 0.12490E-15 0.55511E-16 0.41633E-16 0.19429E-15 -.55511E-16 0.13878E-16 0.11102E-15
 0.13878E-16 -.76328E-16 0.97145E-16 0.11102E-15 0.18041E-15 0.15266E-15 0.12490E-15 0.19429E-15 0.11796E-15  0.0000    
 0.86736E-16 0.69389E-17 0.97145E-16 0.69389E-17 0.69389E-16 0.83267E-16 0.27756E-16 0.97145E-16 0.13878E-16  0.0000    
 0.97145E-16 0.27756E-16 0.27756E-16 0.55511E-16 0.41633E-16 -.34694E-16 0.19429E-15  0.0000     0.13878E-16 0.69389E-16
  0.0000     0.41633E-16 0.11102E-15 0.12686E-11 0.47080E-14 0.57342E-11 0.13211E-10 0.40366E-11 0.26437E-14 0.24980E-15
 0.27756E-16 0.83267E-16  0.0000     0.39878E-13 0.12490E-15 0.12658E-11 0.44201E-14 0.57373E-11 0.12873E-10 0.40742E-11
 0.27200E-14 0.13878E-15 0.12490E-15 0.83267E-16 0.15266E-15 0.45082E-13 0.11796E-15 0.12559E-11 0.44097E-14 0.57344E-11
 0.12596E-10 0.39849E-11 0.25605E-14 0.15266E-15 0.13878E-16 -.27756E-16 0.55511E-16 0.33848E-13 0.69389E-16 0.12665E-11
 0.45831E-14 0.57373E-11 0.12993E-10 0.39841E-11 0.26021E-14 0.16653E-15 -.69389E-16 0.11102E-15 0.69389E-16 0.34438E-13
 0.12143E-15 0.46872E-14 0.49613E-15 0.41521E-14 0.36811E-14 0.42830E-14 0.59674E-15 0.25188E-14 0.97145E-16 0.24980E-15
 0.69389E-16 0.23037E-14 -.24286E-16 0.45554E-14 0.48399E-15 0.40540E-14 0.35492E-14 0.43351E-14 0.53776E-15 0.25813E-14
 -.55511E-16 0.13878E-15 0.27756E-16 0.26090E-14 0.15266E-15 0.44860E-14 0.45450E-15 0.41538E-14 0.37245E-14 0.44253E-14
 0.67654E-15 0.24702E-14 0.15266E-15 0.23592E-15 0.55511E-16 0.24147E-14 0.17347E-16 0.46317E-14 0.48746E-15 0.41018E-14
 0.38615E-14 0.43889E-14 0.52042E-15 0.24564E-14 0.27756E-16 0.31919E-15 -.13878E-16 0.25396E-14 0.69389E-16 0.57056E-11
 0.40514E-14 0.36787E-09 0.24236E-10 0.95284E-07 0.41772E-14 0.51649E-11  0.0000     0.23065E-13 -.55511E-16 0.23594E-10
 0.13184E-15 0.56886E-11 0.39283E-14 0.36661E-09 0.23533E-10 0.80952E-07 0.39101E-14 0.50484E-11 0.12490E-15 0.25258E-13
 -.27756E-16 0.32871E-10 0.83267E-16 0.55881E-11 0.40332E-14 0.37212E-09 0.24014E-10 0.10373E-06 0.41026E-14 0.52746E-11
 0.48572E-16 0.19817E-13 0.41633E-16 0.10399E-10 0.69389E-17 0.56831E-11 0.42544E-14 0.36864E-09 0.24487E-10 0.10122E-06
 0.41998E-14 0.52711E-11 -.69389E-16 0.20067E-13 0.41633E-16 0.13711E-10 0.34694E-16 0.14122E-10 0.36915E-14 0.24375E-10
 0.21372E-11 0.45696E-10 0.39205E-14 0.26545E-11 0.27756E-16 0.30082E-11 0.11102E-15 0.82716E-12 0.55511E-16 0.13231E-10
 0.36447E-14 0.23861E-10 0.20998E-11 0.44704E-10 0.37158E-14 0.26442E-11 0.62450E-16 0.30326E-11 0.27756E-16 0.82082E-12
 0.55511E-16 0.13393E-10 0.37123E-14 0.24428E-10 0.21196E-11 0.45617E-10 0.38112E-14 0.27214E-11 0.27756E-16 0.36143E-11
 0.41633E-16 0.79317E-12 0.34694E-16 0.13927E-10 0.37245E-14 0.24714E-10 0.21521E-11 0.46206E-10 0.39951E-14 0.26746E-11
 0.41633E-16 0.33930E-11 0.97145E-16 0.80913E-12 0.14572E-15 0.40168E-11 0.43229E-14 0.96024E-07 0.46142E-10 0.47196E-09
 0.41061E-14 0.56053E-11 0.10408E-15 0.44938E-12 -.27756E-16 0.15427E-12 0.11102E-15 0.42438E-11 0.41026E-14 0.91683E-07
 0.44684E-10 0.47766E-09 0.39465E-14 0.55166E-11 0.11796E-15 0.38174E-12 -.13878E-16 0.10766E-12 -.20817E-16 0.41110E-11
 0.41356E-14 0.11629E-06 0.45593E-10 0.46986E-09 0.38329E-14 0.56400E-11 0.69389E-17 0.21358E-12 0.13878E-15 0.27742E-13
 0.15959E-15 0.38834E-11 0.42535E-14 0.98218E-07 0.47111E-10 0.47077E-09 0.40419E-14 0.56455E-11  0.0000     0.27180E-12
 0.41633E-16 0.41731E-13 0.97145E-16 0.24772E-14 0.62450E-15 0.41633E-14 0.39205E-14 0.40679E-14 0.60021E-15 0.39968E-14
 0.12143E-15 0.37748E-14 -.13878E-16 0.47184E-15 0.11102E-15 0.34001E-14 0.52389E-15 0.42293E-14 0.38372E-14 0.39647E-14
 0.55338E-15 0.39656E-14 0.45103E-16 0.32752E-14  0.0000     0.44409E-15 0.97145E-16 0.32474E-14 0.65919E-15 0.42050E-14
 0.39430E-14 0.41330E-14 0.60368E-15 0.39690E-14 0.93675E-16 0.22413E-14 0.13878E-16 0.33307E-15 0.69389E-16 0.21996E-14
 0.52389E-15 0.41443E-14 0.39326E-14 0.41729E-14 0.55511E-15 0.39205E-14 0.12143E-15 0.28241E-14 0.13878E-16 0.27756E-15
 0.27756E-16 0.22204E-15 0.23315E-14 0.51608E-11 0.25630E-11 0.55935E-11 0.40454E-14 0.12592E-11 0.41633E-16 0.82503E-13
 -.97145E-16 0.22204E-15 0.19429E-15 0.72164E-15 0.30392E-14 0.48383E-11 0.26073E-11 0.55750E-11 0.37470E-14 0.12482E-11
 -.55511E-16 0.61361E-13 -.27756E-16 0.23592E-15 0.11102E-15 0.30531E-15 0.29143E-14 0.49413E-11 0.26222E-11 0.56092E-11
 0.37886E-14 0.12622E-11 -.13878E-16 0.20435E-13 0.11102E-15 0.69389E-16 0.55511E-16 0.26368E-15 0.22274E-14 0.53589E-11
 0.25720E-11 0.56178E-11 0.40974E-14 0.12646E-11 -.55511E-16 0.30448E-13  0.0000     -.27756E-16 0.12490E-15 0.55511E-16
 0.13878E-16 0.69389E-16 0.14572E-15 -.55511E-16 0.65919E-16 0.13878E-16 0.48572E-16 0.12490E-15 -.27756E-16 0.55511E-16
 0.13878E-15 0.22204E-15 0.41633E-16 0.13878E-16  0.0000     0.13878E-16 0.69389E-16 0.11796E-15 -.20817E-16 0.41633E-16
 0.69389E-16 0.22204E-15 0.12490E-15 0.41633E-16 0.41633E-16 0.13878E-16 -.27756E-16 0.55511E-16 0.48572E-16 0.41633E-16
 0.20817E-16 -.27756E-16 0.41633E-16 0.83267E-16 0.97145E-16 0.83267E-16 0.83267E-16 -.20817E-16 0.12490E-15 -.34694E-16
 0.86736E-16 -.13878E-16 0.12490E-15 -.55511E-16 0.55511E-16 0.55511E-16 0.13878E-15 0.27756E-16 0.19429E-15 0.22940E-13
 0.28508E-11 0.44689E-12 0.38164E-14 0.81733E-13 0.13878E-15 0.32256E-12 0.55511E-16 0.77716E-15 0.12490E-15 0.11102E-15
 0.47184E-15 0.54901E-13 0.26546E-11 0.66468E-12 0.41842E-14 0.25321E-12 0.97145E-16 0.32427E-12 0.83267E-16 0.54123E-15
 0.16653E-15 0.83267E-16 0.47184E-15 0.44034E-13 0.29710E-11 0.30033E-12 0.30670E-14 0.40683E-13 0.55511E-16 0.30947E-12
 0.97145E-16 0.18041E-15 0.11102E-15 0.27756E-16 0.97145E-16 0.17208E-13 0.32308E-11 0.24090E-12 0.28103E-14 0.25764E-13
 0.27756E-16 0.30828E-12 0.83267E-16 0.23592E-15 0.13878E-15 0.27756E-16  0.0000     0.55511E-16 0.83267E-16 -.69389E-16
 0.97145E-16 0.41633E-16 0.11102E-15  0.0000     -.13878E-16 -.55511E-16 0.24980E-15 0.55511E-16 -.27756E-16 0.13878E-15
  0.0000     0.27756E-16 0.41633E-16 0.83267E-16 0.16653E-15 0.69389E-16 0.27756E-16 0.16653E-15 0.83267E-16 0.13878E-16
 0.11102E-15 0.27756E-16 -.27756E-16 0.69389E-16  0.0000     -.55511E-16 -.13878E-16 0.41633E-16 0.11102E-15 -.83267E-16
 -.13878E-16 0.69389E-16 0.11102E-15 0.97145E-16 -.12490E-15 0.13878E-15 0.41633E-16 0.13878E-16  0.0000     0.15266E-15
 0.55511E-16 0.27756E-16 0.29143E-15 0.39684E-13 0.23731E-14 0.22850E-10 0.79806E-12 0.15335E-12 0.38858E-15 0.23592E-15
 0.11102E-15 0.99920E-15 0.13878E-15 0.38718E-12 0.19429E-15 0.13953E-12 0.29698E-14 0.18642E-10 0.84231E-12 0.10321E-11
 0.11935E-14 0.33307E-15 0.19429E-15 0.35527E-14 0.27756E-16 0.37673E-12 0.18041E-15 0.94237E-13 0.27200E-14 0.74319E-10
 0.79593E-12 0.58828E-13 0.33307E-15 0.12490E-15 0.13878E-15 0.34694E-15 0.55511E-16 0.41103E-12 0.12490E-15 0.25806E-13
 0.19429E-14 0.52571E-11 0.74886E-12 0.33445E-13 0.30531E-15 -.27756E-16 0.11102E-15 0.19429E-15 0.27756E-16 0.41221E-12
 0.41633E-16 0.27756E-16 0.52042E-16 0.11102E-15 -.55511E-16 0.13878E-16 0.15266E-15 0.19429E-15 0.41633E-16 0.69389E-16
  0.0000     -.27756E-16 0.30531E-15 0.55511E-16 0.13878E-15 0.97145E-16 0.97145E-16  0.0000     0.27756E-16  0.0000    
 0.19429E-15 0.16653E-15  0.0000     0.13878E-15 0.13878E-15 -.41633E-16 0.20817E-16 0.48572E-16 0.20817E-16 -.13878E-16
 0.83267E-16 0.27756E-16 0.15266E-15 0.69389E-16 0.83267E-16 0.13878E-15 0.41633E-16 0.12490E-15 -.69389E-17 -.69389E-17
 -.20817E-16 0.90206E-16 0.12490E-15 0.27756E-16 0.27756E-16 0.83267E-16 0.27756E-16 0.27756E-16 0.55511E-16 0.12646E-11
 0.46282E-14 0.56915E-11 0.12422E-10 0.42475E-11 0.35597E-14 0.66613E-15 0.69389E-16 0.22204E-15 0.83267E-16 0.13839E-12
 0.12490E-15 0.12643E-11 0.43854E-14 0.57161E-11 0.12457E-10 0.44398E-11 0.38997E-14 0.29143E-14 0.83267E-16 0.55511E-15
 0.16653E-15 0.75481E-12 0.83267E-16 0.12552E-11 0.43784E-14 0.57020E-11 0.12350E-10 0.41116E-11 0.29421E-14 0.23592E-15
 0.13878E-16 0.83267E-16  0.0000     0.57572E-13 0.13878E-16 0.12625E-11 0.46213E-14 0.56830E-11 0.12383E-10 0.39461E-11
 0.26923E-14 0.12490E-15 0.13878E-15 0.24980E-15 0.41633E-16 0.33328E-13 0.17000E-15 0.43542E-14 0.47011E-15 0.39465E-14
 0.36169E-14 0.41044E-14 0.60021E-15 0.31780E-14 0.13878E-15 0.54123E-15 -.41633E-16 0.29837E-14 0.19429E-15 0.43854E-14
 0.51348E-15 0.37331E-14 0.35111E-14 0.41078E-14 0.54123E-15 0.36221E-14 0.83267E-16 0.14433E-14 0.41633E-16 0.36360E-14
 -.41633E-16 0.41772E-14 0.52389E-15 0.37609E-14 0.34035E-14 0.40939E-14 0.63838E-15 0.27270E-14 0.20817E-15 0.38858E-15
 0.13878E-16 0.25813E-14 -.10408E-16 0.43368E-14 0.48225E-15 0.39309E-14 0.36915E-14 0.42136E-14 0.57940E-15 0.24147E-14
 0.97145E-16 0.11102E-15 0.13878E-16 0.24286E-14 0.15266E-15 0.57071E-11 0.39743E-14 0.36671E-09 0.23779E-10 0.91586E-07
 0.41946E-14 0.48455E-11 -.41633E-16 0.54651E-13 0.27756E-16 0.18928E-10 0.83267E-16 0.57118E-11 0.37886E-14 0.36507E-09
 0.22315E-10 0.77772E-07 0.39413E-14 0.45487E-11 0.55511E-16 0.14871E-12 0.83267E-16 0.35534E-11 0.83267E-16 0.56165E-11
 0.38580E-14 0.37081E-09 0.22685E-10 0.96137E-07 0.40315E-14 0.50302E-11 0.34694E-16 0.30101E-13 0.11102E-15 0.10471E-09
 0.69389E-17 0.56951E-11 0.41911E-14 0.36733E-09 0.24249E-10 0.94883E-07 0.42674E-14 0.52665E-11 0.41633E-16 0.19595E-13
 -.69389E-16 0.94849E-11 0.17347E-15 0.13715E-10 0.35544E-14 0.23635E-10 0.21025E-11 0.44288E-10 0.39534E-14 0.26966E-11
 0.41633E-16 0.28131E-11 0.13878E-16 0.87284E-12 0.12490E-15 0.13248E-10 0.34278E-14 0.22386E-10 0.19937E-11 0.41287E-10
 0.36221E-14 0.26594E-11 0.55511E-16 0.24992E-11 0.19429E-15 0.91699E-12 0.69389E-16 0.13172E-10 0.36846E-14 0.23195E-10
 0.20214E-11 0.41468E-10 0.36499E-14 0.27223E-11 0.11102E-15 0.31929E-11 0.41633E-16 0.82720E-12 0.55511E-16 0.13391E-10
 0.37158E-14 0.24083E-10 0.21231E-11 0.44554E-10 0.38823E-14 0.27153E-11 0.11796E-15 0.35147E-11 0.27756E-16 0.79715E-12
 0.11102E-15 0.40557E-11 0.43784E-14 0.80916E-07 0.44918E-10 0.47794E-09 0.40835E-14 0.55870E-11 0.55511E-16 0.66301E-12
 0.83267E-16 0.10010E-11 0.55511E-16 0.44353E-11 0.40801E-14 0.77212E-07 0.41518E-10 0.48838E-09 0.38303E-14 0.56115E-11
 0.83267E-16 0.96595E-12 0.55511E-16 0.15866E-10 0.11102E-15 0.44791E-11 0.41078E-14 0.96408E-07 0.43076E-10 0.47555E-09
 0.36568E-14 0.56082E-11 0.11102E-15 0.38426E-12  0.0000     0.10139E-12 0.97145E-16 0.41816E-11 0.42986E-14 0.84171E-07
 0.46107E-10 0.47643E-09 0.40029E-14 0.56349E-11 0.10408E-15 0.27814E-12 -.12490E-15 0.47892E-13 0.27756E-16 0.26090E-14
 0.58981E-15 0.39777E-14 0.37904E-14 0.38884E-14 0.60715E-15 0.37678E-14 0.13184E-15 0.42327E-14 0.55511E-16 0.11102E-14
 0.15266E-15 0.38997E-14 0.55511E-15 0.40384E-14 0.36568E-14 0.36915E-14 0.55511E-15 0.37470E-14 -.69389E-16 0.44964E-14
  0.0000     0.36360E-14 0.22204E-15 0.45380E-14 0.58287E-15 0.40384E-14 0.39135E-14 0.37470E-14 0.55511E-15 0.37401E-14
 0.14572E-15 0.31225E-14 -.83267E-16 0.33307E-15 0.11102E-15 0.31225E-14 0.55858E-15 0.39118E-14 0.38441E-14 0.39430E-14
 0.56379E-15 0.37158E-14 0.12837E-15 0.27756E-14 0.41633E-16 0.22204E-15  0.0000     0.20817E-15 0.25119E-14 0.50273E-11
 0.25335E-11 0.54855E-11 0.39586E-14 0.12468E-11 0.27756E-16 0.25169E-12  0.0000     0.49960E-15 0.19429E-15 0.27894E-14
 0.35111E-14 0.45313E-11 0.25520E-11 0.55722E-11 0.37331E-14 0.12416E-11 0.97145E-16 0.22481E-11 0.15266E-15 0.19457E-13
 0.11102E-15 0.64157E-13 0.41078E-14 0.44418E-11 0.25760E-11 0.54750E-11 0.36915E-14 0.12467E-11  0.0000     0.61506E-13
 0.13878E-16 0.11102E-15 0.27756E-16 0.38858E-15 0.30115E-14 0.48452E-11 0.25566E-11 0.54995E-11 0.39829E-14 0.12523E-11
 -.13878E-16 0.34153E-13 0.27756E-16 0.13878E-16 0.83267E-16 0.69389E-16 0.69389E-16 0.76328E-16 0.13184E-15 -.48572E-16
 0.13184E-15 0.27756E-16 -.55511E-16 0.83267E-16 0.55511E-16 0.27756E-16 0.16653E-15 0.27756E-16 0.83267E-16 0.27756E-16
 0.20817E-15 -.27756E-16 0.13878E-16 -.27756E-16 -.12490E-15 0.11102E-15 0.27756E-16 0.22204E-15 0.55511E-16 0.83267E-16
  0.0000     0.83267E-16 0.12490E-15 -.41633E-16 0.83267E-16 0.62450E-16  0.0000     0.97145E-16 -.55511E-16 0.27756E-16
 0.69389E-16 0.27756E-16 0.41633E-16 0.27756E-16 0.62450E-16 0.20817E-16 0.90206E-16 -.13878E-16 0.97145E-16 0.83267E-16
  0.0000     0.13878E-15 0.13878E-15 0.55511E-16 0.24980E-15 0.25507E-13 0.27461E-11 0.38056E-12 0.33445E-14 0.60590E-13
 0.11102E-15 0.32427E-12 0.69389E-16 0.33307E-14 0.16653E-15 0.58287E-15 0.12768E-14 0.14685E-12 0.22781E-11 0.96750E-12
 0.45103E-14 0.20745E-11 -.13878E-16 0.52458E-13 0.83267E-16 0.10590E-11 -.97145E-16 0.10353E-13 0.46768E-14 0.50712E-12
 0.23087E-11 0.66985E-12 0.42188E-14 0.25811E-12 0.97145E-16 0.32532E-12 0.83267E-16 0.54123E-15 0.11102E-15 -.27756E-16
 0.30531E-15 0.45408E-13 0.27895E-11 0.26960E-12 0.29005E-14 0.32661E-13 0.13878E-16 0.30956E-12 -.13878E-16 0.20817E-15
 0.13878E-15 0.55511E-16 0.41633E-16 0.83267E-16 0.83267E-16 0.13878E-16 0.16653E-15 0.11102E-15 0.11102E-15 -.41633E-16
 0.83267E-16 0.55511E-16 0.69389E-16 0.83267E-16 0.13878E-16 0.18041E-15 -.13878E-16 0.69389E-16 0.16653E-15 0.13878E-15
 0.27756E-16 -.13878E-16 0.41633E-16 -.41633E-16 0.19429E-15 -.55511E-16 0.69389E-16 0.83267E-16 0.83267E-16 -.41633E-16
 0.69389E-16 0.13878E-16 0.27756E-16 0.97145E-16 0.20817E-15 -.55511E-16 0.13878E-16 0.69389E-16 0.11102E-15 0.83267E-16
 0.12490E-15 0.11102E-15 0.11102E-15 -.13878E-16 0.97145E-16 0.13878E-15 0.41633E-16 -.27756E-16 0.12490E-15 0.45283E-13
 0.24980E-14 0.33709E-10 0.78118E-12 0.10776E-12 0.44409E-15 0.18041E-15 0.27756E-16 0.66613E-15 0.55511E-16 0.37668E-12
 0.83267E-16 0.74221E-12 0.34833E-14 0.35831E-11 0.86750E-12 0.16534E-10 0.36360E-14 0.18513E-13 0.13878E-15 0.81887E-12
 0.41633E-16 0.11833E-11 0.83267E-16 0.58867E-10 0.38303E-14 0.18542E-11 0.87616E-12 0.11247E-11 0.12212E-14 0.49960E-15
 0.22204E-15 0.32890E-14  0.0000     0.37891E-12 0.16653E-15 0.95909E-13 0.27478E-14 0.56235E-10 0.78688E-12 0.46727E-13
 0.24980E-15 -.97145E-16 0.83267E-16 0.34694E-15 -.83267E-16 0.40096E-12 -.20817E-16  0.0000     0.27756E-16 0.11102E-15
 -.20817E-16 0.13878E-16 0.97145E-16 0.83267E-16 0.55511E-16 0.97145E-16 -.27756E-16 0.69389E-16 0.22204E-15  0.0000    
 0.69389E-16 0.13878E-15 0.41633E-16 0.55511E-16 0.12490E-15 0.55511E-16 -.27756E-16 0.12490E-15 0.24980E-15 0.13878E-15
 0.27756E-16 -.41633E-16 0.27756E-16 0.55511E-16 0.16653E-15 0.13878E-16 0.69389E-16 0.16653E-15  0.0000      0.0000    
 0.69389E-16 0.69389E-16 -.48572E-16 -.27756E-16  0.0000     -.27756E-16 -.34694E-16  0.0000     0.55511E-16  0.0000    
 0.55511E-16 -.13878E-16 0.83267E-16  0.0000     0.12490E-15 0.12566E-11 0.45727E-14 0.56195E-11 0.12387E-10 0.41302E-11
 0.32682E-14 0.44409E-15 0.97145E-16 0.22204E-15 -.27756E-16 0.93904E-13 0.21511E-15 0.12568E-11 0.44686E-14 0.56501E-11
 0.12203E-10 0.44996E-11 0.45519E-14 0.62589E-13 0.13878E-15 0.10159E-13 0.16653E-15 0.90114E-10 0.15266E-15 0.12412E-11
 0.44270E-14 0.55286E-11 0.12351E-10 0.44004E-11 0.40246E-14 0.29005E-14 0.55511E-16 0.49960E-15 0.83267E-16 0.68498E-12
 0.90206E-16 0.12581E-11 0.46248E-14 0.56315E-11 0.12570E-10 0.39944E-11 0.28241E-14 0.16653E-15 0.97145E-16 0.19429E-15
 0.27756E-16 0.46137E-13 0.17694E-15 0.42952E-14 0.45797E-15 0.41208E-14 0.36637E-14 0.40887E-14 0.58981E-15 0.29698E-14
 0.13878E-15 0.48572E-15 0.27756E-16 0.26923E-14 0.97145E-16 0.43021E-14 0.54123E-15 0.39968E-14 0.36568E-14 0.41633E-14
 0.54123E-15 0.42882E-14  0.0000     0.44131E-14 0.13878E-15 0.40523E-14 0.13878E-15 0.43160E-14 0.49960E-15 0.38858E-14
 0.35943E-14 0.40801E-14 0.66613E-15 0.36082E-14 0.83267E-16 0.13045E-14 0.11102E-15 0.36360E-14 0.11102E-15 0.42952E-14
 0.47531E-15 0.39959E-14 0.36342E-14 0.40766E-14 0.57940E-15 0.24702E-14  0.0000     0.31919E-15  0.0000     0.25535E-14
 0.69389E-16 0.57050E-11 0.39916E-14 0.37207E-09 0.24442E-10 0.11535E-06 0.42188E-14 0.49481E-11 0.20817E-16 0.44104E-13
 -.12490E-15 0.76748E-10 0.69389E-16 0.56979E-11 0.38025E-14 0.37063E-09 0.23198E-10 0.96400E-07 0.39690E-14 0.44621E-11
 0.12490E-15 0.50512E-12 0.13878E-16 0.18496E-11 -.27756E-16 0.55043E-11 0.38441E-14 0.37272E-09 0.22716E-10 0.12315E-06
 0.39274E-14 0.46512E-11 0.55511E-16 0.14597E-12 0.13878E-16 0.40126E-11 0.13878E-16 0.57099E-11 0.41156E-14 0.37242E-09
 0.23989E-10 0.11751E-06 0.42206E-14 0.51526E-11  0.0000     0.26229E-13 -.13878E-16 0.32189E-10 0.62450E-16 0.13406E-10
 0.36846E-14 0.24176E-10 0.21221E-11 0.45172E-10 0.39465E-14 0.27119E-11 -.20817E-16 0.31488E-11 0.27756E-16 0.82426E-12
 0.11102E-15 0.13086E-10 0.34382E-14 0.22844E-10 0.20244E-11 0.42903E-10 0.37262E-14 0.26862E-11 0.97145E-16 0.25370E-11
 0.27756E-16 0.92576E-12 0.83267E-16 0.13377E-10 0.35943E-14 0.22730E-10 0.19904E-11 0.41143E-10 0.35943E-14 0.27170E-11
  0.0000     0.28571E-11 0.22204E-15 0.88107E-12 0.27756E-15 0.13430E-10 0.37106E-14 0.23972E-10 0.20971E-11 0.43979E-10
 0.38077E-14 0.26996E-11 0.76328E-16 0.34426E-11 -.83267E-16 0.78999E-12 0.13878E-16 0.39660E-11 0.44895E-14 0.10425E-06
 0.46094E-10 0.46988E-09 0.41356E-14 0.56209E-11 0.55511E-16 0.29994E-12 -.27756E-16 0.58092E-13 0.62450E-16 0.41050E-11
 0.41425E-14 0.95905E-07 0.41864E-10 0.47532E-09 0.38233E-14 0.55055E-11 0.69389E-16 0.66797E-12 0.11102E-15 0.10910E-11
  0.0000     0.43772E-11 0.40384E-14 0.12370E-06 0.41337E-10 0.46842E-09 0.35874E-14 0.56144E-11 0.83267E-16 0.44564E-12
 0.13878E-15 0.14205E-12  0.0000     0.42509E-11 0.43351E-14 0.10686E-06 0.44940E-10 0.46883E-09 0.40003E-14 0.56521E-11
 0.13878E-16 0.23810E-12 -.41633E-16 0.32141E-13 0.12490E-15 0.24841E-14 0.60368E-15 0.40853E-14 0.38303E-14 0.38780E-14
 0.60021E-15 0.37782E-14 0.14919E-15 0.30045E-14 -.13878E-16 0.11102E-15 0.15266E-15 0.27825E-14 0.52736E-15 0.39413E-14
 0.36499E-14 0.36117E-14 0.83267E-15 0.36984E-14 -.27756E-16 0.40107E-14 0.13878E-15 0.11935E-14 0.15266E-15 0.38858E-14
 0.72164E-15 0.40662E-14 0.36290E-14 0.35666E-14 0.52736E-15 0.38025E-14 0.12490E-15 0.34417E-14 0.55511E-16 0.52736E-15
 0.83267E-16 0.32890E-14 0.55858E-15 0.39569E-14 0.37921E-14 0.37505E-14 0.55685E-15 0.38060E-14 0.13184E-15 0.25743E-14
 -.69389E-16 0.27756E-15 0.27756E-16 0.11102E-15 0.24911E-14 0.52468E-11 0.26355E-11 0.55998E-11 0.39899E-14 0.12608E-11
 -.13878E-16 0.40717E-13 -.12490E-15 0.15266E-15 0.16653E-15 0.27756E-15 0.26507E-14 0.50076E-11 0.26355E-11 0.55690E-11
 0.37227E-14 0.12470E-11 -.10408E-15 0.25788E-12 0.12490E-15 0.38858E-15 0.16653E-15 0.28727E-14 0.35943E-14 0.46265E-11
 0.26281E-11 0.55751E-11 0.37401E-14 0.12581E-11 0.13878E-16 0.83183E-13 -.27756E-16 0.55511E-16 0.13878E-15 0.69389E-15
 0.32405E-14 0.48336E-11 0.26286E-11 0.55937E-11 0.39795E-14 0.12629E-11 0.41633E-16 0.25632E-13  0.0000     0.69389E-16
 0.27756E-16 0.27756E-16 0.83267E-16 0.62450E-16 0.20123E-15 -.97145E-16 0.12490E-15 -.13878E-16 -.20817E-16 0.83267E-16
 -.83267E-16 -.13878E-15 0.15266E-15 0.27756E-16 0.13878E-16 0.19429E-15 0.24980E-15 0.69389E-17 0.41633E-16 -.55511E-16
 -.83267E-16 0.15266E-15 0.97145E-16 0.83267E-16 0.16653E-15 0.16653E-15 0.22204E-15 0.55511E-16 0.27756E-16 0.55511E-16
 0.83267E-16 0.27756E-16 0.15266E-15 0.11102E-15 0.83267E-16 0.27756E-16 0.12490E-15 -.13878E-16 0.13878E-16 0.12490E-15
 0.41633E-16 0.11102E-15 -.31225E-16 0.34694E-16 0.76328E-16 -.13878E-16 0.41633E-16 0.16653E-15 0.27756E-16  0.0000    
 0.41633E-16 0.19845E-13 0.33680E-11 0.21345E-12 0.24494E-14 0.20178E-13 0.16653E-15 0.30990E-12 -.97145E-16 0.38858E-15
 -.13878E-16  0.0000     0.18041E-15 0.30045E-13 0.29794E-11 0.38441E-12 0.32266E-14 0.60799E-13 0.41633E-16 0.32571E-12
 -.27756E-16 0.34417E-14 0.19429E-15 0.41633E-15 0.15266E-14 0.14461E-12 0.26753E-11 0.44566E-12 0.34139E-14 0.82434E-13
 0.11102E-15 0.32600E-12 0.41633E-16 0.88818E-15 0.13878E-15 0.83267E-16 0.37470E-15 0.57315E-13 0.29562E-11 0.26718E-12
 0.28103E-14 0.29643E-13 0.55511E-16 0.31067E-12 0.55511E-16 0.12490E-15 0.13878E-15 0.41633E-16 0.27756E-16 0.11102E-15
 0.13878E-16 -.13878E-16 0.83267E-16 0.97145E-16 0.55511E-16 -.41633E-16 0.55511E-16 -.55511E-16 0.18041E-15  0.0000    
 -.55511E-16 0.55511E-16 -.13878E-16 0.11102E-15 0.83267E-16 0.13878E-16 -.13878E-15 0.12490E-15 0.16653E-15 0.41633E-16
 0.20817E-15 0.16653E-15 0.27756E-16  0.0000     0.55511E-16 0.83267E-16 0.83267E-16 -.41633E-16 0.13878E-15 0.13878E-15
 0.27756E-16 0.41633E-16 0.11102E-15 0.69389E-16 0.13878E-16 0.12490E-15 -.83267E-16 0.12490E-15 0.27756E-16 0.27756E-16
 0.97145E-16 -.13878E-16 0.13878E-15 0.27756E-16 0.55511E-16 0.33855E-13 0.23037E-14 0.10417E-10 0.77018E-12 0.27589E-13
 0.13878E-15 0.97145E-16 -.55511E-16 0.22204E-15 -.55511E-16 0.41002E-12 0.55511E-16 0.57412E-13 0.26923E-14 0.10200E-09
 0.80204E-12 0.10135E-12 0.49960E-15 0.11102E-15 0.13878E-15 0.45797E-15 0.69389E-16 0.37899E-12 0.16653E-15 0.68092E-12
 0.35527E-14 0.40218E-11 0.85260E-12 0.14214E-12 0.41633E-15 0.18041E-15 0.11102E-15 0.66613E-15  0.0000     0.39274E-12
 0.55511E-16 0.13745E-12 0.30531E-14 0.18244E-10 0.82082E-12 0.40440E-13 0.22204E-15 -.41633E-16 0.11102E-15 0.33307E-15
 0.83267E-16 0.41503E-12 0.55511E-16 0.69389E-17 -.27756E-16 0.41633E-16 -.34694E-16 0.69389E-17 0.13878E-15 0.13878E-15
 0.97145E-16 0.55511E-16 0.27756E-16 0.41633E-16 0.90206E-16 -.41633E-16 -.34694E-17 0.83267E-16 0.13878E-15 0.13878E-15
 0.83267E-16 0.83267E-16 0.27756E-16 0.19429E-15 0.83267E-16 0.55511E-16 0.13184E-15 -.62450E-16 0.11102E-15 -.55511E-16
 0.11102E-15 0.55511E-16 0.41633E-16 0.13878E-15 0.55511E-16 0.83267E-16 -.55511E-16 0.12490E-15 0.69389E-17 0.90206E-16
 -.24286E-16 0.69389E-16  0.0000     -.20817E-16 0.15266E-15 0.19429E-15 0.13878E-16 0.13878E-15 0.83267E-16 0.41633E-16
 0.12490E-15 0.12667E-11 0.47254E-14 0.57160E-11 0.13027E-10 0.39029E-11 0.23662E-14 0.20817E-15 0.12490E-15 0.13878E-15
 -.41633E-16 0.25702E-13 0.11102E-15 0.12638E-11 0.44964E-14 0.57296E-11 0.12559E-10 0.42011E-11 0.31294E-14 0.41633E-15
 0.11102E-15 0.83267E-16 0.13878E-16 0.94848E-13 0.13184E-15 0.12575E-11 0.43472E-14 0.57438E-11 0.12580E-10 0.42714E-11
 0.34556E-14 0.66613E-15 0.97145E-16 0.19429E-15  0.0000     0.13641E-12 0.62450E-16 0.12680E-11 0.46629E-14 0.57388E-11
 0.13064E-10 0.40316E-11 0.25743E-14 0.20817E-15 0.41633E-16 0.16653E-15 0.27756E-16 0.40530E-13 0.18041E-15 0.45901E-14
 0.49960E-15 0.43559E-14 0.37106E-14 0.43385E-14 0.60715E-15 0.21927E-14 0.12490E-15 0.69389E-16 -.97145E-16 0.21094E-14
 0.34694E-16 0.45519E-14 0.48399E-15 0.43038E-14 0.37800E-14 0.43923E-14 0.56552E-15 0.30531E-14 0.55511E-16 0.47184E-15
 0.11102E-15 0.29560E-14 0.69389E-16 0.45554E-14 0.55858E-15 0.42197E-14 0.37730E-14 0.43628E-14 0.62797E-15 0.32335E-14
 0.15266E-15 0.47184E-15 0.13878E-16 0.32613E-14 0.17347E-16 0.46213E-14 0.45450E-15 0.42145E-14 0.37297E-14 0.42726E-14
 0.58981E-15 0.24702E-14 0.69389E-16 0.30531E-15 -.27756E-16 0.26368E-14 0.13878E-15 0.57084E-11 0.40410E-14 0.36874E-09
 0.24576E-10 0.97770E-07 0.41373E-14 0.53653E-11  0.0000     0.17208E-13 -.27756E-16 0.52639E-11 0.13878E-15 0.56795E-11
 0.39985E-14 0.36734E-09 0.23992E-10 0.84539E-07 0.39153E-14 0.48680E-11 0.69389E-16 0.45061E-13 0.55511E-16 0.59559E-10
 0.97145E-16 0.56000E-11 0.39344E-14 0.37253E-09 0.23854E-10 0.10668E-06 0.39881E-14 0.48620E-11 0.13878E-16 0.57204E-13
 -.55511E-16 0.18808E-10 0.62450E-16 0.57054E-11 0.41243E-14 0.36926E-09 0.24214E-10 0.10158E-06 0.41286E-14 0.51960E-11
 0.76328E-16 0.23745E-13 0.55511E-16 0.26629E-10 -.13878E-16 0.13885E-10 0.37470E-14 0.24600E-10 0.21519E-11 0.46766E-10
 0.39760E-14 0.26638E-11 0.27756E-16 0.34217E-11 -.69389E-16 0.77512E-12 0.69389E-16 0.13146E-10 0.36776E-14 0.24388E-10
 0.21236E-11 0.45807E-10 0.38684E-14 0.26666E-11 0.13878E-16 0.30828E-11 0.41633E-16 0.82712E-12 0.76328E-16 0.13622E-10
 0.37192E-14 0.24035E-10 0.20971E-11 0.44563E-10 0.37713E-14 0.27131E-11 0.76328E-16 0.31666E-11 0.15266E-15 0.84543E-12
 0.34694E-16 0.14002E-10 0.36950E-14 0.24368E-10 0.21341E-11 0.45763E-10 0.38788E-14 0.26577E-11 0.90206E-16 0.33290E-11
  0.0000     0.80193E-12 0.20817E-15 0.39654E-11 0.43819E-14 0.10166E-06 0.46639E-10 0.47089E-09 0.42136E-14 0.56298E-11
 0.13878E-16 0.24146E-12 -.97145E-16 0.33334E-13 0.10408E-15 0.39399E-11 0.41321E-14 0.94705E-07 0.44955E-10 0.47627E-09
 0.39656E-14 0.55308E-11 0.41633E-16 0.26977E-12 0.12490E-15 0.46782E-13 0.34694E-16 0.39739E-11 0.41182E-14 0.11805E-06
 0.44337E-10 0.46894E-09 0.37895E-14 0.56339E-11 0.27756E-16 0.26627E-12 0.55511E-16 0.40107E-13 0.27756E-16 0.40103E-11
 0.42848E-14 0.10163E-06 0.46317E-10 0.46999E-09 0.40020E-14 0.56510E-11 0.34694E-16 0.25192E-12 0.13878E-16 0.33556E-13
 0.12490E-15 0.26160E-14 0.54123E-15 0.42483E-14 0.39430E-14 0.40115E-14 0.60368E-15 0.39968E-14 0.76328E-16 0.27409E-14
 0.55511E-16 0.19429E-15 0.13878E-16 0.26437E-14 0.55164E-15 0.43108E-14 0.37765E-14 0.39578E-14 0.57593E-15 0.39690E-14
 0.62450E-16 0.27617E-14 0.41633E-16 0.38858E-15 0.13878E-16 0.26715E-14 0.63144E-15 0.42692E-14 0.37782E-14 0.38233E-14
 0.52736E-15 0.39656E-14 0.48572E-16 0.26437E-14 -.41633E-16 0.13878E-15 0.13878E-15 0.25327E-14 0.46838E-15 0.41443E-14
 0.38511E-14 0.39612E-14 0.55858E-15 0.40523E-14 0.90206E-16 0.28033E-14 -.27756E-16 0.19429E-15 0.11102E-15 0.24980E-15
 0.23453E-14 0.52633E-11 0.25861E-11 0.56308E-11 0.39760E-14 0.12646E-11 0.13878E-16 0.25820E-13 -.13878E-16  0.0000    
 0.19429E-15 0.18041E-15 0.24286E-14 0.52594E-11 0.26273E-11 0.56203E-11 0.37470E-14 0.12536E-11 0.11796E-15 0.32842E-13
 0.27756E-16 0.18041E-15 0.19429E-15 0.13878E-15 0.25049E-14 0.51462E-11 0.26101E-11 0.56384E-11 0.38615E-14 0.12642E-11
 0.76328E-16 0.29726E-13 -.27756E-16 0.13878E-16 0.83267E-16 0.20817E-15 0.23731E-14 0.51894E-11 0.25681E-11 0.56366E-11
 0.40731E-14 0.12667E-11 -.34694E-16 0.26472E-13 0.15266E-15 0.83267E-16 0.80412E-16 -.36356E-16 0.75954E-16 0.27789E-16
 0.18237E-16 0.34693E-16 0.12782E-15 0.98445E-16 0.50056E-16 0.14795E-15 -.68120E-16 -.34081E-16 0.12312E-15 -.90332E-17
 0.13775E-15 0.11895E-15 0.20452E-16 0.23124E-16 0.88758E-16 0.99132E-16 -.48880E-16 0.55457E-17 0.92414E-16 0.15517E-15
 0.77914E-16 -.22913E-16 0.10795E-15 0.49959E-16 0.37140E-16 0.44954E-16 0.94312E-16 0.10644E-15 -.64836E-17 0.16707E-16
 0.95802E-17 0.37661E-16 0.32570E-17 0.53505E-16 0.95600E-16 0.96858E-16 0.13202E-15 0.27558E-16 0.96465E-16 0.74942E-16
 0.57510E-16 0.15743E-15 0.11522E-15 0.32188E-16 0.10961E-15 0.20460E-16 0.13315E-15 0.23982E-13 0.24107E-11 0.22102E-12
 0.36896E-14 0.35681E-13 -.30195E-16 0.26645E-12 0.31503E-16 0.14234E-15 0.10018E-16 0.53032E-16 0.11837E-16 0.23197E-13
 0.23745E-11 0.24093E-12 0.38277E-14 0.38163E-13 0.91419E-16 0.26603E-12 0.49758E-16 0.27044E-15 0.57862E-16 -.37329E-16
 0.13692E-15 0.28941E-13 0.23823E-11 0.20387E-12 0.34894E-14 0.28981E-13 0.81739E-16 0.26626E-12 0.64626E-16 0.23533E-15
 0.52218E-16 0.24625E-18 0.72396E-16 0.26748E-13 0.24161E-11 0.20342E-12 0.34489E-14 0.31144E-13 0.39762E-16 0.26720E-12
 -.13255E-16 0.45579E-16 0.82767E-16 0.46342E-16 0.50922E-16 -.85205E-17 0.69200E-16 0.23806E-16 0.11488E-15 0.31444E-16
 0.12911E-15 0.11830E-15 0.10178E-15 0.75946E-16 0.17124E-15 0.58432E-16 -.14198E-16 0.12794E-15 -.59410E-16 -.53296E-17
 0.47419E-16 0.42583E-16 0.15472E-15 -.28641E-17 0.72389E-16 0.17195E-15 0.16226E-15 0.61205E-16 0.97952E-16 -.30663E-17
 -.65855E-17 -.11822E-15 0.14594E-15 0.25791E-17 0.14128E-15 -.96914E-17 0.43728E-16 0.99252E-16 0.49221E-16 0.47582E-16
 0.16990E-16 0.10197E-15 0.25798E-17 0.79816E-16 0.37524E-16 -.45848E-16 0.12080E-15 0.23322E-16 0.11738E-15 0.78973E-16
 0.13460E-15 0.43442E-13 0.28259E-14 0.84806E-11 0.69755E-12 0.52977E-13 0.24148E-15 -.37706E-17 -.10349E-16 0.20053E-15
 -.65590E-16 0.34267E-12 0.58672E-16 0.39869E-13 0.28502E-14 0.86500E-11 0.70283E-12 0.59387E-13 0.20854E-15 -.83476E-17
 -.70440E-17 0.15750E-15 0.17728E-15 0.33617E-12 0.10456E-15 0.54883E-13 0.31194E-14 0.36875E-10 0.70538E-12 0.43198E-13
 0.11478E-15 0.26242E-17 -.72219E-16 0.12376E-15 0.40853E-16 0.34410E-12 0.13290E-15 0.50693E-13 0.29922E-14 0.15293E-10
 0.69927E-12 0.45524E-13 0.12559E-15 0.65018E-17 -.12549E-15 0.21987E-15 0.70924E-16 0.34434E-12 -.13201E-16 0.10843E-17
 -.22243E-17 0.72072E-16 0.38286E-16 0.84864E-17 0.11131E-15 0.75070E-16 -.21466E-16 0.28425E-16 -.21567E-16 0.11992E-15
 0.15130E-15 0.14926E-16 0.60994E-16 0.12307E-15 0.17386E-16 -.35334E-16 0.91153E-16 -.16688E-16 0.82777E-16 0.10854E-15
 0.11702E-15 0.99307E-16 0.13069E-15 -.14890E-17 0.69519E-16 0.39351E-16 0.11278E-15 0.87121E-18 0.20103E-16 0.42152E-17
 -.37974E-16 -.13966E-16 0.85838E-16 0.34375E-17 0.93514E-16 -.10698E-16 -.37149E-16 0.27136E-16 -.14280E-16 0.57508E-16
 0.70803E-16 0.26869E-16 -.75087E-17 0.43204E-17 -.40977E-17 -.27151E-16 0.95959E-16 0.10737E-11 0.60775E-14 0.48600E-11
 0.10249E-10 0.34207E-11 0.33064E-14 0.22024E-15 0.60404E-16 0.44492E-16 -.36410E-16 0.50040E-13 0.13093E-15 0.10721E-11
 0.63820E-14 0.48621E-11 0.10386E-10 0.34408E-11 0.35661E-14 0.27170E-15 -.39567E-18 0.65612E-16 0.39620E-16 0.54632E-13
 0.19904E-15 0.10652E-11 0.61043E-14 0.48599E-11 0.10571E-10 0.33592E-11 0.32946E-14 0.17140E-15 0.96420E-17 0.30750E-16
 0.60663E-16 0.40094E-13 0.65516E-16 0.10720E-11 0.58270E-14 0.48606E-11 0.10363E-10 0.33714E-11 0.31588E-14 0.11314E-15
 0.32381E-16 0.18514E-15 0.52986E-16 0.43196E-13 0.19438E-15 0.60436E-14 0.64143E-15 0.58839E-14 0.43200E-14 0.54078E-14
 0.64449E-15 0.31148E-14 0.53756E-16 0.23715E-15 0.22803E-16 0.28703E-14 0.66895E-16 0.59565E-14 0.62838E-15 0.59972E-14
 0.45873E-14 0.57076E-14 0.62463E-15 0.32013E-14 -.14321E-16 0.12493E-15 0.59206E-16 0.32594E-14 0.17616E-15 0.56926E-14
 0.59336E-15 0.58341E-14 0.45293E-14 0.56608E-14 0.66517E-15 0.29590E-14 0.10923E-15 0.17456E-15 0.83726E-16 0.28953E-14
 0.12305E-15 0.58459E-14 0.54973E-15 0.55551E-14 0.42786E-14 0.54180E-14 0.57507E-15 0.29447E-14 0.93482E-16 0.17700E-15
 0.10980E-16 0.30366E-14 0.65405E-16 0.48375E-11 0.57658E-14 0.31044E-09 0.32882E-10 0.77930E-07 0.51162E-14 0.43876E-11
 0.69856E-17 0.26590E-13 -.10181E-15 0.16844E-10 0.19552E-15 0.48209E-11 0.57497E-14 0.30971E-09 0.32780E-10 0.69877E-07
 0.53302E-14 0.42945E-11 0.77099E-16 0.28563E-13 0.80816E-16 0.41566E-10 0.13500E-15 0.47510E-11 0.52933E-14 0.31328E-09
 0.32186E-10 0.78676E-07 0.54612E-14 0.44691E-11 0.86005E-16 0.23171E-13 0.69793E-16 0.87349E-11 0.18609E-16 0.48177E-11
 0.53520E-14 0.31174E-09 0.32122E-10 0.79134E-07 0.51195E-14 0.44752E-11 0.81731E-16 0.24152E-13 -.35593E-16 0.84645E-11
 0.73178E-16 0.10863E-10 0.43136E-14 0.33017E-10 0.54721E-11 0.66587E-10 0.44707E-14 0.23077E-11 0.33249E-16 0.23209E-11
 0.86512E-17 0.72985E-12 0.33697E-16 0.10162E-10 0.43147E-14 0.33274E-10 0.54455E-11 0.66448E-10 0.44441E-14 0.23215E-11
 0.24705E-16 0.23443E-11 -.74808E-17 0.73185E-12 0.15477E-15 0.10574E-10 0.41890E-14 0.32694E-10 0.53461E-11 0.64934E-10
 0.45041E-14 0.23618E-11 0.54002E-16 0.27003E-11 0.80659E-16 0.70988E-12 -.33799E-17 0.11030E-10 0.42159E-14 0.32359E-10
 0.53680E-11 0.63787E-10 0.44390E-14 0.23087E-11 0.17401E-16 0.25360E-11 -.72116E-16 0.71697E-12 0.10655E-15 0.34029E-11
 0.54153E-14 0.78505E-07 0.67274E-10 0.40822E-09 0.54666E-14 0.47449E-11 0.75793E-16 0.36205E-12 0.28290E-17 0.20180E-12
 0.99950E-16 0.35930E-11 0.55554E-14 0.73471E-07 0.66937E-10 0.41079E-09 0.53358E-14 0.46812E-11 0.61694E-16 0.32412E-12
 0.58950E-16 0.13334E-12 0.37397E-16 0.34868E-11 0.55963E-14 0.83860E-07 0.65136E-10 0.40704E-09 0.52941E-14 0.47668E-11
 0.12427E-15 0.18240E-12 0.60370E-16 0.33337E-13 0.67099E-16 0.32853E-11 0.53875E-14 0.79983E-07 0.64596E-10 0.40739E-09
 0.54013E-14 0.47746E-11 0.40921E-16 0.22091E-12 0.21971E-16 0.52631E-13 0.92311E-16 0.32570E-14 0.77070E-15 0.51697E-14
 0.45127E-14 0.53929E-14 0.69052E-15 0.48265E-14 0.93354E-16 0.45907E-14 -.64190E-17 0.35403E-15 0.97494E-16 0.42572E-14
 0.60581E-15 0.52106E-14 0.44998E-14 0.54020E-14 0.64707E-15 0.47937E-14 0.13028E-15 0.42051E-14 -.35617E-16 0.36972E-15
 0.84034E-16 0.40948E-14 0.66196E-15 0.52476E-14 0.46111E-14 0.53352E-14 0.70245E-15 0.48710E-14 0.50707E-16 0.30061E-14
 -.20007E-16 0.15110E-15 0.97644E-16 0.29199E-14 0.59601E-15 0.52122E-14 0.44403E-14 0.52096E-14 0.64055E-15 0.48547E-14
 0.12582E-15 0.34834E-14 0.57473E-16 0.18465E-15 0.79115E-16 0.16904E-15 0.30304E-14 0.43805E-11 0.22323E-11 0.47339E-11
 0.49325E-14 0.10670E-11 0.74427E-16 0.93079E-13 -.17585E-18 -.23311E-17 0.12270E-15 0.61509E-15 0.39595E-14 0.41212E-11
 0.21996E-11 0.47237E-11 0.48508E-14 0.10590E-11 0.22559E-16 0.70280E-13 0.36789E-16 0.57775E-16 0.12345E-15 0.39135E-15
 0.37596E-14 0.42071E-11 0.21984E-11 0.47463E-11 0.49989E-14 0.10694E-11 0.30674E-16 0.24185E-13 0.38624E-16 0.65902E-16
 0.49606E-16 0.14510E-15 0.27518E-14 0.45460E-11 0.22239E-11 0.47515E-11 0.49233E-14 0.10715E-11 -.29989E-16 0.35806E-13
 -.14495E-16 -.44431E-17 0.65130E-16 0.50925E-16 0.68633E-16 0.56579E-16 0.12898E-15 -.31134E-17 0.12882E-15 0.95509E-16
 0.60711E-16 0.88711E-16 0.12998E-16 -.38114E-16 0.96520E-16 0.35664E-17 0.32973E-16 0.90819E-16 0.81072E-16 0.62466E-16
 0.44257E-16 0.59876E-16 0.23352E-16 0.39928E-16 0.27897E-16 0.13051E-15 0.73344E-16 0.87209E-18 0.69536E-16 0.14302E-15
 0.58891E-16 0.43439E-16 0.70390E-16 0.62958E-16 -.34167E-16 -.46745E-16 0.20253E-16 0.68252E-17 0.47616E-16 -.40312E-17
 0.84813E-16 0.36690E-16 0.97633E-16 0.99700E-17 0.11149E-15 0.62176E-16 0.49508E-16 0.33192E-16 -.72753E-17 0.49378E-16
 0.11124E-15 -.51600E-16 0.50038E-16 0.26496E-13 0.22120E-11 0.36063E-12 0.47619E-14 0.92146E-13 0.70979E-16 0.27763E-12
 -.10320E-15 0.62230E-15 0.71529E-16 0.56556E-16 0.29191E-15 0.61878E-13 0.20069E-11 0.54987E-12 0.57373E-14 0.25925E-12
 0.97106E-16 0.27783E-12 0.61838E-16 0.42083E-15 0.61999E-16 -.11856E-16 0.29356E-15 0.48645E-13 0.21761E-11 0.26314E-12
 0.39310E-14 0.44666E-13 0.76377E-16 0.26533E-12 0.52062E-16 0.13070E-15 -.37572E-16 0.13166E-16 0.34296E-16 0.19195E-13
 0.24310E-11 0.20378E-12 0.33852E-14 0.29236E-13 -.40221E-16 0.26633E-12 0.72932E-16 0.61183E-16 0.92125E-16 0.21497E-16
 0.47513E-16 0.86581E-16 0.83801E-16 -.26173E-16 0.13973E-15 0.11827E-15 0.76551E-16 0.14650E-16 0.59619E-16 -.66772E-16
 0.17234E-15 0.14689E-15 0.35575E-16 0.21656E-15 0.85304E-16 -.14589E-16 -.75444E-16 0.15768E-15 0.65623E-16 0.53496E-16
[truncated: 2,333,392 more chars]
